# Supplementary material for: A mass and charge balanced metabolic model of Setaria viridis revealed mechanisms of proton balancing in C4 plants
Source: BMC Bioinformatics. 2019 Jun 27;20:357. doi: 10.1186/s12859-019-2941-z (PMC6598292; doi:10.1186/s12859-019-2941-z)
Supplement: Supplementary file 1 — Genome-scale metabolic model of Setaria viridis (Sv3376). Reactions, metabolites, chemical formulae, pathways, EC numbers and gene association of reactions. (XLS 1727 kb) [file 12859_2019_2941_MOESM1_ESM.xls]

## Sheet: Reaction List
Abbreviation	Description	Reaction	GPR	Genes	Proteins	Subsystem	Reversible	Lower bound	Upper bound	Objective	Confidence Score	EC Number	Notes	References
+-BORNEOL-DEHYDROGENASE-RXN_c		CPD-1903_c + NAD_c --> CPD-862_c + NADH_c + PROTON_c	G5W-8184	G5W-8184	G5W-8184-MONOMER	PWY-6990	0	0	1000	0		EC-1.1.1.198
+-NEOMENTHOL-DEHYDROGENASE-RXN_c		CPD-1905_c + NADP_c --> CPD-1909_c + NADPH_c + PROTON_c	G5W-6562 or G5W-7280 or G5W-7292 or G5W-7314 or G5W-7611 or G5W-8043 or G5W-8349 or G5W-8620 or G5W-8715 or G5W-9309 or G5W-9351 or G5W-9694 or G5W-10286 or G5W-10488 or G5W-10922 or G5W-11618 or G5W-12026 or G5W-12234 or G5W-12271 or G5W-12442	G5W-8715 G5W-9309 G5W-9351 G5W-10922 G5W-8349 G5W-12026 G5W-7611 G5W-8620 G5W-10286 G5W-7314 G5W-12234 G5W-6562 G5W-8043 G5W-10488 G5W-12442 G5W-7292 G5W-12271 G5W-11618 G5W-7280 G5W-9694	G5W-6562-MONOMER or G5W-7280-MONOMER or G5W-7292-MONOMER or G5W-7314-MONOMER or G5W-7611-MONOMER or G5W-8043-MONOMER or G5W-8349-MONOMER or G5W-8620-MONOMER or G5W-8715-MONOMER or G5W-9309-MONOMER or G5W-9351-MONOMER or G5W-9694-MONOMER or G5W-10286-MONOMER or G5W-10488-MONOMER or G5W-10922-MONOMER or G5W-11618-MONOMER or G5W-12026-MONOMER or G5W-12234-MONOMER or G5W-12271-MONOMER or G5W-12442-MO…		0	0	1000	0		EC-1.1.1.208
--LIMONENE-3-MONOOXYGENASE-RXN_c		CPD-4886_c + NADPH_c + OXYGEN-MOLECULE_c + PROTON_c --> CPD-263_c + NADP_c + WATER_c	G5W-7425	G5W-7425	G5W-7425-MONOMER		0	0	1000	0		EC-1.14.13.47
--MENTHOL-DEHYDROGENASE-RXN_c		--MENTHOL_c + NADP_c --> CPD-1909_c + NADPH_c + PROTON_c	G5W-7280 or G5W-7611 or G5W-12234 or G5W-12442	G5W-7280 G5W-12442 G5W-7611 G5W-12234	G5W-7280-MONOMER or G5W-7611-MONOMER or G5W-12234-MONOMER or G5W-12442-MONOMER		0	0	1000	0		EC-1.1.1.207
1.1.1.141-RXN_c		5Z13E-15S-1115-DIHYDROXY-9-OXOPROS_c + NAD_c --> HYDROXY-915-DIOXOPROSTA-13-ENOATE_c + NADH_c + PROTON_c	G5W-8295 or G5W-10873	G5W-8295 G5W-10873	G5W-8295-MONOMER or G5W-10873-MONOMER		0	0	1000	0		EC-1.1.1.141
1.1.1.178-RXN_m		2-METHYL-3-HYDROXY-BUTYRYL-COA_m + NAD_m --> 2-METHYL-ACETO-ACETYL-COA_m + NADH_m + PROTON_m				ILEUDEG-PWY	0	0	1000	0		EC-1.1.1.178
1.1.1.222-RXN-(NAD)_c		NADH_c + P-HYDROXY-PHENYLPYRUVATE_c + PROTON_c --> CPD-2222_c + NAD_c	G5W-7358 or G5W-8334 or G5W-9598	G5W-8334 G5W-7358 G5W-9598	G5W-7358-MONOMER or G5W-8334-MONOMER or G5W-9598-MONOMER	PWY-5048	0	0	1000	0		EC-1.1.1.222
1.1.1.222-RXN-(NADP)_c		NADPH_c + P-HYDROXY-PHENYLPYRUVATE_c + PROTON_c --> CPD-2222_c + NADP_c	G5W-7358 or G5W-8334 or G5W-9598	G5W-8334 G5W-7358 G5W-9598	G5W-7358-MONOMER or G5W-8334-MONOMER or G5W-9598-MONOMER	PWY-5048	0	0	1000	0		EC-1.1.1.222
1.1.1.248-RXN_c		NADP_c + SALUTARIDINOL_c --> NADPH_c + PROTON_c + SALUTARIDINE_c	G5W-11526	G5W-11526	G5W-11526-MONOMER		0	0	1000	0		EC-1.1.1.248
1.1.1.255-RXN_c		MANNITOL_c + NAD_c --> CPD-15373_c + NADH_c + PROTON_c					0	0	1000	0		EC-1.1.1.255
1.1.1.271-RXN_c		CPD-13118_c + NADP_c <=> GDP-4-DEHYDRO-6-DEOXY-D-MANNOSE_c + NADPH_c + PROTON_c	G5W-10000 or G5W-11614	G5W-10000 G5W-11614	G5W-10000-MONOMER or G5W-11614-MONOMER	PWY-66	0	-1000	0	0		EC-1.1.1.271
1.1.1.285-RXN-(NAD)_c		CPD-7227_c + NAD_c <=> CPD-7228_c + NADH_c + PROTON_c	G5W-6809 or G5W-7289 or G5W-7533 or G5W-7905 or G5W-8104 or G5W-10392 or G5W-10761 or G5W-11087 or G5W-12240	G5W-8104 G5W-10392 G5W-6809 G5W-10761 G5W-12240 G5W-7289 G5W-7533 G5W-11087 G5W-7905	G5W-6809-MONOMER or G5W-7289-MONOMER or G5W-7533-MONOMER or G5W-7905-MONOMER or G5W-8104-MONOMER or G5W-10392-MONOMER or G5W-10761-MONOMER or G5W-11087-MONOMER or G5W-12240-MONOMER	PWY-5912	0	-1000	0	0		EC-1.1.1.285
1.1.1.285-RXN-(NADP)_c		CPD-7227_c + NADP_c <=> CPD-7228_c + NADPH_c + PROTON_c	G5W-6809 or G5W-7289 or G5W-7533 or G5W-7905 or G5W-8104 or G5W-10392 or G5W-10761 or G5W-11087 or G5W-12240	G5W-8104 G5W-10392 G5W-6809 G5W-7289 G5W-12240 G5W-10761 G5W-7533 G5W-11087 G5W-7905	G5W-6809-MONOMER or G5W-7289-MONOMER or G5W-7533-MONOMER or G5W-7905-MONOMER or G5W-8104-MONOMER or G5W-10392-MONOMER or G5W-10761-MONOMER or G5W-11087-MONOMER or G5W-12240-MONOMER	PWY-5912	0	-1000	0	0		EC-1.1.1.285
1.1.1.288-RXN_c		CPD-7279_c + NAD_c --> CPD-692_c + NADH_c + PROTON_c	G5W-8023 or G5W-8865 or G5W-9503 or G5W-11888	G5W-8023 G5W-8865 G5W-9503 G5W-11888	G5W-8023-MONOMER or G5W-8865-MONOMER or G5W-9503-MONOMER or G5W-11888-MONOMER	PWY-695	0	0	1000	0		EC-1.1.1.288
1.1.1.34-RXN_c		CO-A_c + MEVALONATE_c + 2.0 NADP_c <=> 3-HYDROXY-3-METHYL-GLUTARYL-COA_c + 2.0 NADPH_c + 2.0 PROTON_c	G5W-7511 or G5W-8889 or G5W-12158	G5W-8889 G5W-12158 G5W-7511	G5W-7511-MONOMER or G5W-8889-MONOMER or G5W-12158-MONOMER	PWY-922	0	-1000	0	0		EC-1.1.1.34
1.1.1.39-RXN_m		MAL_m + NAD_m --> CARBON-DIOXIDE_m + NADH_m + PYRUVATE_m	G5W-6508 or G5W-7411	G5W-6508 G5W-7411	G5W-6508-MONOMER or G5W-7411-MONOMER	GLUCONEO-PWY	0	0	1000	0		EC-1.1.1.38|EC-1.1.1.39
1.1.1.51-RXN-(NAD)_c		NAD_c + TESTOSTERONE_c --> ANDROST4ENE_c + NADH_c + PROTON_c	G5W-6900 or G5W-7160	G5W-7160 G5W-6900	G5W-6900-MONOMER or G5W-7160-MONOMER		0	0	1000	0		EC-1.1.1.51
1.1.1.51-RXN-(NADP)_c		NADP_c + TESTOSTERONE_c --> ANDROST4ENE_c + NADPH_c + PROTON_c	G5W-6900 or G5W-7160	G5W-7160 G5W-6900	G5W-6900-MONOMER or G5W-7160-MONOMER		0	0	1000	0		EC-1.1.1.51
1.1.1.64-RXN_c		NADP_c + TESTOSTERONE_c --> ANDROST4ENE_c + NADPH_c + PROTON_c					0	0	1000	0		EC-1.1.1.64
1.1.1.8-RXN_c		GLYCEROL-3P_c + NAD_c <=> DIHYDROXY-ACETONE-PHOSPHATE_c + NADH_c + PROTON_c	G5W-6238 or G5W-6360 or G5W-7986 or G5W-9484 or G5W-12341	G5W-7986 G5W-6238 G5W-9484 G5W-6360 G5W-12341	G5W-6238-MONOMER or G5W-6360-MONOMER or G5W-7986-MONOMER or G5W-9484-MONOMER or G5W-12341-MONOMER	PWY-6118	0	-1000	0	0		EC-1.1.1.8
1.1.3.37-RXN_c		CPD-356_c + OXYGEN-MOLECULE_c --> CPD-1789_c + HYDROGEN-PEROXIDE_c	G5W-6745 or G5W-9109 or G5W-9124 or G5W-9928 or G5W-10356 or G5W-10756 or G5W-10972 or G5W-11787	G5W-10756 G5W-9109 G5W-9928 G5W-10972 G5W-6745 G5W-9124 G5W-10356 G5W-11787	G5W-6745-MONOMER or G5W-9109-MONOMER or G5W-9124-MONOMER or G5W-9928-MONOMER or G5W-10356-MONOMER or G5W-10756-MONOMER or G5W-10972-MONOMER or G5W-11787-MONOMER		0	0	1000	0		EC-1.1.3.37
1.10.2.2-RXN_m		2.0 Cytochromes-C-Oxidized_m + 2.0 PROTON_m + Ubiquinols_m --> 2.0 Cytochromes-C-Reduced_m + 4.0 Pumped-PROTON_m + Ubiquinones_m	G5W-7481 or G5W-7653 or G5W-9943	G5W-7481 G5W-9943 G5W-7653	G5W-7481-MONOMER or G5W-7653-MONOMER or G5W-9943-MONOMER	PWY-3781	0	0	1000	0		EC-1.10.2.2
1.14.11.18-RXN_c		2-KETOGLUTARATE_c + CPD-206_c + OXYGEN-MOLECULE_c --> 2-HYDROXYPHYTANOYL-COA_c + CARBON-DIOXIDE_c + SUC_c	G5W-7286 or G5W-11864	G5W-11864 G5W-7286	G5W-7286-MONOMER or G5W-11864-MONOMER		0	0	1000	0		EC-1.14.11.18
1.14.11.20-RXN_c		2-KETOGLUTARATE_c + DEACETOXYVINDOLINE_c + OXYGEN-MOLECULE_c --> 17-O-DEACETYLVINDOLINE_c + CARBON-DIOXIDE_c + SUC_c	G5W-7540	G5W-7540	G5W-7540-MONOMER		0	0	1000	0		EC-1.14.11.20
1.14.11.24-RXN_c		2-KETOGLUTARATE_c + CPD-7227_c + OXYGEN-MOLECULE_c --> CARBON-DIOXIDE_c + CPD-7231_c + PROTON_c + SUC_c	G5W-6691 or G5W-7808 or G5W-8632 or G5W-8854 or G5W-9197 or G5W-11891 or G5W-12166 or G5W-12315	G5W-11891 G5W-7808 G5W-6691 G5W-12315 G5W-12166 G5W-8632 G5W-8854 G5W-9197	G5W-6691-MONOMER or G5W-7808-MONOMER or G5W-8632-MONOMER or G5W-8854-MONOMER or G5W-9197-MONOMER or G5W-11891-MONOMER or G5W-12166-MONOMER or G5W-12315-MONOMER	PWY-5925	0	0	1000	0		EC-1.14.11.24
1.14.13.104-RXN_c		CPD-4942_c + NADPH_c + OXYGEN-MOLECULE_c + PROTON_c --> CPD-4981_c + NADP_c + 2.0 WATER_c	G5W-10142	G5W-10142	G5W-10142-MONOMER		0	0	1000	0		EC-1.14.13.104
1.14.13.36-RXN_c		4-COUMAROYLQUINATE_c + NADPH_c + OXYGEN-MOLECULE_c + PROTON_c --> CAFFEOYLQUINATE_c + NADP_c + WATER_c	G5W-12186	G5W-12186	G5W-12186-MONOMER	PWY-6040|PWY-6039|PWY-361	0	0	1000	0		EC-1.14.13.36
1.14.13.42-RXN_c	hydroxyphenylacetonitrile 2-monooxygenase	CPD-1074_c + NADPH_c + OXYGEN-MOLECULE_c + PROTON_c --> CPD-648_c + NADP_c + WATER_c	G5W-6276 or G5W-6280 or G5W-6914 or G5W-7559 or G5W-7624 or G5W-8280 or G5W-8496 or G5W-8769 or G5W-9204 or G5W-9294 or G5W-9447 or G5W-9602 or G5W-9923 or G5W-10021 or G5W-10802 or G5W-10887 or G5W-10982 or G5W-12102	G5W-6280 G5W-10802 G5W-10982 G5W-6914 G5W-9447 G5W-9923 G5W-6276 G5W-8769 G5W-8496 G5W-7559 G5W-9294 G5W-12102 G5W-9602 G5W-10021 G5W-9204 G5W-10887 G5W-8280 G5W-7624	G5W-6276-MONOMER or G5W-6280-MONOMER or G5W-6914-MONOMER or G5W-7559-MONOMER or G5W-7624-MONOMER or G5W-8280-MONOMER or G5W-8496-MONOMER or G5W-8769-MONOMER or G5W-9204-MONOMER or G5W-9294-MONOMER or G5W-9447-MONOMER or G5W-9602-MONOMER or G5W-9923-MONOMER or G5W-10021-MONOMER or G5W-10802-MONOMER or G5W-10887-MONOMER or G5W-10982-MONOMER or G5W-12102-MONOMER	PWY-861|1.14.13.68-RXN	0	0	1000	0
1.14.13.68-RXN_c		CPD-2205_c + NADPH_c + OXYGEN-MOLECULE_c + PROTON_c --> CPD-648_c + NADP_c + 2.0 WATER_c	G5W-6276 or G5W-6280 or G5W-6914 or G5W-7559 or G5W-7624 or G5W-8280 or G5W-8496 or G5W-8769 or G5W-9204 or G5W-9294 or G5W-9447 or G5W-9602 or G5W-9923 or G5W-10021 or G5W-10802 or G5W-10887 or G5W-10982 or G5W-12102	G5W-6280 G5W-10802 G5W-10982 G5W-9447 G5W-9602 G5W-9923 G5W-6276 G5W-8769 G5W-8496 G5W-7559 G5W-7624 G5W-12102 G5W-6914 G5W-10021 G5W-9204 G5W-10887 G5W-8280 G5W-9294	G5W-6276-MONOMER or G5W-6280-MONOMER or G5W-6914-MONOMER or G5W-7559-MONOMER or G5W-7624-MONOMER or G5W-8280-MONOMER or G5W-8496-MONOMER or G5W-8769-MONOMER or G5W-9204-MONOMER or G5W-9294-MONOMER or G5W-9447-MONOMER or G5W-9602-MONOMER or G5W-9923-MONOMER or G5W-10021-MONOMER or G5W-10802-MONOMER or G5W-10887-MONOMER or G5W-10982-MONOMER or G5W-12102-MONOMER		0	0	1000	0		|EC-1.14.14.ak|
1.14.13.70-RXN_c		3.0 NADPH_c + OBTUSIFOLIOL_c + 3.0 OXYGEN-MOLECULE_c + 2.0 PROTON_c --> ALPHA-METHYL-5-ALPHA-ERGOSTA_c + FORMATE_c + 3.0 NADP_c + 4.0 WATER_c	G5W-7178 or G5W-7601 or G5W-8000 or G5W-8384 or G5W-10513 or G5W-10572 or G5W-11264	G5W-8384 G5W-11264 G5W-10513 G5W-8000 G5W-10572 G5W-7178 G5W-7601	G5W-7178-MONOMER or G5W-7601-MONOMER or G5W-8000-MONOMER or G5W-8384-MONOMER or G5W-10513-MONOMER or G5W-10572-MONOMER or G5W-11264-MONOMER	PWY-2541	0	0	1000	0		EC-1.14.13.70
1.14.13.73-RXN_c		NADPH_c + OXYGEN-MOLECULE_c + PROTON_c + TABERSONINE_c --> 16-HYDROXYTABERSONINE_c + NADP_c + WATER_c	G5W-8664	G5W-8664	G5W-8664-MONOMER		0	0	1000	0		EC-1.14.13.73
1.14.13.77-RXN_c		NADPH_c + OXYGEN-MOLECULE_c + PROTON_c + TAXA-42011-DIEN-5A-OL_c --> NADP_c + TAXA-42011-DIEN-5A13A-DIOL_c + WATER_c	G5W-9401	G5W-9401	G5W-9401-MONOMER		0	0	1000	0		EC-1.14.13.77
1.14.13.78-RXN_c	<em>ent</em>-kaurene 19-hydroxylase	CPD1F-128_c + NADPH_c + OXYGEN-MOLECULE_c + PROTON_c --> ENT-KAUR-16-EN-19-OL_c + NADP_c + WATER_c	G5W-7171 or G5W-8799 or G5W-10427	G5W-7171 G5W-8799 G5W-10427	G5W-7171-MONOMER or G5W-8799-MONOMER or G5W-10427-MONOMER	PWY-5034|RXN-13190	0	0	1000	0
1.14.13.79-RXN_c	<em>ent</em>-kaurenoate monooxygenase	CPD1F-132_c + NADPH_c + OXYGEN-MOLECULE_c + PROTON_c --> CPD1F-136_c + NADP_c + WATER_c	G5W-11631 or G5W-11870 or G5W-12098	G5W-11870 G5W-12098 G5W-11631	G5W-11631-MONOMER or G5W-11870-MONOMER or G5W-12098-MONOMER	PWY-5034|RXN-13189	0	0	1000	0
1.14.13.8-RXN_c		NADPH_c + NN-DIMETHYLANILINE_c + OXYGEN-MOLECULE_c + PROTON_c --> NADP_c + NN-DIMETHYLANILINE-N-OXIDE_c + WATER_c	G5W-7324 or G5W-8120 or G5W-9231 or G5W-10232 or G5W-10418 or G5W-10772 or G5W-11259 or G5W-11862	G5W-10232 G5W-7324 G5W-8120 G5W-11259 G5W-9231 G5W-10418 G5W-10772 G5W-11862	G5W-7324-MONOMER or G5W-8120-MONOMER or G5W-9231-MONOMER or G5W-10232-MONOMER or G5W-10418-MONOMER or G5W-10772-MONOMER or G5W-11259-MONOMER or G5W-11862-MONOMER		0	0	1000	0		EC-1.14.13.8
1.14.13.93-RXN_c		CPD-693_c + NADPH_c + OXYGEN-MOLECULE_c + PROTON_c --> CPD-7234_c + NADP_c + WATER_c	G5W-6741 or G5W-7823 or G5W-9241 or G5W-10474 or G5W-11020	G5W-9241 G5W-6741 G5W-7823 G5W-10474 G5W-11020	G5W-6741-MONOMER or G5W-7823-MONOMER or G5W-9241-MONOMER or G5W-10474-MONOMER or G5W-11020-MONOMER	PWY-5271	0	0	1000	0		EC-1.14.13.93
1.18.1.2-RXN_p		NADP_p + PROTON_p + 2.0 Reduced-ferredoxins_p <=> NADPH_p + 2.0 Oxidized-ferredoxins_p	G5W-6248 or G5W-6537 or G5W-7220 or G5W-7403 or G5W-8659 or G5W-9443 or G5W-10674	G5W-6248 G5W-9443 G5W-7403 G5W-6537 G5W-7220 G5W-10674 G5W-8659	G5W-6248-MONOMER or G5W-6537-MONOMER or G5W-7220-MONOMER or G5W-7403-MONOMER or G5W-8659-MONOMER or G5W-9443-MONOMER or G5W-10674-MONOMER	PWY-101	1	-1000	1000	0		EC-1.18.1.2
1.2.1.1-RXN_c	Formaldehyde dehydrogenase (glutathione)	2.0 FORMALDEHYDE_c + 2.0 GLUTATHIONE_c + 2.0 NAD_c --> 2.0 CPD-548_c + 2.0 NADH_c + 2.0 PROTON_c	G5W-8420	G5W-8420	G5W-8420-MONOMER		0	0	1000	0		EC-1.2.1.1
1.2.1.13-RXN_p		GAP_p + NADP_p + Pi_p <=> DPG_p + NADPH_p + PROTON_p	G5W-6805 or G5W-9586	G5W-6805 G5W-9586	G5W-6805-MONOMER or G5W-9586-MONOMER	CALVIN-PWY	0	-1000	0	0		EC-1.2.1.13
1.2.1.2-RXN_m		FORMATE_m + NAD_m --> CARBON-DIOXIDE_m + NADH_m	G5W-7089 or G5W-10849 or G5W-11285	G5W-10849 G5W-11285 G5W-7089	G5W-7089-MONOMER or G5W-10849-MONOMER or G5W-11285-MONOMER		0	0	1000	0		EC-1.2.1.2
1.2.1.2-RXN_p		FORMATE_p + NAD_p --> CARBON-DIOXIDE_p + NADH_p	G5W-7089 or G5W-10849 or G5W-11285	G5W-10849 G5W-11285 G5W-7089	G5W-7089-MONOMER or G5W-10849-MONOMER or G5W-11285-MONOMER		0	0	1000	0		EC-1.2.1.2
1.2.1.25-RXN_m		2-KETO-ISOVALERATE_m + CO-A_m + NAD_m --> CARBON-DIOXIDE_m + ISOBUTYRYL-COA_m + NADH_m	G5W-6492 or G5W-8915	G5W-8915 G5W-6492	G5W-6492-MONOMER or G5W-8915-MONOMER	VALDEG-PWY	0	0	1000	0		EC-1.2.1.25
1.2.1.42-RXN_c		NADH_c + PALMITYL-COA_c + PROTON_c --> CO-A_c + NAD_c + PALMITALDEHYDE_c	G5W-6975 or G5W-7232 or G5W-7436 or G5W-9899 or G5W-10225 or G5W-11010 or G5W-11413	G5W-9899 G5W-7232 G5W-10225 G5W-11010 G5W-7436 G5W-11413 G5W-6975	G5W-6975-MONOMER or G5W-7232-MONOMER or G5W-7436-MONOMER or G5W-9899-MONOMER or G5W-10225-MONOMER or G5W-11010-MONOMER or G5W-11413-MONOMER		0	0	1000	0		EC-1.2.1.42
1.2.1.65-RXN_c		NAD_c + SALICYLALDEHYDE_c + WATER_c --> CPD-110_c + NADH_c + 2.0 PROTON_c					0	0	1000	0		EC-1.2.1.65
1.2.1.9-RXN_c		GAP_c + NADP_c + WATER_c --> G3P_c + NADPH_c + 2.0 PROTON_c	G5W-6978	G5W-6978	G5W-6978-MONOMER	PWY-1042	0	0	1000	0		EC-1.2.1.9
1.2.3.14-RXN_c		CPD-692_c + OXYGEN-MOLECULE_c + WATER_c --> CPD-693_c + HYDROGEN-PEROXIDE_c + PROTON_c				PWY-695	0	0	1000	0		EC-1.2.3.14
1.3.1.2-RXN_c		DI-H-URACIL_c + NADP_c <=> NADPH_c + PROTON_c + URACIL_c				PWY-3982	0	-1000	0	0		EC-1.3.1.2
1.3.3.9-RXN_c		LOGANIN_c + NADPH_c + OXYGEN-MOLECULE_c + PROTON_c --> NADP_c + SECOLOGANIN-CPD_c + 2.0 WATER_c	G5W-6247 or G5W-7007 or G5W-8867 or G5W-9987 or G5W-10160 or G5W-10586 or G5W-10694 or G5W-12465	G5W-9987 G5W-10586 G5W-12465 G5W-10694 G5W-10160 G5W-6247 G5W-8867 G5W-7007	G5W-6247-MONOMER or G5W-7007-MONOMER or G5W-8867-MONOMER or G5W-9987-MONOMER or G5W-10160-MONOMER or G5W-10586-MONOMER or G5W-10694-MONOMER or G5W-12465-MONOMER		0	0	1000	0		EC-1.3.3.9
1.3.7.3-RXN_c		3Z-PHYCOERYTHROBILIN_c + 2.0 Oxidized-ferredoxins_c --> 1516-DIHYDROBILIVERDIN_c + 2.0 PROTON_c + 2.0 Reduced-ferredoxins_c	G5W-12121	G5W-12121	G5W-12121-MONOMER		0	0	1000	0		EC-1.3.7.3
1.3.7.4-RXN_c		3Z-PHYTOCHROMOBILIN_c + 2.0 Oxidized-ferredoxins_c <=> BILIVERDINE_c + 2.0 PROTON_c + 2.0 Reduced-ferredoxins_c	G5W-8356	G5W-8356	G5W-8356-MONOMER	PWY-7170	0	-1000	0	0		EC-1.3.7.4
1.5.1.20-RXN_c		5-METHYL-THF-GLU-N_c + NAD_c <=> METHYLENE-THF-GLU-N_c + NADH_c + PROTON_c	G5W-10568	G5W-10568	G5W-10568-MONOMER	PWY-3841	0	-1000	0	0		EC-1.5.1.20
1.5.1.25-RXN-(NAD)_c		NAD_c + THIOMORPHOLINE-3-CARBOXYLATE_c --> 34-DEHYDRO-14-THIOMORPHOLINE-3-CARBOXY_c + NADH_c + 2.0 PROTON_c	G5W-11716	G5W-11716	G5W-11716-MONOMER		0	0	1000	0		EC-1.5.1.25
1.5.1.25-RXN-(NADP)_c		NADP_c + THIOMORPHOLINE-3-CARBOXYLATE_c --> 34-DEHYDRO-14-THIOMORPHOLINE-3-CARBOXY_c + NADPH_c + 2.0 PROTON_c	G5W-11716	G5W-11716	G5W-11716-MONOMER		0	0	1000	0		EC-1.5.1.25
1.5.1.8-RXN_c		NADP_c + SACCHAROPINE_c + WATER_c <=> 2-KETOGLUTARATE_c + LYS_c + NADPH_c + PROTON_c				LYSINE-DEG2-PWY	0	-1000	0	0		EC-1.5.1.8
1.5.1.9-RXN_c		NAD_c + SACCHAROPINE_c + WATER_c --> ALLYSINE_c + GLT_c + NADH_c + PROTON_c	G5W-6747 or G5W-7731	G5W-6747 G5W-7731	G5W-6747-MONOMER or G5W-7731-MONOMER	LYSINE-DEG2-PWY	0	0	1000	0		EC-1.5.1.9
1.5.5.1-RXN_m		ETF-Reduced_m + Ubiquinones_m --> ETF-Oxidized_m + PROTON_m + Ubiquinols_m	G5W-11119	G5W-11119	G5W-11119-MONOMER		0	0	1000	0		EC-1.5.5.1
1.6.5.4-RXN_x		2.0 CPD-318_x + NADH_x --> 2.0 ASCORBATE_x + NAD_x + PROTON_x	G5W-6268 or G5W-6306 or G5W-6430 or G5W-6542 or G5W-6592 or G5W-6687 or G5W-6993 or G5W-7080 or G5W-7563 or G5W-7931 or G5W-8483 or G5W-8947 or G5W-9316 or G5W-9558 or G5W-10185 or G5W-10814 or G5W-11024 or G5W-11069 or G5W-11093 or G5W-11504 or G5W-11518 or G5W-11544 or G5W-11745 or G5W-11800 or G5W-11901 or G5W-12085 or G5W-12418	G5W-12085 G5W-10814 G5W-6430 G5W-10185 G5W-11745 G5W-6268 G5W-6306 G5W-6592 G5W-8483 G5W-9316 G5W-11800 G5W-8947 G5W-11069 G5W-12418 G5W-7563 G5W-11901 G5W-11093 G5W-11024 G5W-6993 G5W-6542 G5W-11544 G5W-11504 G5W-6687 G5W-7931 G5W-11518 G5W-9558 G5W-7080	G5W-6268-MONOMER or G5W-6306-MONOMER or G5W-6430-MONOMER or G5W-6542-MONOMER or G5W-6592-MONOMER or G5W-6687-MONOMER or G5W-6993-MONOMER or G5W-7080-MONOMER or G5W-7563-MONOMER or G5W-7931-MONOMER or G5W-8483-MONOMER or G5W-8947-MONOMER or G5W-9316-MONOMER or G5W-9558-MONOMER or G5W-10185-MONOMER or G5W-10814-MONOMER or G5W-11024-MONOMER or G5W-11069-MONOMER or G5W-11093-MONOMER or G5W-11504-MONO…		0	0	1000	0		EC-1.6.5.4
1.8.3.5-RXN_c		OXYGEN-MOLECULE_c + S-PRENYL-L-CYSTEINE_c + WATER_c --> CYS_c + HYDROGEN-PEROXIDE_c + PRENAL_c	G5W-10971	G5W-10971	G5W-10971-MONOMER		0	0	1000	0		EC-1.8.3.5
1.8.4.9-RXN_p		AMP_p + OXIDIZED-GLUTATHIONE_p + 2.0 PROTON_p + SO3_p <=> APS_p + 2.0 GLUTATHIONE_p	G5W-10004	G5W-10004	G5W-10004-MONOMER	SULFMETII-PWY	0	-1000	0	0		EC-1.8.4.9
1.8.5.1-RXN_c		2.0 GLUTATHIONE_c + L-DEHYDRO-ASCORBATE_c --> ASCORBATE_c + OXIDIZED-GLUTATHIONE_c + PROTON_c	G5W-6239 or G5W-6592 or G5W-6953 or G5W-7762 or G5W-8351 or G5W-8467 or G5W-8483 or G5W-8562 or G5W-9020 or G5W-9517 or G5W-10721 or G5W-10950 or G5W-10984 or G5W-11076	G5W-10721 G5W-9020 G5W-8351 G5W-6953 G5W-6239 G5W-6592 G5W-8483 G5W-8467 G5W-9517 G5W-8562 G5W-10984 G5W-10950 G5W-11076 G5W-7762	G5W-6239-MONOMER or G5W-6592-MONOMER or G5W-6953-MONOMER or G5W-7762-MONOMER or G5W-8351-MONOMER or G5W-8467-MONOMER or G5W-8483-MONOMER or G5W-8562-MONOMER or G5W-9020-MONOMER or G5W-9517-MONOMER or G5W-10721-MONOMER or G5W-10950-MONOMER or G5W-10984-MONOMER or G5W-11076-MONOMER	PWY-2261	0	0	1000	0		EC-1.8.5.1
1.8.5.1-RXN_m		2.0 GLUTATHIONE_m + L-DEHYDRO-ASCORBATE_m --> ASCORBATE_m + OXIDIZED-GLUTATHIONE_m + PROTON_m	G5W-6239 or G5W-6592 or G5W-6953 or G5W-7762 or G5W-8351 or G5W-8467 or G5W-8483 or G5W-8562 or G5W-9020 or G5W-9517 or G5W-10721 or G5W-10950 or G5W-10984 or G5W-11076	G5W-10721 G5W-9020 G5W-8351 G5W-6953 G5W-6239 G5W-6592 G5W-8483 G5W-8467 G5W-9517 G5W-8562 G5W-10984 G5W-10950 G5W-11076 G5W-7762	G5W-6239-MONOMER or G5W-6592-MONOMER or G5W-6953-MONOMER or G5W-7762-MONOMER or G5W-8351-MONOMER or G5W-8467-MONOMER or G5W-8483-MONOMER or G5W-8562-MONOMER or G5W-9020-MONOMER or G5W-9517-MONOMER or G5W-10721-MONOMER or G5W-10950-MONOMER or G5W-10984-MONOMER or G5W-11076-MONOMER	PWY-2261	0	0	1000	0		EC-1.8.5.1
1.8.5.1-RXN_p		2.0 GLUTATHIONE_p + L-DEHYDRO-ASCORBATE_p --> ASCORBATE_p + OXIDIZED-GLUTATHIONE_p + PROTON_p	G5W-6239 or G5W-6592 or G5W-6953 or G5W-7762 or G5W-8351 or G5W-8467 or G5W-8483 or G5W-8562 or G5W-9020 or G5W-9517 or G5W-10721 or G5W-10950 or G5W-10984 or G5W-11076	G5W-10950 G5W-9020 G5W-8351 G5W-6953 G5W-6239 G5W-6592 G5W-8483 G5W-8467 G5W-9517 G5W-8562 G5W-10984 G5W-10721 G5W-11076 G5W-7762	G5W-6239-MONOMER or G5W-6592-MONOMER or G5W-6953-MONOMER or G5W-7762-MONOMER or G5W-8351-MONOMER or G5W-8467-MONOMER or G5W-8483-MONOMER or G5W-8562-MONOMER or G5W-9020-MONOMER or G5W-9517-MONOMER or G5W-10721-MONOMER or G5W-10950-MONOMER or G5W-10984-MONOMER or G5W-11076-MONOMER	PWY-2261	0	0	1000	0		EC-1.8.5.1
1.8.5.1-RXN_x		2.0 GLUTATHIONE_x + L-DEHYDRO-ASCORBATE_x --> ASCORBATE_x + OXIDIZED-GLUTATHIONE_x + PROTON_x	G5W-6239 or G5W-6592 or G5W-6953 or G5W-7762 or G5W-8351 or G5W-8467 or G5W-8483 or G5W-8562 or G5W-9020 or G5W-9517 or G5W-10721 or G5W-10950 or G5W-10984 or G5W-11076	G5W-10721 G5W-9020 G5W-8351 G5W-6953 G5W-6239 G5W-6592 G5W-8483 G5W-8467 G5W-9517 G5W-8562 G5W-10984 G5W-10950 G5W-11076 G5W-7762	G5W-6239-MONOMER or G5W-6592-MONOMER or G5W-6953-MONOMER or G5W-7762-MONOMER or G5W-8351-MONOMER or G5W-8467-MONOMER or G5W-8483-MONOMER or G5W-8562-MONOMER or G5W-9020-MONOMER or G5W-9517-MONOMER or G5W-10721-MONOMER or G5W-10950-MONOMER or G5W-10984-MONOMER or G5W-11076-MONOMER	PWY-2261	0	0	1000	0		EC-1.8.5.1
12-ALPHA-L-FUCOSIDASE-RXN_c		CPD-8198_c + WATER_c --> L-Fucopyranoses_c + METHYL-BETA-D-GALACTOSIDE_c	G5W-10622 or G5W-12217	G5W-10622 G5W-12217	G5W-10622-MONOMER or G5W-12217-MONOMER		0	0	1000	0		EC-3.2.1.63
12-OXOPHYTODIENOATE-REDUCTASE-RXN_c		CPD-730_c + NADP_c <=> CPD-729_c + NADPH_c + PROTON_c	G5W-6531 or G5W-7120 or G5W-7321 or G5W-8071 or G5W-8103 or G5W-9108 or G5W-9247 or G5W-9249 or G5W-10125 or G5W-10464 or G5W-10683 or G5W-10736 or G5W-10739 or G5W-10911 or G5W-11520 or G5W-12293	G5W-10911 G5W-10125 G5W-12293 G5W-9247 G5W-7321 G5W-9108 G5W-10739 G5W-11520 G5W-9249 G5W-10464 G5W-10736 G5W-7120 G5W-8071 G5W-10683 G5W-8103 G5W-6531	G5W-6531-MONOMER or G5W-7120-MONOMER or G5W-7321-MONOMER or G5W-8071-MONOMER or G5W-8103-MONOMER or G5W-9108-MONOMER or G5W-9247-MONOMER or G5W-9249-MONOMER or G5W-10125-MONOMER or G5W-10464-MONOMER or G5W-10683-MONOMER or G5W-10736-MONOMER or G5W-10739-MONOMER or G5W-10911-MONOMER or G5W-11520-MONOMER or G5W-12293-MONOMER	PWY-735	0	-1000	0	0		EC-1.3.1.42
1TRANSKETO-RXN_p		D-SEDOHEPTULOSE-7-P_p + GAP_p <=> RIBOSE-5P_p + XYLULOSE-5-PHOSPHATE_p	G5W-6543 or G5W-7361 or G5W-8972	G5W-6543 G5W-8972 G5W-7361	G5W-6543-MONOMER or G5W-7361-MONOMER or G5W-8972-MONOMER	NONOXIPENT-PWY|PWY-5723|CALVIN-PWY	1	-1000	1000	0		EC-2.2.1.1
2-AMINOADIPATE-AMINOTRANSFERASE-RXN_c		2-KETOGLUTARATE_c + CPD-468_c --> 2K-ADIPATE_c + GLT_c				LYSINE-DEG2-PWY	0	0	1000	0		EC-2.6.1.39
2-CARBOXY-D-ARABINITOL-1-PHOSPHATASE-RXN_c		2-CARBOXY-D-ARABINITOL-1-PHOSPHATASE_c + WATER_c --> 2-CARBOXY-D-ARABINITOL_c + Pi_c	G5W-6874 or G5W-7852 or G5W-9829 or G5W-11036	G5W-6874 G5W-11036 G5W-9829 G5W-7852	G5W-6874-MONOMER or G5W-7852-MONOMER or G5W-9829-MONOMER or G5W-11036-MONOMER	PWYQT-4433	0	0	1000	0		EC-3.1.3.63
2-DEHYDROPANTOATE-REDUCT-RXN_c		L-PANTOATE_c + NADP_c <=> 2-DEHYDROPANTOATE_c + NADPH_c + PROTON_c				PANTO-PWY	0	-1000	0	0		EC-1.1.1.169
2-HEXADECENAL-REDUCTASE-RXN_c		NADP_c + PALMITALDEHYDE_c --> CPD-292_c + NADPH_c + PROTON_c	G5W-12202	G5W-12202	G5W-12202-MONOMER		0	0	1000	0		EC-1.3.1.27
2-ISOPROPYLMALATESYN-RXN_p		2-KETO-ISOVALERATE_p + ACETYL-COA_p + WATER_p --> 3-CARBOXY-3-HYDROXY-ISOCAPROATE_p + CO-A_p + PROTON_p	G5W-6398 or G5W-8463	G5W-8463 G5W-6398	G5W-6398-MONOMER or G5W-8463-MONOMER	LEUSYN-PWY	0	0	1000	0		EC-2.3.3.13
2-KETO-ADIPATE-DEHYDROG-RXN_c		2K-ADIPATE_c + CO-A_c + NAD_c --> CARBON-DIOXIDE_c + GLUTARYL-COA_c + NADH_c				LYSINE-DEG2-PWY	0	0	1000	0
2-KETOGLUTARATE_xc		2-KETOGLUTARATE_x <=> 2-KETOGLUTARATE_c					1	-1000	1000	0
2-OCTAPRENYL-6-OHPHENOL-METHY-RXN_c	2-octaprenyl-6-hydroxyphenyl methylase	2-OCTAPRENYL-6-HYDROXYPHENOL_c + S-ADENOSYLMETHIONINE_c --> 2-OCTAPRENYL-6-METHOXYPHENOL_c + ADENOSYL-HOMO-CYS_c + PROTON_c					0	0	1000	0		EC-2.1.1.222
2-OCTAPRENYL-METHOXY-BENZOQ-METH-RXN_c		OCTAPRENYL-METHOXY-BENZOQUINONE_c + S-ADENOSYLMETHIONINE_c --> ADENOSYL-HOMO-CYS_c + OCTAPRENYL-METHYL-METHOXY-BENZQ_c + PROTON_c					0	0	1000	0		EC-2.1.1.201
2-OCTAPRENYLPHENOL-HYDROX-RXN_c		2-OCTAPRENYLPHENOL_c + NADPH_c + OXYGEN-MOLECULE_c + PROTON_c --> 2-OCTAPRENYL-6-HYDROXYPHENOL_c + NADP_c + WATER_c	G5W-12036	G5W-12036	G5W-12036-MONOMER		0	0	1000	0		EC-1.14.13
2-OH-6-OXOHEPTA-2-4-DIENOATE-HYDR-RXN_c		2H6OH2-4DIENOATE_c + WATER_c --> ACET_c + OXOPENTENOATE_c + PROTON_c	G5W-11785	G5W-11785	G5W-11785-MONOMER		0	0	1000	0		EC-3.7.1
2.1.1.103-RXN_c		PHOSPHORYL-ETHANOLAMINE_c + S-ADENOSYLMETHIONINE_c --> ADENOSYL-HOMO-CYS_c + CPD-406_c + PROTON_c	G5W-6380 or G5W-7253 or G5W-8593 or G5W-10886 or G5W-11186 or G5W-11400 or G5W-12318	G5W-6380 G5W-7253 G5W-10886 G5W-8593 G5W-12318 G5W-11400 G5W-11186	G5W-6380-MONOMER or G5W-7253-MONOMER or G5W-8593-MONOMER or G5W-10886-MONOMER or G5W-11186-MONOMER or G5W-11400-MONOMER or G5W-12318-MONOMER	PWY4FS-4|PWY4FS-3|PWY-3385|PWY4FS-2	0	0	1000	0		EC-2.1.1.103
2.1.1.114-RXN_c	hexaprenyldihydroxybenzoate methyltransferase	3-HEXAPRENYL-45-DIHYDROXYBENZOATE_c + S-ADENOSYLMETHIONINE_c --> 3-HEXAPRENYL-4-HYDROXY-5-METHOXYBENZOATE_c + ADENOSYL-HOMO-CYS_c + PROTON_c	G5W-8396 or G5W-8743 or G5W-8791	G5W-8743 G5W-8791 G5W-8396	G5W-8396-MONOMER or G5W-8743-MONOMER or G5W-8791-MONOMER		0	0	1000	0		EC-2.1.1.114
2.1.1.139-RXN_c		3-DEMETHYLSTAUROSPORINE_c + S-ADENOSYLMETHIONINE_c --> ADENOSYL-HOMO-CYS_c + 2.0 PROTON_c + STAUROSPORINE_c	G5W-7815 or G5W-8571 or G5W-8934	G5W-8571 G5W-8934 G5W-7815	G5W-7815-MONOMER or G5W-8571-MONOMER or G5W-8934-MONOMER		0	0	1000	0		EC-2.1.1.139
2.1.1.140-RXN_c		S-ADENOSYLMETHIONINE_c + S-COCLAURINE_c --> ADENOSYL-HOMO-CYS_c + PROTON_c + S-N-METHYLCOCLAURINE_c	G5W-7788	G5W-7788	G5W-7788-MONOMER		0	0	1000	0		EC-2.1.1.140
2.1.1.142-RXN_c		CYCLOARTENOL_c + S-ADENOSYLMETHIONINE_c --> 24R-24-METHYLCYCLOARTA-825-DIEN-3-BET_c + ADENOSYL-HOMO-CYS_c + PROTON_c	G5W-9534	G5W-9534	G5W-9534-MONOMER		0	0	1000	0		EC-2.1.1.142
2.1.1.143-RXN_c		CPD-4101_c + S-ADENOSYLMETHIONINE_c --> ADENOSYL-HOMO-CYS_c + CPD-4124_c + PROTON_c	G5W-9441 or G5W-9534	G5W-9534 G5W-9441	G5W-9441-MONOMER or G5W-9534-MONOMER	PWY-2541	0	0	1000	0		EC-2.1.1.143
2.1.1.145-RXN_c		CPD-225_c + S-ADENOSYLMETHIONINE_c --> ADENOSYL-HOMO-CYS_c + E-2-METHOXYCARBONYLMETHYLBUTENEDIOAT_c	G5W-7860 or G5W-10514 or G5W-12094	G5W-12094 G5W-7860 G5W-10514	G5W-7860-MONOMER or G5W-10514-MONOMER or G5W-12094-MONOMER		0	0	1000	0		EC-2.1.1.145
2.1.1.64-RXN_c		CPD-7158_c + S-ADENOSYLMETHIONINE_c --> ADENOSYL-HOMO-CYS_c + CPD-9957_c + PROTON_c					0	0	1000	0		EC-2.1.1.64
2.1.1.69-RXN_c		BERGAPTOL_c + S-ADENOSYLMETHIONINE_c --> 5-METHOXYFURANOCOUMARIN_c + ADENOSYL-HOMO-CYS_c + PROTON_c				PWY-5365	0	0	1000	0		EC-2.1.1.69
2.3.1.103-RXN_c		2.0 1-O-SINAPOYL-BETA-D-GLUCOSE_c --> 12-BIS-O-SINAPOYL-BETA-D-GLUCOSIDE_c + GLC_c	G5W-11600	G5W-11600	G5W-11600-MONOMER		0	0	1000	0		EC-2.3.1.103
2.3.1.133-RXN_c		P-COUMAROYL-COA_c + SHIKIMATE_c --> CO-A_c + CPD-412_c	G5W-6481 or G5W-7479 or G5W-8137 or G5W-8543 or G5W-8893 or G5W-9070 or G5W-9798 or G5W-10649 or G5W-10700 or G5W-10843 or G5W-11113 or G5W-11238 or G5W-11492 or G5W-11613 or G5W-11691 or G5W-12259	G5W-8893 G5W-11113 G5W-10700 G5W-9070 G5W-11613 G5W-11238 G5W-11492 G5W-8543 G5W-6481 G5W-12259 G5W-8137 G5W-9798 G5W-11691 G5W-10649 G5W-10843 G5W-7479	G5W-6481-MONOMER or G5W-7479-MONOMER or G5W-8137-MONOMER or G5W-8543-MONOMER or G5W-8893-MONOMER or G5W-9070-MONOMER or G5W-9798-MONOMER or G5W-10649-MONOMER or G5W-10700-MONOMER or G5W-10843-MONOMER or G5W-11113-MONOMER or G5W-11238-MONOMER or G5W-11492-MONOMER or G5W-11613-MONOMER or G5W-11691-MONOMER or G5W-12259-MONOMER	PWY-6040|PWY-6039|PWY-361	0	0	1000	0		EC-2.3.1.133
2.3.1.138-RXN_c		CAFFEOYL-COA_c + PUTRESCINE_c --> CO-A_c + CPD-411_c + PROTON_c	G5W-7628 or G5W-7779 or G5W-8678 or G5W-8891 or G5W-9518 or G5W-9790 or G5W-10397 or G5W-11391	G5W-10397 G5W-8678 G5W-9790 G5W-7628 G5W-7779 G5W-11391 G5W-9518 G5W-8891	G5W-7628-MONOMER or G5W-7779-MONOMER or G5W-8678-MONOMER or G5W-8891-MONOMER or G5W-9518-MONOMER or G5W-9790-MONOMER or G5W-10397-MONOMER or G5W-11391-MONOMER		0	0	1000	0		EC-2.3.1.138
2.3.1.156-RXN_c		ISOVALERYL-COA_c + 3.0 MALONYL-COA_c + 3.0 PROTON_c --> 3-METHYL-1-246-TRIHYDROXYPHENYLBUTAN_c + 3.0 CARBON-DIOXIDE_c + 4.0 CO-A_c	G5W-9134	G5W-9134	G5W-9134-MONOMER		0	0	1000	0		EC-2.3.1.156
2.3.1.162-RXN_c		ACETYL-COA_c + TAXA-42011-DIEN-5A-OL_c --> CO-A_c + TAXA-42011-DIEN-5-ALPHA-YL-ACETATE_c	G5W-10034	G5W-10034	G5W-10034-MONOMER		0	0	1000	0		EC-2.3.1.162
2.3.1.166-RXN_c		10-DEACETYL-2-DEBENZOYLBACCATIN-III_c + BENZOYLCOA_c --> 10-DEACETYLBACCATIN-III_c + CO-A_c	G5W-10209	G5W-10209	G5W-10209-MONOMER		0	0	1000	0		EC-2.3.1.166
2.3.1.167-RXN_c		10-DEACETYLBACCATIN-III_c + ACETYL-COA_c --> BACCATIN-III_c + CO-A_c	G5W-9180 or G5W-10499 or G5W-10931	G5W-10931 G5W-9180 G5W-10499	G5W-9180-MONOMER or G5W-10499-MONOMER or G5W-10931-MONOMER		0	0	1000	0		EC-2.3.1.167
2.3.1.172-RXN_c		CPD-7140_c + MALONYL-COA_c --> CO-A_c + CPD-7141_c	G5W-10665	G5W-10665	G5W-10665-MONOMER	PWY-5268	0	0	1000	0		EC-2.3.1.172
2.3.1.179-RXN_c		MALONYL-ACP_c + PROTON_c + Palmitoleoyl-ACPs_c --> 3-oxo-cis-vaccenoyl-ACPs_c + ACP_c + CARBON-DIOXIDE_c	G5W-10475 or G5W-10569 or G5W-11121	G5W-10475 G5W-11121 G5W-10569	G5W-10475-MONOMER or G5W-10569-MONOMER or G5W-11121-MONOMER		0	0	1000	0		EC-2.3.1.179
2.3.1.180-RXN_p	2.3.1.180-RXN	ACETYL-COA_p + MALONYL-ACP_p + PROTON_p --> Acetoacetyl-ACPs_p + CARBON-DIOXIDE_p + CO-A_p	G5W-7117	G5W-7117	G5W-7117-MONOMER	PWY-4381	0	0	1000	0		EC-2.3.1.180
2.3.1.91-RXN_c		1-O-SINAPOYL-BETA-D-GLUCOSE_c + CHOLINE_c --> GLC_c + O-SINAPOYLCHOLINE_c	G5W-7028 or G5W-7304 or G5W-9979 or G5W-10239	G5W-7304 G5W-9979 G5W-10239 G5W-7028	G5W-7028-MONOMER or G5W-7304-MONOMER or G5W-9979-MONOMER or G5W-10239-MONOMER		0	0	1000	0		EC-2.3.1.91
2.3.1.98-RXN_c		CAFFEOYLQUINATE_c + D-GLUCARATE_c --> 2-O-CAFFEOYLGLUCARATE_c + QUINATE_c	G5W-6428 or G5W-10234 or G5W-12105 or G5W-12163	G5W-6428 G5W-12163 G5W-10234 G5W-12105	G5W-6428-MONOMER or G5W-10234-MONOMER or G5W-12105-MONOMER or G5W-12163-MONOMER	PWY-6673	0	0	1000	0		EC-2.3.1.98
2.3.1.99-RXN_c		FERULOYL-COA_c + QUINATE_c --> CO-A_c + CPD-416_c	G5W-6481 or G5W-8137 or G5W-8543 or G5W-8780 or G5W-8893 or G5W-11113 or G5W-11647 or G5W-12141	G5W-8137 G5W-11647 G5W-12141 G5W-11113 G5W-8780 G5W-8893 G5W-8543 G5W-6481	G5W-6481-MONOMER or G5W-8137-MONOMER or G5W-8543-MONOMER or G5W-8780-MONOMER or G5W-8893-MONOMER or G5W-11113-MONOMER or G5W-11647-MONOMER or G5W-12141-MONOMER		0	0	1000	0		EC-2.3.1.99
2.4.1.111-RXN_c		CONIFERYL-ALCOHOL_c + CPD-12575_c --> CPD-1777_c + PROTON_c + UDP_c	G5W-9015	G5W-9015	G5W-9015-MONOMER	PWY-116	0	0	1000	0		EC-2.4.1.111
2.4.1.114-RXN_c		2-COUMARATE_c + CPD-12575_c --> CPD-459_c + PROTON_c + UDP_c	G5W-9015	G5W-9015	G5W-9015-MONOMER	PWY-5176	0	0	1000	0		EC-2.4.1.114
2.4.1.116-RXN_c		CPD-12575_c + CPD-15001_c --> CPD-15002_c + PROTON_c + UDP_c	G5W-11049	G5W-11049	G5W-11049-MONOMER		0	0	1000	0		EC-2.4.1.116
2.4.1.121-RXN_c		CPD-12575_c + INDOLE_ACETATE_AUXIN_c --> CPD-1102_c + UDP_c	G5W-11622 or G5W-11772	G5W-11622 G5W-11772	G5W-11622-MONOMER or G5W-11772-MONOMER		0	0	1000	0		EC-2.4.1.121
2.4.1.123-RXN_c		CPD-14553_c + MYO-INOSITOL_c --> CPD-458_c + PROTON_c + UDP_c	G5W-7591 or G5W-8615 or G5W-12295	G5W-8615 G5W-12295 G5W-7591	G5W-7591-MONOMER or G5W-8615-MONOMER or G5W-12295-MONOMER	PWY-5337	0	0	1000	0		EC-2.4.1.123
2.4.1.126-RXN_c		COUMARATE_c + CPD-12575_c --> CPD-457_c + PROTON_c + UDP_c	G5W-9015	G5W-9015	G5W-9015-MONOMER		0	0	1000	0		EC-2.4.1.126
2.4.1.194-RXN_c		4-hydroxybenzoate_c + CPD-12575_c --> CPD-453_c + PROTON_c + UDP_c	G5W-9015	G5W-9015	G5W-9015-MONOMER		0	0	1000	0		EC-2.4.1.194
2.4.1.218-RXN_c		CPD-12575_c + HYDROQUINONE_c --> HYDROQUINONE-O-BETA-D-GLUCOPYRANOSIDE_c + PROTON_c + UDP_c	G5W-7438 or G5W-9909 or G5W-10046 or G5W-10884 or G5W-11044 or G5W-11909 or G5W-12043	G5W-11909 G5W-12043 G5W-10884 G5W-9909 G5W-11044 G5W-10046 G5W-7438	G5W-7438-MONOMER or G5W-9909-MONOMER or G5W-10046-MONOMER or G5W-10884-MONOMER or G5W-11044-MONOMER or G5W-11909-MONOMER or G5W-12043-MONOMER		0	0	1000	0		EC-2.4.1.218
2.4.1.67-RXN_c		CPD-1099_c + CPD-458_c --> CPD-170_c + MYO-INOSITOL_c	G5W-11247	G5W-11247	G5W-11247-MONOMER	PWY-5337	0	0	1000	0		EC-2.4.1.67
2.4.1.82-RXN_c		CPD-458_c + SUCROSE_c --> CPD-1099_c + MYO-INOSITOL_c	G5W-6954 or G5W-7192 or G5W-7242 or G5W-8368 or G5W-9240 or G5W-11140 or G5W-11512 or G5W-12342	G5W-7242 G5W-11512 G5W-9240 G5W-11140 G5W-8368 G5W-6954 G5W-7192 G5W-12342	G5W-6954-MONOMER or G5W-7192-MONOMER or G5W-7242-MONOMER or G5W-8368-MONOMER or G5W-9240-MONOMER or G5W-11140-MONOMER or G5W-11512-MONOMER or G5W-12342-MONOMER	PWY-5337	0	0	1000	0		EC-2.4.1.82
2.5.1.19-RXN_p		PHOSPHO-ENOL-PYRUVATE_p + SHIKIMATE-5P_p --> 3-ENOLPYRUVYL-SHIKIMATE-5P_p + Pi_p	G5W-7395	G5W-7395	G5W-7395-MONOMER	PWY-6163	0	0	1000	0		EC-2.5.1.19
2.5.1.32-RXN_c	PSase	2.0 GERANYLGERANYL-PP_c --> CPD-464_c + PPI_c	G5W-6815 or G5W-7571 or G5W-9384	G5W-6815 G5W-7571 G5W-9384	G5W-6815-MONOMER or G5W-7571-MONOMER or G5W-9384-MONOMER	PWY-6287|PWY-6475|RXN-13323	0	0	1000	0
2.5.1.39-RXN_c		4-hydroxybenzoate_c + SOLANESYL-PYROPHOSPHATE_c --> NONAPRENYL-4-HYDROXYBENZOATE_c + PPI_c	G5W-11854 or G5W-12199	G5W-12199 G5W-11854	G5W-11854-MONOMER or G5W-12199-MONOMER		0	0	1000	0		EC-2.5.1.39
2.5.1.43-RXN_c		3.0 S-ADENOSYLMETHIONINE_c --> 3.0 5-METHYLTHIOADENOSINE_c + CPD-463_c + 3.0 PROTON_c	G5W-7562 or G5W-8298 or G5W-10701	G5W-10701 G5W-8298 G5W-7562	G5W-7562-MONOMER or G5W-8298-MONOMER or G5W-10701-MONOMER	PWY-5957|PWY-5912	0	0	1000	0		EC-2.5.1.43
2.5.1.64-RXN_c		2-KETOGLUTARATE_c + ISOCHORISMATE_c + PROTON_c --> CARBON-DIOXIDE_c + CPD-9924_c	G5W-10792	G5W-10792	G5W-10792-MONOMER	PWY-5791	0	0	1000	0		EC-2.2.1.9
2.6.1.18-RXN_c		L-ALPHA-ALANINE_c + MALONATE-S-ALD_c --> B-ALANINE_c + PYRUVATE_c				PWY-3941	0	0	1000	0		EC-2.6.1.18
2.6.1.22-RXN_c		2-KETOGLUTARATE_c + CPD-466_c <=> CH3-MALONATE-S-ALD_c + GLT_c				VALDEG-PWY	1	-1000	1000	0		EC-2.6.1.22
2.6.1.49-RXN_c		2-KETOGLUTARATE_c + L-DIHYDROXY-PHENYLALANINE_c <=> 34-DIHYDROXYPHENYLPYRUVATE_c + GLT_c				PWY-5049	1	-1000	1000	0		EC-2.6.1.49
2.6.1.80-RXN_c		2-KETOGLUTARATE_c + CPD-463_c <=> CPD-7228_c + GLT_c	G5W-6523 or G5W-6736 or G5W-7202 or G5W-8097 or G5W-8190 or G5W-8679 or G5W-9341 or G5W-10800	G5W-8190 G5W-10800 G5W-6736 G5W-8679 G5W-6523 G5W-9341 G5W-7202 G5W-8097	G5W-6523-MONOMER or G5W-6736-MONOMER or G5W-7202-MONOMER or G5W-8097-MONOMER or G5W-8190-MONOMER or G5W-8679-MONOMER or G5W-9341-MONOMER or G5W-10800-MONOMER	PWY-5912	1	-1000	1000	0		EC-2.6.1.80
2.7.1.133-RXN_c		ATP_c + INOSITOL-1-3-4-TRIPHOSPHATE_c --> ADP_c + CPD-505_c + PROTON_c	G5W-6864 or G5W-7186 or G5W-7647 or G5W-8133 or G5W-8197 or G5W-9199 or G5W-9940 or G5W-11177	G5W-8133 G5W-6864 G5W-8197 G5W-9199 G5W-11177 G5W-9940 G5W-7186 G5W-7647	G5W-6864-MONOMER or G5W-7186-MONOMER or G5W-7647-MONOMER or G5W-8133-MONOMER or G5W-8197-MONOMER or G5W-9199-MONOMER or G5W-9940-MONOMER or G5W-11177-MONOMER	PWY-6554|PWY-4562	0	0	1000	0		EC-2.7.1.159
2.7.1.134-RXN_c		ATP_c + CPD-178_c --> ADP_c + CPD-1107_c + PROTON_c	G5W-6864 or G5W-7186 or G5W-8133 or G5W-8197 or G5W-9199 or G5W-9940 or G5W-11177	G5W-8133 G5W-6864 G5W-8197 G5W-9199 G5W-11177 G5W-9940 G5W-7186	G5W-6864-MONOMER or G5W-7186-MONOMER or G5W-8133-MONOMER or G5W-8197-MONOMER or G5W-9199-MONOMER or G5W-9940-MONOMER or G5W-11177-MONOMER		0	0	1000	0		EC-2.7.1.134
2.7.1.139-RXN_c		ATP_c + INOSITOL-1-3-4-TRIPHOSPHATE_c --> ADP_c + CPD-506_c + PROTON_c	G5W-6864 or G5W-7186 or G5W-7647 or G5W-8133 or G5W-8197 or G5W-9199 or G5W-9940 or G5W-11177	G5W-8133 G5W-6864 G5W-7647 G5W-9199 G5W-11177 G5W-9940 G5W-7186 G5W-8197	G5W-6864-MONOMER or G5W-7186-MONOMER or G5W-7647-MONOMER or G5W-8133-MONOMER or G5W-8197-MONOMER or G5W-9199-MONOMER or G5W-9940-MONOMER or G5W-11177-MONOMER	PWY-6554|PWY-4562	0	0	1000	0		EC-2.7.1.159
2.7.1.140-RXN_c		ATP_c + CPD-505_c --> ADP_c + CPD-1107_c + PROTON_c	G5W-8977	G5W-8977	G5W-8977-MONOMER	PWY-6554|PWY-4562	0	0	1000	0		EC-2.7.1.140
2.7.1.148-RXN_p		4-CYTIDINE-5-DIPHOSPHO-2-C_p + ATP_p --> 2-PHOSPHO-4-CYTIDINE-5-DIPHOSPHO-2-C-MET_p + ADP_p + PROTON_p	G5W-12396	G5W-12396	G5W-12396-MONOMER	NONMEVIPP-PWY|PWY-7560	0	0	1000	0		EC-2.7.1.148
2.7.1.151-RXN_c		ATP_c + INOSITOL-1-4-5-TRISPHOSPHATE_c --> ADP_c + INOSITOL-1456-TETRAKISPHOSPHATE_c + PROTON_c	G5W-8977	G5W-8977	G5W-8977-MONOMER	PWY-4541|RXN-13197	0	0	1000	0		EC-2.7.1.151
2.7.1.152-RXN_c		ATP_c + MI-HEXAKISPHOSPHATE_c + PROTON_c --> 5-DIPHOSPHO-1D-MYO-INOSITOL-12346P_c + ADP_c	G5W-8637 or G5W-9256	G5W-8637 G5W-9256	G5W-8637-MONOMER or G5W-9256-MONOMER	PWY-6369	0	0	1000	0		EC-2.7.4.21
2.7.1.90-RXN_c		FRUCTOSE-6P_c + PPI_c --> FRUCTOSE-16-DIPHOSPHATE_c + PROTON_c + Pi_c	G5W-6716 or G5W-7706 or G5W-8716 or G5W-10110 or G5W-10921 or G5W-12238	G5W-6716 G5W-10110 G5W-7706 G5W-8716 G5W-10921 G5W-12238	G5W-6716-MONOMER or G5W-7706-MONOMER or G5W-8716-MONOMER or G5W-10110-MONOMER or G5W-10921-MONOMER or G5W-12238-MONOMER	PWY-1042	0	0	1000	0		EC-2.7.1.90
2.7.4.24-RXN_c		5-DIPHOSPHO-1D-MYO-INOSITOL-12346P_c + ATP_c --> ADP_c + CPD-11938_c	G5W-8637 or G5W-9256	G5W-8637 G5W-9256	G5W-8637-MONOMER or G5W-9256-MONOMER	PWY-6369	0	0	1000	0		EC-2.7.4.24
2.7.7.1-RXN_c		ATP_c + NICOTINAMIDE_NUCLEOTIDE_c + PROTON_c --> NAD_c + PPI_c	G5W-7136	G5W-7136	G5W-7136-MONOMER		0	0	1000	0		EC-2.7.7.1
2.7.7.11-RXN_c		CPD-490_c + PROTON_c + UTP_c --> PPI_c + UDP-D-XYLOSE_c	G5W-7518 or G5W-8062	G5W-8062 G5W-7518	G5W-7518-MONOMER or G5W-8062-MONOMER		0	0	1000	0		EC-2.7.7.11
2.7.7.13-RXN_c		GTP_c + MANNOSE-1P_c + PROTON_c --> GDP-MANNOSE_c + PPI_c	G5W-7874 or G5W-8990 or G5W-12032	G5W-12032 G5W-8990 G5W-7874	G5W-7874-MONOMER or G5W-8990-MONOMER or G5W-12032-MONOMER	PWY-5659|PWY-882	0	0	1000	0		EC-2.7.7.13
2.7.7.14-RXN_c		CTP_c + PHOSPHORYL-ETHANOLAMINE_c + PROTON_c --> CDP-ETHANOLAMINE_c + PPI_c	G5W-8509 or G5W-9042 or G5W-11183 or G5W-11812	G5W-8509 G5W-11812 G5W-11183 G5W-9042	G5W-8509-MONOMER or G5W-9042-MONOMER or G5W-11183-MONOMER or G5W-11812-MONOMER	PWY4FS-6	0	0	1000	0		EC-2.7.7.14
2.7.7.15-RXN_c		CTP_c + PHOSPHORYL-CHOLINE_c + PROTON_c --> CDP-CHOLINE_c + PPI_c	G5W-9348 or G5W-10227 or G5W-10423	G5W-10227 G5W-10423 G5W-9348	G5W-9348-MONOMER or G5W-10227-MONOMER or G5W-10423-MONOMER	PWY-3561|PWY3O-450|PWY4FS-2	0	0	1000	0		EC-2.7.7.15
2.7.7.44-RXN_c		CPD-510_c + PROTON_c + UTP_c --> PPI_c + UDP-GLUCURONATE_c	G5W-7518 or G5W-8062	G5W-8062 G5W-7518	G5W-7518-MONOMER or G5W-8062-MONOMER	PWY-4841	0	0	1000	0		EC-2.7.7.44
2.7.7.57-RXN_c		CPD-406_c + CTP_c + PROTON_c --> CDP-N-METHYLETHANOLAMIN_c + PPI_c				PWY4FS-3	0	0	1000	0		EC-2.7.7.57
2.7.7.60-RXN_p	4-diphosphocytidyl-2-methylerithritol synthase (sugar nucleotide phosphorylase family)	2-C-METHYL-D-ERYTHRITOL-4-PHOSPHATE_p + CTP_p + PROTON_p --> 4-CYTIDINE-5-DIPHOSPHO-2-C_p + PPI_p	G5W-7770	G5W-7770	G5W-7770-MONOMER	NONMEVIPP-PWY|PWY-7560	0	0	1000	0		EC-2.7.7.60
23-DIMETHYLMALATE-LYASE-RXN_c		CPD-61_c --> PROPIONATE_c + PYRUVATE_c	G5W-8073 or G5W-8386 or G5W-11375	G5W-11375 G5W-8386 G5W-8073	G5W-8073-MONOMER or G5W-8386-MONOMER or G5W-11375-MONOMER		0	0	1000	0		EC-4.1.3.32
24-DICHLOROPHENOL-6-MONOOXYGENASE-RXN_c		24-DICHLOROPHENOL_c + NADPH_c + OXYGEN-MOLECULE_c + PROTON_c --> 35-DICHLOROCATECHOL_c + NADP_c + WATER_c	G5W-9359 or G5W-10588	G5W-9359 G5W-10588	G5W-9359-MONOMER or G5W-10588-MONOMER		0	0	1000	0		EC-1.14.13.20
2KETO-3METHYLVALERATE-RXN_m	(<i>S</i>)-3-methyl-2-oxopentanoate dehydrogenase (acylating)	2-KETO-3-METHYL-VALERATE_m + CO-A_m + NAD_m <=> 2-METHYL-BUTYRYL-COA_m + CARBON-DIOXIDE_m + NADH_m	G5W-6492 or G5W-8915	G5W-8915 G5W-6492	G5W-6492-MONOMER or G5W-8915-MONOMER	ILEUDEG-PWY	1	-1000	1000	0		EC-1.2.1
2KETO-4METHYL-PENTANOATE-DEHYDROG-RXN_m	4-methyl-2-oxopentanoate dehydrogenase (acylating)	2K-4CH3-PENTANOATE_m + CO-A_m + NAD_m --> CARBON-DIOXIDE_m + ISOVALERYL-COA_m + NADH_m	G5W-6492 or G5W-8915	G5W-8915 G5W-6492	G5W-6492-MONOMER or G5W-8915-MONOMER	LEU-DEG2-PWY	0	0	1000	0		EC-1.2.1
2KG_ACONITATE_mc		2-KETOGLUTARATE_m + CIS-ACONITATE_c <=> 2-KETOGLUTARATE_c + CIS-ACONITATE_m					1	-1000	1000	0
2KG_CIT_mc		2-KETOGLUTARATE_m + CIT_c <=> 2-KETOGLUTARATE_c + CIT_m					1	-1000	1000	0
2KG_ISOCITRATE_mc		2-KETOGLUTARATE_m + THREO-DS-ISO-CITRATE_c <=> 2-KETOGLUTARATE_c + THREO-DS-ISO-CITRATE_m					1	-1000	1000	0
2KG_MAL_mc		2-KETOGLUTARATE_m + MAL_c <=> 2-KETOGLUTARATE_c + MAL_m					1	-1000	1000	0
2KG_MAL_pc		2-KETOGLUTARATE_p + MAL_c <=> 2-KETOGLUTARATE_c + MAL_p					1	-1000	1000	0
2KG_OAA_mc		2-KETOGLUTARATE_m + OXALACETIC_ACID_c <=> 2-KETOGLUTARATE_c + OXALACETIC_ACID_m					1	-1000	1000	0
2KG_SUC_mc		2-KETOGLUTARATE_m + SUC_c <=> 2-KETOGLUTARATE_c + SUC_m					1	-1000	1000	0
2OXOGLUTARATEDEH-RXN_m	2-oxoglutarate dehydrogenase complex	2-KETOGLUTARATE_m + CO-A_m + NAD_m --> CARBON-DIOXIDE_m + NADH_m + SUC-COA_m				PWY-5690	0	0	1000	0
2PGADEHYDRAT-RXN_c		2-PG_c <=> PHOSPHO-ENOL-PYRUVATE_c + WATER_c	G5W-6748 or G5W-7375 or G5W-10582 or G5W-12453	G5W-12453 G5W-10582 G5W-6748 G5W-7375	G5W-6748-MONOMER or G5W-7375-MONOMER or G5W-10582-MONOMER or G5W-12453-MONOMER	GLYCOLYSIS|PWY-5723|PWY-1042|GLUCONEO-PWY	1	-1000	1000	0		EC-4.2.1.11
2PGADEHYDRAT-RXN_p		2-PG_p <=> PHOSPHO-ENOL-PYRUVATE_p + WATER_p	G5W-6748 or G5W-7375 or G5W-10582 or G5W-12453	G5W-12453 G5W-10582 G5W-6748 G5W-7375	G5W-6748-MONOMER or G5W-7375-MONOMER or G5W-10582-MONOMER or G5W-12453-MONOMER	GLYCOLYSIS|PWY-5723|PWY-1042|GLUCONEO-PWY	1	-1000	1000	0		EC-4.2.1.11
2TRANSKETO-RXN_p		ERYTHROSE-4P_p + XYLULOSE-5-PHOSPHATE_p <=> FRUCTOSE-6P_p + GAP_p				NONOXIPENT-PWY|PWY-5723|CALVIN-PWY	1	-1000	1000	0		EC-2.2.1.1
3-CH3-2-OXOBUTANOATE-OH-CH3-XFER-RXN_c		2-KETO-ISOVALERATE_c + METHYLENE-THF-GLU-N_c + WATER_c --> 2-DEHYDROPANTOATE_c + THF-GLU-N_c	G5W-11836	G5W-11836	G5W-11836-MONOMER	PANTO-PWY	0	0	1000	0		EC-2.1.2.11
3-CYANOALANINE-HYDRATASE-RXN_c		ASN_c <=> CPD-603_c + PROTON_c + WATER_c	G5W-6934 or G5W-12004	G5W-6934 G5W-12004	G5W-6934-MONOMER or G5W-12004-MONOMER	ASPSYNII-PWY|3.5.5.4-RXN	1	-1000	1000	0		EC-4.2.1.65
3-DEHYDROQUINATE-DEHYDRATASE-RXN_p		DEHYDROQUINATE_p --> 3-DEHYDRO-SHIKIMATE_p + WATER_p	G5W-10957 or G5W-11114 or G5W-11129	G5W-11114 G5W-10957 G5W-11129	G5W-10957-MONOMER or G5W-11114-MONOMER or G5W-11129-MONOMER	PWY-6707|PWY-6163	0	0	1000	0		EC-4.2.1.10
3-DEHYDROQUINATE-SYNTHASE-RXN_p		3-DEOXY-D-ARABINO-HEPTULOSONATE-7-P_p --> DEHYDROQUINATE_p + Pi_p	G5W-10945	G5W-10945	G5W-10945-MONOMER	PWY-6164	0	0	1000	0		EC-4.2.3.4
3-DEHYDROSPHINGANINE-REDUCTASE-RXN_c		CPD-13612_c + NADP_c <=> DEHYDROSPHINGANINE_c + NADPH_c + PROTON_c	G5W-11876	G5W-11876	G5W-11876-MONOMER	PWY-5129	0	-1000	0	0		EC-1.1.1.102
3-HYDROXY-PROPIONATE_mc		3-HYDROXY-PROPIONATE_m <=> 3-HYDROXY-PROPIONATE_c					1	-1000	1000	0
3-HYDROXYBENZOATE-6-MONOOXYGENASE-RXN_c		3-HYDROXYBENZOATE_c + NADH_c + OXYGEN-MOLECULE_c + PROTON_c --> CPD-633_c + NAD_c + WATER_c	G5W-9634	G5W-9634	G5W-9634-MONOMER		0	0	1000	0		EC-1.14.13.24
3-HYDROXYBUTYRYL-COA-DEHYDROGENASE-RXN_c		NADP_c + S-3-HYDROXYBUTANOYL-COA_c <=> ACETOACETYL-COA_c + NADPH_c + PROTON_c	G5W-8954	G5W-8954	G5W-8954-MONOMER		0	-1000	0	0		EC-1.1.1.157
3-HYDROXYISOBUTYRATE-DEHYDROGENASE-RXN_m		CPD-12175_m + NAD_m --> CH3-MALONATE-S-ALD_m + NADH_m + PROTON_m	G5W-8874	G5W-8874	G5W-8874-MONOMER	VALDEG-PWY	0	0	1000	0		EC-1.1.1.31
3-HYDROXYISOBUTYRYL-COA-HYDROLASE-RXN_m		CPD-12173_m + WATER_m --> CO-A_m + CPD-12175_m + PROTON_m	G5W-6664 or G5W-8178 or G5W-8262 or G5W-8953 or G5W-11497 or G5W-11779	G5W-8262 G5W-8178 G5W-8953 G5W-11497 G5W-11779 G5W-6664	G5W-6664-MONOMER or G5W-8178-MONOMER or G5W-8262-MONOMER or G5W-8953-MONOMER or G5W-11497-MONOMER or G5W-11779-MONOMER	VALDEG-PWY	0	0	1000	0		EC-3.1.2.4
3-HYDROXYPROPIONATE-DEHYDROGENASE-RXN_c		3-HYDROXY-PROPIONATE_c + NAD_c --> MALONATE-S-ALD_c + NADH_c + PROTON_c				PWY-3941	0	0	1000	0		EC-1.1.1.59
3-ISOPROPYLMALDEHYDROG-RXN_p	&beta;-isopropylmalic enzyme	2-D-THREO-HYDROXY-3-CARBOXY-ISOCAPROATE_p + NAD_p --> CPD-7100_p + NADH_p + PROTON_p	G5W-8695 or G5W-9828 or G5W-10848	G5W-9828 G5W-8695 G5W-10848	G5W-8695-MONOMER or G5W-9828-MONOMER or G5W-10848-MONOMER	LEUSYN-PWY|RXN-13158	0	0	1000	0
3-ISOPROPYLMALISOM-RXN_p	3-isopropylmalate dehydratase	CPD-9451_p + WATER_p <=> 3-CARBOXY-3-HYDROXY-ISOCAPROATE_p	G5W-10262 or G5W-11535	G5W-11535 G5W-10262	G5W-10262-MONOMER or G5W-11535-MONOMER	LEUSYN-PWY|RXN-13163	1	-1000	1000	0
3-OXOACYL-ACP-REDUCT-RXN_c		NADP_c + OH-ACYL-ACP_c <=> B-KETOACYL-ACP_c + NADPH_c + PROTON_c	G5W-7033 or G5W-7333 or G5W-7423 or G5W-9789 or G5W-10364 or G5W-11158	G5W-11158 G5W-7033 G5W-7333 G5W-9789 G5W-7423 G5W-10364	G5W-7033-MONOMER or G5W-7333-MONOMER or G5W-7423-MONOMER or G5W-9789-MONOMER or G5W-10364-MONOMER or G5W-11158-MONOMER	FASYN-ELONG-PWY	0	-1000	0	0		EC-2.3.1.86|EC-2.3.1.85|EC-1.1.1.100
3-OXOLAURATE-DECARBOXYLASE-RXN_c		3-OXODODECANOATE_c + PROTON_c --> 2-UNDECANONE_c + CARBON-DIOXIDE_c	G5W-10324	G5W-10324	G5W-10324-MONOMER	PWY-6585	0	0	1000	0		EC-4.1.1.56
3.1.1.78-RXN_c		POLYNEURIDINE-ALDEHYDE_c + WATER_c --> 16-EPIVELLOSIMINE_c + CARBON-DIOXIDE_c + METOH_c	G5W-6284 or G5W-7785 or G5W-10256 or G5W-12449	G5W-12449 G5W-10256 G5W-6284 G5W-7785	G5W-6284-MONOMER or G5W-7785-MONOMER or G5W-10256-MONOMER or G5W-12449-MONOMER		0	0	1000	0		EC-3.1.1.78
3.1.1.82-RXN_c		CPD-7061_c + WATER_c --> CARBON-DIOXIDE_c + CPD-10296_c + METOH_c	G5W-11207	G5W-11207	G5W-11207-MONOMER	PWY-5098	0	0	1000	0		EC-3.1.1.82
3.1.2.14-RXN_c		Oleoyl-ACPs_c + WATER_c --> ACP_c + OLEATE-CPD_c + PROTON_c	G5W-7569 or G5W-8196 or G5W-8823 or G5W-9622 or G5W-9808 or G5W-10181 or G5W-10805 or G5W-11923 or G5W-12473	G5W-7569 G5W-8196 G5W-10805 G5W-10181 G5W-9808 G5W-12473 G5W-8823 G5W-9622 G5W-11923	G5W-7569-MONOMER or G5W-8196-MONOMER or G5W-8823-MONOMER or G5W-9622-MONOMER or G5W-9808-MONOMER or G5W-10181-MONOMER or G5W-10805-MONOMER or G5W-11923-MONOMER or G5W-12473-MONOMER	PWY-5147	0	0	1000	0		EC-3.1.2.14
3.1.2.21-RXN_c		Dodecanoyl-ACPs_c + WATER_c --> ACP_c + DODECANOATE_c + PROTON_c				PWY-5971	0	0	1000	0		EC-3.1.2.21
3.1.2.23-RXN_c		CPD-201_c + WATER_c --> 4-hydroxybenzoate_c + CO-A_c + PROTON_c				PWY-5754	0	0	1000	0		EC-3.1.2.23
3.1.3.46-RXN_c		CPD-535_c + WATER_c --> FRUCTOSE-6P_c + Pi_c	G5W-7454 or G5W-7589	G5W-7589 G5W-7454	G5W-7454-MONOMER or G5W-7589-MONOMER	PWY66-423	0	0	1000	0		EC-3.1.3.46
3.1.3.56-RXN_c		INOSITOL-1-4-5-TRISPHOSPHATE_c + WATER_c --> INOSITOL-1-4-BISPHOSPHATE_c + Pi_c	G5W-6461 or G5W-6704 or G5W-6888 or G5W-7042 or G5W-7639 or G5W-7818 or G5W-8031 or G5W-8045 or G5W-8692 or G5W-8862 or G5W-10009 or G5W-10060 or G5W-10226 or G5W-10231	G5W-8862 G5W-10231 G5W-6704 G5W-8031 G5W-8045 G5W-7042 G5W-10060 G5W-7639 G5W-10009 G5W-7818 G5W-6461 G5W-6888 G5W-10226 G5W-8692	G5W-6461-MONOMER or G5W-6704-MONOMER or G5W-6888-MONOMER or G5W-7042-MONOMER or G5W-7639-MONOMER or G5W-7818-MONOMER or G5W-8031-MONOMER or G5W-8045-MONOMER or G5W-8692-MONOMER or G5W-8862-MONOMER or G5W-10009-MONOMER or G5W-10060-MONOMER or G5W-10226-MONOMER or G5W-10231-MONOMER	PWY-6363	0	0	1000	0		EC-3.1.3.56
3.1.3.57-RXN_c		INOSITOL-1-4-BISPHOSPHATE_c + WATER_c --> D-MYO-INOSITOL-4-PHOSPHATE_c + Pi_c				PWY-6363	0	0	1000	0		EC-3.1.3.57
3.1.3.68-RXN_c		2-DEOXY-D-GLUCOSE-6-PHOSPHATE_c + WATER_c --> 2-DEOXY-D-GLUCOSE_c + Pi_c	G5W-6388	G5W-6388	G5W-6388-MONOMER		0	0	1000	0		EC-3.1.3.68
3.1.3.74-RXN_c		PYRIDOXAL_PHOSPHATE_c + WATER_c --> PYRIDOXAL_c + Pi_c	G5W-6453 or G5W-6644 or G5W-8964 or G5W-10786 or G5W-10963 or G5W-11573 or G5W-12247 or G5W-12278	G5W-11573 G5W-6644 G5W-8964 G5W-10786 G5W-12247 G5W-10963 G5W-12278 G5W-6453	G5W-6453-MONOMER or G5W-6644-MONOMER or G5W-8964-MONOMER or G5W-10786-MONOMER or G5W-10963-MONOMER or G5W-11573-MONOMER or G5W-12247-MONOMER or G5W-12278-MONOMER		0	0	1000	0		EC-3.1.3.74
3.1.3.76-RXN_c		CPD-9001_c + WATER_c --> CPD-9002_c + Pi_c	G5W-8121	G5W-8121	G5W-8121-MONOMER		0	0	1000	0		EC-3.1.3.76
3.1.3.77-RXN_c		CPD-8999_c + WATER_c --> CPD-85_c + PROTON_c + Pi_c	G5W-7298 or G5W-11630	G5W-7298 G5W-11630	G5W-7298-MONOMER or G5W-11630-MONOMER		0	0	1000	0		EC-3.1.3.77
3.5.1.26-RXN_c		ACETYL-ETCETERA-L-ASPARAGINE_c + WATER_c --> L-ASPARTATE_c + N-ACETYL-BETA-GLUCOSAMINYLAMINE_c + PROTON_c	G5W-6925	G5W-6925	G5W-6925-MONOMER		0	0	1000	0		EC-3.5.1.26
3.5.1.93-RXN_c		CPD-7270_c + WATER_c --> CPD-7271_c + GLUTARATE_c	G5W-11195	G5W-11195	G5W-11195-MONOMER		0	0	1000	0		EC-3.5.1.93
3.5.2.17-RXN_x		5-HYDROXYISOURATE_x + WATER_x --> CPD-5821_x + PROTON_x	G5W-7104 or G5W-8289	G5W-8289 G5W-7104	G5W-7104-MONOMER or G5W-8289-MONOMER	PWY-5691	0	0	1000	0		EC-3.5.2.17
3.5.5.4-RXN_c		CPD-603_c + PROTON_c + 2.0 WATER_c --> AMMONIUM_c + L-ASPARTATE_c	G5W-6934 or G5W-12004	G5W-6934 G5W-12004	G5W-6934-MONOMER or G5W-12004-MONOMER	ASPSYNII-PWY	0	0	1000	0		EC-3.5.5.4
3.6.1.17-RXN_c		CPD-609_c + WATER_c --> GMP_c + GTP_c + 2.0 PROTON_c	G5W-11982	G5W-11982	G5W-11982-MONOMER		0	0	1000	0		EC-3.6.1.17
3.6.3.42-RXN_c		ATP_c + WATER_c --> ADP_c + PROTON_c + Pi_c	G5W-6450 or G5W-11872	G5W-11872 G5W-6450	G5W-6450-MONOMER or G5W-11872-MONOMER		0	0	1000	0		EC-3.6.3.42
3.7.1.8-RXN_c		CPD-14298_c + WATER_c --> BENZOATE_c + OXOPENTENOATE_c + PROTON_c	G5W-6803 or G5W-8652 or G5W-9964 or G5W-10029 or G5W-10877	G5W-9964 G5W-10029 G5W-6803 G5W-8652 G5W-10877	G5W-6803-MONOMER or G5W-8652-MONOMER or G5W-9964-MONOMER or G5W-10029-MONOMER or G5W-10877-MONOMER		0	0	1000	0		EC-3.7.1.8
3.7.1.9-RXN_c		HYDROXYMUCONATE-SALD_c + WATER_c --> FORMATE_c + OXOPENTENOATE_c + PROTON_c	G5W-8059 or G5W-11314	G5W-11314 G5W-8059	G5W-8059-MONOMER or G5W-11314-MONOMER		0	0	1000	0		EC-3.7.1.9
325-BISPHOSPHATE-NUCLEOTIDASE-RXN_c		3-5-ADP_c + WATER_c --> AMP_c + Pi_c	G5W-7685 or G5W-9285 or G5W-9942 or G5W-12192 or G5W-12365	G5W-12365 G5W-9942 G5W-12192 G5W-9285 G5W-7685	G5W-7685-MONOMER or G5W-9285-MONOMER or G5W-9942-MONOMER or G5W-12192-MONOMER or G5W-12365-MONOMER		0	0	1000	0		EC-3.1.3.7
3PGAREARR-RXN_c		2-PG_c <=> G3P_c	G5W-6817 or G5W-7281 or G5W-7817 or G5W-8366	G5W-8366 G5W-7817 G5W-6817 G5W-7281	G5W-6817-MONOMER or G5W-7281-MONOMER or G5W-7817-MONOMER or G5W-8366-MONOMER	GLYCOLYSIS|PWY-5723|PWY-1042|GLUCONEO-PWY	1	-1000	1000	0		EC-5.4.2.12
3PGAREARR-RXN_p		2-PG_p <=> G3P_p	G5W-6817 or G5W-7281 or G5W-7817 or G5W-8366	G5W-8366 G5W-7817 G5W-7281 G5W-6817	G5W-6817-MONOMER or G5W-7281-MONOMER or G5W-7817-MONOMER or G5W-8366-MONOMER	GLYCOLYSIS|PWY-5723|PWY-1042|GLUCONEO-PWY	1	-1000	1000	0		EC-5.4.2.12
3PGA_Pi_pc		G3P_p + Pi_c <=> G3P_c + Pi_p					1	-1000	1000	0
4-AMINO-BUTYRATE_mc		4-AMINO-BUTYRATE_m <=> 4-AMINO-BUTYRATE_c					1	-1000	1000	0
4-COUMARATE--COA-LIGASE-RXN_c		ATP_c + CO-A_c + COUMARATE_c --> AMP_c + P-COUMAROYL-COA_c + PPI_c	G5W-6948 or G5W-7345 or G5W-8761 or G5W-10077 or G5W-10284 or G5W-10458 or G5W-10712 or G5W-10997 or G5W-11161 or G5W-12051 or G5W-12111	G5W-6948 G5W-12111 G5W-7345 G5W-10077 G5W-11161 G5W-10997 G5W-12051 G5W-10284 G5W-8761 G5W-10712 G5W-10458	G5W-6948-MONOMER or G5W-7345-MONOMER or G5W-8761-MONOMER or G5W-10077-MONOMER or G5W-10284-MONOMER or G5W-10458-MONOMER or G5W-10712-MONOMER or G5W-10997-MONOMER or G5W-11161-MONOMER or G5W-12051-MONOMER or G5W-12111-MONOMER	PWY-5754|PWY1F-FLAVSYN|PWY-361	0	0	1000	0		EC-6.2.1.12
4-HYDROXYPHENYLPYRUVATE-DIOXYGENASE-RXN_c		OXYGEN-MOLECULE_c + P-HYDROXY-PHENYLPYRUVATE_c --> CARBON-DIOXIDE_c + HOMOGENTISATE_c	G5W-7703 or G5W-8948 or G5W-10617	G5W-10617 G5W-8948 G5W-7703	G5W-7703-MONOMER or G5W-8948-MONOMER or G5W-10617-MONOMER	PWY-1581|PWY-1422	0	0	1000	0		EC-1.13.11.27
4-NITROPHENYLPHOSPHATASE-RXN_c		CPD-194_c + WATER_c --> P-NITROPHENOL_c + PROTON_c + Pi_c	G5W-8513 or G5W-10302	G5W-8513 G5W-10302	G5W-8513-MONOMER or G5W-10302-MONOMER		0	0	1000	0		EC-3.1.3.41
4.1.1.32-RXN_c		GTP_c + OXALACETIC_ACID_c <=> CARBON-DIOXIDE_c + GDP_c + PHOSPHO-ENOL-PYRUVATE_c	G5W-8795 or G5W-12012	G5W-12012 G5W-8795	G5W-8795-MONOMER or G5W-12012-MONOMER		1	-1000	1000	0		EC-4.1.1.32
4.1.1.80-RXN_c		P-HYDROXY-PHENYLPYRUVATE_c + PROTON_c --> CARBON-DIOXIDE_c + HYDRPHENYLAC-CPD_c					0	0	1000	0		EC-4.1.1.80
4.2.1.107-RXN_c		CPD-7275_c --> CPD-7243_c + WATER_c	G5W-7398 or G5W-7987 or G5W-10405	G5W-7398 G5W-7987 G5W-10405	G5W-7398-MONOMER or G5W-7987-MONOMER or G5W-10405-MONOMER		0	0	1000	0		EC-4.2.1.107
4.2.1.58-RXN_p	(3<em>R</em>)-3-hydroxybutanoyl-[acyl-carrier-protein] hydratase	Beta-3-hydroxybutyryl-ACPs_p --> Crotonyl-ACPs_p + WATER_p	G5W-7262 or G5W-10371	G5W-7262 G5W-10371	G5W-7262-MONOMER or G5W-10371-MONOMER	PWY-7388|PWY-5971	0	0	1000	0		EC-2.3.1.86|EC-2.3.1.85|EC-4.2.1.59
4.2.1.59-RXN_p	3-hydroxyoctanoyl-[acyl-carrier-protein] dehydratase	3-Hydroxy-octanoyl-ACPs_p --> 2-Octenoyl-ACPs_p + WATER_p				PWY-5971	0	0	1000	0		EC-2.3.1.86|EC-2.3.1.85|EC-4.2.1.59
4.2.1.61-RXN_p	<small>D</small>-3-hydroxypalmitoyl-[acyl-carrier-protein] dehydratase	R-3-Hydroxypalmitoyl-ACPs_p --> 2-Hexadecenoyl-ACPs_p + WATER_p				PWY-5971	0	0	1000	0		EC-2.3.1.86|EC-2.3.1.85|EC-4.2.1.59
4.2.1.93-RXN_c		ATP_c + CPD-653_c --> ADP_c + NADH_c + PROTON_c + Pi_c	G5W-7100	G5W-7100	G5W-7100-MONOMER	PWY-6938	0	0	1000	0		EC-4.2.1.93
4.2.3.19-RXN_c		ENT-COPALYL-DIPHOSPHATE_c --> CPD1F-128_c + PPI_c	G5W-6949 or G5W-8307 or G5W-10320 or G5W-11976	G5W-8307 G5W-10320 G5W-6949 G5W-11976	G5W-6949-MONOMER or G5W-8307-MONOMER or G5W-10320-MONOMER or G5W-11976-MONOMER	PWY-5032	0	0	1000	0		EC-4.2.3.19
4.2.3.26-RXN_c		GERANYL-PP_c + WATER_c --> CPD-8996_c + PPI_c	G5W-7833	G5W-7833	G5W-7833-MONOMER	PWY-7182|PWY-7709	0	0	1000	0		EC-4.2.3.26
4.3.1.17-RXN_c		SER_c --> AMMONIUM_c + PYRUVATE_c	G5W-9046	G5W-9046	G5W-9046-MONOMER		0	0	1000	0		EC-4.3.1.17
4.4.1.14-RXN_c		S-ADENOSYLMETHIONINE_c --> 5-METHYLTHIOADENOSINE_c + CPD-68_c + PROTON_c	G5W-6333 or G5W-6886 or G5W-8171 or G5W-8537 or G5W-11907	G5W-11907 G5W-8537 G5W-8171 G5W-6333 G5W-6886	G5W-6333-MONOMER or G5W-6886-MONOMER or G5W-8171-MONOMER or G5W-8537-MONOMER or G5W-11907-MONOMER	PWY-7270|ETHYL-PWY	0	0	1000	0		EC-4.4.1.14
4.4.1.19-RXN_c		CPD-366_c <=> PHOSPHO-ENOL-PYRUVATE_c + PROTON_c + SO3_c	G5W-7442	G5W-7442	G5W-7442-MONOMER		0	-1000	0	0		EC-4.4.1.19
4.6.1.11-RXN_c		FARNESYL-PP_c --> CPD-1722_c + PPI_c	G5W-12292	G5W-12292	G5W-12292-MONOMER		0	0	1000	0		EC-4.2.3.13
4OHBENZOATE-OCTAPRENYLTRANSFER-RXN_c		4-hydroxybenzoate_c + OCTAPRENYL-DIPHOSPHATE_c --> 3-OCTAPRENYL-4-HYDROXYBENZOATE_c + PPI_c					0	0	1000	0		EC-2.5.1.39
5-METHYL-THF-GLU-N_pc		5-METHYL-THF-GLU-N_p <=> 5-METHYL-THF-GLU-N_c					1	-1000	1000	0
5-METHYLTHIORIBOSE-KINASE-RXN_c		ATP_c + CPD-560_c --> ADP_c + CPD-444_c + PROTON_c	G5W-10097	G5W-10097	G5W-10097-MONOMER	PWY-6754	0	0	1000	0		EC-2.7.1.100
5-OXOPROLINASE-ATP-HYDROLYSING-RXN_c		5-OXOPROLINE_c + ATP_c + 2.0 WATER_c --> ADP_c + GLT_c + PROTON_c + Pi_c	G5W-11487	G5W-11487	G5W-11487-MONOMER	PWY-4041	0	0	1000	0		EC-3.5.2.9
5.1.1.17-RXN_c		ISOPENICILLIN-N_c --> PENICILLIN-N_c	G5W-8105 or G5W-8203	G5W-8203 G5W-8105	G5W-8105-MONOMER or G5W-8203-MONOMER		0	0	1000	0		EC-5.1.1.17
5.1.1.18-RXN_c		SER_c --> D-SERINE_c	G5W-9046	G5W-9046	G5W-9046-MONOMER	PWY-6196	0	0	1000	0		EC-5.1.1.18
5.1.2.3-RXN_c		S-3-HYDROXYBUTANOYL-COA_c --> CPD-650_c	G5W-7844 or G5W-8821 or G5W-9081 or G5W-10203 or G5W-11004	G5W-7844 G5W-8821 G5W-9081 G5W-10203 G5W-11004	G5W-7844-MONOMER or G5W-8821-MONOMER or G5W-9081-MONOMER or G5W-10203-MONOMER or G5W-11004-MONOMER		0	0	1000	0		EC-5.1.2.3
5.3.1.23-RXN_c		CPD-444_c --> CPD-1063_c	G5W-8736	G5W-8736	G5W-8736-MONOMER	PWY-4361	0	0	1000	0		EC-5.3.1.23
5.5.1.13-RXN_c		GERANYLGERANYL-PP_c --> ENT-COPALYL-DIPHOSPHATE_c	G5W-8598 or G5W-9701 or G5W-10597 or G5W-10881	G5W-10881 G5W-8598 G5W-9701 G5W-10597	G5W-8598-MONOMER or G5W-9701-MONOMER or G5W-10597-MONOMER or G5W-10881-MONOMER	PWY-5032|PWY-2981	0	0	1000	0		EC-5.5.1.13
6-PHOSPHOFRUCTO-2-KINASE-RXN_c		ATP_c + FRUCTOSE-6P_c --> ADP_c + CPD-535_c + PROTON_c	G5W-7454 or G5W-12325	G5W-12325 G5W-7454	G5W-7454-MONOMER or G5W-12325-MONOMER	PWY66-423	0	0	1000	0		EC-2.7.1.105
6.2.1.34-RXN_c		ATP_c + CO-A_c + FERULIC-ACID_c --> AMP_c + FERULOYL-COA_c + PPI_c	G5W-6948 or G5W-7345 or G5W-10077 or G5W-10458	G5W-6948 G5W-7345 G5W-10077 G5W-10458	G5W-6948-MONOMER or G5W-7345-MONOMER or G5W-10077-MONOMER or G5W-10458-MONOMER	PWY-1121	0	0	1000	0		EC-6.2.1.34
6.3.2.7-RXN_c		ATP_c + LYS_c + UDP-AA-GLUTAMATE_c --> ADP_c + CPD-209_c + PROTON_c + Pi_c	G5W-7065	G5W-7065	G5W-7065-MONOMER		0	0	1000	0		EC-6.3.2.7
6.3.5.6-RXN_c		ATP_c + GLN_c + L-aspartyl-tRNAAsn_c + WATER_c --> ADP_c + Charged-ASN-tRNAs_c + GLT_c + PROTON_c + Pi_c	G5W-8134 or G5W-8303 or G5W-10892 or G5W-11590	G5W-8303 G5W-10892 G5W-11590 G5W-8134	G5W-8134-MONOMER or G5W-8303-MONOMER or G5W-10892-MONOMER or G5W-11590-MONOMER		0	0	1000	0		EC-6.3.5.6
6.3.5.7-RXN_c		ATP_c + GLN_c + L-glutamyl-tRNAGln_c + WATER_c --> ADP_c + Charged-GLN-tRNAs_c + GLT_c + PROTON_c + Pi_c	G5W-6310 or G5W-7392 or G5W-8303 or G5W-11575	G5W-11575 G5W-7392 G5W-8303 G5W-6310	G5W-6310-MONOMER or G5W-7392-MONOMER or G5W-8303-MONOMER or G5W-11575-MONOMER	PWY-5921	0	0	1000	0		EC-6.3.5.7
6PFRUCTPHOS-RXN_c		ATP_c + FRUCTOSE-6P_c --> ADP_c + FRUCTOSE-16-DIPHOSPHATE_c + PROTON_c	G5W-6265 or G5W-6365 or G5W-6441 or G5W-7680 or G5W-8123 or G5W-8556 or G5W-9226 or G5W-10294 or G5W-10576 or G5W-11802 or G5W-12054	G5W-8123 G5W-11802 G5W-6441 G5W-6265 G5W-10294 G5W-6365 G5W-8556 G5W-10576 G5W-9226 G5W-7680 G5W-12054	G5W-6265-MONOMER or G5W-6365-MONOMER or G5W-6441-MONOMER or G5W-7680-MONOMER or G5W-8123-MONOMER or G5W-8556-MONOMER or G5W-9226-MONOMER or G5W-10294-MONOMER or G5W-10576-MONOMER or G5W-11802-MONOMER or G5W-12054-MONOMER	GLYCOLYSIS|PWY-1042	0	0	1000	0		EC-2.7.1.11
6PFRUCTPHOS-RXN_p		ATP_p + FRUCTOSE-6P_p --> ADP_p + FRUCTOSE-16-DIPHOSPHATE_p + PROTON_p	G5W-6265 or G5W-6365 or G5W-6441 or G5W-7680 or G5W-8123 or G5W-8556 or G5W-9226 or G5W-10294 or G5W-10576 or G5W-11802 or G5W-12054	G5W-8123 G5W-11802 G5W-6441 G5W-6265 G5W-10294 G5W-6365 G5W-8556 G5W-10576 G5W-9226 G5W-7680 G5W-12054	G5W-6265-MONOMER or G5W-6365-MONOMER or G5W-6441-MONOMER or G5W-7680-MONOMER or G5W-8123-MONOMER or G5W-8556-MONOMER or G5W-9226-MONOMER or G5W-10294-MONOMER or G5W-10576-MONOMER or G5W-11802-MONOMER or G5W-12054-MONOMER	GLYCOLYSIS|PWY-1042	0	0	1000	0		EC-2.7.1.11
6PGLUCONOLACT-RXN_c		D-6-P-GLUCONO-DELTA-LACTONE_c + WATER_c --> CPD-2961_c + PROTON_c	G5W-6341 or G5W-6813 or G5W-7716 or G5W-9664	G5W-9664 G5W-7716 G5W-6813 G5W-6341	G5W-6341-MONOMER or G5W-6813-MONOMER or G5W-7716-MONOMER or G5W-9664-MONOMER	OXIDATIVEPENT-PWY	0	0	1000	0		EC-3.1.1.31
6PGLUCONOLACT-RXN_p		D-6-P-GLUCONO-DELTA-LACTONE_p + WATER_p --> CPD-2961_p + PROTON_p	G5W-6341 or G5W-6813 or G5W-7716 or G5W-9664	G5W-9664 G5W-7716 G5W-6813 G5W-6341	G5W-6341-MONOMER or G5W-6813-MONOMER or G5W-7716-MONOMER or G5W-9664-MONOMER	OXIDATIVEPENT-PWY	0	0	1000	0		EC-3.1.1.31
7KAPSYN-RXN_c		CPD-558_c + L-ALPHA-ALANINE_c + PROTON_c --> 8-AMINO-7-OXONONANOATE_c + CARBON-DIOXIDE_c + CO-A_c	G5W-6553	G5W-6553	G5W-6553-MONOMER		0	0	1000	0		EC-2.3.1.47
ABC-27-RXN_c		ATP_c + WATER_c --> ADP_c + PROTON_c + Pi_c	G5W-7191 or G5W-7713 or G5W-7982 or G5W-8686 or G5W-8706 or G5W-10069 or G5W-10415 or G5W-10463 or G5W-10525 or G5W-10607 or G5W-10698	G5W-10463 G5W-10698 G5W-10415 G5W-7713 G5W-10525 G5W-10069 G5W-8706 G5W-7982 G5W-8686 G5W-10607 G5W-7191	G5W-7191-MONOMER or G5W-7713-MONOMER or G5W-7982-MONOMER or G5W-8686-MONOMER or G5W-8706-MONOMER or G5W-10069-MONOMER or G5W-10415-MONOMER or G5W-10463-MONOMER or G5W-10525-MONOMER or G5W-10607-MONOMER or G5W-10698-MONOMER		0	0	1000	0		EC-3.6.3.27
ACETALD_mc		ACETALD_m <=> ACETALD_c					1	-1000	1000	0
ACETATE--COA-LIGASE-RXN_p		ACET_p + ATP_p + CO-A_p --> ACETYL-COA_p + AMP_p + PPI_p	G5W-7294 or G5W-7470 or G5W-9945 or G5W-10010 or G5W-10655 or G5W-11438 or G5W-11954	G5W-10010 G5W-7294 G5W-7470 G5W-11438 G5W-9945 G5W-10655 G5W-11954	G5W-7294-MONOMER or G5W-7470-MONOMER or G5W-9945-MONOMER or G5W-10010-MONOMER or G5W-10655-MONOMER or G5W-11438-MONOMER or G5W-11954-MONOMER		0	0	1000	0		EC-6.2.1.1
ACETATE--COA-LIGASE-RXN_x		ACET_x + ATP_x + CO-A_x --> ACETYL-COA_x + AMP_x + PPI_x	G5W-7294 or G5W-7470 or G5W-9945 or G5W-10010 or G5W-10655 or G5W-11438 or G5W-11954	G5W-10010 G5W-7294 G5W-7470 G5W-9945 G5W-11438 G5W-10655 G5W-11954	G5W-7294-MONOMER or G5W-7470-MONOMER or G5W-9945-MONOMER or G5W-10010-MONOMER or G5W-10655-MONOMER or G5W-11438-MONOMER or G5W-11954-MONOMER		0	0	1000	0		EC-6.2.1.1
ACETOACETATE-DECARBOXYLASE-RXN_c		3-KETOBUTYRATE_c + PROTON_c --> ACETONE_c + CARBON-DIOXIDE_c					0	0	1000	0		EC-4.1.1.4
ACETOLACTREDUCTOISOM-RXN_p		CPD-13357_p + NADP_p <=> 2-ACETO-LACTATE_p + NADPH_p + PROTON_p	G5W-9161 or G5W-9376 or G5W-10951	G5W-9161 G5W-9376 G5W-10951	G5W-9161-MONOMER or G5W-9376-MONOMER or G5W-10951-MONOMER	VALSYN-PWY	0	-1000	0	0		EC-1.1.1.86
ACETOLACTSYN-RXN_p		PROTON_p + 2.0 PYRUVATE_p --> 2-ACETO-LACTATE_p + CARBON-DIOXIDE_p	G5W-6272 or G5W-7217 or G5W-11884 or G5W-12214	G5W-11884 G5W-6272 G5W-12214 G5W-7217	G5W-6272-MONOMER or G5W-7217-MONOMER or G5W-11884-MONOMER or G5W-12214-MONOMER	VALSYN-PWY	0	0	1000	0		EC-2.2.1.6
ACETOOHBUTREDUCTOISOM-RXN_p		1-KETO-2-METHYLVALERATE_p + NADP_p <=> 2-ACETO-2-HYDROXY-BUTYRATE_p + NADPH_p + PROTON_p				ILEUSYN-PWY	0	-1000	0	0		EC-1.1.1.86
ACETOOHBUTSYN-RXN_p	2-aceto-2-hydroxy-butyrate synthase	2-OXOBUTANOATE_p + PROTON_p + PYRUVATE_p --> 2-ACETO-2-HYDROXY-BUTYRATE_p + CARBON-DIOXIDE_p				ILEUSYN-PWY	0	0	1000	0		EC-2.2.1.6
ACETYL-COA-ACETYLTRANSFER-RXN_c		2.0 ACETYL-COA_c <=> ACETOACETYL-COA_c + CO-A_c	G5W-8187 or G5W-8511 or G5W-10435	G5W-10435 G5W-8511 G5W-8187	G5W-8187-MONOMER or G5W-8511-MONOMER or G5W-10435-MONOMER	PWY-922|LYSINE-DEG2-PWY	1	-1000	1000	0		EC-2.3.1.9
ACETYL-COA-ACETYLTRANSFER-RXN_x		2.0 ACETYL-COA_x <=> ACETOACETYL-COA_x + CO-A_x	G5W-8187 or G5W-8511 or G5W-10435	G5W-10435 G5W-8511 G5W-8187	G5W-8187-MONOMER or G5W-8511-MONOMER or G5W-10435-MONOMER	PWY-922|LYSINE-DEG2-PWY	1	-1000	1000	0		EC-2.3.1.9
ACETYL-COA-CARBOXYLTRANSFER-RXN_p		ACETYL-COA_p + ATP_p + HCO3_p --> ADP_p + MALONYL-COA_p + PROTON_p + Pi_p	G5W-6256 or G5W-7492	G5W-6256 G5W-7492	G5W-6256-MONOMER or G5W-7492-MONOMER	PWY-4381|PWY-7388	0	0	1000	0		EC-6.4.1.2
ACETYLGLUTKIN-RXN_p		ACETYL-GLU_p + ATP_p --> ADP_p + N-ACETYL-GLUTAMYL-P_p	G5W-8429 or G5W-10095	G5W-8429 G5W-10095	G5W-8429-MONOMER or G5W-10095-MONOMER	GLUTORN-PWY|ARGSYNBSUB-PWY	0	0	1000	0		EC-2.7.2.8
ACETYLORNDEACET-RXN_p		N-ALPHA-ACETYLORNITHINE_p + WATER_p --> ACET_p + L-ORNITHINE_p	G5W-8255	G5W-8255	G5W-8255-MONOMER	GLUTORN-PWY	0	0	1000	0		EC-3.5.1.16
ACETYLORNTRANSAM-RXN_p	ACETYLORNTRANSAM-RXN	2-KETOGLUTARATE_p + N-ALPHA-ACETYLORNITHINE_p <=> CPD-469_p + GLT_p	G5W-11315	G5W-11315	G5W-11315-MONOMER	GLUTORN-PWY|ARGSYNBSUB-PWY	0	-1000	0	0		EC-2.6.1.11
ACET_mc		ACET_m <=> ACET_c					1	-1000	1000	0
ACET_pc		ACET_p <=> ACET_c					1	-1000	1000	0
ACET_xc		ACET_x <=> ACET_c					1	-1000	1000	0
ACONITATEDEHYDR-RXN_c		CIT_c <=> CIS-ACONITATE_c + WATER_c	G5W-11741 or G5W-12016	G5W-12016 G5W-11741	G5W-11741-MONOMER or G5W-12016-MONOMER	PWY-5690|GLYOXYLATE-BYPASS|PWY-6549|RXN-14047	1	-1000	1000	0
ACONITATEDEHYDR-RXN_m		CIT_m <=> CIS-ACONITATE_m + WATER_m	G5W-11741 or G5W-12016	G5W-12016 G5W-11741	G5W-11741-MONOMER or G5W-12016-MONOMER	PWY-5690|GLYOXYLATE-BYPASS|PWY-6549|RXN-14047	1	-1000	1000	0
ACONITATEHYDR-RXN_c	cis-aconitate hydratase	CIS-ACONITATE_c + WATER_c <=> THREO-DS-ISO-CITRATE_c	G5W-11741 or G5W-12016	G5W-12016 G5W-11741	G5W-11741-MONOMER or G5W-12016-MONOMER	PWY-5690|GLYOXYLATE-BYPASS|PWY-6549|RXN-14047	1	-1000	1000	0
ACONITATEHYDR-RXN_m	cis-aconitate hydratase	CIS-ACONITATE_m + WATER_m <=> THREO-DS-ISO-CITRATE_m	G5W-11741 or G5W-12016	G5W-12016 G5W-11741	G5W-11741-MONOMER or G5W-12016-MONOMER	PWY-5690|GLYOXYLATE-BYPASS|PWY-6549|RXN-14047	1	-1000	1000	0
ACSERLY-RXN_c		ACETYLSERINE_c + HS_c --> ACET_c + CYS_c + PROTON_c	G5W-6381 or G5W-7431 or G5W-9126 or G5W-9157 or G5W-10084 or G5W-11235 or G5W-11565 or G5W-11579 or G5W-12089	G5W-11565 G5W-11235 G5W-6381 G5W-11579 G5W-7431 G5W-10084 G5W-9157 G5W-9126 G5W-12089	G5W-6381-MONOMER or G5W-7431-MONOMER or G5W-9126-MONOMER or G5W-9157-MONOMER or G5W-10084-MONOMER or G5W-11235-MONOMER or G5W-11565-MONOMER or G5W-11579-MONOMER or G5W-12089-MONOMER	CYSTSYN-PWY	0	0	1000	0		EC-2.5.1.47
ACSERLY-RXN_m		ACETYLSERINE_m + HS_m --> ACET_m + CYS_m + PROTON_m	G5W-6381 or G5W-7431 or G5W-9126 or G5W-9157 or G5W-10084 or G5W-11235 or G5W-11565 or G5W-11579 or G5W-12089	G5W-11565 G5W-11235 G5W-12089 G5W-11579 G5W-9126 G5W-10084 G5W-9157 G5W-7431 G5W-6381	G5W-6381-MONOMER or G5W-7431-MONOMER or G5W-9126-MONOMER or G5W-9157-MONOMER or G5W-10084-MONOMER or G5W-11235-MONOMER or G5W-11565-MONOMER or G5W-11579-MONOMER or G5W-12089-MONOMER	CYSTSYN-PWY	0	0	1000	0		EC-2.5.1.47
ACSERLY-RXN_p		ACETYLSERINE_p + HS_p --> ACET_p + CYS_p + PROTON_p	G5W-6381 or G5W-7431 or G5W-9126 or G5W-9157 or G5W-10084 or G5W-11235 or G5W-11565 or G5W-11579 or G5W-12089	G5W-11565 G5W-11235 G5W-6381 G5W-11579 G5W-7431 G5W-10084 G5W-9157 G5W-9126 G5W-12089	G5W-6381-MONOMER or G5W-7431-MONOMER or G5W-9126-MONOMER or G5W-9157-MONOMER or G5W-10084-MONOMER or G5W-11235-MONOMER or G5W-11565-MONOMER or G5W-11579-MONOMER or G5W-12089-MONOMER	CYSTSYN-PWY	0	0	1000	0		EC-2.5.1.47
ADCLY-RXN_p		4-AMINO-4-DEOXYCHORISMATE_p --> P-AMINO-BENZOATE_p + PROTON_p + PYRUVATE_p	G5W-8655 or G5W-9740 or G5W-10387 or G5W-10793	G5W-10387 G5W-8655 G5W-10793 G5W-9740	G5W-8655-MONOMER or G5W-9740-MONOMER or G5W-10387-MONOMER or G5W-10793-MONOMER	PWY-6543|PWY-3742	0	0	1000	0		EC-4.1.3.38
ADENODEAMIN-RXN_c		ADENOSINE_c + PROTON_c + WATER_c --> AMMONIUM_c + INOSINE_c	G5W-8783	G5W-8783	G5W-8783-MONOMER		0	0	1000	0		EC-3.5.4.4
ADENOSINE-KINASE-RXN_c		ADENOSINE_c + ATP_c --> ADP_c + AMP_c + PROTON_c	G5W-7838 or G5W-12185	G5W-12185 G5W-7838	G5W-7838-MONOMER or G5W-12185-MONOMER	PWY-6619	0	0	1000	0		EC-2.7.1.20
ADENOSINE-NUCLEOSIDASE-RXN_c		ADENOSINE_c + WATER_c --> ADENINE_c + D-Ribofuranose_c	G5W-6894 or G5W-8069 or G5W-8499 or G5W-9884 or G5W-10430 or G5W-11875 or G5W-11967	G5W-8069 G5W-11875 G5W-6894 G5W-9884 G5W-10430 G5W-11967 G5W-8499	G5W-6894-MONOMER or G5W-8069-MONOMER or G5W-8499-MONOMER or G5W-9884-MONOMER or G5W-10430-MONOMER or G5W-11875-MONOMER or G5W-11967-MONOMER	PWY-6605	0	0	1000	0		EC-3.2.2.7
ADENOSYLHOMOCYSTEINASE-RXN_c		ADENOSYL-HOMO-CYS_c + WATER_c --> ADENOSINE_c + HOMO-CYS_c	G5W-7822 or G5W-11550	G5W-7822 G5W-11550	G5W-7822-MONOMER or G5W-11550-MONOMER	METHIONINE-DEG1-PWY|PWY-5041	0	0	1000	0		EC-3.3.1.1
ADENOSYLHOMOCYSTEINE-NUCLEOSIDASE-RXN_c		ADENOSYL-HOMO-CYS_c + WATER_c --> ADENINE_c + CPD-564_c	G5W-6849 or G5W-8625 or G5W-9802 or G5W-11231	G5W-8625 G5W-6849 G5W-11231 G5W-9802	G5W-6849-MONOMER or G5W-8625-MONOMER or G5W-9802-MONOMER or G5W-11231-MONOMER		0	0	1000	0		EC-3.2.2.9
ADENPHOSPHOR-RXN_c		ADENOSINE_c + Pi_c --> ADENINE_c + RIBOSE-1P_c					0	0	1000	0		EC-2.4.2.1
ADENPRIBOSYLTRAN-RXN_c		AMP_c + PPI_c <=> ADENINE_c + PRPP_c	G5W-7695 or G5W-10330 or G5W-10630	G5W-10630 G5W-7695 G5W-10330	G5W-7695-MONOMER or G5W-10330-MONOMER or G5W-10630-MONOMER	PWY-6605	0	-1000	0	0		EC-2.4.2.7
ADENYL-KIN-RXN_c		AMP_c + ATP_c --> 2.0 ADP_c	G5W-6967 or G5W-7181 or G5W-8549 or G5W-8834 or G5W-9420 or G5W-9983 or G5W-10170 or G5W-10269 or G5W-11545 or G5W-12257	G5W-6967 G5W-11545 G5W-10170 G5W-8834 G5W-7181 G5W-8549 G5W-10269 G5W-12257 G5W-9420 G5W-9983	G5W-6967-MONOMER or G5W-7181-MONOMER or G5W-8549-MONOMER or G5W-8834-MONOMER or G5W-9420-MONOMER or G5W-9983-MONOMER or G5W-10170-MONOMER or G5W-10269-MONOMER or G5W-11545-MONOMER or G5W-12257-MONOMER	PWY-7219	0	0	1000	0		EC-2.7.4.3
ADENYL-KIN-RXN_m		AMP_m + ATP_m --> 2.0 ADP_m	G5W-6967 or G5W-7181 or G5W-8549 or G5W-8834 or G5W-9420 or G5W-9983 or G5W-10170 or G5W-10269 or G5W-11545 or G5W-12257	G5W-6967 G5W-10269 G5W-10170 G5W-8834 G5W-7181 G5W-8549 G5W-11545 G5W-12257 G5W-9420 G5W-9983	G5W-6967-MONOMER or G5W-7181-MONOMER or G5W-8549-MONOMER or G5W-8834-MONOMER or G5W-9420-MONOMER or G5W-9983-MONOMER or G5W-10170-MONOMER or G5W-10269-MONOMER or G5W-11545-MONOMER or G5W-12257-MONOMER	PWY-7219	0	0	1000	0		EC-2.7.4.3
ADENYL-KIN-RXN_p		AMP_p + ATP_p --> 2.0 ADP_p	G5W-6967 or G5W-7181 or G5W-8549 or G5W-8834 or G5W-9420 or G5W-9983 or G5W-10170 or G5W-10269 or G5W-11545 or G5W-12257	G5W-6967 G5W-10269 G5W-10170 G5W-12257 G5W-7181 G5W-8549 G5W-11545 G5W-8834 G5W-9420 G5W-9983	G5W-6967-MONOMER or G5W-7181-MONOMER or G5W-8549-MONOMER or G5W-8834-MONOMER or G5W-9420-MONOMER or G5W-9983-MONOMER or G5W-10170-MONOMER or G5W-10269-MONOMER or G5W-11545-MONOMER or G5W-12257-MONOMER	PWY-7219	0	0	1000	0		EC-2.7.4.3
ADENYLATECYC-RXN_c		ATP_c --> CAMP_c + PPI_c	G5W-11689	G5W-11689	G5W-11689-MONOMER		0	0	1000	0		EC-4.6.1.1
ADENYLOSUCCINATE-SYNTHASE-RXN_p		GTP_p + IMP_p + L-ASPARTATE_p --> ADENYLOSUCC_p + GDP_p + 2.0 PROTON_p + Pi_p	G5W-6457 or G5W-8251	G5W-8251 G5W-6457	G5W-6457-MONOMER or G5W-8251-MONOMER	PWY-7219	0	0	1000	0		EC-6.3.4.4
ADENYLYLSULFATASE-RXN_c		APS_c + WATER_c --> AMP_c + 2.0 PROTON_c + SULFATE_c	G5W-7269 or G5W-7867 or G5W-8535 or G5W-9353 or G5W-9604 or G5W-12031 or G5W-12183	G5W-8535 G5W-12183 G5W-9604 G5W-9353 G5W-7867 G5W-12031 G5W-7269	G5W-7269-MONOMER or G5W-7867-MONOMER or G5W-8535-MONOMER or G5W-9353-MONOMER or G5W-9604-MONOMER or G5W-12031-MONOMER or G5W-12183-MONOMER		0	0	1000	0		EC-3.6.2.1
ADENYLYLSULFKIN-RXN_c		APS_c + ATP_c --> ADP_c + PAPS_c + PROTON_c	G5W-6952 or G5W-7427 or G5W-7688	G5W-7688 G5W-7427 G5W-6952	G5W-6952-MONOMER or G5W-7427-MONOMER or G5W-7688-MONOMER	PWY-5340	0	0	1000	0		EC-2.7.1.25
ADENYLYLSULFKIN-RXN_p		APS_p + ATP_p --> ADP_p + PAPS_p + PROTON_p	G5W-6952 or G5W-7427 or G5W-7688	G5W-7427 G5W-7688 G5W-6952	G5W-6952-MONOMER or G5W-7427-MONOMER or G5W-7688-MONOMER	PWY-5340	0	0	1000	0		EC-2.7.1.25
ADOMET-DMK-METHYLTRANSFER-RXN_c		CPD-12115_c + S-ADENOSYLMETHIONINE_c --> ADENOSYL-HOMO-CYS_c + PROTON_c + REDUCED-MENAQUINONE_c					0	0	1000	0		EC-2.1.1.163
ADP-DEAMINASE-RXN_c		ADP_c + PROTON_c + WATER_c --> AMMONIUM_c + IDP_c	G5W-7646	G5W-7646	G5W-7646-MONOMER		0	0	1000	0		EC-3.5.4.17|EC-3.5.4.7
ADPREDUCT-RXN_c	ADP reductase	DADP_c + Ox-Thioredoxin_c + WATER_c <=> ADP_c + Red-Thioredoxin_c				PWY-7227	0	-1000	0	0		EC-1.17.4.1
ADP_pc		ADP_p <=> ADP_c					1	-1000	1000	0
AGMATINE-DEIMINASE-RXN_c		AGMATHINE_c + WATER_c --> AMMONIUM_c + CPD-597_c	G5W-11472	G5W-11472	G5W-11472-MONOMER	PWY-43	0	0	1000	0		EC-3.5.3.12
AGMATINE-N4-COUMAROYLTRANSFERASE-RXN_c		AGMATHINE_c + P-COUMAROYL-COA_c --> CO-A_c + N-4-GUANIDINOBUTYL-4-HYDROXYCINNAMAMID_c + PROTON_c	G5W-7513 or G5W-8239 or G5W-8371 or G5W-8836 or G5W-8899 or G5W-8989 or G5W-10331 or G5W-10340 or G5W-11210 or G5W-11287 or G5W-11833	G5W-11210 G5W-7513 G5W-8989 G5W-8899 G5W-8836 G5W-11833 G5W-8239 G5W-8371 G5W-10340 G5W-11287 G5W-10331	G5W-7513-MONOMER or G5W-8239-MONOMER or G5W-8371-MONOMER or G5W-8836-MONOMER or G5W-8899-MONOMER or G5W-8989-MONOMER or G5W-10331-MONOMER or G5W-10340-MONOMER or G5W-11210-MONOMER or G5W-11287-MONOMER or G5W-11833-MONOMER		0	0	1000	0		EC-2.3.1.64
AICARSYN-RXN_p		P-RIBOSYL-4-SUCCCARB-AMINOIMIDAZOLE_p --> AICAR_p + FUM_p	G5W-9023	G5W-9023	G5W-9023-MONOMER	PWY-6124	0	0	1000	0		EC-4.3.2.2
AICARTRANSFORM-RXN_p	5-aminoimidazole-4-carboxamide ribonucleotide transformylase	AICAR_p + FORMYL-THF-GLU-N_p --> PHOSPHORIBOSYL-FORMAMIDO-CARBOXAMIDE_p + THF-GLU-N_p	G5W-6261 or G5W-9154 or G5W-11319	G5W-9154 G5W-11319 G5W-6261	G5W-6261-MONOMER or G5W-9154-MONOMER or G5W-11319-MONOMER	PWY-6124	0	0	1000	0		EC-2.1.2.3
AIRCARBOXY-RXN_p		PHOSPHORIBOSYL-CARBOXY-AMINOIMIDAZOLE_p + 2.0 PROTON_p <=> 5-PHOSPHORIBOSYL-5-AMINOIMIDAZOLE_p + CARBON-DIOXIDE_p	G5W-6729 or G5W-8475	G5W-6729 G5W-8475	G5W-6729-MONOMER or G5W-8475-MONOMER	PWY-6124	0	-1000	0	0		EC-4.1.1.21
AIRS-RXN_p		5-PHOSPHORIBOSYL-N-FORMYLGLYCINEAMIDINE_p + ATP_p --> 5-PHOSPHORIBOSYL-5-AMINOIMIDAZOLE_p + ADP_p + PROTON_p + Pi_p	G5W-8186	G5W-8186	G5W-8186-MONOMER	PWY-6121	0	0	1000	0		EC-6.3.3.1
ALANINE--GLYOXYLATE-AMINOTRANSFERASE-RXN_x		GLYOX_x + L-ALPHA-ALANINE_x <=> GLY_x + PYRUVATE_x	G5W-6727 or G5W-7000 or G5W-8348 or G5W-8486 or G5W-9556	G5W-7000 G5W-9556 G5W-8348 G5W-6727 G5W-8486	G5W-6727-MONOMER or G5W-7000-MONOMER or G5W-8348-MONOMER or G5W-8486-MONOMER or G5W-9556-MONOMER	GLYSYN-ALA-PWY	1	-1000	1000	0		EC-2.6.1.44
ALANINE-AMINOTRANSFERASE-RXN_c		2-KETOGLUTARATE_c + L-ALPHA-ALANINE_c <=> GLT_c + PYRUVATE_c	G5W-7692 or G5W-9556 or G5W-10215 or G5W-11680 or G5W-11795	G5W-7692 G5W-9556 G5W-10215 G5W-11680 G5W-11795	G5W-7692-MONOMER or G5W-9556-MONOMER or G5W-10215-MONOMER or G5W-11680-MONOMER or G5W-11795-MONOMER	ALANINE-DEG3-PWY|ALACAT2-PWY|ALANINE-SYN2-PWY	1	-1000	1000	0		EC-2.6.1.2
ALANINE-AMINOTRANSFERASE-RXN_m		2-KETOGLUTARATE_m + L-ALPHA-ALANINE_m <=> GLT_m + PYRUVATE_m	G5W-7692 or G5W-9556 or G5W-10215 or G5W-11680 or G5W-11795	G5W-7692 G5W-9556 G5W-11795 G5W-10215 G5W-11680	G5W-7692-MONOMER or G5W-9556-MONOMER or G5W-10215-MONOMER or G5W-11680-MONOMER or G5W-11795-MONOMER	ALANINE-DEG3-PWY|ALACAT2-PWY|ALANINE-SYN2-PWY	1	-1000	1000	0		EC-2.6.1.2
ALANINE-AMINOTRANSFERASE-RXN_x		2-KETOGLUTARATE_x + L-ALPHA-ALANINE_x <=> GLT_x + PYRUVATE_x	G5W-7692 or G5W-9556 or G5W-10215 or G5W-11680 or G5W-11795	G5W-7692 G5W-9556 G5W-11795 G5W-10215 G5W-11680	G5W-7692-MONOMER or G5W-9556-MONOMER or G5W-10215-MONOMER or G5W-11680-MONOMER or G5W-11795-MONOMER	ALANINE-DEG3-PWY|ALACAT2-PWY|ALANINE-SYN2-PWY	1	-1000	1000	0		EC-2.6.1.2
ALA_biomass		<=> L-ALPHA-ALANINE_c					1	-1000	1000	0
ALCOHOL-DEHYDROG-RXN_c		ETOH_c + NAD_c <=> ACETALD_c + NADH_c + PROTON_c				PWY-6333|PWY-5486	1	-1000	1000	0		EC-1.1.1.1
ALDOSE-1-EPIMERASE-RXN_c		ALPHA-GLUCOSE_c <=> GLC_c	G5W-6478 or G5W-6653 or G5W-6883 or G5W-6937 or G5W-7474 or G5W-8952 or G5W-9187 or G5W-10672 or G5W-11338 or G5W-12316	G5W-12316 G5W-8952 G5W-7474 G5W-6937 G5W-11338 G5W-6883 G5W-9187 G5W-6478 G5W-6653 G5W-10672	G5W-6478-MONOMER or G5W-6653-MONOMER or G5W-6883-MONOMER or G5W-6937-MONOMER or G5W-7474-MONOMER or G5W-8952-MONOMER or G5W-9187-MONOMER or G5W-10672-MONOMER or G5W-11338-MONOMER or G5W-12316-MONOMER		1	-1000	1000	0		EC-5.1.3.3
ALLANTOATE-DEIMINASE-RXN_c		ALLANTOATE_c + 2.0 PROTON_c + WATER_c --> AMMONIUM_c + CARBON-DIOXIDE_c + CPD0-2298_c	G5W-11043	G5W-11043	G5W-11043-MONOMER	PWY-5698	0	0	1000	0		EC-3.5.3.9
ALLANTOICASE-RXN_c		ALLANTOATE_c + WATER_c --> CPD-1091_c + UREA_c				PWY-5697	0	0	1000	0		EC-3.5.3.4
ALLANTOINASE-RXN_c		S-ALLANTOIN_c + WATER_c --> ALLANTOATE_c + PROTON_c	G5W-10078	G5W-10078	G5W-10078-MONOMER	PWY-5697|PWY-5698	0	0	1000	0		EC-3.5.2.5
ALLENE-OXIDE-CYCLASE-RXN_c		CPD-728_c --> CPD-729_c	G5W-9995	G5W-9995	G5W-9995-MONOMER	PWY-735	0	0	1000	0		EC-5.3.99.6
ALLYL-ALCOHOL-DEHYDROGENASE-RXN_c		ALLYL-ALCOHOL_c + NADP_c --> ACROLEIN_c + NADPH_c + PROTON_c	G5W-8501 or G5W-9648 or G5W-9656 or G5W-11173 or G5W-11507 or G5W-12131	G5W-11507 G5W-9648 G5W-11173 G5W-12131 G5W-8501 G5W-9656	G5W-8501-MONOMER or G5W-9648-MONOMER or G5W-9656-MONOMER or G5W-11173-MONOMER or G5W-11507-MONOMER or G5W-12131-MONOMER	PWY-6786	0	0	1000	0		EC-1.1.1.54
ALLYSINE-DEHYDROG-RXN_c		ALLYSINE_c + NAD_c + WATER_c --> CPD-468_c + NADH_c + 2.0 PROTON_c				LYSINE-DEG2-PWY	0	0	1000	0		EC-1.2.1.31
AMINEPHEN-RXN_c		OXYGEN-MOLECULE_c + PHENYLETHYLAMINE_c + WATER_c --> AMMONIUM_c + HYDROGEN-PEROXIDE_c + PHENYLACETALDEHYDE_c				PWY-5751	0	0	1000	0		EC-1.4.3.21
AMINO-OH-HYDROXYMETHYL-DIHYDROPTERIDINE_mc		AMINO-OH-HYDROXYMETHYL-DIHYDROPTERIDINE_m <=> AMINO-OH-HYDROXYMETHYL-DIHYDROPTERIDINE_c					1	-1000	1000	0
AMINOBUTDEHYDROG-RXN_c		4-AMINO-BUTYRALDEHYDE_c + NAD_c + WATER_c --> 4-AMINO-BUTYRATE_c + NADH_c + 2.0 PROTON_c	G5W-9687 or G5W-11746	G5W-9687 G5W-11746	G5W-9687-MONOMER or G5W-11746-MONOMER		0	0	1000	0		EC-1.2.1.19
AMINOGLYCOSIDE-N6-ACETYLTRANSFERASE-RXN_c		ACETYL-COA_c + CPD-4822_c --> CO-A_c + N6-ACETYLKANAMYCIN-B_c + PROTON_c	G5W-7796 or G5W-9167 or G5W-9897 or G5W-11690 or G5W-11817 or G5W-12393	G5W-9167 G5W-7796 G5W-9897 G5W-11690 G5W-11817 G5W-12393	G5W-7796-MONOMER or G5W-9167-MONOMER or G5W-9897-MONOMER or G5W-11690-MONOMER or G5W-11817-MONOMER or G5W-12393-MONOMER		0	0	1000	0		EC-2.3.1.82
AMMONIUM_vc		AMMONIUM_c <=> AMMONIUM_v					1	-1000	1000	0
AMP-DEAMINASE-RXN_c		AMP_c + PROTON_c + WATER_c --> AMMONIUM_c + IMP_c	G5W-7646 or G5W-9160	G5W-9160 G5W-7646	G5W-7646-MONOMER or G5W-9160-MONOMER	PWY-6596	0	0	1000	0		EC-3.5.4.17|EC-3.5.4.6
AMP-DEPHOSPHORYLATION-RXN_c		AMP_c + WATER_c --> ADENOSINE_c + Pi_c					0	0	1000	0		EC-3.1.3.5
AMPSYN-RXN_p		ADENYLOSUCC_p --> AMP_p + FUM_p	G5W-9023	G5W-9023	G5W-9023-MONOMER	PWY-7219	0	0	1000	0		EC-4.3.2.2
AMP_ATP_xc		AMP_x + ATP_c <=> AMP_c + ATP_x					1	-1000	1000	0
AMP_biomass		<=> AMP_c					1	-1000	1000	0
AMP_pc		AMP_p <=> AMP_c					1	-1000	1000	0
ANTHRANSYN-RXN_p		CHORISMATE_p + GLN_p --> ANTHRANILATE_p + GLT_p + PROTON_p + PYRUVATE_p	G5W-6487 or G5W-7401 or G5W-10197 or G5W-10223 or G5W-10987	G5W-10987 G5W-7401 G5W-10223 G5W-6487 G5W-10197	G5W-6487-MONOMER or G5W-7401-MONOMER or G5W-10197-MONOMER or G5W-10223-MONOMER or G5W-10987-MONOMER	TRPSYN-PWY	0	0	1000	0		EC-4.1.3.27
APIGNAR-RXN_c	Naringenin chalcone isomerase	APIGENIN_c --> NARINGENIN-CMPD_c				PWY-6787|PWY1F-FLAVSYN	0	0	1000	0		EC-5.5.1.6
APYRASE-RXN_c		ATP_c + 2.0 WATER_c --> AMP_c + 2.0 PROTON_c + 2.0 Pi_c	G5W-7673 or G5W-9076 or G5W-9715 or G5W-12415	G5W-9076 G5W-12415 G5W-7673 G5W-9715	G5W-7673-MONOMER or G5W-9076-MONOMER or G5W-9715-MONOMER or G5W-12415-MONOMER		0	0	1000	0		EC-3.6.1.5
ARABINONATE-DEHYDRATASE-RXN_c		CPD-1114_c --> 2-DH-3-DO-D-ARABINONATE_c + WATER_c	G5W-11353	G5W-11353	G5W-11353-MONOMER		0	0	1000	0		EC-4.2.1.5
ARACHIDONATE-15-LIPOXYGENASE-RXN_c		ARACHIDONIC_ACID_c + OXYGEN-MOLECULE_c --> 5Z8Z11Z13E-15S-15-HYDROPEROXYICOS_c	G5W-6635	G5W-6635	G5W-6635-MONOMER		0	0	1000	0		EC-1.13.11.33
ARGDECARBOX-RXN_c		ARG_c + PROTON_c --> AGMATHINE_c + CARBON-DIOXIDE_c	G5W-10189 or G5W-10321 or G5W-12369	G5W-10321 G5W-10189 G5W-12369	G5W-10189-MONOMER or G5W-10321-MONOMER or G5W-12369-MONOMER	PWY-43	0	0	1000	0		EC-4.1.1.19
ARGINASE-RXN_m		ARG_m + WATER_m --> L-ORNITHINE_m + UREA_m	G5W-10467	G5W-10467	G5W-10467-MONOMER	ARGASEDEG-PWY|PWY-4984|ARG-PRO-PWY|PWY-6922	0	0	1000	0		EC-3.5.3.1
ARGSUCCINLYA-RXN_c		L-ARGININO-SUCCINATE_c --> ARG_c + FUM_c	G5W-9096 or G5W-10314 or G5W-10722	G5W-10314 G5W-10722 G5W-9096	G5W-9096-MONOMER or G5W-10314-MONOMER or G5W-10722-MONOMER	ARGSYN-PWY|PWY-4984|ARGSYNBSUB-PWY	0	0	1000	0		EC-4.3.2.1
ARGSUCCINSYN-RXN_c		ATP_c + L-ASPARTATE_c + L-CITRULLINE_c --> AMP_c + L-ARGININO-SUCCINATE_c + PPI_c + PROTON_c	G5W-9865	G5W-9865	G5W-9865-MONOMER	ARGSYN-PWY|PWY-4984|ARGSYNBSUB-PWY	0	0	1000	0		EC-6.3.4.5
ARG_CITRULLINE_mc		ARG_m + L-CITRULLINE_c <=> ARG_c + L-CITRULLINE_m					1	-1000	1000	0
ARG_HIS_mc		ARG_m + HIS_c <=> ARG_c + HIS_m					1	-1000	1000	0
ARG_LYS_mc		ARG_m + LYS_c <=> ARG_c + LYS_m					1	-1000	1000	0
ARG_ORNITHINE_mc		ARG_m + L-ORNITHINE_c <=> ARG_c + L-ORNITHINE_m					1	-1000	1000	0
ARG_biomass		<=> ARG_c					1	-1000	1000	0
ARG_mc		ARG_m <=> ARG_c					1	-1000	1000	0
AROMATIC-L-AMINO-ACID-DECARBOXYLASE-RXN_c		PROTON_c + TRP_c --> CARBON-DIOXIDE_c + TRYPTAMINE_c	G5W-6612 or G5W-6750 or G5W-8935 or G5W-9078 or G5W-9723 or G5W-9919 or G5W-12062	G5W-6750 G5W-8935 G5W-9919 G5W-9078 G5W-9723 G5W-6612 G5W-12062	G5W-6612-MONOMER or G5W-6750-MONOMER or G5W-8935-MONOMER or G5W-9078-MONOMER or G5W-9723-MONOMER or G5W-9919-MONOMER or G5W-12062-MONOMER	PWY-3181	0	0	1000	0		EC-4.1.1.28
ARYLFORMAMIDASE-RXN_c		N-FORMYLKYNURENINE_c + WATER_c --> CPD-14736_c + FORMATE_c + PROTON_c	G5W-8297 or G5W-8492 or G5W-12251	G5W-8297 G5W-8492 G5W-12251	G5W-8297-MONOMER or G5W-8492-MONOMER or G5W-12251-MONOMER		0	0	1000	0		EC-3.5.1.9
ASCORBATE_CPD-330_mc		ASCORBATE_m + CPD-330_c <=> ASCORBATE_c + CPD-330_m					1	-1000	1000	0
ASNSYNA-RXN_c		AMMONIUM_c + ATP_c + L-ASPARTATE_c --> AMP_c + ASN_c + PPI_c + PROTON_c	G5W-8170 or G5W-10393 or G5W-11303 or G5W-11519 or G5W-12069	G5W-8170 G5W-11303 G5W-12069 G5W-11519 G5W-10393	G5W-8170-MONOMER or G5W-10393-MONOMER or G5W-11303-MONOMER or G5W-11519-MONOMER or G5W-12069-MONOMER	ASPARAGINESYN-PWY|ASNSYNB-RXN	0	0	1000	0		EC-6.3.1.1
ASNSYNB-RXN_c		ATP_c + GLN_c + L-ASPARTATE_c + WATER_c --> AMP_c + ASN_c + GLT_c + PPI_c + PROTON_c	G5W-8170 or G5W-10393 or G5W-11303 or G5W-11519 or G5W-12069	G5W-8170 G5W-11303 G5W-12069 G5W-10393 G5W-11519	G5W-8170-MONOMER or G5W-10393-MONOMER or G5W-11303-MONOMER or G5W-11519-MONOMER or G5W-12069-MONOMER	ASPARAGINE-BIOSYNTHESIS	0	0	1000	0		EC-6.3.5.4
ASN_biomass		<=> ASN_c					1	-1000	1000	0
ASPAMINOTRANS-RXN_c		2-KETOGLUTARATE_c + L-ASPARTATE_c <=> GLT_c + OXALACETIC_ACID_c	G5W-7257 or G5W-9487 or G5W-10713 or G5W-10969 or G5W-12345 or G5W-12380	G5W-12345 G5W-12380 G5W-7257 G5W-9487 G5W-10969 G5W-10713	G5W-7257-MONOMER or G5W-9487-MONOMER or G5W-10713-MONOMER or G5W-10969-MONOMER or G5W-12345-MONOMER or G5W-12380-MONOMER	ASPARTATESYN-PWY|ASPARTATE-DEG1-PWY	1	-1000	1000	0		EC-2.6.1.1
ASPAMINOTRANS-RXN_m		2-KETOGLUTARATE_m + L-ASPARTATE_m <=> GLT_m + OXALACETIC_ACID_m	G5W-7257 or G5W-9487 or G5W-10713 or G5W-10969 or G5W-12345 or G5W-12380	G5W-12345 G5W-12380 G5W-7257 G5W-9487 G5W-10969 G5W-10713	G5W-7257-MONOMER or G5W-9487-MONOMER or G5W-10713-MONOMER or G5W-10969-MONOMER or G5W-12345-MONOMER or G5W-12380-MONOMER	ASPARTATESYN-PWY|ASPARTATE-DEG1-PWY	1	-1000	1000	0		EC-2.6.1.1
ASPAMINOTRANS-RXN_p		2-KETOGLUTARATE_p + L-ASPARTATE_p <=> GLT_p + OXALACETIC_ACID_p	G5W-7257 or G5W-9487 or G5W-10713 or G5W-10969 or G5W-12345 or G5W-12380	G5W-12345 G5W-12380 G5W-7257 G5W-9487 G5W-10969 G5W-10713	G5W-7257-MONOMER or G5W-9487-MONOMER or G5W-10713-MONOMER or G5W-10969-MONOMER or G5W-12345-MONOMER or G5W-12380-MONOMER	ASPARTATESYN-PWY|ASPARTATE-DEG1-PWY	1	-1000	1000	0		EC-2.6.1.1
ASPAMINOTRANS-RXN_x		2-KETOGLUTARATE_x + L-ASPARTATE_x <=> GLT_x + OXALACETIC_ACID_x	G5W-7257 or G5W-9487 or G5W-10713 or G5W-10969 or G5W-12345 or G5W-12380	G5W-12345 G5W-12380 G5W-7257 G5W-9487 G5W-10969 G5W-10713	G5W-7257-MONOMER or G5W-9487-MONOMER or G5W-10713-MONOMER or G5W-10969-MONOMER or G5W-12345-MONOMER or G5W-12380-MONOMER	ASPARTATESYN-PWY|ASPARTATE-DEG1-PWY	1	-1000	1000	0		EC-2.6.1.1
ASPARAGHYD-RXN_c		ASN_c + WATER_c --> AMMONIUM_c + L-ASPARTATE_c	G5W-6934 or G5W-7301 or G5W-7532 or G5W-9977 or G5W-11823 or G5W-12004	G5W-7301 G5W-9977 G5W-11823 G5W-6934 G5W-7532 G5W-12004	G5W-6934-MONOMER or G5W-7301-MONOMER or G5W-7532-MONOMER or G5W-9977-MONOMER or G5W-11823-MONOMER or G5W-12004-MONOMER	ASPARAGINE-DEG1-PWY|3.5.5.4-RXN	0	0	1000	0		EC-3.5.1.38|EC-3.5.1.1
ASPARTATE-RACEMASE-RXN_c		L-ASPARTATE_c --> CPD-302_c	G5W-9993	G5W-9993	G5W-9993-MONOMER		0	0	1000	0		EC-5.1.1.13
ASPARTATE-SEMIALDEHYDE-DEHYDROGENASE-RXN_p		L-ASPARTATE-SEMIALDEHYDE_p + NADP_p + Pi_p <=> L-BETA-ASPARTYL-P_p + NADPH_p + PROTON_p	G5W-9432	G5W-9432	G5W-9432-MONOMER	HOMOSERSYN-PWY|PWY-5097	0	-1000	0	0		EC-1.2.1.11
ASPARTATEKIN-RXN_p		ATP_p + L-ASPARTATE_p --> ADP_p + L-BETA-ASPARTYL-P_p	G5W-8745 or G5W-9053 or G5W-9423 or G5W-10344 or G5W-11289 or G5W-12344	G5W-9053 G5W-9423 G5W-10344 G5W-11289 G5W-8745 G5W-12344	G5W-8745-MONOMER or G5W-9053-MONOMER or G5W-9423-MONOMER or G5W-10344-MONOMER or G5W-11289-MONOMER or G5W-12344-MONOMER	HOMOSERSYN-PWY|PWY-5097	0	0	1000	0		EC-2.7.2.4
ASPCARBTRANS-RXN_p		CARBAMOYL-P_p + L-ASPARTATE_p --> CARBAMYUL-L-ASPARTATE_p + PROTON_p + Pi_p	G5W-8052	G5W-8052	G5W-8052-MONOMER	PWY-5686	0	0	1000	0		EC-2.1.3.2
ASP_biomass		<=> L-ASPARTATE_c					1	-1000	1000	0
ATP-CITRATE-PRO-S--LYASE-RXN_c		ACETYL-COA_c + ADP_c + OXALACETIC_ACID_c + Pi_c <=> ATP_c + CIT_c + CO-A_c	G5W-7530 or G5W-8401 or G5W-11416	G5W-7530 G5W-11416 G5W-8401	G5W-7530-MONOMER or G5W-8401-MONOMER or G5W-11416-MONOMER	PWY-5172	0	-1000	0	0		EC-2.3.3.8
ATP-DEAMINASE-RXN_c		ATP_c + PROTON_c + WATER_c --> AMMONIUM_c + ITP_c	G5W-7646	G5W-7646	G5W-7646-MONOMER		0	0	1000	0		EC-3.5.4.17|EC-3.5.4.18
ATP-PYROPHOSPHATASE-RXN_c		ATP_c + WATER_c --> AMP_c + PPI_c + PROTON_c	G5W-7020 or G5W-7643 or G5W-7824 or G5W-8839 or G5W-8946 or G5W-9794 or G5W-10182 or G5W-11037 or G5W-11115 or G5W-11306 or G5W-11712	G5W-11712 G5W-11306 G5W-7824 G5W-10182 G5W-11115 G5W-9794 G5W-8839 G5W-8946 G5W-7643 G5W-11037 G5W-7020	G5W-7020-MONOMER or G5W-7643-MONOMER or G5W-7824-MONOMER or G5W-8839-MONOMER or G5W-8946-MONOMER or G5W-9794-MONOMER or G5W-10182-MONOMER or G5W-11037-MONOMER or G5W-11115-MONOMER or G5W-11306-MONOMER or G5W-11712-MONOMER		0	0	1000	0		EC-3.6.1.8
ATPPHOSPHORIBOSYLTRANS-RXN_p		PHOSPHORIBOSYL-ATP_p + PPI_p <=> ATP_p + PROTON_p + PRPP_p	G5W-7746 or G5W-10518	G5W-7746 G5W-10518	G5W-7746-MONOMER or G5W-10518-MONOMER	HISTSYN-PWY	0	-1000	0	0		EC-2.4.2.17
ATP_ADP_Pi_pc		ADP_c + ATP_p + Pi_c <=> ADP_p + ATP_c + Pi_p					1	-1000	1000	0
ATP_ADP_mc		ADP_c + ATP_m <=> ADP_m + ATP_c					1	-1000	1000	0
ATP_ADP_xc		ADP_c + ATP_x <=> ADP_x + ATP_c					1	-1000	1000	0
ATP_AMP_mc		AMP_c + ATP_m <=> AMP_m + ATP_c					1	-1000	1000	0
ATP_pc		ATP_p <=> ATP_c					1	-1000	1000	0
ATPase_tx		ADP_c + PROTON_c + Pi_c <=> ATP_c + WATER_c					1	-1000	1000	0
BADH-RXN_c		BETAINE_ALDEHYDE_c + NAD_c + WATER_c --> BETAINE_c + NADH_c + 2.0 PROTON_c	G5W-9687 or G5W-11746 or G5W-11926	G5W-11926 G5W-9687 G5W-11746	G5W-9687-MONOMER or G5W-11746-MONOMER or G5W-11926-MONOMER	PWY1F-353	0	0	1000	0		EC-1.2.1.8
BENZALDEHYDE-DEHYDROGENASE-NAD+-RXN_c		BENZALDEHYDE_c + NAD_c + WATER_c --> BENZOATE_c + NADH_c + 2.0 PROTON_c					0	0	1000	0		EC-1.2.1.28
BENZALDEHYDE-DEHYDROGENASE-NADP+-RXN_c		BENZALDEHYDE_c + NADP_c + WATER_c --> BENZOATE_c + NADPH_c + 2.0 PROTON_c					0	0	1000	0		EC-1.2.1.7
BENZOATE--COA-LIGASE-RXN_c		ATP_c + BENZOATE_c + CO-A_c --> AMP_c + BENZOYLCOA_c + PPI_c				PWY-6443	0	0	1000	0		EC-6.2.1.25
BENZOYLFORMATE-DECARBOXYLASE-RXN_c		PHENYLGLYOXYLATE_c + PROTON_c --> BENZALDEHYDE_c + CARBON-DIOXIDE_c					0	0	1000	0		EC-4.1.1.7
BETA-D-FRUCTOSE_biomass		<=> BETA-D-FRUCTOSE_c					1	-1000	1000	0
BETA-PHOSPHOGLUCOMUTASE-RXN_c		CPD-448_c <=> GLC-6-P_c	G5W-12330	G5W-12330	G5W-12330-MONOMER		1	-1000	1000	0		EC-5.4.2.6
BETA-UREIDOPROPIONASE-RXN_c		3-UREIDO-PROPIONATE_c + 2.0 PROTON_c + WATER_c --> AMMONIUM_c + B-ALANINE_c + CARBON-DIOXIDE_c	G5W-10563	G5W-10563	G5W-10563-MONOMER	PWY-3982	0	0	1000	0		EC-3.5.1.6
BHBDCLOS-RXN_x		CPD-650_x + NAD_x --> ACETOACETYL-COA_x + NADH_x + PROTON_x	G5W-10203	G5W-10203	G5W-10203-MONOMER	LYSINE-DEG2-PWY	0	0	1000	0		EC-1.1.1.36
BILIRUBIN-OXIDASE-RXN_c		2.0 BILIRUBIN_c + OXYGEN-MOLECULE_c --> 2.0 BILIVERDINE_c + 2.0 WATER_c	G5W-6371 or G5W-10059 or G5W-12078	G5W-10059 G5W-12078 G5W-6371	G5W-6371-MONOMER or G5W-10059-MONOMER or G5W-12078-MONOMER		0	0	1000	0		EC-1.3.3.5
BRANCHED-CHAINAMINOTRANSFERILEU-RXN_c		2-KETOGLUTARATE_c + ILE_c <=> 2-KETO-3-METHYL-VALERATE_c + GLT_c	G5W-6403	G5W-6403	G5W-6403-MONOMER	ILEUDEG-PWY|ILEUSYN-PWY	1	-1000	1000	0		EC-2.6.1.42
BRANCHED-CHAINAMINOTRANSFERILEU-RXN_m		2-KETOGLUTARATE_m + ILE_m <=> 2-KETO-3-METHYL-VALERATE_m + GLT_m	G5W-6403	G5W-6403	G5W-6403-MONOMER	ILEUDEG-PWY|ILEUSYN-PWY	1	-1000	1000	0		EC-2.6.1.42
BRANCHED-CHAINAMINOTRANSFERILEU-RXN_p		2-KETOGLUTARATE_p + ILE_p <=> 2-KETO-3-METHYL-VALERATE_p + GLT_p	G5W-6403	G5W-6403	G5W-6403-MONOMER	ILEUDEG-PWY|ILEUSYN-PWY	1	-1000	1000	0		EC-2.6.1.42
BRANCHED-CHAINAMINOTRANSFERLEU-RXN_c		2-KETOGLUTARATE_c + LEU_c <=> 2K-4CH3-PENTANOATE_c + GLT_c	G5W-6403 or G5W-7446 or G5W-9508 or G5W-9769 or G5W-10420 or G5W-10669	G5W-7446 G5W-9508 G5W-10420 G5W-9769 G5W-10669 G5W-6403	G5W-6403-MONOMER or G5W-7446-MONOMER or G5W-9508-MONOMER or G5W-9769-MONOMER or G5W-10420-MONOMER or G5W-10669-MONOMER	LEU-DEG2-PWY|LEUSYN-PWY	1	-1000	1000	0		EC-2.6.1.6|EC-2.6.1.42
BRANCHED-CHAINAMINOTRANSFERLEU-RXN_m		2-KETOGLUTARATE_m + LEU_m <=> 2K-4CH3-PENTANOATE_m + GLT_m	G5W-6403 or G5W-7446 or G5W-9508 or G5W-9769 or G5W-10420 or G5W-10669	G5W-7446 G5W-9508 G5W-10420 G5W-9769 G5W-10669 G5W-6403	G5W-6403-MONOMER or G5W-7446-MONOMER or G5W-9508-MONOMER or G5W-9769-MONOMER or G5W-10420-MONOMER or G5W-10669-MONOMER	LEU-DEG2-PWY|LEUSYN-PWY	1	-1000	1000	0		EC-2.6.1.6|EC-2.6.1.42
BRANCHED-CHAINAMINOTRANSFERLEU-RXN_p		2-KETOGLUTARATE_p + LEU_p <=> 2K-4CH3-PENTANOATE_p + GLT_p	G5W-6403 or G5W-7446 or G5W-9508 or G5W-9769 or G5W-10420 or G5W-10669	G5W-7446 G5W-9508 G5W-10420 G5W-9769 G5W-10669 G5W-6403	G5W-6403-MONOMER or G5W-7446-MONOMER or G5W-9508-MONOMER or G5W-9769-MONOMER or G5W-10420-MONOMER or G5W-10669-MONOMER	LEU-DEG2-PWY|LEUSYN-PWY	1	-1000	1000	0		EC-2.6.1.6|EC-2.6.1.42
BRANCHED-CHAINAMINOTRANSFERVAL-RXN_c		2-KETOGLUTARATE_c + VAL_c <=> 2-KETO-ISOVALERATE_c + GLT_c	G5W-6403	G5W-6403	G5W-6403-MONOMER	VALDEG-PWY|VALSYN-PWY	1	-1000	1000	0		EC-2.6.1.42
BRANCHED-CHAINAMINOTRANSFERVAL-RXN_m		2-KETOGLUTARATE_m + VAL_m <=> 2-KETO-ISOVALERATE_m + GLT_m	G5W-6403	G5W-6403	G5W-6403-MONOMER	VALDEG-PWY|VALSYN-PWY	1	-1000	1000	0		EC-2.6.1.42
BRANCHED-CHAINAMINOTRANSFERVAL-RXN_p		2-KETOGLUTARATE_p + VAL_p <=> 2-KETO-ISOVALERATE_p + GLT_p	G5W-6403	G5W-6403	G5W-6403-MONOMER	VALDEG-PWY|VALSYN-PWY	1	-1000	1000	0		EC-2.6.1.42
CA+2_rev_vc		CA+2_c + 3.0 Pumped-PROTON_v --> CA+2_v + 3.0 PROTON_c					0	0	1000	0
CAFFEOYL-COA-O-METHYLTRANSFERASE-RXN_c		CAFFEOYL-COA_c + S-ADENOSYLMETHIONINE_c --> ADENOSYL-HOMO-CYS_c + FERULOYL-COA_c + PROTON_c	G5W-7366 or G5W-8597 or G5W-8861 or G5W-10795 or G5W-10842 or G5W-11288	G5W-10842 G5W-8861 G5W-10795 G5W-11288 G5W-8597 G5W-7366	G5W-7366-MONOMER or G5W-8597-MONOMER or G5W-8861-MONOMER or G5W-10795-MONOMER or G5W-10842-MONOMER or G5W-11288-MONOMER	PWY-6792|PWY-6039|PWY-361|PWY-1121	0	0	1000	0		EC-2.1.1.104
CARBAMATE-KINASE-RXN_m		AMMONIUM_m + ATP_m + CARBON-DIOXIDE_m <=> ADP_m + CARBAMOYL-P_m + 2.0 PROTON_m				CITRULLINE-DEG-PWY|PWY-7060	0	-1000	0	0		EC-2.7.2.2
CARBAMATE-KINASE-RXN_p		AMMONIUM_p + ATP_p + CARBON-DIOXIDE_p <=> ADP_p + CARBAMOYL-P_p + 2.0 PROTON_p				CITRULLINE-DEG-PWY|PWY-7060	0	-1000	0	0		EC-2.7.2.2
CARBODEHYDRAT-RXN_c		H2CO3_c --> CARBON-DIOXIDE_c + WATER_c	G5W-6401 or G5W-6485 or G5W-7080 or G5W-7563 or G5W-7883 or G5W-8582 or G5W-9494 or G5W-9984 or G5W-10546 or G5W-10814 or G5W-11479 or G5W-11577 or G5W-11675 or G5W-11790 or G5W-12075	G5W-9984 G5W-11790 G5W-10814 G5W-7080 G5W-9494 G5W-10546 G5W-7563 G5W-12075 G5W-11675 G5W-7883 G5W-8582 G5W-6401 G5W-11479 G5W-6485 G5W-11577	G5W-6401-MONOMER or G5W-6485-MONOMER or G5W-7080-MONOMER or G5W-7563-MONOMER or G5W-7883-MONOMER or G5W-8582-MONOMER or G5W-9494-MONOMER or G5W-9984-MONOMER or G5W-10546-MONOMER or G5W-10814-MONOMER or G5W-11479-MONOMER or G5W-11577-MONOMER or G5W-11675-MONOMER or G5W-11790-MONOMER or G5W-12075-MONOMER		0	0	1000	0		EC-4.2.1.1
CARBOXYCYCLOHEXADIENYL-DEHYDRATASE-RXN_p		CPD-659_p + PROTON_p --> CARBON-DIOXIDE_p + PHE_p + WATER_p	G5W-6578 or G5W-10729 or G5W-11970	G5W-6578 G5W-10729 G5W-11970	G5W-6578-MONOMER or G5W-10729-MONOMER or G5W-11970-MONOMER	PWY-3462	0	0	1000	0		EC-4.2.1.91
CARBOXYMETHYLENEBUTENOLIDASE-RXN_c		4-CARBOXYMETHYLENEBUT-2-EN-4-OLIDE_c + WATER_c --> CPD-294_c + PROTON_c	G5W-6987 or G5W-10915 or G5W-12434	G5W-12434 G5W-6987 G5W-10915	G5W-6987-MONOMER or G5W-10915-MONOMER or G5W-12434-MONOMER		0	0	1000	0		EC-3.1.1.45
CARBPSYN-RXN_p		2.0 ATP_p + GLN_p + HCO3_p + WATER_p --> 2.0 ADP_p + CARBAMOYL-P_p + GLT_p + 2.0 PROTON_p + Pi_p	G5W-9617 or G5W-11455	G5W-11455 G5W-9617	G5W-9617-MONOMER or G5W-11455-MONOMER	ARGSYN-PWY|PWY-5686|PWY-7060|ARGSYNBSUB-PWY	0	0	1000	0		EC-6.3.5.5
CATAL-RXN_x		2.0 HYDROGEN-PEROXIDE_x --> OXYGEN-MOLECULE_x + 2.0 WATER_x	G5W-8050 or G5W-9654 or G5W-11946	G5W-8050 G5W-9654 G5W-11946	G5W-8050-MONOMER or G5W-9654-MONOMER or G5W-11946-MONOMER	DETOX1-PWY	0	0	1000	0		EC-1.11.1.6|EC-1.11.1.21
CATECHOL-OXIDASE-RXN_c		2.0 CATECHOL_c + OXYGEN-MOLECULE_c --> 2.0 CPD-385_c + 2.0 WATER_c	G5W-7696 or G5W-7885 or G5W-11669	G5W-7696 G5W-7885 G5W-11669	G5W-7696-MONOMER or G5W-7885-MONOMER or G5W-11669-MONOMER	PWY-6752	0	0	1000	0		EC-1.10.3.1
CDP-GLYCEROL-PYROPHOSPHATASE-RXN_c		CPD-606_c + WATER_c --> CMP_c + GLYCEROL-3P_c + 2.0 PROTON_c	G5W-8774 or G5W-9036 or G5W-9301	G5W-9036 G5W-9301 G5W-8774	G5W-8774-MONOMER or G5W-9036-MONOMER or G5W-9301-MONOMER		0	0	1000	0		EC-3.6.1.16
CDPKIN-RXN_c		ATP_c + CDP_c <=> ADP_c + CTP_c	G5W-8804 or G5W-11759 or G5W-11834 or G5W-12024	G5W-12024 G5W-11759 G5W-8804 G5W-11834	G5W-8804-MONOMER or G5W-11759-MONOMER or G5W-11834-MONOMER or G5W-12024-MONOMER	PWY-7205|PWY-5687	1	-1000	1000	0		EC-2.7.4.6
CDPKIN-RXN_m		ATP_m + CDP_m <=> ADP_m + CTP_m	G5W-8804 or G5W-11759 or G5W-11834 or G5W-12024	G5W-12024 G5W-11759 G5W-8804 G5W-11834	G5W-8804-MONOMER or G5W-11759-MONOMER or G5W-11834-MONOMER or G5W-12024-MONOMER	PWY-7205|PWY-5687	1	-1000	1000	0		EC-2.7.4.6
CDPKIN-RXN_p		ATP_p + CDP_p <=> ADP_p + CTP_p	G5W-8804 or G5W-11759 or G5W-11834 or G5W-12024	G5W-12024 G5W-11759 G5W-8804 G5W-11834	G5W-8804-MONOMER or G5W-11759-MONOMER or G5W-11834-MONOMER or G5W-12024-MONOMER	PWY-7205|PWY-5687	1	-1000	1000	0		EC-2.7.4.6
CDPREDUCT-RXN_c		DCDP_c + Ox-Thioredoxin_c + WATER_c <=> CDP_c + Red-Thioredoxin_c				PWY0-166|PWY-7184	0	-1000	0	0		EC-1.17.4.1
CELLULOSE-SYNTHASE-UDP-FORMING-RXN_c		CPD-12575_c --> CELLULOSE_c + PROTON_c + UDP_c	G5W-6891 or G5W-7036 or G5W-7875 or G5W-8223 or G5W-8269 or G5W-8508 or G5W-8610 or G5W-8711 or G5W-8808 or G5W-8850 or G5W-9066 or G5W-10702 or G5W-10936 or G5W-10989 or G5W-11105 or G5W-11283 or G5W-11365 or G5W-11439 or G5W-11567 or G5W-12362	G5W-8610 G5W-11283 G5W-7875 G5W-12362 G5W-11105 G5W-10702 G5W-10936 G5W-8850 G5W-8269 G5W-7036 G5W-10989 G5W-6891 G5W-11567 G5W-8223 G5W-8808 G5W-11439 G5W-9066 G5W-11365 G5W-8508 G5W-8711	G5W-6891-MONOMER or G5W-7036-MONOMER or G5W-7875-MONOMER or G5W-8223-MONOMER or G5W-8269-MONOMER or G5W-8508-MONOMER or G5W-8610-MONOMER or G5W-8711-MONOMER or G5W-8808-MONOMER or G5W-8850-MONOMER or G5W-9066-MONOMER or G5W-10702-MONOMER or G5W-10936-MONOMER or G5W-10989-MONOMER or G5W-11105-MONOMER or G5W-11283-MONOMER or G5W-11365-MONOMER or G5W-11439-MONOMER or G5W-11567-MONOMER or G5W-12362-M…	PWY-1001	0	0	1000	0		EC-2.4.1.12
CEL_biomass		<=> CELLULOSE_c					1	-1000	1000	0
CHL_A_biomass		<=> CHLOROPHYLL-A_p					1	-1000	1000	0
CHL_B_biomass		<=> CHLOROPHYLL-B_p					1	-1000	1000	0
CHOLESTENONE-5-BETA-REDUCTASE-RXN_c		CPD-1082_c + NADP_c --> CPD-323_c + NADPH_c + PROTON_c	G5W-7149 or G5W-8341 or G5W-8542	G5W-8341 G5W-7149 G5W-8542	G5W-7149-MONOMER or G5W-8341-MONOMER or G5W-8542-MONOMER		0	0	1000	0		EC-1.3.1.3
CHOLESTEROL_biomass		<=> CHOLESTEROL_c					1	-1000	1000	0
CHOLINE-KINASE-RXN_c		ATP_c + CHOLINE_c --> ADP_c + PHOSPHORYL-CHOLINE_c + PROTON_c	G5W-6617 or G5W-7397	G5W-6617 G5W-7397	G5W-6617-MONOMER or G5W-7397-MONOMER	PWY3O-450	0	0	1000	0		EC-2.7.1.32
CHORISMATE-SYNTHASE-RXN_p		3-ENOLPYRUVYL-SHIKIMATE-5P_p --> CHORISMATE_p + Pi_p	G5W-10447	G5W-10447	G5W-10447-MONOMER	PWY-6163	0	0	1000	0		EC-4.2.3.5
CHORISMATEMUT-RXN_c		CHORISMATE_c --> PREPHENATE_c	G5W-6317 or G5W-6486 or G5W-9697	G5W-9697 G5W-6486 G5W-6317	G5W-6317-MONOMER or G5W-6486-MONOMER or G5W-9697-MONOMER	PWY-3462|PWY-6120|PWY-3461	0	0	1000	0		EC-5.4.99.5
CHORISMATEMUT-RXN_p		CHORISMATE_p --> PREPHENATE_p	G5W-6317 or G5W-6486 or G5W-9697	G5W-9697 G5W-6486 G5W-6317	G5W-6317-MONOMER or G5W-6486-MONOMER or G5W-9697-MONOMER	PWY-3462|PWY-6120|PWY-3461	0	0	1000	0		EC-5.4.99.5
CINNAMATE-GLUCOSYLTRANSFERASE-RXN_c		CPD-12575_c + CPD-674_c --> TRANS-CINNAMOYL-BETA-D-GLUCOSE_c + UDP_c	G5W-8965 or G5W-9015	G5W-8965 G5W-9015	G5W-8965-MONOMER or G5W-9015-MONOMER	PWY-5968	0	0	1000	0		EC-2.4.1.177
CINNAMOYL-COA-REDUCTASE-RXN_c		CINNAMALDEHYDE_c + CO-A_c + NADP_c --> CINNAMOYL-COA_c + NADPH_c + PROTON_c	G5W-6352 or G5W-6354 or G5W-6404 or G5W-6942 or G5W-7006 or G5W-7072 or G5W-7336 or G5W-7406 or G5W-7729 or G5W-7912 or G5W-7941 or G5W-8202 or G5W-8507 or G5W-8875 or G5W-8877 or G5W-9071 or G5W-9111 or G5W-9242 or G5W-10058 or G5W-10194 or G5W-10489 or G5W-10492 or G5W-10557 or G5W-10899 or G5W-10975 or G5W-11250 or G5W-11333 or G5W-11808 or G5W-11917 or G5W-12237 or G5W-12261	G5W-11808 G5W-12261 G5W-7941 G5W-12237 G5W-10194 G5W-6942 G5W-7729 G5W-6352 G5W-6404 G5W-10058 G5W-7336 G5W-6354 G5W-11333 G5W-10492 G5W-7406 G5W-11917 G5W-7072 G5W-7912 G5W-8507 G5W-8875 G5W-10975 G5W-8877 G5W-10557 G5W-9071 G5W-9242 G5W-10489 G5W-10899 G5W-8202 G5W-11250 G5W-7006 G5W-9111	G5W-6352-MONOMER or G5W-6354-MONOMER or G5W-6404-MONOMER or G5W-6942-MONOMER or G5W-7006-MONOMER or G5W-7072-MONOMER or G5W-7336-MONOMER or G5W-7406-MONOMER or G5W-7729-MONOMER or G5W-7912-MONOMER or G5W-7941-MONOMER or G5W-8202-MONOMER or G5W-8507-MONOMER or G5W-8875-MONOMER or G5W-8877-MONOMER or G5W-9071-MONOMER or G5W-9111-MONOMER or G5W-9242-MONOMER or G5W-10058-MONOMER or G5W-10194-MONOMER …		0	0	1000	0		EC-1.2.1.44
CINNAMYL-ALCOHOL-DEHYDROGENASE-RXN_c		CINNAMYL-ALC_c + NADP_c --> CINNAMALDEHYDE_c + NADPH_c + PROTON_c	G5W-6972 or G5W-7523 or G5W-7772 or G5W-8117 or G5W-8175 or G5W-8819 or G5W-9594 or G5W-9667 or G5W-10106 or G5W-10438 or G5W-10648 or G5W-12401	G5W-8175 G5W-9594 G5W-6972 G5W-9667 G5W-7523 G5W-8117 G5W-10438 G5W-12401 G5W-10106 G5W-10648 G5W-7772 G5W-8819	G5W-6972-MONOMER or G5W-7523-MONOMER or G5W-7772-MONOMER or G5W-8117-MONOMER or G5W-8175-MONOMER or G5W-8819-MONOMER or G5W-9594-MONOMER or G5W-9667-MONOMER or G5W-10106-MONOMER or G5W-10438-MONOMER or G5W-10648-MONOMER or G5W-12401-MONOMER		0	0	1000	0		EC-1.1.1.195
CITSYN-RXN_m	Condensing enzyme	ACETYL-COA_m + OXALACETIC_ACID_m + WATER_m --> CIT_m + CO-A_m + PROTON_m	G5W-7004 or G5W-8744 or G5W-10419 or G5W-11983	G5W-7004 G5W-10419 G5W-11983 G5W-8744	G5W-7004-MONOMER or G5W-8744-MONOMER or G5W-10419-MONOMER or G5W-11983-MONOMER	PWY-5690|GLYOXYLATE-BYPASS|PWY-6549	0	0	1000	0		EC-2.3.3.16|EC-2.3.3.1
CITSYN-RXN_x	Condensing enzyme	ACETYL-COA_x + OXALACETIC_ACID_x + WATER_x --> CIT_x + CO-A_x + PROTON_x	G5W-7004 or G5W-8744 or G5W-10419 or G5W-11983	G5W-7004 G5W-10419 G5W-8744 G5W-11983	G5W-7004-MONOMER or G5W-8744-MONOMER or G5W-10419-MONOMER or G5W-11983-MONOMER	PWY-5690|GLYOXYLATE-BYPASS|PWY-6549	0	0	1000	0		EC-2.3.3.16|EC-2.3.3.1
CIT_ACONITATE_mc		CIS-ACONITATE_c + CIT_m <=> CIS-ACONITATE_m + CIT_c					1	-1000	1000	0
CIT_H+_rev_vc		CIT_c + 3.0 Pumped-PROTON_v --> CIT_v + 3.0 PROTON_c					0	0	1000	0
CIT_H+_vc		CIT_v --> CIT_c					0	0	1000	0
CIT_ISOCITRATE_mc		CIT_m + THREO-DS-ISO-CITRATE_c <=> CIT_c + THREO-DS-ISO-CITRATE_m					1	-1000	1000	0
CIT_xc		CIT_x <=> CIT_c					1	-1000	1000	0
CMP_biomass		<=> CMP_c					1	-1000	1000	0
CO2_mc		CARBON-DIOXIDE_m <=> CARBON-DIOXIDE_c					1	-1000	1000	0
CO2_pc		CARBON-DIOXIDE_p <=> CARBON-DIOXIDE_c					1	-1000	1000	0
CO2_tx		<=> CARBON-DIOXIDE_c					1	-1000	1000	0
CO2_xc		CARBON-DIOXIDE_x <=> CARBON-DIOXIDE_c					1	-1000	1000	0
CONIFERIN-BETA-GLUCOSIDASE-RXN_c		CPD-1777_c + WATER_c --> CONIFERYL-ALCOHOL_c + GLC_c	G5W-8464 or G5W-8471 or G5W-12072	G5W-8471 G5W-8464 G5W-12072	G5W-8464-MONOMER or G5W-8471-MONOMER or G5W-12072-MONOMER	PWY-116	0	0	1000	0		EC-3.2.1.126
CORTISONE-BETA-REDUCTASE-RXN_c		CPD-287_c + NADP_c --> CORTISONE_c + NADPH_c + PROTON_c	G5W-7149 or G5W-8341 or G5W-8542	G5W-8341 G5W-7149 G5W-8542	G5W-7149-MONOMER or G5W-8341-MONOMER or G5W-8542-MONOMER		0	0	1000	0		EC-1.3.1.3
CPD-4211_xc		CPD-4211_x <=> CPD-4211_c					1	-1000	1000	0
CPD-499_xc		CPD-499_x <=> CPD-499_c					1	-1000	1000	0
CPM-KDOSYNTH-RXN_c		CTP_c + KDO_c --> CMP-KDO_c + PPI_c	G5W-9215	G5W-9215	G5W-9215-MONOMER	PWY-1269	0	0	1000	0		EC-2.7.7.38
CTPSYN-RXN_c		ATP_c + GLN_c + UTP_c + WATER_c --> ADP_c + CTP_c + GLT_c + 2.0 PROTON_c + Pi_c	G5W-6442 or G5W-6846 or G5W-7035 or G5W-7911 or G5W-11582 or G5W-12007 or G5W-12144	G5W-6846 G5W-7035 G5W-7911 G5W-11582 G5W-12144 G5W-12007 G5W-6442	G5W-6442-MONOMER or G5W-6846-MONOMER or G5W-7035-MONOMER or G5W-7911-MONOMER or G5W-11582-MONOMER or G5W-12007-MONOMER or G5W-12144-MONOMER	PWY-7176|PWY-7185|PWY-5687	0	0	1000	0		EC-6.3.4.2
CYCLOARTENOL-SYNTHASE-RXN_c		EPOXYSQUALENE_c --> CYCLOARTENOL_c	G5W-7466 or G5W-7864 or G5W-8901 or G5W-9456 or G5W-10891 or G5W-12103	G5W-12103 G5W-9456 G5W-7864 G5W-8901 G5W-7466 G5W-10891	G5W-7466-MONOMER or G5W-7864-MONOMER or G5W-8901-MONOMER or G5W-9456-MONOMER or G5W-10891-MONOMER or G5W-12103-MONOMER	PWY-6663|PWY-2541	0	0	1000	0		EC-5.4.99.8
CYCLOEUCALENOL-CYCLOISOMERASE-RXN_c		CYCLOEUCALENOL_c --> OBTUSIFOLIOL_c	G5W-8254	G5W-8254	G5W-8254-MONOMER	PWY-2541	0	0	1000	0		EC-5.5.1.9
CYCLOHEXADIENYL-DEHYDROGENASE-RXN_c		CPD-659_c + NAD_c --> CARBON-DIOXIDE_c + NADH_c + TYR_c	G5W-8616 or G5W-9785	G5W-8616 G5W-9785	G5W-8616-MONOMER or G5W-9785-MONOMER	PWY-6120	0	0	1000	0		EC-1.3.1.43
CYSPH-RXN_p		CYS_p + O-PHOSPHO-L-HOMOSERINE_p --> L-CYSTATHIONINE_p + Pi_p	G5W-11427	G5W-11427	G5W-11427-MONOMER	PWY-702	0	0	1000	0		EC-2.5.1
CYSTATHIONINE-BETA-SYNTHASE-RXN_p		HOMO-CYS_p + SER_p --> L-CYSTATHIONINE_p + WATER_p	G5W-10122	G5W-10122	G5W-10122-MONOMER		0	0	1000	0		EC-4.2.1.22
CYSTEAMINE-DIOXYGENASE-RXN_c		CPD-239_c + OXYGEN-MOLECULE_c --> HYPOTAURINE_c + PROTON_c	G5W-6602 or G5W-6659 or G5W-6784 or G5W-6859 or G5W-7907 or G5W-7958 or G5W-8165 or G5W-8209 or G5W-9762 or G5W-10023 or G5W-10593 or G5W-12172 or G5W-12427	G5W-8165 G5W-8209 G5W-9762 G5W-7958 G5W-6784 G5W-12172 G5W-6659 G5W-10593 G5W-6602 G5W-6859 G5W-10023 G5W-7907 G5W-12427	G5W-6602-MONOMER or G5W-6659-MONOMER or G5W-6784-MONOMER or G5W-6859-MONOMER or G5W-7907-MONOMER or G5W-7958-MONOMER or G5W-8165-MONOMER or G5W-8209-MONOMER or G5W-9762-MONOMER or G5W-10023-MONOMER or G5W-10593-MONOMER or G5W-12172-MONOMER or G5W-12427-MONOMER		0	0	1000	0		EC-1.13.11.19
CYS_biomass		<=> CYS_c					1	-1000	1000	0
CYS_mc		CYS_m <=> CYS_c					1	-1000	1000	0
CYS_pc		CYS_p <=> CYS_c					1	-1000	1000	0
CYTIDEAM-RXN_c		DEOXYCYTIDINE_c + PROTON_c + WATER_c --> AMMONIUM_c + DEOXYURIDINE_c	G5W-11206	G5W-11206	G5W-11206-MONOMER	PWY-7199	0	0	1000	0		EC-3.5.4.5
CYTIDEAM2-RXN_c		CYTIDINE_c + PROTON_c + WATER_c --> AMMONIUM_c + URIDINE_c	G5W-11206	G5W-11206	G5W-11206-MONOMER	PWY-6556|PWY-7193	0	0	1000	0		EC-3.5.4.5
CYTIKIN-RXN_c		ATP_c + CYTIDINE_c --> ADP_c + CMP_c + PROTON_c				PWY-7193	0	0	1000	0		EC-2.7.1.213
CYTOCHROME-B5-REDUCTASE-RXN_c		2.0 FERRICYTOCHROME-B5_c + NADH_c --> 2.0 FERROCYTOCHROME-B5_c + NAD_c + PROTON_c	G5W-8491 or G5W-9121 or G5W-9636 or G5W-9817 or G5W-10280 or G5W-11955	G5W-8491 G5W-10280 G5W-9817 G5W-9636 G5W-11955 G5W-9121	G5W-8491-MONOMER or G5W-9121-MONOMER or G5W-9636-MONOMER or G5W-9817-MONOMER or G5W-10280-MONOMER or G5W-11955-MONOMER		0	0	1000	0		EC-1.6.2.2
CYTOCHROME-C-OXIDASE-RXN_m		4.0 Cytochromes-C-Reduced_m + OXYGEN-MOLECULE_m + 8.0 PROTON_m --> 4.0 Cytochromes-C-Oxidized_m + 4.0 Pumped-PROTON_m + 2.0 WATER_m	G5W-6889 or G5W-7115 or G5W-7828 or G5W-7830 or G5W-8292 or G5W-8411 or G5W-9748 or G5W-10167 or G5W-10905 or G5W-12432	G5W-9748 G5W-7828 G5W-10905 G5W-12432 G5W-10167 G5W-6889 G5W-7830 G5W-8411 G5W-7115 G5W-8292	G5W-6889-MONOMER or G5W-7115-MONOMER or G5W-7828-MONOMER or G5W-7830-MONOMER or G5W-8292-MONOMER or G5W-8411-MONOMER or G5W-9748-MONOMER or G5W-10167-MONOMER or G5W-10905-MONOMER or G5W-12432-MONOMER	PWY-3781	0	0	1000	0		EC-1.9.3.1
Conol_biomass		<=> CONIFERYL-ALCOHOL_c					1	-1000	1000	0
Coumol_biomass		<=> COUMARYL-ALCOHOL_c					1	-1000	1000	0
D-LACTATE-DEHYDROGENASE-CYTOCHROME-RXN_c		2.0 Cytochromes-C-Oxidized_c + D-LACTATE_c --> 2.0 Cytochromes-C-Reduced_c + 2.0 PROTON_c + PYRUVATE_c	G5W-11645	G5W-11645	G5W-11645-MONOMER		0	0	1000	0		EC-1.1.2.4
D-RIBULOKIN-RXN_c		ATP_c + D-RIBULOSE_c --> ADP_c + PROTON_c + RIBULOSE-5P_c					0	0	1000	0		EC-2.7.1.47
D-XYLOSE-1-DEHYDROGENASE-NADP+-RXN_c		D-Xylopyranose_c + NADP_c <=> CPD-360_c + NADPH_c + PROTON_c	G5W-6400 or G5W-9055	G5W-9055 G5W-6400	G5W-6400-MONOMER or G5W-9055-MONOMER		1	-1000	1000	0		EC-1.1.1.179
D-XYLULOSE-REDUCTASE-RXN_c		NAD_c + XYLITOL_c --> D-XYLULOSE_c + NADH_c + PROTON_c	G5W-11052	G5W-11052	G5W-11052-MONOMER		0	0	1000	0		EC-1.1.1.9
D-Xylopyranose_biomass		<=> D-Xylopyranose_c					1	-1000	1000	0
DADPKIN-RXN_c		ATP_c + DADP_c --> ADP_c + DATP_c	G5W-12024	G5W-12024	G5W-12024-MONOMER	PWY-7227|PWY-7224	0	0	1000	0		EC-2.7.4.6
DADPKIN-RXN_m		ATP_m + DADP_m --> ADP_m + DATP_m	G5W-12024	G5W-12024	G5W-12024-MONOMER	PWY-7227|PWY-7224	0	0	1000	0		EC-2.7.4.6
DADPKIN-RXN_p		ATP_p + DADP_p --> ADP_p + DATP_p	G5W-12024	G5W-12024	G5W-12024-MONOMER	PWY-7227|PWY-7224	0	0	1000	0		EC-2.7.4.6
DAHPSYN-RXN_p		ERYTHROSE-4P_p + PHOSPHO-ENOL-PYRUVATE_p + WATER_p --> 3-DEOXY-D-ARABINO-HEPTULOSONATE-7-P_p + Pi_p	G5W-7587 or G5W-8047 or G5W-8229 or G5W-10466	G5W-10466 G5W-8229 G5W-8047 G5W-7587	G5W-7587-MONOMER or G5W-8047-MONOMER or G5W-8229-MONOMER or G5W-10466-MONOMER	PWY-6164	0	0	1000	0		EC-2.5.1.54
DAPASYN-RXN_c		8-AMINO-7-OXONONANOATE_c + S-ADENOSYLMETHIONINE_c <=> DIAMINONONANOATE_c + S-ADENOSYL-4-METHYLTHIO-2-OXOBUTANOATE_c	G5W-9601	G5W-9601	G5W-9601-MONOMER	PWY0-1507	1	-1000	1000	0		EC-2.6.1.62
DARAB5PISOM-RXN_c		ARABINOSE-5P_c <=> RIBULOSE-5P_c	G5W-6546	G5W-6546	G5W-6546-MONOMER	PWY-1269	0	-1000	0	0		EC-5.3.1.13
DCDPKIN-RXN_c		ATP_c + DCDP_c --> ADP_c + DCTP_c	G5W-12024	G5W-12024	G5W-12024-MONOMER	PWY0-166|PWY-7184|PWY-7197	0	0	1000	0		EC-2.7.4.6
DCDPKIN-RXN_m		ATP_m + DCDP_m --> ADP_m + DCTP_m	G5W-12024	G5W-12024	G5W-12024-MONOMER	PWY0-166|PWY-7184|PWY-7197	0	0	1000	0		EC-2.7.4.6
DCDPKIN-RXN_p		ATP_p + DCDP_p --> ADP_p + DCTP_p	G5W-12024	G5W-12024	G5W-12024-MONOMER	PWY0-166|PWY-7184|PWY-7197	0	0	1000	0		EC-2.7.4.6
DCMP-DEAMINASE-RXN_c		DCMP_c + PROTON_c + WATER_c --> AMMONIUM_c + DUMP_c	G5W-11558	G5W-11558	G5W-11558-MONOMER		0	0	1000	0		EC-3.5.4.12
DCTP-DEAM-RXN_c		DCTP_c + PROTON_c + WATER_c --> AMMONIUM_c + DUTP_c				PWY0-166|PWY-7187	0	0	1000	0		EC-3.5.4.13
DCTP-PYROPHOSPHATASE-RXN_c		DCTP_c + WATER_c --> DCMP_c + PPI_c + PROTON_c	G5W-10042 or G5W-10328 or G5W-11456	G5W-10328 G5W-11456 G5W-10042	G5W-10042-MONOMER or G5W-10328-MONOMER or G5W-11456-MONOMER	PWY-7206	0	0	1000	0		EC-3.6.1.9|EC-3.6.1.12|EC-3.6.1.65
DCYSDESULF-RXN_c		D-CYSTEINE_c + WATER_c --> AMMONIUM_c + HS_c + PYRUVATE_c	G5W-11644 or G5W-12390	G5W-11644 G5W-12390	G5W-11644-MONOMER or G5W-12390-MONOMER		0	0	1000	0		EC-4.4.1.15
DEHYDOGLUCONOKINASE-RXN_c		ATP_c + CPD-377_c --> ADP_c + CPD-339_c + PROTON_c	G5W-8991	G5W-8991	G5W-8991-MONOMER		0	0	1000	0		EC-2.7.1.13
DELTA3-ISOPENTENYL-PP_pc		DELTA3-ISOPENTENYL-PP_p <=> DELTA3-ISOPENTENYL-PP_c					1	-1000	1000	0
DELTA3-ISOPENTENYL-PP_xc		DELTA3-ISOPENTENYL-PP_x <=> DELTA3-ISOPENTENYL-PP_c					1	-1000	1000	0
DEOXYADENOSINE-KINASE-RXN_c		ATP_c + DEOXYADENOSINE_c --> ADP_c + DAMP_c + PROTON_c	G5W-8029 or G5W-9269 or G5W-10271	G5W-8029 G5W-10271 G5W-9269	G5W-8029-MONOMER or G5W-9269-MONOMER or G5W-10271-MONOMER	PWY-7224	0	0	1000	0		EC-2.7.1.74|EC-2.7.1.76|EC-2.7.1.145
DEOXYADENYLATE-KINASE-RXN_c		ATP_c + DAMP_c --> ADP_c + DADP_c	G5W-9420 or G5W-9983	G5W-9420 G5W-9983	G5W-9420-MONOMER or G5W-9983-MONOMER	PWY-7224	0	0	1000	0		EC-2.7.4.13|EC-2.7.4.11
DEOXYGUANOSINE-KINASE-RXN_c		ATP_c + DEOXYGUANOSINE_c --> ADP_c + DGMP_c + PROTON_c	G5W-8029 or G5W-9269 or G5W-10271	G5W-8029 G5W-10271 G5W-9269	G5W-8029-MONOMER or G5W-9269-MONOMER or G5W-10271-MONOMER	PWY-7224	0	0	1000	0		EC-2.7.1.74|EC-2.7.1.113|EC-2.7.1.145
DEPHOSPHOCOAKIN-RXN_c		ATP_c + DEPHOSPHO-COA_c --> ADP_c + CO-A_c + PROTON_c	G5W-12321	G5W-12321	G5W-12321-MONOMER	COA-PWY	0	0	1000	0		EC-2.7.1.24
DETHIOBIOTIN-SYN-RXN_c		ATP_c + CARBON-DIOXIDE_c + DIAMINONONANOATE_c --> ADP_c + DETHIOBIOTIN_c + 3.0 PROTON_c + Pi_c	G5W-9601	G5W-9601	G5W-9601-MONOMER	PWY0-1507	0	0	1000	0		EC-6.3.3.3
DGDPKIN-RXN_c		ATP_c + DGDP_c --> ADP_c + DGTP_c	G5W-12024	G5W-12024	G5W-12024-MONOMER	PWY-7226|PWY-7224	0	0	1000	0		EC-2.7.4.6
DGDPKIN-RXN_m		ATP_m + DGDP_m --> ADP_m + DGTP_m	G5W-12024	G5W-12024	G5W-12024-MONOMER	PWY-7226|PWY-7224	0	0	1000	0		EC-2.7.4.6
DGDPKIN-RXN_p		ATP_p + DGDP_p --> ADP_p + DGTP_p	G5W-12024	G5W-12024	G5W-12024-MONOMER	PWY-7226|PWY-7224	0	0	1000	0		EC-2.7.4.6
DHAP_3PGA_pc		DIHYDROXY-ACETONE-PHOSPHATE_p + G3P_c <=> DIHYDROXY-ACETONE-PHOSPHATE_c + G3P_p					1	-1000	1000	0
DHAP_Pi_pc		DIHYDROXY-ACETONE-PHOSPHATE_p + Pi_c <=> DIHYDROXY-ACETONE-PHOSPHATE_c + Pi_p					1	-1000	1000	0
DHHB-METHYLTRANSFER-RXN_c	5-demethylubiquinone-8 methyltransferase	OCTAPRENYL-METHYL-OH-METHOXY-BENZQ_c + S-ADENOSYLMETHIONINE_c --> ADENOSYL-HOMO-CYS_c + CPD-9956_c + PROTON_c					0	0	1000	0		EC-2.1.1.64
DI-H-OROTATE_pc		DI-H-OROTATE_p <=> DI-H-OROTATE_c					1	-1000	1000	0
DIAMINOPIMDECARB-RXN_p		MESO-DIAMINOPIMELATE_p + PROTON_p --> CARBON-DIOXIDE_p + LYS_p	G5W-8075	G5W-8075	G5W-8075-MONOMER	PWY-5097	0	0	1000	0		EC-4.1.1.20
DIAMINOPIMEPIM-RXN_p		LL-DIAMINOPIMELATE_p --> MESO-DIAMINOPIMELATE_p	G5W-10186	G5W-10186	G5W-10186-MONOMER	PWY-5097	0	0	1000	0		EC-5.1.1.7
DIHYDRODIPICSYN-RXN_p	dihydropicolinate synthetase	L-ASPARTATE-SEMIALDEHYDE_p + PYRUVATE_p --> 2-3-DIHYDRODIPICOLINATE_p + PROTON_p + 2.0 WATER_p	G5W-6308 or G5W-9336 or G5W-10053	G5W-6308 G5W-9336 G5W-10053	G5W-6308-MONOMER or G5W-9336-MONOMER or G5W-10053-MONOMER	PWY-5097	0	0	1000	0		EC-4.3.3.7
DIHYDROFOLATEREDUCT-RXN_m		NADP_m + THF-GLU-N_m <=> DIHYDROFOLATE-GLU-N_m + NADPH_m + PROTON_m	G5W-7305 or G5W-8811 or G5W-12021	G5W-12021 G5W-8811 G5W-7305	G5W-7305-MONOMER or G5W-8811-MONOMER or G5W-12021-MONOMER	PWY-3742|PWY-3841	0	-1000	0	0		EC-1.5.1.3
DIHYDROFOLATESYNTH-RXN_m		7-8-DIHYDROPTEROATE_m + ATP_m + GLT_m --> ADP_m + DIHYDROFOLATE_m + PROTON_m + Pi_m	G5W-10453	G5W-10453	G5W-10453-MONOMER	PWY-3742	0	0	1000	0		EC-6.3.2.12
DIHYDROKAEMPFEROL-4-REDUCTASE-RXN_c		LEUCOPELARGONIDIN-CMPD_c + NADP_c <=> DIHYDROKAEMPFEROL-CMPD_c + NADPH_c + PROTON_c				PWY1F-823	0	-1000	0	0		EC-1.1.1.219
DIHYDRONEOPTERIN-MONO-P-DEPHOS-RXN_c		DIHYDRONEOPTERIN-P_c + WATER_c --> DIHYDRO-NEO-PTERIN_c + Pi_c				PWY-6147|PWY-3742	0	0	1000	0		EC-3.6.1
DIHYDROOROT-RXN_p		DI-H-OROTATE_p + WATER_p <=> CARBAMYUL-L-ASPARTATE_p + PROTON_p	G5W-7888 or G5W-8263 or G5W-8753 or G5W-10348	G5W-8753 G5W-8263 G5W-7888 G5W-10348	G5W-7888-MONOMER or G5W-8263-MONOMER or G5W-8753-MONOMER or G5W-10348-MONOMER	PWY-5686	0	-1000	0	0		EC-3.5.2.3
DIHYDROOROTATE-DEHYDROGENASE-RXN_c		DI-H-OROTATE_c + Ubiquinones_c --> OROTATE_c + Ubiquinols_c	G5W-10777	G5W-10777	G5W-10777-MONOMER	PWY-5686	0	0	1000	0		EC-1.3.5.2
DIHYDROPICRED-RXN-(NAD)_p	2,3,4,5-tetrahydrodipicolinate:NAD(P)<small><sup>+</sup></small> oxidoreductase	DELTA1-PIPERIDEINE-2-6-DICARBOXYLATE_p + NAD_p <=> 2-3-DIHYDRODIPICOLINATE_p + NADH_p + PROTON_p	G5W-6966 or G5W-7066	G5W-6966 G5W-7066	G5W-6966-MONOMER or G5W-7066-MONOMER		0	-1000	0	0		EC-1.3.1.26
DIHYDROPICRED-RXN-(NADP)_p	2,3,4,5-tetrahydrodipicolinate:NAD(P)<small><sup>+</sup></small> oxidoreductase	DELTA1-PIPERIDEINE-2-6-DICARBOXYLATE_p + NADP_p <=> 2-3-DIHYDRODIPICOLINATE_p + NADPH_p + PROTON_p	G5W-6966 or G5W-7066	G5W-6966 G5W-7066	G5W-6966-MONOMER or G5W-7066-MONOMER		0	-1000	0	0		EC-1.3.1.26
DIHYDROPYRIMIDINASE-RXN_c		DI-H-URACIL_c + WATER_c --> 3-UREIDO-PROPIONATE_c + PROTON_c	G5W-8404 or G5W-10541	G5W-8404 G5W-10541	G5W-8404-MONOMER or G5W-10541-MONOMER	PWY-3982	0	0	1000	0		EC-3.5.2.2
DIHYDROXYISOVALDEHYDRAT-RXN_p		CPD-13357_p --> 2-KETO-ISOVALERATE_p + WATER_p	G5W-12358	G5W-12358	G5W-12358-MONOMER	VALSYN-PWY	0	0	1000	0		EC-4.2.1.9
DIHYDROXYMETVALDEHYDRAT-RXN_p	2,3-Dihydroxy-3-methylvalerate dehydratase	1-KETO-2-METHYLVALERATE_p --> 2-KETO-3-METHYL-VALERATE_p + WATER_p				ILEUSYN-PWY	0	0	1000	0		EC-4.2.1.9
DIMETHUROPORDEHYDROG-RXN_c		DIHYDROSIROHYDROCHLORIN_c + NAD_c --> NADH_c + 2.0 PROTON_c + SIROHYDROCHLORIN_c				PWY-5194	0	0	1000	0		EC-1.3.1.76
DIOHBUTANONEPSYN-RXN_c		RIBULOSE-5P_c --> DIHYDROXY-BUTANONE-P_c + FORMATE_c + PROTON_c	G5W-10132 or G5W-11851	G5W-11851 G5W-10132	G5W-10132-MONOMER or G5W-11851-MONOMER	RIBOSYN2-PWY	0	0	1000	0		EC-4.1.99.12
DIPHOSPHOMEVALONTE-DECARBOXYLASE-RXN_x		ATP_x + CPD-641_x --> ADP_x + CARBON-DIOXIDE_x + DELTA3-ISOPENTENYL-PP_x + Pi_x	G5W-6881 or G5W-12177	G5W-12177 G5W-6881	G5W-6881-MONOMER or G5W-12177-MONOMER	PWY-922	0	0	1000	0		EC-4.1.1.33
DLACTDEHYDROGFAD-RXN_c		D-LACTATE_c + Ubiquinones_c --> PYRUVATE_c + Ubiquinols_c	G5W-11645	G5W-11645	G5W-11645-MONOMER		0	0	1000	0		EC-1.1.5
DLACTDEHYDROGNAD-RXN_c		D-LACTATE_c + NAD_c <=> NADH_c + PROTON_c + PYRUVATE_c	G5W-9035 or G5W-9846	G5W-9035 G5W-9846	G5W-9035-MONOMER or G5W-9846-MONOMER	ALACAT2-PWY	0	-1000	0	0		EC-1.1.1.28
DMK-RXN_c		DIHYDROXYNAPHTHOATE_c + OCTAPRENYL-DIPHOSPHATE_c + PROTON_c --> CARBON-DIOXIDE_c + CPD-12115_c + PPI_c					0	0	1000	0		EC-2.5.1.74
DOLICHOL-KINASE-RXN_c		CTP_c + DOLICHOL_c --> CDP_c + DOLICHOLP_c + PROTON_c	G5W-8299	G5W-8299	G5W-8299-MONOMER		0	0	1000	0		EC-2.7.1.108
DOPACHROME-DELTA-ISOMERASE-RXN_c		L-DOPACHROME_c --> 56-DIHYDROXYINDOLE-2-CARBOXYLATE_c	G5W-8317 or G5W-11595 or G5W-12283	G5W-12283 G5W-11595 G5W-8317	G5W-8317-MONOMER or G5W-11595-MONOMER or G5W-12283-MONOMER	PWY-6498	0	0	1000	0		EC-5.3.3.12
DSERDEAM-RXN_c		D-SERINE_c --> AMMONIUM_c + PYRUVATE_c	G5W-9046	G5W-9046	G5W-9046-MONOMER		0	0	1000	0		EC-4.3.1.18
DTDPDEHYDRHAMEPIM-RXN_c		DTDP-DEOH-DEOXY-GLUCOSE_c --> DTDP-DEOH-DEOXY-MANNOSE_c	G5W-10400 or G5W-12409 or G5W-12460	G5W-10400 G5W-12409 G5W-12460	G5W-10400-MONOMER or G5W-12409-MONOMER or G5W-12460-MONOMER		0	0	1000	0		EC-5.1.3.13
DTDPDEHYRHAMREDUCT-RXN_c		DTDP-RHAMNOSE_c + NADP_c --> DTDP-DEOH-DEOXY-MANNOSE_c + NADPH_c + PROTON_c	G5W-12409 or G5W-12460	G5W-12409 G5W-12460	G5W-12409-MONOMER or G5W-12460-MONOMER		0	0	1000	0		EC-1.1.1.133
DTDPGLUCDEHYDRAT-RXN_c		DTDP-D-GLUCOSE_c --> DTDP-DEOH-DEOXY-GLUCOSE_c + WATER_c				PWY-3221	0	0	1000	0		EC-4.2.1.46
DTDPGLUCOSEPP-RXN_c		GLC-1-P_c + PROTON_c + TTP_c --> DTDP-D-GLUCOSE_c + PPI_c				PWY-3221	0	0	1000	0		EC-2.7.7.24
DTDPKIN-RXN_c		ATP_c + TDP_c --> ADP_c + TTP_c	G5W-12024	G5W-12024	G5W-12024-MONOMER	PWY0-166|PWY-7187|PWY-7184|PWY-7197	0	0	1000	0		EC-2.7.4.6
DTDPKIN-RXN_m		ATP_m + TDP_m --> ADP_m + TTP_m	G5W-12024	G5W-12024	G5W-12024-MONOMER	PWY0-166|PWY-7187|PWY-7184|PWY-7197	0	0	1000	0		EC-2.7.4.6
DTDPKIN-RXN_p		ATP_p + TDP_p --> ADP_p + TTP_p	G5W-12024	G5W-12024	G5W-12024-MONOMER	PWY0-166|PWY-7187|PWY-7184|PWY-7197	0	0	1000	0		EC-2.7.4.6
DTMPKI-RXN_c		ATP_c + TMP_c --> ADP_c + TDP_c	G5W-7765 or G5W-10296 or G5W-11991	G5W-11991 G5W-7765 G5W-10296	G5W-7765-MONOMER or G5W-10296-MONOMER or G5W-11991-MONOMER	PWY0-166|PWY-7187|PWY-7184|PWY-7197	0	0	1000	0		EC-2.7.4.12|EC-2.7.4.13|EC-2.7.4.9
DUDPKIN-RXN_c		ATP_c + DUDP_c --> ADP_c + DUTP_c	G5W-12024	G5W-12024	G5W-12024-MONOMER	PWY0-166|PWY-7184	0	0	1000	0		EC-2.7.4.6
DUDPKIN-RXN_m		ATP_m + DUDP_m --> ADP_m + DUTP_m	G5W-12024	G5W-12024	G5W-12024-MONOMER	PWY0-166|PWY-7184	0	0	1000	0		EC-2.7.4.6
DUDPKIN-RXN_p		ATP_p + DUDP_p --> ADP_p + DUTP_p	G5W-12024	G5W-12024	G5W-12024-MONOMER	PWY0-166|PWY-7184	0	0	1000	0		EC-2.7.4.6
DUMP_mc		DUMP_m <=> DUMP_c					1	-1000	1000	0
DURIDKI-RXN_c		ATP_c + DEOXYURIDINE_c --> ADP_c + DUMP_c + PROTON_c	G5W-8029 or G5W-9269 or G5W-10271 or G5W-11355	G5W-8029 G5W-11355 G5W-10271 G5W-9269	G5W-8029-MONOMER or G5W-9269-MONOMER or G5W-10271-MONOMER or G5W-11355-MONOMER	PWY-7199	0	0	1000	0		EC-2.7.1.145|EC-2.7.1.21
DUTP-PYROP-RXN_c		DUTP_c + WATER_c --> DUMP_c + PPI_c + PROTON_c	G5W-7996	G5W-7996	G5W-7996-MONOMER	PWY0-166|PWY-7187|PWY-7206|PWY-7184	0	0	1000	0		EC-3.6.1.23|EC-3.6.1.9
DXPREDISOM-RXN_p		2-C-METHYL-D-ERYTHRITOL-4-PHOSPHATE_p + NADP_p <=> DEOXYXYLULOSE-5P_p + NADPH_p + PROTON_p	G5W-12426	G5W-12426	G5W-12426-MONOMER	NONMEVIPP-PWY|PWY-7560	0	-1000	0	0		EC-1.1.1.267
DXS-RXN_p		GAP_p + PROTON_p + PYRUVATE_p --> CARBON-DIOXIDE_p + DEOXYXYLULOSE-5P_p	G5W-6525 or G5W-12267 or G5W-12450	G5W-12450 G5W-6525 G5W-12267	G5W-6525-MONOMER or G5W-12267-MONOMER or G5W-12450-MONOMER	NONMEVIPP-PWY|PWY-7560	0	0	1000	0		EC-2.2.1.7
ENZRXN-201-RXN_c		BUTANOL_c + NADP_c --> BUTANAL_c + NADPH_c + PROTON_c	G5W-6507 or G5W-7725 or G5W-8600 or G5W-9252 or G5W-9525	G5W-9252 G5W-6507 G5W-9525 G5W-7725 G5W-8600	G5W-6507-MONOMER or G5W-7725-MONOMER or G5W-8600-MONOMER or G5W-9252-MONOMER or G5W-9525-MONOMER		0	0	1000	0		EC-1.1.1
ETHANOLAMINE-KINASE-RXN_c		ATP_c + ETHANOL-AMINE_c --> ADP_c + PHOSPHORYL-ETHANOLAMINE_c + PROTON_c	G5W-6617 or G5W-7397 or G5W-10566 or G5W-11435	G5W-11435 G5W-10566 G5W-6617 G5W-7397	G5W-6617-MONOMER or G5W-7397-MONOMER or G5W-10566-MONOMER or G5W-11435-MONOMER	PWY-3385|PWY4FS-6	0	0	1000	0		EC-2.7.1.82
ETHYL-RXN_c		ASCORBATE_c + CPD-68_c + OXYGEN-MOLECULE_c + PROTON_c --> CARBON-DIOXIDE_c + ETHYLENE-CMPD_c + HCN_c + L-DEHYDRO-ASCORBATE_c + 2.0 WATER_c	G5W-6260 or G5W-6271 or G5W-6601 or G5W-6703 or G5W-8060 or G5W-8151 or G5W-8435 or G5W-8670 or G5W-9311 or G5W-9583 or G5W-10556 or G5W-11145 or G5W-12464	G5W-8060 G5W-6260 G5W-9311 G5W-6271 G5W-8670 G5W-6703 G5W-8435 G5W-6601 G5W-11145 G5W-10556 G5W-8151 G5W-9583 G5W-12464	G5W-6260-MONOMER or G5W-6271-MONOMER or G5W-6601-MONOMER or G5W-6703-MONOMER or G5W-8060-MONOMER or G5W-8151-MONOMER or G5W-8435-MONOMER or G5W-8670-MONOMER or G5W-9311-MONOMER or G5W-9583-MONOMER or G5W-10556-MONOMER or G5W-11145-MONOMER or G5W-12464-MONOMER	ETHYL-PWY	0	0	1000	0		EC-1.14.17.4
F16ALDOLASE-RXN_c		FRUCTOSE-16-DIPHOSPHATE_c <=> DIHYDROXY-ACETONE-PHOSPHATE_c + GAP_c	G5W-6350 or G5W-6841 or G5W-6858 or G5W-7233 or G5W-9761 or G5W-9870 or G5W-12368	G5W-9870 G5W-6350 G5W-12368 G5W-6841 G5W-7233 G5W-6858 G5W-9761	G5W-6350-MONOMER or G5W-6841-MONOMER or G5W-6858-MONOMER or G5W-7233-MONOMER or G5W-9761-MONOMER or G5W-9870-MONOMER or G5W-12368-MONOMER	GLYCOLYSIS|PWY-1042|CALVIN-PWY|SUCSYN-PWY|GLUCONEO-PWY	1	-1000	1000	0		EC-4.1.2.13
F16ALDOLASE-RXN_p		FRUCTOSE-16-DIPHOSPHATE_p <=> DIHYDROXY-ACETONE-PHOSPHATE_p + GAP_p	G5W-6350 or G5W-6841 or G5W-6858 or G5W-7233 or G5W-9761 or G5W-9870 or G5W-12368	G5W-9870 G5W-6350 G5W-12368 G5W-6841 G5W-7233 G5W-6858 G5W-9761	G5W-6350-MONOMER or G5W-6841-MONOMER or G5W-6858-MONOMER or G5W-7233-MONOMER or G5W-9761-MONOMER or G5W-9870-MONOMER or G5W-12368-MONOMER	GLYCOLYSIS|PWY-1042|CALVIN-PWY|SUCSYN-PWY|GLUCONEO-PWY	1	-1000	1000	0		EC-4.1.2.13
F16BDEPHOS-RXN_c		FRUCTOSE-16-DIPHOSPHATE_c + WATER_c --> FRUCTOSE-6P_c + Pi_c	G5W-7769 or G5W-8326 or G5W-9011 or G5W-9444	G5W-9011 G5W-7769 G5W-8326 G5W-9444	G5W-7769-MONOMER or G5W-8326-MONOMER or G5W-9011-MONOMER or G5W-9444-MONOMER	GLYCOLYSIS|CALVIN-PWY|SUCSYN-PWY|GLUCONEO-PWY	0	0	1000	0		EC-3.1.3.11
F16BDEPHOS-RXN_p		FRUCTOSE-16-DIPHOSPHATE_p + WATER_p --> FRUCTOSE-6P_p + Pi_p	G5W-7769 or G5W-8326 or G5W-9011 or G5W-9444	G5W-8326 G5W-9011 G5W-9444 G5W-7769	G5W-7769-MONOMER or G5W-8326-MONOMER or G5W-9011-MONOMER or G5W-9444-MONOMER	GLYCOLYSIS|CALVIN-PWY|SUCSYN-PWY|GLUCONEO-PWY	0	0	1000	0		EC-3.1.3.11
FAD-PYROPHOSPHATASE-RXN_c		FAD_c + WATER_c --> AMP_c + FMN_c + 2.0 PROTON_c	G5W-12417	G5W-12417	G5W-12417-MONOMER		0	0	1000	0		EC-3.6.1.18
FADSYN-RXN_c		ATP_c + FMN_c + PROTON_c --> FAD_c + PPI_c	G5W-8910 or G5W-10311	G5W-8910 G5W-10311	G5W-8910-MONOMER or G5W-10311-MONOMER	RIBOSYN2-PWY	0	0	1000	0		EC-2.7.7.2
FARNESOL-DEHYDROGENASE-RXN_c		2-TRANS6-TRANS-FARNESOL_c + NADP_c <=> 2-TRANS6-TRANS-FARNESAL_c + NADPH_c + PROTON_c				PWY-6577	0	-1000	0	0		EC-1.1.1.216
FARNESYLTRANSTRANSFERASE-RXN_p		DELTA3-ISOPENTENYL-PP_p + FARNESYL-PP_p --> GERANYLGERANYL-PP_p + PPI_p	G5W-6474 or G5W-7881 or G5W-9902 or G5W-10043 or G5W-10087 or G5W-10529 or G5W-11367	G5W-10087 G5W-10529 G5W-9902 G5W-7881 G5W-11367 G5W-10043 G5W-6474	G5W-6474-MONOMER or G5W-7881-MONOMER or G5W-9902-MONOMER or G5W-10043-MONOMER or G5W-10087-MONOMER or G5W-10529-MONOMER or G5W-11367-MONOMER	PWY-5120	0	0	1000	0		EC-2.5.1.29
FERREDOXIN--NITRITE-REDUCTASE-RXN_p		AMMONIUM_p + 6.0 Oxidized-ferredoxins_p + 2.0 WATER_p <=> NITRITE_p + 8.0 PROTON_p + 6.0 Reduced-ferredoxins_p	G5W-8061	G5W-8061	G5W-8061-MONOMER	PWY-381	0	-1000	0	0		EC-1.7.7.1
FESGSHTHIO-RXN_c		CPD-11281_c + OXYGEN-MOLECULE_c --> CPD-17866_c + PROTON_c	G5W-11799 or G5W-12095	G5W-12095 G5W-11799	G5W-11799-MONOMER or G5W-12095-MONOMER	RXN-13161	0	0	1000	0
FGAMSYN-RXN_p		5-P-RIBOSYL-N-FORMYLGLYCINEAMIDE_p + ATP_p + GLN_p + WATER_p --> 5-PHOSPHORIBOSYL-N-FORMYLGLYCINEAMIDINE_p + ADP_p + GLT_p + PROTON_p + Pi_p	G5W-6887 or G5W-7001 or G5W-11209	G5W-7001 G5W-6887 G5W-11209	G5W-6887-MONOMER or G5W-7001-MONOMER or G5W-11209-MONOMER	PWY-6121	0	0	1000	0		EC-6.3.5.3
FLAVONADPREDUCT-RXN_c		NADP_c + PROTON_c + 2.0 Reduced-ferredoxins_c <=> NADPH_c + 2.0 Oxidized-ferredoxins_c	G5W-6248 or G5W-8659	G5W-6248 G5W-8659	G5W-6248-MONOMER or G5W-8659-MONOMER		0	-1000	0	0		|EC-1.19.1.a|
FLAVONOL-3-SULFOTRANSFERASE-RXN_c		CPD-520_c + PAPS_c --> 3-5-ADP_c + CPD-1822_c + PROTON_c	G5W-6277 or G5W-6596 or G5W-7577 or G5W-7802 or G5W-8863 or G5W-8984 or G5W-9360 or G5W-9514 or G5W-9971 or G5W-11054 or G5W-11152 or G5W-11869 or G5W-12139 or G5W-12397	G5W-11054 G5W-8863 G5W-6277 G5W-12139 G5W-9360 G5W-8984 G5W-9971 G5W-11152 G5W-7577 G5W-7802 G5W-11869 G5W-12397 G5W-9514 G5W-6596	G5W-6277-MONOMER or G5W-6596-MONOMER or G5W-7577-MONOMER or G5W-7802-MONOMER or G5W-8863-MONOMER or G5W-8984-MONOMER or G5W-9360-MONOMER or G5W-9514-MONOMER or G5W-9971-MONOMER or G5W-11054-MONOMER or G5W-11152-MONOMER or G5W-11869-MONOMER or G5W-12139-MONOMER or G5W-12397-MONOMER		0	0	1000	0		EC-2.8.2.25
FORMALDEHYDE-DEHYDROGENASE-RXN_c		FORMALDEHYDE_c + NAD_c + WATER_c --> FORMATE_c + NADH_c + 2.0 PROTON_c					0	0	1000	0		EC-1.2.1.46
FORMAMIDASE-RXN_c		FORMAMIDE_c + WATER_c --> AMMONIUM_c + FORMATE_c	G5W-9004 or G5W-10246	G5W-10246 G5W-9004	G5W-9004-MONOMER or G5W-10246-MONOMER		0	0	1000	0		EC-3.5.1.49
FORMATETHFLIG-RXN_m		ATP_m + FORMATE_m + THF-GLU-N_m --> ADP_m + FORMYL-THF-GLU-N_m + Pi_m	G5W-11672	G5W-11672	G5W-11672-MONOMER	PWY-2161|PWY-3742|PWY-3841	0	0	1000	0		EC-6.3.4.3
FORMATETHFLIG-RXN_p		ATP_p + FORMATE_p + THF-GLU-N_p --> ADP_p + FORMYL-THF-GLU-N_p + Pi_p	G5W-11672	G5W-11672	G5W-11672-MONOMER	PWY-2161|PWY-3742|PWY-3841	0	0	1000	0		EC-6.3.4.3
FORMATE_mc		FORMATE_m <=> FORMATE_c					1	-1000	1000	0
FORMATE_pc		FORMATE_p <=> FORMATE_c					1	-1000	1000	0
FORMYL-THF-GLU-N_pc		FORMYL-THF-GLU-N_p <=> FORMYL-THF-GLU-N_c					1	-1000	1000	0
FORMYLTHFDEFORMYL-RXN_p		FORMYL-THF-GLU-N_p + WATER_p --> FORMATE_p + PROTON_p + THF-GLU-N_p	G5W-6375 or G5W-9677	G5W-6375 G5W-9677	G5W-6375-MONOMER or G5W-9677-MONOMER		0	0	1000	0		EC-3.5.1.10
FPPSYN-RXN_c		DELTA3-ISOPENTENYL-PP_c + GERANYL-PP_c --> FARNESYL-PP_c + PPI_c	G5W-6606 or G5W-7317 or G5W-7881 or G5W-10087 or G5W-10529	G5W-7317 G5W-10087 G5W-7881 G5W-10529 G5W-6606	G5W-6606-MONOMER or G5W-7317-MONOMER or G5W-7881-MONOMER or G5W-10087-MONOMER or G5W-10529-MONOMER	PWY-6859|PWYQT-4449|PWY-5123	0	0	1000	0		EC-2.5.1.10
FPPSYN-RXN_p		DELTA3-ISOPENTENYL-PP_p + GERANYL-PP_p --> FARNESYL-PP_p + PPI_p	G5W-6606 or G5W-7317 or G5W-7881 or G5W-10087 or G5W-10529	G5W-7317 G5W-10087 G5W-7881 G5W-10529 G5W-6606	G5W-6606-MONOMER or G5W-7317-MONOMER or G5W-7881-MONOMER or G5W-10087-MONOMER or G5W-10529-MONOMER	PWY-6859|PWYQT-4449|PWY-5123	0	0	1000	0		EC-2.5.1.10
FRUCTOKINASE-RXN_c		ATP_c + BETA-D-FRUCTOSE_c --> ADP_c + FRUCTOSE-6P_c + PROTON_c	G5W-8408 or G5W-9628 or G5W-10635 or G5W-11171 or G5W-12233	G5W-8408 G5W-11171 G5W-9628 G5W-10635 G5W-12233	G5W-8408-MONOMER or G5W-9628-MONOMER or G5W-10635-MONOMER or G5W-11171-MONOMER or G5W-12233-MONOMER	PWY-621	0	0	1000	0		EC-2.7.1.4
FRU_H+_rev_vc		BETA-D-FRUCTOSE_c + Pumped-PROTON_v --> BETA-D-FRUCTOSE_v + PROTON_c					0	0	1000	0
FRU_vc		BETA-D-FRUCTOSE_v --> BETA-D-FRUCTOSE_c					0	0	1000	0
FUCOKINASE-RXN_c		ATP_c + L-Fucopyranoses_c --> ADP_c + CPD-488_c + PROTON_c	G5W-10360	G5W-10360	G5W-10360-MONOMER	PWY-6	0	0	1000	0		EC-2.7.1.52
FUMARYLACETOACETASE-RXN_c		4-FUMARYL-ACETOACETATE_c + WATER_c --> 3-KETOBUTYRATE_c + FUM_c + PROTON_c	G5W-7970	G5W-7970	G5W-7970-MONOMER		0	0	1000	0		EC-3.7.1.2
FUMHYDR-RXN_c	fumarate hydration	MAL_c <=> FUM_c + WATER_c	G5W-8849	G5W-8849	G5W-8849-MONOMER	PWY-5690	0	-1000	0	0		EC-4.2.1.2
FUMHYDR-RXN_m	fumarate hydration	MAL_m <=> FUM_m + WATER_m	G5W-8849	G5W-8849	G5W-8849-MONOMER	PWY-5690	0	-1000	0	0		EC-4.2.1.2
FUM_H+_rev_vc		FUM_c + 2.0 Pumped-PROTON_v --> FUM_v + 2.0 PROTON_c					0	0	1000	0
FUM_H+_vc		FUM_v --> FUM_c					0	0	1000	0
FUM_pc		FUM_p <=> FUM_c					1	-1000	1000	0
Ferredoxin_Plastoquinone_Reductase_p		PLASTOQUINONE_p + 2.0 PROTON_p + 2.0 Reduced-ferredoxins_p --> 2.0 Oxidized-ferredoxins_p + Plastoquinols_p					0	0	1000	0
G6P_Pi_pc		GLC-6-P_p + Pi_c <=> GLC-6-P_c + Pi_p					1	-1000	1000	0
GABATRANSAM-RXN_m		2-KETOGLUTARATE_m + 4-AMINO-BUTYRATE_m --> GLT_m + SUCC-S-ALD_m	G5W-6587 or G5W-11324	G5W-6587 G5W-11324	G5W-6587-MONOMER or G5W-11324-MONOMER	PWY-6535	0	0	1000	0		EC-2.6.1.19
GALACTOKIN-RXN_c		ALPHA-D-GALACTOSE_c + ATP_c --> ADP_c + GALACTOSE-1P_c + PROTON_c	G5W-12444	G5W-12444	G5W-12444-MONOMER	PWY-3821|PWY-6527	0	0	1000	0		EC-2.7.1.6
GALACTONOLACTONE-DEHYDROGENASE-RXN_m		CPD-330_m + 2.0 Cytochromes-C-Oxidized_m --> ASCORBATE_m + 2.0 Cytochromes-C-Reduced_m + 3.0 PROTON_m	G5W-8234 or G5W-8694	G5W-8234 G5W-8694	G5W-8234-MONOMER or G5W-8694-MONOMER	PWY-882|RXN-13183	0	0	1000	0		EC-1.3.2.3
GALACTURIDYLYLTRANS-RXN_c		CPD-12575_c + GALACTOSE-1P_c --> CPD-14553_c + GLC-1-P_c				PWY-6527	0	0	1000	0		EC-2.7.7.12
GALLATE-1-BETA-GLUCOSYLTRANSFERASE-RXN_c		CPD-12575_c + CPD-183_c --> 1-O-GALLOYL-BETA-D-GLUCOSE_c + UDP_c	G5W-7457 or G5W-7916 or G5W-8737 or G5W-8842 or G5W-11176	G5W-7457 G5W-8842 G5W-11176 G5W-8737 G5W-7916	G5W-7457-MONOMER or G5W-7916-MONOMER or G5W-8737-MONOMER or G5W-8842-MONOMER or G5W-11176-MONOMER		0	0	1000	0		EC-2.4.1.136
GAPOXNPHOSPHN-RXN_c		GAP_c + NAD_c + Pi_c <=> DPG_c + NADH_c + PROTON_c	G5W-6805 or G5W-6842 or G5W-6845 or G5W-7311 or G5W-7677 or G5W-9123 or G5W-9586 or G5W-11993	G5W-7311 G5W-6845 G5W-9586 G5W-11993 G5W-7677 G5W-6805 G5W-6842 G5W-9123	G5W-6805-MONOMER or G5W-6842-MONOMER or G5W-6845-MONOMER or G5W-7311-MONOMER or G5W-7677-MONOMER or G5W-9123-MONOMER or G5W-9586-MONOMER or G5W-11993-MONOMER	GLYCOLYSIS|PWY-1042|SUCSYN-PWY|GLUCONEO-PWY	1	-1000	1000	0		EC-1.2.1.12
GAPOXNPHOSPHN-RXN_p		GAP_p + NAD_p + Pi_p <=> DPG_p + NADH_p + PROTON_p	G5W-6805 or G5W-6842 or G5W-6845 or G5W-7311 or G5W-7677 or G5W-9123 or G5W-9586 or G5W-11993	G5W-6842 G5W-6845 G5W-9586 G5W-11993 G5W-7677 G5W-6805 G5W-7311 G5W-9123	G5W-6805-MONOMER or G5W-6842-MONOMER or G5W-6845-MONOMER or G5W-7311-MONOMER or G5W-7677-MONOMER or G5W-9123-MONOMER or G5W-9586-MONOMER or G5W-11993-MONOMER	GLYCOLYSIS|PWY-1042|SUCSYN-PWY|GLUCONEO-PWY	1	-1000	1000	0		EC-1.2.1.12
GAP_3PGA_pc		G3P_c + GAP_p <=> G3P_p + GAP_c					1	-1000	1000	0
GAP_Pi_pc		GAP_p + Pi_c <=> GAP_c + Pi_p					1	-1000	1000	0
GART-RXN_p		5-PHOSPHO-RIBOSYL-GLYCINEAMIDE_p + FORMYL-THF-GLU-N_p --> 5-P-RIBOSYL-N-FORMYLGLYCINEAMIDE_p + PROTON_p + THF-GLU-N_p	G5W-9150	G5W-9150	G5W-9150-MONOMER	PWY-6121|PWY-6613	0	0	1000	0		EC-2.1.2.2
GCVMULTI-RXN_m		GLY_m + NAD_m + THF-GLU-N_m --> AMMONIUM_m + CARBON-DIOXIDE_m + METHYLENE-THF-GLU-N_m + NADH_m	G5W-7900 or G5W-10208 or G5W-12138	G5W-10208 G5W-12138 G5W-7900	G5W-7900-MONOMER or G5W-10208-MONOMER or G5W-12138-MONOMER	PWY-181|PWY-3841	0	0	1000	0
GDPKIN-RXN_c		ATP_c + GDP_c --> ADP_c + GTP_c	G5W-8804 or G5W-11759	G5W-11759 G5W-8804	G5W-8804-MONOMER or G5W-11759-MONOMER	PWY-7221	0	0	1000	0		EC-2.7.4.6
GDPKIN-RXN_m		ATP_m + GDP_m --> ADP_m + GTP_m	G5W-8804 or G5W-11759	G5W-11759 G5W-8804	G5W-8804-MONOMER or G5W-11759-MONOMER	PWY-7221	0	0	1000	0		EC-2.7.4.6
GDPKIN-RXN_p		ATP_p + GDP_p --> ADP_p + GTP_p	G5W-8804 or G5W-11759	G5W-11759 G5W-8804	G5W-8804-MONOMER or G5W-11759-MONOMER	PWY-7221	0	0	1000	0		EC-2.7.4.6
GDPMANDEHYDRA-RXN_c		GDP-MANNOSE_c --> GDP-4-DEHYDRO-6-DEOXY-D-MANNOSE_c + WATER_c	G5W-6418	G5W-6418	G5W-6418-MONOMER	PWY-66	0	0	1000	0		EC-4.2.1.47
GDPREDUCT-RXN_c		DGDP_c + Ox-Thioredoxin_c + WATER_c <=> GDP_c + Red-Thioredoxin_c				PWY-7226	0	-1000	0	0		EC-1.17.4.1
GERANIOL-DEHYDROGENASE-RXN_c		GERANIOL_c + NADP_c --> GERANIAL_c + NADPH_c + PROTON_c					0	0	1000	0		EC-1.1.1.183
GLC_H+_rev_vc		GLC_c + Pumped-PROTON_v --> GLC_v + PROTON_c					0	0	1000	0
GLC_biomass		<=> GLC_c					1	-1000	1000	0
GLC_pc		GLC_p <=> GLC_c					1	-1000	1000	0
GLC_vc		GLC_v --> GLC_c					0	0	1000	0
GLN_GLN_mc		GLN_m + GLT_c <=> GLN_c + GLT_m					1	-1000	1000	0
GLN_GLN_pc		GLN_p + GLT_c <=> GLN_c + GLT_p					1	-1000	1000	0
GLN_biomass		<=> GLN_c					1	-1000	1000	0
GLT_MAL_pc		GLT_p + MAL_c <=> GLT_c + MAL_p					1	-1000	1000	0
GLT_biomass		<=> GLT_c					1	-1000	1000	0
GLT_xc		GLT_x <=> GLT_c					1	-1000	1000	0
GLU6PDEHYDROG-RXN_c		GLC-6-P_c + NADP_c --> D-6-P-GLUCONO-DELTA-LACTONE_c + NADPH_c + PROTON_c	G5W-6919 or G5W-10005 or G5W-11189 or G5W-11279 or G5W-11850	G5W-11279 G5W-11189 G5W-6919 G5W-11850 G5W-10005	G5W-6919-MONOMER or G5W-10005-MONOMER or G5W-11189-MONOMER or G5W-11279-MONOMER or G5W-11850-MONOMER	OXIDATIVEPENT-PWY	0	0	1000	0		EC-1.1.1.49
GLU6PDEHYDROG-RXN_p		GLC-6-P_p + NADP_p --> D-6-P-GLUCONO-DELTA-LACTONE_p + NADPH_p + PROTON_p	G5W-6919 or G5W-10005 or G5W-11189 or G5W-11279 or G5W-11850	G5W-11279 G5W-11189 G5W-6919 G5W-11850 G5W-10005	G5W-6919-MONOMER or G5W-10005-MONOMER or G5W-11189-MONOMER or G5W-11279-MONOMER or G5W-11850-MONOMER	OXIDATIVEPENT-PWY	0	0	1000	0		EC-1.1.1.49
GLUC1PADENYLTRANS-RXN_p		ATP_p + GLC-1-P_p + PROTON_p --> ADP-D-GLUCOSE_p + PPI_p	G5W-6460 or G5W-7472 or G5W-8873 or G5W-9059 or G5W-10238 or G5W-10880 or G5W-11972	G5W-10880 G5W-10238 G5W-8873 G5W-11972 G5W-7472 G5W-9059 G5W-6460	G5W-6460-MONOMER or G5W-7472-MONOMER or G5W-8873-MONOMER or G5W-9059-MONOMER or G5W-10238-MONOMER or G5W-10880-MONOMER or G5W-11972-MONOMER	PWY-622	0	0	1000	0		EC-2.7.7.27
GLUC1PURIDYLTRANS-RXN_c		GLC-1-P_c + PROTON_c + UTP_c --> CPD-12575_c + PPI_c	G5W-7432 or G5W-7518 or G5W-8062 or G5W-9837 or G5W-11180	G5W-8062 G5W-9837 G5W-7432 G5W-7518 G5W-11180	G5W-7432-MONOMER or G5W-7518-MONOMER or G5W-8062-MONOMER or G5W-9837-MONOMER or G5W-11180-MONOMER	PWY-6527|PWY-7343	0	0	1000	0		EC-2.7.7.64|EC-2.7.7.9
GLUCOKIN-RXN_c		ATP_c + GLC_c --> ADP_c + GLC-6-P_c + PROTON_c				PWY-621|GLUCOSE1PMETAB-PWY	0	0	1000	0		EC-2.7.1.1|EC-2.7.1.2
GLUCOKIN-RXN_p		ATP_p + GLC_p --> ADP_p + GLC-6-P_p + PROTON_p				PWY-621|GLUCOSE1PMETAB-PWY	0	0	1000	0		EC-2.7.1.1|EC-2.7.1.2
GLUCONOKIN-RXN_c		ATP_c + GLUCONATE_c --> ADP_c + CPD-2961_c + PROTON_c	G5W-8482	G5W-8482	G5W-8482-MONOMER		0	0	1000	0		EC-2.7.1.12
GLUCONOLACT-RXN_c		GLC-D-LACTONE_c + WATER_c --> GLUCONATE_c + PROTON_c				GLUCOSE1PMETAB-PWY	0	0	1000	0		EC-3.1.1.17
GLUCOSAMINEPNACETYLTRANS-RXN_c		ACETYL-COA_c + D-GLUCOSAMINE-6-P_c --> CO-A_c + N-ACETYL-D-GLUCOSAMINE-6-P_c + PROTON_c	G5W-6330 or G5W-6513 or G5W-7506 or G5W-10377 or G5W-10472	G5W-6513 G5W-6330 G5W-10472 G5W-10377 G5W-7506	G5W-6330-MONOMER or G5W-6513-MONOMER or G5W-7506-MONOMER or G5W-10377-MONOMER or G5W-10472-MONOMER	UDPNACETYLGALSYN-PWY	0	0	1000	0		EC-2.3.1.4
GLUCOSE-6-PHOSPHATE-1-EPIMERASE-RXN_c		ALPHA-GLC-6-P_c <=> GLC-6-P_c	G5W-6970 or G5W-7180 or G5W-7503 or G5W-9119 or G5W-9720 or G5W-10919 or G5W-11760	G5W-7180 G5W-11760 G5W-7503 G5W-10919 G5W-9119 G5W-9720 G5W-6970	G5W-6970-MONOMER or G5W-7180-MONOMER or G5W-7503-MONOMER or G5W-9119-MONOMER or G5W-9720-MONOMER or G5W-10919-MONOMER or G5W-11760-MONOMER		1	-1000	1000	0		EC-5.1.3.15
GLUCOSE-6-PHOSPHATE-1-EPIMERASE-RXN_p		ALPHA-GLC-6-P_p <=> GLC-6-P_p	G5W-6970 or G5W-7180 or G5W-7503 or G5W-9119 or G5W-9720 or G5W-10919 or G5W-11760	G5W-7180 G5W-11760 G5W-7503 G5W-10919 G5W-9119 G5W-9720 G5W-6970	G5W-6970-MONOMER or G5W-7180-MONOMER or G5W-7503-MONOMER or G5W-9119-MONOMER or G5W-9720-MONOMER or G5W-10919-MONOMER or G5W-11760-MONOMER		1	-1000	1000	0		EC-5.1.3.15
GLURS-RXN_p		ATP_p + GLT-tRNAs_p + GLT_p + PROTON_p --> AMP_p + Charged-GLT-tRNAs_p + PPI_p					0	0	1000	0
GLUTACONYL-COA-DECARBOXYLASE-RXN_x		GLUTACONYL-COA_x + PROTON_x <=> CARBON-DIOXIDE_x + CROTONYL-COA_x				LYSINE-DEG2-PWY	1	-1000	1000	0		EC-4.1.1.70
GLUTACONYL-COA_CO-A_xc		CO-A_c + GLUTACONYL-COA_x <=> CO-A_x + GLUTACONYL-COA_c					1	-1000	1000	0
GLUTAMATE-DEHYDROGENASE-NADP+-RXN_c		GLT_c + NADP_c + WATER_c <=> 2-KETOGLUTARATE_c + AMMONIUM_c + NADPH_c + PROTON_c	G5W-11515 or G5W-12252	G5W-11515 G5W-12252	G5W-11515-MONOMER or G5W-12252-MONOMER		1	-1000	1000	0		EC-1.4.1.3
GLUTAMATE-N-ACETYLTRANSFERASE-RXN_p		GLT_p + N-ALPHA-ACETYLORNITHINE_p --> ACETYL-GLU_p + L-ORNITHINE_p	G5W-9327	G5W-9327	G5W-9327-MONOMER	ARGSYNBSUB-PWY	0	0	1000	0		EC-2.3.1.35
GLUTAMIDOTRANS-RXN_p	imidazole glycerol phosphate synthase cyclase subunit	GLN_p + PHOSPHORIBULOSYL-FORMIMINO-AICAR-P_p --> AICAR_p + D-ERYTHRO-IMIDAZOLE-GLYCEROL-P_p + GLT_p + PROTON_p	G5W-12113	G5W-12113	G5W-12113-MONOMER	HISTSYN-PWY	0	0	1000	0		EC-4.3.2
GLUTAMIN-RXN_c		GLN_c + WATER_c --> AMMONIUM_c + GLT_c	G5W-6442 or G5W-6846 or G5W-7035 or G5W-7584 or G5W-7911 or G5W-7995 or G5W-8170 or G5W-9146 or G5W-9248 or G5W-9617 or G5W-10393 or G5W-11303 or G5W-11455 or G5W-11519 or G5W-11582 or G5W-11813 or G5W-12007 or G5W-12069 or G5W-12113 or G5W-12144	G5W-12069 G5W-8170 G5W-11582 G5W-12144 G5W-12007 G5W-10393 G5W-7584 G5W-9146 G5W-7995 G5W-12113 G5W-11303 G5W-6846 G5W-7911 G5W-9248 G5W-9617 G5W-11455 G5W-11813 G5W-6442 G5W-11519 G5W-7035	G5W-6442-MONOMER or G5W-6846-MONOMER or G5W-7035-MONOMER or G5W-7584-MONOMER or G5W-7911-MONOMER or G5W-7995-MONOMER or G5W-8170-MONOMER or G5W-9146-MONOMER or G5W-9248-MONOMER or G5W-9617-MONOMER or G5W-10393-MONOMER or G5W-11303-MONOMER or G5W-11455-MONOMER or G5W-11519-MONOMER or G5W-11582-MONOMER or G5W-11813-MONOMER or G5W-12007-MONOMER or G5W-12069-MONOMER or G5W-12113-MONOMER or G5W-12144-…	GLUTAMINDEG-PWY|RXN-11322|GLUTAMATE-SYNTHASE-FERREDOXIN-RXN|CARBPSYN-RXN|GMP-SYN-GLUT-RXN|ASNSYNB-RXN|GLUTAMIDOTRANS-RXN|CTPSYN-RXN	0	0	1000	0		EC-3.5.1.38|EC-3.5.1.2
GLUTAMINESYN-RXN_c	type I glutamate--ammonia ligase	AMMONIUM_c + ATP_c + GLT_c --> ADP_c + GLN_c + PROTON_c + Pi_c	G5W-7953 or G5W-11003 or G5W-11070 or G5W-11102 or G5W-11155	G5W-7953 G5W-11003 G5W-11155 G5W-11102 G5W-11070	G5W-7953-MONOMER or G5W-11003-MONOMER or G5W-11070-MONOMER or G5W-11102-MONOMER or G5W-11155-MONOMER	PWY-6963|PWY-381|PWY-6549|GLNSYN-PWY|PWY-6964|PWY-7060	0	0	1000	0		EC-6.3.1.2
GLUTAMINESYN-RXN_m	type I glutamate--ammonia ligase	AMMONIUM_m + ATP_m + GLT_m --> ADP_m + GLN_m + PROTON_m + Pi_m	G5W-7953 or G5W-11003 or G5W-11070 or G5W-11102 or G5W-11155	G5W-7953 G5W-11003 G5W-11155 G5W-11102 G5W-11070	G5W-7953-MONOMER or G5W-11003-MONOMER or G5W-11070-MONOMER or G5W-11102-MONOMER or G5W-11155-MONOMER	PWY-6963|PWY-381|PWY-6549|GLNSYN-PWY|PWY-6964|PWY-7060	0	0	1000	0		EC-6.3.1.2
GLUTAMINESYN-RXN_p	type I glutamate--ammonia ligase	AMMONIUM_p + ATP_p + GLT_p --> ADP_p + GLN_p + PROTON_p + Pi_p	G5W-7953 or G5W-11003 or G5W-11070 or G5W-11102 or G5W-11155	G5W-7953 G5W-11003 G5W-11155 G5W-11102 G5W-11070	G5W-7953-MONOMER or G5W-11003-MONOMER or G5W-11070-MONOMER or G5W-11102-MONOMER or G5W-11155-MONOMER	PWY-6963|PWY-381|PWY-6549|GLNSYN-PWY|PWY-6964|PWY-7060	0	0	1000	0		EC-6.3.1.2
GLUTARYL-COA-DEHYDROG-RXN_c		ETF-Oxidized_c + GLUTARYL-COA_c + PROTON_c <=> ETF-Reduced_c + GLUTACONYL-COA_c				LYSINE-DEG2-PWY	1	-1000	1000	0
GLUTATHIONE-PEROXIDASE-RXN_c		2.0 GLUTATHIONE_c + HYDROGEN-PEROXIDE_c --> OXIDIZED-GLUTATHIONE_c + 2.0 WATER_c	G5W-6296 or G5W-6335 or G5W-9504 or G5W-9576 or G5W-10561	G5W-6335 G5W-9504 G5W-9576 G5W-6296 G5W-10561	G5W-6296-MONOMER or G5W-6335-MONOMER or G5W-9504-MONOMER or G5W-9576-MONOMER or G5W-10561-MONOMER	PWY-4081	0	0	1000	0		EC-1.11.1.9
GLUTATHIONE-REDUCT-NADPH-RXN_c		2.0 GLUTATHIONE_c + NADP_c <=> NADPH_c + OXIDIZED-GLUTATHIONE_c + PROTON_c	G5W-6638 or G5W-10192 or G5W-10445 or G5W-12107	G5W-10192 G5W-12107 G5W-6638 G5W-10445	G5W-6638-MONOMER or G5W-10192-MONOMER or G5W-10445-MONOMER or G5W-12107-MONOMER	GLUT-REDOX-PWY|PWY-4081	0	-1000	0	0		EC-1.8.1.7
GLUTATHIONE-REDUCT-NADPH-RXN_m		2.0 GLUTATHIONE_m + NADP_m <=> NADPH_m + OXIDIZED-GLUTATHIONE_m + PROTON_m	G5W-6638 or G5W-10192 or G5W-10445 or G5W-12107	G5W-10192 G5W-12107 G5W-6638 G5W-10445	G5W-6638-MONOMER or G5W-10192-MONOMER or G5W-10445-MONOMER or G5W-12107-MONOMER	GLUT-REDOX-PWY|PWY-4081	0	-1000	0	0		EC-1.8.1.7
GLUTATHIONE-REDUCT-NADPH-RXN_p		2.0 GLUTATHIONE_p + NADP_p <=> NADPH_p + OXIDIZED-GLUTATHIONE_p + PROTON_p	G5W-6638 or G5W-10192 or G5W-10445 or G5W-12107	G5W-10192 G5W-12107 G5W-6638 G5W-10445	G5W-6638-MONOMER or G5W-10192-MONOMER or G5W-10445-MONOMER or G5W-12107-MONOMER	GLUT-REDOX-PWY|PWY-4081	0	-1000	0	0		EC-1.8.1.7
GLUTATHIONE-REDUCT-NADPH-RXN_x		2.0 GLUTATHIONE_x + NADP_x <=> NADPH_x + OXIDIZED-GLUTATHIONE_x + PROTON_x	G5W-6638 or G5W-10192 or G5W-10445 or G5W-12107	G5W-10192 G5W-12107 G5W-6638 G5W-10445	G5W-6638-MONOMER or G5W-10192-MONOMER or G5W-10445-MONOMER or G5W-12107-MONOMER	GLUT-REDOX-PWY|PWY-4081	0	-1000	0	0		EC-1.8.1.7
GLUTATHIONE-SYN-RXN_c		ATP_c + GLY_c + L-GAMMA-GLUTAMYLCYSTEINE_c --> ADP_c + GLUTATHIONE_c + PROTON_c + Pi_c	G5W-7739 or G5W-9001	G5W-9001 G5W-7739	G5W-7739-MONOMER or G5W-9001-MONOMER	GLUTATHIONESYN-PWY	0	0	1000	0		EC-6.3.2.3
GLUTATHIONE-SYN-RXN_p		ATP_p + GLY_p + L-GAMMA-GLUTAMYLCYSTEINE_p --> ADP_p + GLUTATHIONE_p + PROTON_p + Pi_p	G5W-7739 or G5W-9001	G5W-9001 G5W-7739	G5W-7739-MONOMER or G5W-9001-MONOMER	GLUTATHIONESYN-PWY	0	0	1000	0		EC-6.3.2.3
GLUTATHIONE_pc		GLUTATHIONE_p <=> GLUTATHIONE_c					1	-1000	1000	0
GLUTCYSLIG-RXN_p		ATP_p + CYS_p + GLT_p --> ADP_p + L-GAMMA-GLUTAMYLCYSTEINE_p + PROTON_p + Pi_p	G5W-9200 or G5W-9516	G5W-9200 G5W-9516	G5W-9200-MONOMER or G5W-9516-MONOMER	GLUTATHIONESYN-PWY	0	0	1000	0		EC-6.3.2.2
GLUTDECARBOX-RXN_c		GLT_c + PROTON_c --> 4-AMINO-BUTYRATE_c + CARBON-DIOXIDE_c	G5W-7711 or G5W-8152 or G5W-8259 or G5W-8837 or G5W-10734	G5W-8259 G5W-8152 G5W-10734 G5W-7711 G5W-8837	G5W-7711-MONOMER or G5W-8152-MONOMER or G5W-8259-MONOMER or G5W-8837-MONOMER or G5W-10734-MONOMER		0	0	1000	0		EC-4.1.1.15
GLUTDEHYD-RXN_c		GLT_c + NADP_c + WATER_c --> 2-KETOGLUTARATE_c + AMMONIUM_c + NADPH_c + PROTON_c	G5W-6939	G5W-6939	G5W-6939-MONOMER		0	0	1000	0		EC-1.4.1.4
GLUTKIN-RXN_c		ATP_c + GLT_c --> ADP_c + L-GLUTAMATE-5-P_c	G5W-10275 or G5W-11334	G5W-11334 G5W-10275	G5W-10275-MONOMER or G5W-11334-MONOMER	PWY-3341|PROSYN-PWY|PWY-6922	0	0	1000	0		EC-2.7.2.11
GLUTKIN-RXN_p		ATP_p + GLT_p --> ADP_p + L-GLUTAMATE-5-P_p	G5W-10275 or G5W-11334	G5W-11334 G5W-10275	G5W-10275-MONOMER or G5W-11334-MONOMER	PWY-3341|PROSYN-PWY|PWY-6922	0	0	1000	0		EC-2.7.2.11
GLUTRNAREDUCT-RXN_p		GLT-tRNAs_p + GLUTAMATE-1-SEMIALDEHYDE_p + NADP_p <=> Charged-GLT-tRNAs_p + NADPH_p	G5W-9427 or G5W-10497	G5W-10497 G5W-9427	G5W-9427-MONOMER or G5W-10497-MONOMER	PWY-5188	0	-1000	0	0		EC-1.2.1.70
GLUTSEMIALDEHYDROG-RXN_p		L-GLUTAMATE_GAMMA-SEMIALDEHYDE_p + NADP_p + Pi_p <=> L-GLUTAMATE-5-P_p + NADPH_p + PROTON_p	G5W-10275 or G5W-11334	G5W-11334 G5W-10275	G5W-10275-MONOMER or G5W-11334-MONOMER	PWY-3341|PROSYN-PWY|PWY-6922	0	-1000	0	0		EC-1.2.1.41
GLY3KIN-RXN_p		ATP_p + GLYCERATE_p --> ADP_p + G3P_p + PROTON_p	G5W-7095 or G5W-11229	G5W-7095 G5W-11229	G5W-7095-MONOMER or G5W-11229-MONOMER	PWY-181	0	0	1000	0		EC-2.7.1.31
GLYC3PDEHYDROG-RXN_c	sn-glycerol 3-phosphate:ubiquinone-8 oxidoreductase	2.0 GLYCEROL-3P_c + 2.0 UBIQUINONE-8_c --> 2.0 CPD-9956_c + 2.0 DIHYDROXY-ACETONE-PHOSPHATE_c	G5W-11408	G5W-11408	G5W-11408-MONOMER		0	0	1000	0		EC-1.1.5.3
GLYC3PDEHYDROGBIOSYN-RXN-(NAD)_c		GLYCEROL-3P_c + NAD_c <=> DIHYDROXY-ACETONE-PHOSPHATE_c + NADH_c + PROTON_c				PWY0-1319|PWY-5667	0	-1000	0	0		EC-1.1.1.94
GLYC3PDEHYDROGBIOSYN-RXN-(NADP)_c		GLYCEROL-3P_c + NADP_c <=> DIHYDROXY-ACETONE-PHOSPHATE_c + NADPH_c + PROTON_c				PWY0-1319|PWY-5667	0	-1000	0	0		EC-1.1.1.94
GLYCERATE-DEHYDROGENASE-RXN_c		GLYCERATE_c + NAD_c <=> NADH_c + OH-PYR_c + PROTON_c	G5W-9523	G5W-9523	G5W-9523-MONOMER	PWY-181	0	-1000	0	0		EC-1.1.1.29
GLYCERATE_pc		GLYCERATE_p <=> GLYCERATE_c					1	-1000	1000	0
GLYCEROL-1-PHOSPHATASE-RXN_c		Glycerol-1-phosphate_c + WATER_c --> GLYCEROL_c + Pi_c	G5W-7429 or G5W-9448 or G5W-11204 or G5W-12419	G5W-11204 G5W-7429 G5W-9448 G5W-12419	G5W-7429-MONOMER or G5W-9448-MONOMER or G5W-11204-MONOMER or G5W-12419-MONOMER		0	0	1000	0		EC-3.1.3.21
GLYCEROL-DEHYDROGENASE-NADP+-RXN_c		GLYCEROL_c + NADP_c <=> GLYCERALD_c + NADPH_c + PROTON_c	G5W-6676	G5W-6676	G5W-6676-MONOMER		1	-1000	1000	0		EC-1.1.1.372
GLYCEROL-KIN-RXN_c		ATP_c + GLYCEROL_c --> ADP_c + GLYCEROL-3P_c + PROTON_c	G5W-6468 or G5W-9749	G5W-9749 G5W-6468	G5W-6468-MONOMER or G5W-9749-MONOMER	PWY-4261	0	0	1000	0		EC-2.7.1.30
GLYCERONE-KINASE-RXN_c		ATP_c + DIHYDROXYACETONE_c --> ADP_c + DIHYDROXY-ACETONE-PHOSPHATE_c + PROTON_c	G5W-7207 or G5W-9034	G5W-9034 G5W-7207	G5W-7207-MONOMER or G5W-9034-MONOMER		0	0	1000	0		EC-2.7.1.29
GLYCINE-AMINOTRANSFERASE-RXN_x		2-KETOGLUTARATE_x + GLY_x <=> GLT_x + GLYOX_x	G5W-8486 or G5W-9556	G5W-8486 G5W-9556	G5W-8486-MONOMER or G5W-9556-MONOMER	PWY-181|GLYSYN2-PWY	1	-1000	1000	0		EC-2.6.1.4
GLYCOGENSYN-RXN_p		ADP-D-GLUCOSE_p --> ADP_p + PROTON_p + Starch_p	G5W-7228 or G5W-7656 or G5W-8318 or G5W-8442 or G5W-9281 or G5W-9818 or G5W-10063 or G5W-11017 or G5W-11402 or G5W-11470	G5W-8318 G5W-11402 G5W-8442 G5W-10063 G5W-11470 G5W-9281 G5W-9818 G5W-7656 G5W-11017 G5W-7228	G5W-7228-MONOMER or G5W-7656-MONOMER or G5W-8318-MONOMER or G5W-8442-MONOMER or G5W-9281-MONOMER or G5W-9818-MONOMER or G5W-10063-MONOMER or G5W-11017-MONOMER or G5W-11402-MONOMER or G5W-11470-MONOMER	PWY-622	0	0	1000	0		EC-2.4.1.21
GLYOHMETRANS-RXN_m		SER_m + THF-GLU-N_m <=> GLY_m + METHYLENE-THF-GLU-N_m + WATER_m	G5W-7567 or G5W-8153 or G5W-8389 or G5W-9254 or G5W-10920 or G5W-11224	G5W-9254 G5W-7567 G5W-10920 G5W-11224 G5W-8153 G5W-8389	G5W-7567-MONOMER or G5W-8153-MONOMER or G5W-8389-MONOMER or G5W-9254-MONOMER or G5W-10920-MONOMER or G5W-11224-MONOMER	PWY-181|PWY-2161|GLYSYN2-PWY|PWY-3841	1	-1000	1000	0		EC-2.1.2.1
GLYOHMETRANS-RXN_p		SER_p + THF-GLU-N_p <=> GLY_p + METHYLENE-THF-GLU-N_p + WATER_p	G5W-7567 or G5W-8153 or G5W-8389 or G5W-9254 or G5W-10920 or G5W-11224	G5W-9254 G5W-7567 G5W-10920 G5W-11224 G5W-8153 G5W-8389	G5W-7567-MONOMER or G5W-8153-MONOMER or G5W-8389-MONOMER or G5W-9254-MONOMER or G5W-10920-MONOMER or G5W-11224-MONOMER	PWY-181|PWY-2161|GLYSYN2-PWY|PWY-3841	1	-1000	1000	0		EC-2.1.2.1
GLYOXI-RXN_c		S-LACTOYL-GLUTATHIONE_c --> GLUTATHIONE_c + METHYL-GLYOXAL_c	G5W-7578 or G5W-9310 or G5W-10303 or G5W-10706 or G5W-10981 or G5W-11050 or G5W-11148	G5W-7578 G5W-10981 G5W-11050 G5W-10303 G5W-11148 G5W-9310 G5W-10706	G5W-7578-MONOMER or G5W-9310-MONOMER or G5W-10303-MONOMER or G5W-10706-MONOMER or G5W-10981-MONOMER or G5W-11050-MONOMER or G5W-11148-MONOMER		0	0	1000	0		EC-4.4.1.5
GLYOX_pc		GLYOX_p <=> GLYOX_c					1	-1000	1000	0
GLYOX_xc		GLYOX_x <=> GLYOX_c					1	-1000	1000	0
GLYRIBONUCSYN-RXN_p		5-P-BETA-D-RIBOSYL-AMINE_p + ATP_p + GLY_p --> 5-PHOSPHO-RIBOSYL-GLYCINEAMIDE_p + ADP_p + PROTON_p + Pi_p	G5W-8643	G5W-8643	G5W-8643-MONOMER	PWY-6121	0	0	1000	0		EC-6.3.4.13
GLY_biomass		<=> GLY_c					1	-1000	1000	0
GLY_mc		GLY_m <=> GLY_c					1	-1000	1000	0
GLY_pc		GLY_p <=> GLY_c					1	-1000	1000	0
GLY_xc		GLY_x <=> GLY_c					1	-1000	1000	0
GMKALT-RXN_c		ATP_c + DGMP_c --> ADP_c + DGDP_c				PWY-7224	0	0	1000	0		EC-2.7.4.13|EC-2.7.4.12
GMP-SYN-GLUT-RXN_c		ATP_c + GLN_c + WATER_c + XANTHOSINE-5-PHOSPHATE_c --> AMP_c + GLT_c + GMP_c + PPI_c + 2.0 PROTON_c	G5W-11813	G5W-11813	G5W-11813-MONOMER	PWY-7221	0	0	1000	0		EC-6.3.5.2
GMP-SYN-NH3-RXN_c		AMMONIUM_c + ATP_c + XANTHOSINE-5-PHOSPHATE_c --> AMP_c + GMP_c + PPI_c + 2.0 PROTON_c	G5W-11813	G5W-11813	G5W-11813-MONOMER	GMP-SYN-GLUT-RXN	0	0	1000	0
GMP_biomass		<=> GMP_c					1	-1000	1000	0
GPH-RXN_p		CPD-67_p + WATER_p --> GLYCOLLATE_p + Pi_p	G5W-8894 or G5W-9014	G5W-9014 G5W-8894	G5W-8894-MONOMER or G5W-9014-MONOMER	PWY-181	0	0	1000	0		EC-3.1.3.18
GPPSYN-RXN_c		CPD-4211_c + DELTA3-ISOPENTENYL-PP_c --> GERANYL-PP_c + PPI_c	G5W-7881	G5W-7881	G5W-7881-MONOMER	PWY-5122|PWY-7182|PWY-7709|PWY-6859|PWY-5123	0	0	1000	0		EC-2.5.1.1
GPPSYN-RXN_p		CPD-4211_p + DELTA3-ISOPENTENYL-PP_p --> GERANYL-PP_p + PPI_p	G5W-7881	G5W-7881	G5W-7881-MONOMER	PWY-5122|PWY-7182|PWY-7709|PWY-6859|PWY-5123	0	0	1000	0		EC-2.5.1.1
GSAAMINOTRANS-RXN_p		GLUTAMATE-1-SEMIALDEHYDE_p --> 5-AMINO-LEVULINATE_p	G5W-12205	G5W-12205	G5W-12205-MONOMER	PWY-5188	0	0	1000	0		EC-5.4.3.8
GST-RXN_c		1-CHLORO-24-DINITROBENZENE_c + GLUTATHIONE_c --> CL-_c + PROTON_c + S-24-DINITROPHENYLGLUTATHIONE_c	G5W-7783	G5W-7783	G5W-7783-MONOMER		0	0	1000	0		EC-2.5.1.18
GTP-CYCLOHYDRO-I-RXN_c		GTP_c + WATER_c --> DIHYDRONEOPTERIN-P3_c + FORMATE_c + PROTON_c	G5W-9019	G5W-9019	G5W-9019-MONOMER	PWY-6147|PWY-3742	0	0	1000	0		EC-3.5.4.16
GTP-CYCLOHYDRO-II-RXN_c		GTP_c + 3.0 WATER_c --> DIAMINO-OH-PHOSPHORIBOSYLAMINO-PYR_c + FORMATE_c + PPI_c + 2.0 PROTON_c	G5W-7681 or G5W-10132 or G5W-11851	G5W-11851 G5W-7681 G5W-10132	G5W-7681-MONOMER or G5W-10132-MONOMER or G5W-11851-MONOMER	RIBOSYN2-PWY	0	0	1000	0		EC-3.5.4.25
GTPPYPHOSKIN-RXN_c		ATP_c + GTP_c --> AMP_c + GDP-TP_c	G5W-7585 or G5W-8135 or G5W-8773 or G5W-8832 or G5W-10174 or G5W-12110	G5W-10174 G5W-8773 G5W-8135 G5W-7585 G5W-12110 G5W-8832	G5W-7585-MONOMER or G5W-8135-MONOMER or G5W-8773-MONOMER or G5W-8832-MONOMER or G5W-10174-MONOMER or G5W-12110-MONOMER		0	0	1000	0		EC-2.7.6.5
GUANIDINOACETATE-N-METHYLTRANSFERASE-RXN_c		GUANIDOACETIC_ACID_c + S-ADENOSYLMETHIONINE_c --> ADENOSYL-HOMO-CYS_c + CREATINE_c + PROTON_c	G5W-12042	G5W-12042	G5W-12042-MONOMER		0	0	1000	0		EC-2.1.1.2
GUANINE-DEAMINASE-RXN_c		GUANINE_c + PROTON_c + WATER_c --> AMMONIUM_c + XANTHINE_c	G5W-7598 or G5W-8037 or G5W-8443	G5W-8037 G5W-7598 G5W-8443	G5W-7598-MONOMER or G5W-8037-MONOMER or G5W-8443-MONOMER	PWY-6606	0	0	1000	0		EC-3.5.4.3
GUANOSINE-DEAMINASE-RXN_c		GUANOSINE_c + PROTON_c + WATER_c --> AMMONIUM_c + XANTHOSINE_c				PWY-6607	0	0	1000	0		EC-3.5.4.15
GUANOSINEKIN-RXN_c		ATP_c + GUANOSINE_c --> ADP_c + GMP_c + PROTON_c				PWY-6618	0	0	1000	0		EC-2.7.1.73
GUANPRIBOSYLTRAN-RXN_c		GMP_c + PPI_c <=> GUANINE_c + PRPP_c	G5W-11061	G5W-11061	G5W-11061-MONOMER	PWY-6599	0	-1000	0	0		EC-2.4.2.8
GUANYL-KIN-RXN_c		ATP_c + GMP_c --> ADP_c + GDP_c	G5W-8922 or G5W-10019 or G5W-11038	G5W-11038 G5W-10019 G5W-8922	G5W-8922-MONOMER or G5W-10019-MONOMER or G5W-11038-MONOMER	PWY-7221	0	0	1000	0		EC-2.7.4.8
GUANYLCYC-RXN_c		GTP_c --> CGMP_c + PPI_c	G5W-8279	G5W-8279	G5W-8279-MONOMER		0	0	1000	0		EC-4.6.1.2
Glycerate_xc		GLYCERATE_x <=> GLYCERATE_c					1	-1000	1000	0
Glycolate_pc		GLYCOLLATE_p <=> GLYCOLLATE_c					1	-1000	1000	0
Glycolate_xc		GLYCOLLATE_x <=> GLYCOLLATE_c					1	-1000	1000	0
H+(ATP)_rev_vc		ATP_c + PROTON_c + WATER_c --> ADP_c + Pi_c + 2.0 Pumped-PROTON_v					0	0	1000	0
H+(PPi)_rev_vc		PPI_c + WATER_c --> 2.0 Pi_c + Pumped-PROTON_v					0	0	1000	0
H+_ATPase_c		ATP_c + WATER_c --> ADP_c + Pi_c + Pumped-PROTON_c					0	0	1000	0
H+_PPiase_m		PPI_m + PROTON_m + WATER_m <=> 2.0 Pi_m + 2.0 Pumped-PROTON_m					1	-1000	1000	0
H2NEOPTERINALDOL-RXN_c		DIHYDRO-NEO-PTERIN_c --> AMINO-OH-HYDROXYMETHYL-DIHYDROPTERIDINE_c + GLYCOLALDEHYDE_c	G5W-7107 or G5W-9332	G5W-9332 G5W-7107	G5W-7107-MONOMER or G5W-9332-MONOMER	PWY-6147|PWY-3742	0	0	1000	0		EC-4.1.2.25
H2NEOPTERINP3PYROPHOSPHOHYDRO-RXN_c		DIHYDRONEOPTERIN-P3_c + WATER_c --> DIHYDRONEOPTERIN-P_c + PPI_c + PROTON_c				PWY-6147|PWY-3742	0	0	1000	0		EC-3.6.1.67
H2O_mc		WATER_m <=> WATER_c					1	-1000	1000	0
H2O_pc		WATER_p <=> WATER_c					1	-1000	1000	0
H2O_tx		<=> WATER_c					1	-1000	1000	0
H2O_vc		WATER_v <=> WATER_c					1	-1000	1000	0
H2O_xc		WATER_x <=> WATER_c					1	-1000	1000	0
H2PTERIDINEPYROPHOSPHOKIN-RXN_m		AMINO-OH-HYDROXYMETHYL-DIHYDROPTERIDINE_m + ATP_m --> AMP_m + DIHYDROPTERIN-CH2OH-PP_m + PROTON_m	G5W-6754 or G5W-7134 or G5W-11674	G5W-11674 G5W-7134 G5W-6754	G5W-6754-MONOMER or G5W-7134-MONOMER or G5W-11674-MONOMER	PWY-6147|PWY-3742	0	0	1000	0		EC-2.7.6.3
H2PTEROATESYNTH-RXN_m		DIHYDROPTERIN-CH2OH-PP_m + P-AMINO-BENZOATE_m --> 7-8-DIHYDROPTEROATE_m + PPI_m	G5W-11674	G5W-11674	G5W-11674-MONOMER	PWY-3742	0	0	1000	0		EC-2.5.1.15
HEMN-RXN_c		COPROPORPHYRINOGEN_III_c + 2.0 S-ADENOSYLMETHIONINE_c --> 2.0 CARBON-DIOXIDE_c + 2.0 CH33ADO_c + 2.0 MET_c + PROTOPORPHYRINOGEN_c	G5W-11764	G5W-11764	G5W-11764-MONOMER		0	0	1000	0		EC-1.3.98.3
HISTALDEHYD-RXN_p		HISTIDINAL_p + NAD_p + WATER_p --> HIS_p + NADH_p + 2.0 PROTON_p	G5W-6760	G5W-6760	G5W-6760-MONOMER	HISTSYN-PWY|RXN-8001	0	0	1000	0
HISTAMINOTRANS-RXN_p		GLT_p + IMIDAZOLE-ACETOL-P_p --> 2-KETOGLUTARATE_p + L-HISTIDINOL-P_p	G5W-8962	G5W-8962	G5W-8962-MONOMER	HISTSYN-PWY	0	0	1000	0		EC-2.6.1.9
HISTCYCLOHYD-RXN_p		PHOSPHORIBOSYL-AMP_p + WATER_p --> PHOSPHORIBOSYL-FORMIMINO-AICAR-P_p	G5W-7258	G5W-7258	G5W-7258-MONOMER	HISTSYN-PWY	0	0	1000	0		EC-3.5.4.19
HISTIDINE-DECARBOXYLASE-RXN_c		HIS_c + PROTON_c --> CARBON-DIOXIDE_c + HISTAMINE_c	G5W-11372	G5W-11372	G5W-11372-MONOMER		0	0	1000	0		EC-4.1.1.22
HISTIDPHOS-RXN_p		L-HISTIDINOL-P_p + WATER_p --> HISTIDINOL_p + Pi_p	G5W-12049	G5W-12049	G5W-12049-MONOMER	HISTSYN-PWY	0	0	1000	0		EC-3.1.3.15
HISTOLDEHYD-RXN_p		HISTIDINOL_p + NAD_p <=> HISTIDINAL_p + NADH_p + PROTON_p	G5W-6760	G5W-6760	G5W-6760-MONOMER	HISTSYN-PWY|RXN-8001	1	-1000	1000	0
HISTPRATPHYD-RXN_p		PHOSPHORIBOSYL-ATP_p + WATER_p --> PHOSPHORIBOSYL-AMP_p + PPI_p + 2.0 PROTON_p	G5W-7258	G5W-7258	G5W-7258-MONOMER	HISTSYN-PWY	0	0	1000	0		EC-3.6.1.31
HIS_CITRULLINE_mc		HIS_m + L-CITRULLINE_c <=> HIS_c + L-CITRULLINE_m					1	-1000	1000	0
HIS_ORNITHINE_mc		HIS_m + L-ORNITHINE_c <=> HIS_c + L-ORNITHINE_m					1	-1000	1000	0
HIS_biomass		<=> HIS_c					1	-1000	1000	0
HIS_pc		HIS_p <=> HIS_c					1	-1000	1000	0
HOMO-CYS_pc		HOMO-CYS_p <=> HOMO-CYS_c					1	-1000	1000	0
HOMOCYSMET-RXN_c		CPD-1302_c + HOMO-CYS_c --> CPD-1301_c + MET_c	G5W-8797 or G5W-12253	G5W-8797 G5W-12253	G5W-8797-MONOMER or G5W-12253-MONOMER	PWY-5041|PWY-702	0	0	1000	0		EC-2.1.1.14
HOMOCYSMETB12-RXN_p		5-METHYL-THF-GLU-N_p + HOMO-CYS_p --> MET_p + THF-GLU-N_p				PWY-3841	0	0	1000	0		EC-2.1.1.13
HOMOCYSTEINE-S-METHYLTRANSFERASE-RXN_c	S-adenosyl-L-methionine:L-homocysteine S-methyltransferase	HOMO-CYS_c + S-ADENOSYLMETHIONINE_c --> ADENOSYL-HOMO-CYS_c + MET_c + PROTON_c				PWY-702	0	0	1000	0		EC-2.1.1
HOMOGENTISATE-12-DIOXYGENASE-RXN_c		HOMOGENTISATE_c + OXYGEN-MOLECULE_c --> 4-MALEYL-ACETOACETATE_c + PROTON_c	G5W-9022 or G5W-9631	G5W-9022 G5W-9631	G5W-9022-MONOMER or G5W-9631-MONOMER		0	0	1000	0		EC-1.13.11.5
HOMOSERDEHYDROG-RXN-(NAD)_p		HOMO-SER_p + NAD_p <=> L-ASPARTATE-SEMIALDEHYDE_p + NADH_p + PROTON_p	G5W-9423 or G5W-10344 or G5W-11021 or G5W-11682	G5W-11021 G5W-9423 G5W-10344 G5W-11682	G5W-9423-MONOMER or G5W-10344-MONOMER or G5W-11021-MONOMER or G5W-11682-MONOMER	HOMOSERSYN-PWY	0	-1000	0	0		EC-1.1.1.3
HOMOSERDEHYDROG-RXN-(NADP)_p		HOMO-SER_p + NADP_p <=> L-ASPARTATE-SEMIALDEHYDE_p + NADPH_p + PROTON_p	G5W-9423 or G5W-10344 or G5W-11021 or G5W-11682	G5W-11021 G5W-10344 G5W-9423 G5W-11682	G5W-9423-MONOMER or G5W-10344-MONOMER or G5W-11021-MONOMER or G5W-11682-MONOMER	HOMOSERSYN-PWY	0	-1000	0	0		EC-1.1.1.3
HOMOSERKIN-RXN_p		ATP_p + HOMO-SER_p --> ADP_p + O-PHOSPHO-L-HOMOSERINE_p + PROTON_p	G5W-7744	G5W-7744	G5W-7744-MONOMER	HOMOSER-THRESYN-PWY|PWY-702	0	0	1000	0		EC-2.7.1.39
HS_mc		HS_m <=> HS_c					1	-1000	1000	0
HS_pc		HS_p <=> HS_c					1	-1000	1000	0
HYDROHEX-RXN_c		13-HYDROPEROXYOCTADECA-911-DIENOATE_c --> 12-OXO-CIS-9-DODECENOATE_c + HEXANAL_c	G5W-6799	G5W-6799	G5W-6799-MONOMER	PWY-5410	0	0	1000	0
HYDROXYMANDELONITRILE-LYASE-RXN_c		CPD-648_c --> 4-HYDROXYBENZALDEHYDE_c + HCN_c	G5W-8626	G5W-8626	G5W-8626-MONOMER	PWY-5976	0	0	1000	0		EC-4.1.2.11
HYDROXYMETHYLGLUTARYL-COA-LYASE-RXN_c		3-HYDROXY-3-METHYL-GLUTARYL-COA_c --> 3-KETOBUTYRATE_c + ACETYL-COA_c	G5W-6690 or G5W-7541 or G5W-10411 or G5W-11274	G5W-7541 G5W-10411 G5W-6690 G5W-11274	G5W-6690-MONOMER or G5W-7541-MONOMER or G5W-10411-MONOMER or G5W-11274-MONOMER	LEU-DEG2-PWY	0	0	1000	0		EC-4.1.3.4
HYDROXYMETHYLGLUTARYL-COA-SYNTHASE-RXN_c		ACETOACETYL-COA_c + ACETYL-COA_c + WATER_c --> 3-HYDROXY-3-METHYL-GLUTARYL-COA_c + CO-A_c + PROTON_c	G5W-6438 or G5W-9331 or G5W-12167	G5W-9331 G5W-6438 G5W-12167	G5W-6438-MONOMER or G5W-9331-MONOMER or G5W-12167-MONOMER	PWY-922	0	0	1000	0		EC-2.3.3.10
HYDROXYPYRUVATE-REDUCTASE-RXN-(NAD)_x		GLYCERATE_x + NAD_x <=> NADH_x + OH-PYR_x + PROTON_x	G5W-8575 or G5W-8587 or G5W-9391 or G5W-9523 or G5W-10310 or G5W-10955 or G5W-11356 or G5W-11725 or G5W-11844	G5W-11356 G5W-8587 G5W-10955 G5W-10310 G5W-11844 G5W-8575 G5W-11725 G5W-9391 G5W-9523	G5W-8575-MONOMER or G5W-8587-MONOMER or G5W-9391-MONOMER or G5W-9523-MONOMER or G5W-10310-MONOMER or G5W-10955-MONOMER or G5W-11356-MONOMER or G5W-11725-MONOMER or G5W-11844-MONOMER		0	-1000	0	0		EC-1.1.1.81
HYDROXYPYRUVATE-REDUCTASE-RXN-(NADP)_c		GLYCERATE_c + NADP_c <=> NADPH_c + OH-PYR_c + PROTON_c	G5W-8575 or G5W-8587 or G5W-9391 or G5W-9523 or G5W-10310 or G5W-10955 or G5W-11356 or G5W-11725 or G5W-11844	G5W-8587 G5W-10955 G5W-10310 G5W-9391 G5W-11844 G5W-8575 G5W-11725 G5W-11356 G5W-9523	G5W-8575-MONOMER or G5W-8587-MONOMER or G5W-9391-MONOMER or G5W-9523-MONOMER or G5W-10310-MONOMER or G5W-10955-MONOMER or G5W-11356-MONOMER or G5W-11725-MONOMER or G5W-11844-MONOMER		0	-1000	0	0		EC-1.1.1.81
HYPOXANPRIBOSYLTRAN-RXN_c		IMP_c + PPI_c <=> HYPOXANTHINE_c + PRPP_c	G5W-11061	G5W-11061	G5W-11061-MONOMER		0	-1000	0	0		EC-2.4.2.8
Hemi-CEL_biomass		<=> XLFG-Xyloglucans_c					1	-1000	1000	0
ICOSANOYL-COA-SYNTHASE-RXN-(NAD)_c	Acyl-CoA elongase	MALONYL-COA_c + 2.0 NADH_c + 3.0 PROTON_c + STEAROYL-COA_c --> CARBON-DIOXIDE_c + CO-A_c + CPD-9965_c + 2.0 NAD_c + WATER_c	G5W-6382 or G5W-6439 or G5W-6928 or G5W-7148 or G5W-7499 or G5W-8207 or G5W-8642 or G5W-9668 or G5W-10610 or G5W-10851 or G5W-11617 or G5W-12403	G5W-10610 G5W-6382 G5W-6439 G5W-9668 G5W-8207 G5W-12403 G5W-7148 G5W-6928 G5W-8642 G5W-11617 G5W-7499 G5W-10851	G5W-6382-MONOMER or G5W-6439-MONOMER or G5W-6928-MONOMER or G5W-7148-MONOMER or G5W-7499-MONOMER or G5W-8207-MONOMER or G5W-8642-MONOMER or G5W-9668-MONOMER or G5W-10610-MONOMER or G5W-10851-MONOMER or G5W-11617-MONOMER or G5W-12403-MONOMER		0	0	1000	0		EC-2.3.1.119
ICOSANOYL-COA-SYNTHASE-RXN-(NADP)_c	Acyl-CoA elongase	MALONYL-COA_c + 2.0 NADPH_c + 3.0 PROTON_c + STEAROYL-COA_c --> CARBON-DIOXIDE_c + CO-A_c + CPD-9965_c + 2.0 NADP_c + WATER_c	G5W-6382 or G5W-6439 or G5W-6928 or G5W-7148 or G5W-7499 or G5W-8207 or G5W-8642 or G5W-9668 or G5W-10610 or G5W-10851 or G5W-11617 or G5W-12403	G5W-10610 G5W-6382 G5W-6439 G5W-9668 G5W-8207 G5W-12403 G5W-7148 G5W-6928 G5W-8642 G5W-11617 G5W-7499 G5W-10851	G5W-6382-MONOMER or G5W-6439-MONOMER or G5W-6928-MONOMER or G5W-7148-MONOMER or G5W-7499-MONOMER or G5W-8207-MONOMER or G5W-8642-MONOMER or G5W-9668-MONOMER or G5W-10610-MONOMER or G5W-10851-MONOMER or G5W-11617-MONOMER or G5W-12403-MONOMER		0	0	1000	0		EC-2.3.1.119
IGPSYN-RXN_p		CARBOXYPHENYLAMINO-DEOXYRIBULOSE-P_p + PROTON_p --> CARBON-DIOXIDE_p + INDOLE-3-GLYCEROL-P_p + WATER_p	G5W-6259 or G5W-7073 or G5W-7161 or G5W-8253 or G5W-8741 or G5W-9395 or G5W-11002 or G5W-12143	G5W-7073 G5W-6259 G5W-8253 G5W-12143 G5W-9395 G5W-11002 G5W-7161 G5W-8741	G5W-6259-MONOMER or G5W-7073-MONOMER or G5W-7161-MONOMER or G5W-8253-MONOMER or G5W-8741-MONOMER or G5W-9395-MONOMER or G5W-11002-MONOMER or G5W-12143-MONOMER	TRPSYN-PWY	0	0	1000	0		EC-4.1.1.48
ILE_biomass		<=> ILE_c					1	-1000	1000	0
ILE_mc		ILE_m <=> ILE_c					1	-1000	1000	0
ILE_pc		ILE_p <=> ILE_c					1	-1000	1000	0
IMIDPHOSDEHYD-RXN_p		D-ERYTHRO-IMIDAZOLE-GLYCEROL-P_p --> IMIDAZOLE-ACETOL-P_p + WATER_p	G5W-10337	G5W-10337	G5W-10337-MONOMER	HISTSYN-PWY	0	0	1000	0		EC-4.2.1.19
IMP-DEHYDROG-RXN_c		IMP_c + NAD_c + WATER_c <=> NADH_c + PROTON_c + XANTHOSINE-5-PHOSPHATE_c	G5W-7758 or G5W-8772 or G5W-12065	G5W-12065 G5W-7758 G5W-8772	G5W-7758-MONOMER or G5W-8772-MONOMER or G5W-12065-MONOMER	PWY-7221|PWY-6596	1	-1000	1000	0		EC-1.1.1.205
IMPCYCLOHYDROLASE-RXN_p		IMP_p + WATER_p <=> PHOSPHORIBOSYL-FORMAMIDO-CARBOXAMIDE_p	G5W-6261 or G5W-9154 or G5W-11319	G5W-9154 G5W-11319 G5W-6261	G5W-6261-MONOMER or G5W-9154-MONOMER or G5W-11319-MONOMER	PWY-6124	0	-1000	0	0		EC-3.5.4.10
INDOLE-3-ACETALDEHYDE-OXIDASE-RXN_c		INDOLE_ACETALDEHYDE_c + OXYGEN-MOLECULE_c + WATER_c --> HYDROGEN-PEROXIDE_c + INDOLE_ACETATE_AUXIN_c + PROTON_c	G5W-6791 or G5W-7816 or G5W-9329 or G5W-10210 or G5W-11053 or G5W-11111 or G5W-11987 or G5W-12039	G5W-11987 G5W-12039 G5W-11053 G5W-11111 G5W-6791 G5W-10210 G5W-7816 G5W-9329	G5W-6791-MONOMER or G5W-7816-MONOMER or G5W-9329-MONOMER or G5W-10210-MONOMER or G5W-11053-MONOMER or G5W-11111-MONOMER or G5W-11987-MONOMER or G5W-12039-MONOMER	PWY-3181	0	0	1000	0		EC-1.2.3.7
INDOLE_ACETATE_AUXIN_pc		INDOLE_ACETATE_AUXIN_p <=> INDOLE_ACETATE_AUXIN_c					1	-1000	1000	0
INOPHOSPHOR-RXN_c		INOSINE_c + Pi_c --> HYPOXANTHINE_c + RIBOSE-1P_c					0	0	1000	0		EC-2.4.2.1
INORGPYROPHOSPHAT-RXN_c		PPI_c + WATER_c --> PROTON_c + 2.0 Pi_c	G5W-6511 or G5W-6556 or G5W-6650 or G5W-6782 or G5W-8092 or G5W-8419 or G5W-8555 or G5W-8793 or G5W-9908 or G5W-10070 or G5W-10491 or G5W-10573 or G5W-10643 or G5W-10653 or G5W-10875 or G5W-10910 or G5W-11496 or G5W-11516 or G5W-11627 or G5W-12010	G5W-12010 G5W-8793 G5W-10910 G5W-11627 G5W-8092 G5W-8555 G5W-6782 G5W-11496 G5W-6650 G5W-10491 G5W-10653 G5W-6511 G5W-11516 G5W-6556 G5W-10070 G5W-8419 G5W-10573 G5W-10875 G5W-10643 G5W-9908	G5W-6511-MONOMER or G5W-6556-MONOMER or G5W-6650-MONOMER or G5W-6782-MONOMER or G5W-8092-MONOMER or G5W-8419-MONOMER or G5W-8555-MONOMER or G5W-8793-MONOMER or G5W-9908-MONOMER or G5W-10070-MONOMER or G5W-10491-MONOMER or G5W-10573-MONOMER or G5W-10643-MONOMER or G5W-10653-MONOMER or G5W-10875-MONOMER or G5W-10910-MONOMER or G5W-11496-MONOMER or G5W-11516-MONOMER or G5W-11627-MONOMER or G5W-12010…		0	0	1000	0		EC-3.6.1.1
INORGPYROPHOSPHAT-RXN_p		PPI_p + WATER_p --> PROTON_p + 2.0 Pi_p	G5W-6511 or G5W-6556 or G5W-6650 or G5W-6782 or G5W-8092 or G5W-8419 or G5W-8555 or G5W-8793 or G5W-9908 or G5W-10070 or G5W-10491 or G5W-10573 or G5W-10643 or G5W-10653 or G5W-10875 or G5W-10910 or G5W-11496 or G5W-11516 or G5W-11627 or G5W-12010	G5W-12010 G5W-8793 G5W-10910 G5W-10070 G5W-8419 G5W-8555 G5W-6782 G5W-11496 G5W-8092 G5W-6650 G5W-10653 G5W-6511 G5W-11516 G5W-6556 G5W-11627 G5W-10491 G5W-10573 G5W-10875 G5W-10643 G5W-9908	G5W-6511-MONOMER or G5W-6556-MONOMER or G5W-6650-MONOMER or G5W-6782-MONOMER or G5W-8092-MONOMER or G5W-8419-MONOMER or G5W-8555-MONOMER or G5W-8793-MONOMER or G5W-9908-MONOMER or G5W-10070-MONOMER or G5W-10491-MONOMER or G5W-10573-MONOMER or G5W-10643-MONOMER or G5W-10653-MONOMER or G5W-10875-MONOMER or G5W-10910-MONOMER or G5W-11496-MONOMER or G5W-11516-MONOMER or G5W-11627-MONOMER or G5W-12010…		0	0	1000	0		EC-3.6.1.1
INORGPYROPHOSPHAT-RXN_x		PPI_x + WATER_x --> PROTON_x + 2.0 Pi_x	G5W-6511 or G5W-6556 or G5W-6650 or G5W-6782 or G5W-8092 or G5W-8419 or G5W-8555 or G5W-8793 or G5W-9908 or G5W-10070 or G5W-10491 or G5W-10573 or G5W-10643 or G5W-10653 or G5W-10875 or G5W-10910 or G5W-11496 or G5W-11516 or G5W-11627 or G5W-12010	G5W-12010 G5W-8793 G5W-10910 G5W-10070 G5W-10491 G5W-8555 G5W-6782 G5W-11496 G5W-8092 G5W-6650 G5W-10653 G5W-6511 G5W-11516 G5W-6556 G5W-11627 G5W-8419 G5W-10573 G5W-10875 G5W-10643 G5W-9908	G5W-6511-MONOMER or G5W-6556-MONOMER or G5W-6650-MONOMER or G5W-6782-MONOMER or G5W-8092-MONOMER or G5W-8419-MONOMER or G5W-8555-MONOMER or G5W-8793-MONOMER or G5W-9908-MONOMER or G5W-10070-MONOMER or G5W-10491-MONOMER or G5W-10573-MONOMER or G5W-10643-MONOMER or G5W-10653-MONOMER or G5W-10875-MONOMER or G5W-10910-MONOMER or G5W-11496-MONOMER or G5W-11516-MONOMER or G5W-11627-MONOMER or G5W-12010…		0	0	1000	0		EC-3.6.1.1
INOSINE-NUCLEOSIDASE-RXN_c		INOSINE_c + WATER_c --> D-Ribofuranose_c + HYPOXANTHINE_c	G5W-6894 or G5W-8069 or G5W-8499 or G5W-9884 or G5W-10430 or G5W-10533 or G5W-11875 or G5W-11967	G5W-8069 G5W-9884 G5W-6894 G5W-11967 G5W-10533 G5W-10430 G5W-8499 G5W-11875	G5W-6894-MONOMER or G5W-8069-MONOMER or G5W-8499-MONOMER or G5W-9884-MONOMER or G5W-10430-MONOMER or G5W-10533-MONOMER or G5W-11875-MONOMER or G5W-11967-MONOMER	PWY-6596	0	0	1000	0		EC-3.2.2.2
INOSITOL_H+_vc		MYO-INOSITOL_v + Pumped-PROTON_v --> MYO-INOSITOL_c + PROTON_c					0	0	1000	0
IPPISOM-RXN_c		DELTA3-ISOPENTENYL-PP_c <=> CPD-4211_c	G5W-6355 or G5W-6694 or G5W-11419	G5W-11419 G5W-6355 G5W-6694	G5W-6355-MONOMER or G5W-6694-MONOMER or G5W-11419-MONOMER	NONMEVIPP-PWY|PWY-6859|PWY-5123|PWY-922|PWY-7560	1	-1000	1000	0		EC-5.3.3.2
IPPISOM-RXN_p		DELTA3-ISOPENTENYL-PP_p <=> CPD-4211_p	G5W-6355 or G5W-6694 or G5W-11419	G5W-11419 G5W-6355 G5W-6694	G5W-6355-MONOMER or G5W-6694-MONOMER or G5W-11419-MONOMER	NONMEVIPP-PWY|PWY-6859|PWY-5123|PWY-922|PWY-7560	1	-1000	1000	0		EC-5.3.3.2
IPPISOM-RXN_x		DELTA3-ISOPENTENYL-PP_x <=> CPD-4211_x	G5W-6355 or G5W-6694 or G5W-11419	G5W-11419 G5W-6355 G5W-6694	G5W-6355-MONOMER or G5W-6694-MONOMER or G5W-11419-MONOMER	NONMEVIPP-PWY|PWY-6859|PWY-5123|PWY-922|PWY-7560	1	-1000	1000	0		EC-5.3.3.2
ISOCHORSYN-RXN_c		CHORISMATE_c --> ISOCHORISMATE_c	G5W-11409	G5W-11409	G5W-11409-MONOMER	PWY-5791	0	0	1000	0		EC-5.4.4.2
ISOCITDEH-RXN_c		NADP_c + THREO-DS-ISO-CITRATE_c <=> 2-KETOGLUTARATE_c + CARBON-DIOXIDE_c + NADPH_c	G5W-7360 or G5W-9585 or G5W-11751	G5W-9585 G5W-11751 G5W-7360	G5W-7360-MONOMER or G5W-9585-MONOMER or G5W-11751-MONOMER	PWY-6549	1	-1000	1000	0		EC-1.1.1.42
ISOCITDEH-RXN_m		NADP_m + THREO-DS-ISO-CITRATE_m <=> 2-KETOGLUTARATE_m + CARBON-DIOXIDE_m + NADPH_m	G5W-7360 or G5W-9585 or G5W-11751	G5W-9585 G5W-11751 G5W-7360	G5W-7360-MONOMER or G5W-9585-MONOMER or G5W-11751-MONOMER	PWY-6549	1	-1000	1000	0		EC-1.1.1.42
ISOCITDEH-RXN_x		NADP_x + THREO-DS-ISO-CITRATE_x <=> 2-KETOGLUTARATE_x + CARBON-DIOXIDE_x + NADPH_x	G5W-7360 or G5W-9585 or G5W-11751	G5W-7360 G5W-11751 G5W-9585	G5W-7360-MONOMER or G5W-9585-MONOMER or G5W-11751-MONOMER	PWY-6549	1	-1000	1000	0		EC-1.1.1.42
ISOCITRATE-DEHYDROGENASE-NAD+-RXN_m		NAD_m + THREO-DS-ISO-CITRATE_m --> 2-KETOGLUTARATE_m + CARBON-DIOXIDE_m + NADH_m	G5W-9156 or G5W-9220 or G5W-9616	G5W-9220 G5W-9156 G5W-9616	G5W-9156-MONOMER or G5W-9220-MONOMER or G5W-9616-MONOMER	PWY-5690|PWY-6549	0	0	1000	0		EC-1.1.1.286|EC-1.1.1.41
ISOCITRATE_ACONITATE_mc		CIS-ACONITATE_c + THREO-DS-ISO-CITRATE_m <=> CIS-ACONITATE_m + THREO-DS-ISO-CITRATE_c					1	-1000	1000	0
ISOFLAVONE-2-HYDROXYLASE-RXN_c		FORMONONETIN_c + NADPH_c + OXYGEN-MOLECULE_c + PROTON_c --> 2-HYDROXYFORMONONETIN_c + NADP_c + WATER_c	G5W-6423 or G5W-6836 or G5W-10449	G5W-6423 G5W-10449 G5W-6836	G5W-6423-MONOMER or G5W-6836-MONOMER or G5W-10449-MONOMER		0	0	1000	0		EC-1.14.13.53
K+_rev_vc		K+_c + Pumped-PROTON_v --> K+_v + PROTON_c					0	0	1000	0
KDO-8PPHOSPHAT-RXN_c		KDO-8P_c + WATER_c --> KDO_c + Pi_c				PWY-1269	0	0	1000	0		EC-3.1.3.45
KDO-8PSYNTH-RXN_c		CPD-18118_c + PHOSPHO-ENOL-PYRUVATE_c + WATER_c --> KDO-8P_c + Pi_c	G5W-8032	G5W-8032	G5W-8032-MONOMER	PWY-1269	0	0	1000	0		EC-2.5.1.55
KDOTRANS-RXN_c		CMP-KDO_c + LIPID-IV-A_c --> CMP_c + KDO-LIPID-IVA_c + PROTON_c	G5W-11009	G5W-11009	G5W-11009-MONOMER	KDOSYN-PWY	0	0	1000	0		EC-2.4.99.12
KDOTRANS2-RXN_c		CMP-KDO_c + KDO-LIPID-IVA_c --> CMP_c + KDO2-LIPID-IVA_c + PROTON_c	G5W-11009	G5W-11009	G5W-11009-MONOMER	KDOSYN-PWY	0	0	1000	0		EC-2.4.99.13
KDPGALDOL-RXN_c		2-KETO-3-DEOXY-6-P-GLUCONATE_c --> GAP_c + PYRUVATE_c	G5W-7884	G5W-7884	G5W-7884-MONOMER		0	0	1000	0		EC-4.1.2.55
KETOHEXOKINASE-RXN_c		ATP_c + BETA-D-FRUCTOSE_c --> ADP_c + FRU1P_c + PROTON_c	G5W-6262 or G5W-7877 or G5W-9661 or G5W-10455	G5W-9661 G5W-10455 G5W-6262 G5W-7877	G5W-6262-MONOMER or G5W-7877-MONOMER or G5W-9661-MONOMER or G5W-10455-MONOMER		0	0	1000	0		EC-2.7.1.3
L-3-CYANOALANINE-SYNTHASE-RXN_c		CYS_c + HCN_c --> CPD-603_c + HS_c + PROTON_c	G5W-9157	G5W-9157	G5W-9157-MONOMER	P401-PWY|ASPSYNII-PWY	0	0	1000	0		EC-4.4.1.9
L-ARABINOKINASE-RXN_c		ATP_c + BETA-L-ARABINOSE_c --> ADP_c + CPD-1825_c + PROTON_c	G5W-8233 or G5W-8324 or G5W-9050 or G5W-9889	G5W-8233 G5W-9050 G5W-9889 G5W-8324	G5W-8233-MONOMER or G5W-8324-MONOMER or G5W-9050-MONOMER or G5W-9889-MONOMER	PWY-82	0	0	1000	0		EC-2.7.1.46
L-ASCORBATE-PEROXIDASE-RXN_c	Ascorbic acid peroxidase	ASCORBATE_c + HYDROGEN-PEROXIDE_c + PROTON_c --> L-DEHYDRO-ASCORBATE_c + 2.0 WATER_c	G5W-6327 or G5W-6898	G5W-6327 G5W-6898	G5W-6327-MONOMER or G5W-6898-MONOMER		0	0	1000	0		EC-1.11.1.11
L-ASCORBATE-PEROXIDASE-RXN_m	Ascorbic acid peroxidase	ASCORBATE_m + HYDROGEN-PEROXIDE_m + PROTON_m --> L-DEHYDRO-ASCORBATE_m + 2.0 WATER_m	G5W-6327 or G5W-6898	G5W-6327 G5W-6898	G5W-6327-MONOMER or G5W-6898-MONOMER		0	0	1000	0		EC-1.11.1.11
L-ASCORBATE-PEROXIDASE-RXN_p	Ascorbic acid peroxidase	ASCORBATE_p + HYDROGEN-PEROXIDE_p + PROTON_p --> L-DEHYDRO-ASCORBATE_p + 2.0 WATER_p	G5W-6327 or G5W-6898	G5W-6327 G5W-6898	G5W-6327-MONOMER or G5W-6898-MONOMER		0	0	1000	0		EC-1.11.1.11
L-ASCORBATE-PEROXIDASE-RXN_x	Ascorbic acid peroxidase	ASCORBATE_x + HYDROGEN-PEROXIDE_x + PROTON_x --> L-DEHYDRO-ASCORBATE_x + 2.0 WATER_x	G5W-6327 or G5W-6898	G5W-6327 G5W-6898	G5W-6327-MONOMER or G5W-6898-MONOMER		0	0	1000	0		EC-1.11.1.11
L-ASPARTATE-OXID-RXN_p		L-ASPARTATE_p + OXYGEN-MOLECULE_p --> HYDROGEN-PEROXIDE_p + IMINOASPARTATE_p + PROTON_p	G5W-9082	G5W-9082	G5W-9082-MONOMER	PYRIDNUCSYN-PWY	0	0	1000	0		EC-1.4.3.16
L-ASPARTATE_GLT_mc		GLT_c + L-ASPARTATE_m <=> GLT_m + L-ASPARTATE_c					1	-1000	1000	0
L-ASPARTATE_pc		L-ASPARTATE_p <=> L-ASPARTATE_c					1	-1000	1000	0
L-ASPARTATE_xc		L-ASPARTATE_x <=> L-ASPARTATE_c					1	-1000	1000	0
L-CITRULLINE_pc		L-CITRULLINE_p <=> L-CITRULLINE_c					1	-1000	1000	0
L-GAMMA-GLUTAMYLCYSTEINE_pc		L-GAMMA-GLUTAMYLCYSTEINE_p <=> L-GAMMA-GLUTAMYLCYSTEINE_c					1	-1000	1000	0
L-GLN-FRUCT-6-P-AMINOTRANS-RXN_c		FRUCTOSE-6P_c + GLN_c <=> D-GLUCOSAMINE-6-P_c + GLT_c	G5W-8042 or G5W-8311	G5W-8311 G5W-8042	G5W-8042-MONOMER or G5W-8311-MONOMER	UDPNACETYLGALSYN-PWY	1	-1000	1000	0		EC-2.6.1.16
L-GULONOLACTONE-OXIDASE-RXN_c	<small>L</small>-gulonolactone oxidase	L-GULONO-1-4-LACTONE_c + OXYGEN-MOLECULE_c --> CPD-329_c + HYDROGEN-PEROXIDE_c	G5W-6745 or G5W-9109 or G5W-9124 or G5W-9928 or G5W-10356 or G5W-10756 or G5W-10972 or G5W-11787	G5W-10756 G5W-9109 G5W-9928 G5W-10972 G5W-6745 G5W-9124 G5W-10356 G5W-11787	G5W-6745-MONOMER or G5W-9109-MONOMER or G5W-9124-MONOMER or G5W-9928-MONOMER or G5W-10356-MONOMER or G5W-10756-MONOMER or G5W-10972-MONOMER or G5W-11787-MONOMER	RXN-13689	0	0	1000	0
L-IDITOL-2-DEHYDROGENASE-RXN_c		CPD-369_c + NAD_c --> CPD-15616_c + NADH_c + PROTON_c	G5W-7185	G5W-7185	G5W-7185-MONOMER		0	0	1000	0		EC-1.1.1.14
L-LACTATE-DEHYDROGENASE-RXN_c		L-LACTATE_c + NAD_c <=> NADH_c + PROTON_c + PYRUVATE_c	G5W-9451 or G5W-9544	G5W-9544 G5W-9451	G5W-9451-MONOMER or G5W-9544-MONOMER	PWY-5481	0	-1000	0	0		EC-1.1.1.27
LACTALDDEHYDROG-RXN_c		LACTALD_c + NAD_c + WATER_c --> L-LACTATE_c + NADH_c + 2.0 PROTON_c					0	0	1000	0		EC-1.2.1.22
LACTALDEHYDE-OXI-RXN_c		CPD-358_c + NAD_c + WATER_c --> D-LACTATE_c + NADH_c + 2.0 PROTON_c					0	0	1000	0
LEUKOTRIENE-A4-HYDROLASE-RXN_c		CPD-8892_c + WATER_c --> 6Z8E10E14Z-5S12R-512-DIHYDROXYI_c	G5W-7248	G5W-7248	G5W-7248-MONOMER		0	0	1000	0		EC-3.3.2.6
LEU_biomass		<=> LEU_c					1	-1000	1000	0
LEU_mc		LEU_m <=> LEU_c					1	-1000	1000	0
LEU_pc		LEU_p <=> LEU_c					1	-1000	1000	0
LINOLEOYL-RXN_c		CPD-18_c + WATER_c --> CO-A_c + LINOLEIC_ACID_c + PROTON_c	G5W-6673	G5W-6673	G5W-6673-MONOMER		0	0	1000	0		EC-3.1.2
LINO_biomass		<=> LINOLEIC_ACID_c					1	-1000	1000	0
LIPIDADISACCHARIDESYNTH-RXN_c		BISOHMYR-GLUCOSAMINYL-1P_c + OH-MYRISTOYL_c --> BISOHMYR-GLC_c + PROTON_c + UDP_c	G5W-8763	G5W-8763	G5W-8763-MONOMER	NAGLIPASYN-PWY	0	0	1000	0		EC-2.4.1.182
LIPIDXSYNTHESIS-RXN_c		OH-MYRISTOYL_c + WATER_c --> BISOHMYR-GLUCOSAMINYL-1P_c + 2.0 PROTON_c + UMP_c				NAGLIPASYN-PWY	0	0	1000	0		EC-3.6.1.54
LIPOXYGENASE-RXN_c		LINOLEIC_ACID_c + OXYGEN-MOLECULE_c --> 13-HYDROPEROXYOCTADECA-911-DIENOATE_c	G5W-6635 or G5W-6698 or G5W-8265 or G5W-8887 or G5W-9944	G5W-6635 G5W-8265 G5W-9944 G5W-8887 G5W-6698	G5W-6635-MONOMER or G5W-6698-MONOMER or G5W-8265-MONOMER or G5W-8887-MONOMER or G5W-9944-MONOMER	PWY-5410	0	0	1000	0		EC-1.13.11.12
LTAA-RXN_c		L-ALLO-THREONINE_c --> ACETALD_c + GLY_c	G5W-7800 or G5W-9136 or G5W-12176	G5W-9136 G5W-12176 G5W-7800	G5W-7800-MONOMER or G5W-9136-MONOMER or G5W-12176-MONOMER		0	0	1000	0		EC-4.1.2.48|EC-4.1.2.49
LUMAZINESYN-RXN_c		AMINO-RIBOSYLAMINO-1H-3H-PYR-DIONE_c + DIHYDROXY-BUTANONE-P_c --> DIMETHYL-D-RIBITYL-LUMAZINE_c + PROTON_c + Pi_c + 2.0 WATER_c	G5W-12266	G5W-12266	G5W-12266-MONOMER	RIBOSYN2-PWY	0	0	1000	0		EC-2.5.1.78
LYS_CITRULLINE_mc		L-CITRULLINE_c + LYS_m <=> L-CITRULLINE_m + LYS_c					1	-1000	1000	0
LYS_HIS_mc		HIS_c + LYS_m <=> HIS_m + LYS_c					1	-1000	1000	0
LYS_ORNITHINE_mc		L-ORNITHINE_c + LYS_m <=> L-ORNITHINE_m + LYS_c					1	-1000	1000	0
LYS_biomass		<=> LYS_c					1	-1000	1000	0
LYS_pc		LYS_p <=> LYS_c					1	-1000	1000	0
Linoleate_pc	Linoleate	LINOLEIC_ACID_p <=> LINOLEIC_ACID_c					1	-1000	1000	0
Linoleoyl-ACP-desaturase_p		OXYGEN-MOLECULE_p + Oleoyl-ACPs_p + 2.0 PROTON_p + 2.0 Reduced-ferredoxins_p --> Linoleoyl-ACPs_p + 2.0 Oxidized-ferredoxins_p + 2.0 WATER_p					0	0	1000	0
Linoleoyl-ACP-hydrolase_p	Linoleoyl-ACP-hydrolase	Linoleoyl-ACPs_p + WATER_p --> ACP_p + LINOLEIC_ACID_p + PROTON_p					0	0	1000	0			{'notes': '{\'notes\': \'{\\\'notes\\\': \\\'{\\\\\\\'notes\\\\\\\': \\\\\\\'{\\\\\\\\\\\\\\\'notes\\\\\\\\\\\\\\\': \\\\\\\\\\\\\\\'{\\\\\\\\\\\\\\\\\\\\\\\\\\\\\\\'notes\\\\\\\\\\\\\\\\\\\\\\\\\\\\\\\': \\\\\\\\\\\\\\\\\\\\\\\\\\\\\\\'{\\\\\\\\\\\\\\\\\\\\\\\\\\\\\\\\\\\\\\\\\\\\\\\\\\\\\\\\\\\\\\\'notes\\\\\\\\\\\\\\\\\\\\\\\\\\\\\\\\\\\\\\\\\\\\\\\\\\\\\\\\\\\\\\\': \\\\\\\\\\\\\\\\\\\\\\\\\\…
MALATE-DEH-RXN_c	malate dehydrogenation	MAL_c + NAD_c <=> NADH_c + OXALACETIC_ACID_c + PROTON_c	G5W-6319 or G5W-6399 or G5W-8006 or G5W-8131 or G5W-8815 or G5W-10403 or G5W-10422 or G5W-10856 or G5W-12063	G5W-10422 G5W-8815 G5W-10403 G5W-8131 G5W-10856 G5W-12063 G5W-8006 G5W-6399 G5W-6319	G5W-6319-MONOMER or G5W-6399-MONOMER or G5W-8006-MONOMER or G5W-8131-MONOMER or G5W-8815-MONOMER or G5W-10403-MONOMER or G5W-10422-MONOMER or G5W-10856-MONOMER or G5W-12063-MONOMER	PWY-5690|GLYOXYLATE-BYPASS|GLUCONEO-PWY	1	-1000	1000	0		EC-1.1.1.37
MALATE-DEH-RXN_m	malate dehydrogenation	MAL_m + NAD_m <=> NADH_m + OXALACETIC_ACID_m + PROTON_m	G5W-6319 or G5W-6399 or G5W-8006 or G5W-8131 or G5W-8815 or G5W-10403 or G5W-10422 or G5W-10856 or G5W-12063	G5W-10422 G5W-8006 G5W-6319 G5W-8131 G5W-10856 G5W-12063 G5W-8815 G5W-6399 G5W-10403	G5W-6319-MONOMER or G5W-6399-MONOMER or G5W-8006-MONOMER or G5W-8131-MONOMER or G5W-8815-MONOMER or G5W-10403-MONOMER or G5W-10422-MONOMER or G5W-10856-MONOMER or G5W-12063-MONOMER	PWY-5690|GLYOXYLATE-BYPASS|GLUCONEO-PWY	1	-1000	1000	0		EC-1.1.1.37
MALATE-DEH-RXN_p	malate dehydrogenation	MAL_p + NAD_p <=> NADH_p + OXALACETIC_ACID_p + PROTON_p	G5W-6319 or G5W-6399 or G5W-8006 or G5W-8131 or G5W-8815 or G5W-10403 or G5W-10422 or G5W-10856 or G5W-12063	G5W-10422 G5W-8815 G5W-10403 G5W-8131 G5W-10856 G5W-12063 G5W-8006 G5W-6399 G5W-6319	G5W-6319-MONOMER or G5W-6399-MONOMER or G5W-8006-MONOMER or G5W-8131-MONOMER or G5W-8815-MONOMER or G5W-10403-MONOMER or G5W-10422-MONOMER or G5W-10856-MONOMER or G5W-12063-MONOMER	PWY-5690|GLYOXYLATE-BYPASS|GLUCONEO-PWY	1	-1000	1000	0		EC-1.1.1.37
MALATE-DEH-RXN_x	malate dehydrogenation	MAL_x + NAD_x <=> NADH_x + OXALACETIC_ACID_x + PROTON_x	G5W-6319 or G5W-6399 or G5W-8006 or G5W-8131 or G5W-8815 or G5W-10403 or G5W-10422 or G5W-10856 or G5W-12063	G5W-10422 G5W-8815 G5W-6319 G5W-10403 G5W-8131 G5W-10856 G5W-8006 G5W-6399 G5W-12063	G5W-6319-MONOMER or G5W-6399-MONOMER or G5W-8006-MONOMER or G5W-8131-MONOMER or G5W-8815-MONOMER or G5W-10403-MONOMER or G5W-10422-MONOMER or G5W-10856-MONOMER or G5W-12063-MONOMER	PWY-5690|GLYOXYLATE-BYPASS|GLUCONEO-PWY	1	-1000	1000	0		EC-1.1.1.37
MALATE-DEHYDROGENASE-NADP+-RXN_p		MAL_p + NADP_p <=> NADPH_p + OXALACETIC_ACID_p + PROTON_p	G5W-6392 or G5W-10559	G5W-10559 G5W-6392	G5W-6392-MONOMER or G5W-10559-MONOMER	PWY-241	0	-1000	0	0		EC-1.1.1.82
MALEYLACETATE-REDUCTASE-RXN-(NAD)_c		3-KETO-ADIPATE_c + NAD_c --> CPD-294_c + NADH_c + PROTON_c	G5W-6771	G5W-6771	G5W-6771-MONOMER		0	0	1000	0		EC-1.3.1.32
MALEYLACETATE-REDUCTASE-RXN-(NADP)_c		3-KETO-ADIPATE_c + NADP_c --> CPD-294_c + NADPH_c + PROTON_c	G5W-6771	G5W-6771	G5W-6771-MONOMER		0	0	1000	0		EC-1.3.1.32
MALEYLACETOACETATE-ISOMERASE-RXN_c		4-MALEYL-ACETOACETATE_c --> 4-FUMARYL-ACETOACETATE_c	G5W-9344	G5W-9344	G5W-9344-MONOMER		0	0	1000	0		EC-5.2.1.2
MALIC-NADP-RXN_c		MAL_c + NADP_c --> CARBON-DIOXIDE_c + NADPH_c + PYRUVATE_c	G5W-6364 or G5W-9728 or G5W-9841 or G5W-10196 or G5W-11999	G5W-9728 G5W-6364 G5W-11999 G5W-9841 G5W-10196	G5W-6364-MONOMER or G5W-9728-MONOMER or G5W-9841-MONOMER or G5W-10196-MONOMER or G5W-11999-MONOMER	PWY-241|GLUCONEO-PWY	0	0	1000	0		EC-1.1.1.40
MALIC-NADP-RXN_p		MAL_p + NADP_p --> CARBON-DIOXIDE_p + NADPH_p + PYRUVATE_p	G5W-6364 or G5W-9728 or G5W-9841 or G5W-10196 or G5W-11999	G5W-9728 G5W-9841 G5W-10196 G5W-6364 G5W-11999	G5W-6364-MONOMER or G5W-9728-MONOMER or G5W-9841-MONOMER or G5W-10196-MONOMER or G5W-11999-MONOMER	PWY-241|GLUCONEO-PWY	0	0	1000	0		EC-1.1.1.40
MALONYL-COA-ACP-TRANSACYL-RXN_p		ACP_p + MALONYL-COA_p --> CO-A_p + MALONYL-ACP_p	G5W-7512	G5W-7512	G5W-7512-MONOMER	PWY-6799|PWY-4381|PWY-7388	0	0	1000	0		EC-2.3.1.86|EC-2.3.1.85|EC-2.3.1.39
MALONYL-COA-DECARBOXYLASE-RXN_c		MALONYL-COA_c + PROTON_c --> ACETYL-COA_c + CARBON-DIOXIDE_c	G5W-7338	G5W-7338	G5W-7338-MONOMER		0	0	1000	0		EC-4.1.1.9
MALTOSE_pc		MALTOSE_p <=> MALTOSE_c					1	-1000	1000	0
MAL_ACONITATE_mc		CIS-ACONITATE_c + MAL_m <=> CIS-ACONITATE_m + MAL_c					1	-1000	1000	0
MAL_CIT_mc		CIT_c + MAL_m <=> CIT_m + MAL_c					1	-1000	1000	0
MAL_H+_rev_vc		MAL_c + 2.0 Pumped-PROTON_v --> MAL_v + 2.0 PROTON_c					0	0	1000	0
MAL_H+_vc		MAL_v --> MAL_c					0	0	1000	0
MAL_ISOCITRATE_mc		MAL_m + THREO-DS-ISO-CITRATE_c <=> MAL_c + THREO-DS-ISO-CITRATE_m					1	-1000	1000	0
MAL_Pi_mc		MAL_m + Pi_c <=> MAL_c + Pi_m					1	-1000	1000	0
MAL_SO4_mc		MAL_m + SULFATE_c <=> MAL_c + SULFATE_m					1	-1000	1000	0
MAL_SUC_mc		MAL_m + SUC_c <=> MAL_c + SUC_m					1	-1000	1000	0
MAL_xc		MAL_x <=> MAL_c					1	-1000	1000	0
MANDELONITRILE-LYASE-RXN_c		CPD-12702_c --> BENZALDEHYDE_c + HCN_c	G5W-10650	G5W-10650	G5W-10650-MONOMER		0	0	1000	0		EC-4.1.2.10
MANNITOL-1-PHOSPHATASE-RXN_c		MANNITOL-1P_c + WATER_c --> MANNITOL_c + Pi_c				PWY-3881	0	0	1000	0		EC-3.1.3.22
MANNOSE-6-PHOSPHATE-6-REDUCTASE-RXN_c		MANNITOL-1P_c + NADP_c <=> CPD-15979_c + NADPH_c + PROTON_c	G5W-8378 or G5W-8930 or G5W-9261	G5W-9261 G5W-8930 G5W-8378	G5W-8378-MONOMER or G5W-8930-MONOMER or G5W-9261-MONOMER	PWY-3881	0	-1000	0	0		EC-1.1.1.224
MANNPGUANYLTRANGDP-RXN_c		GDP_c + MANNOSE-1P_c + PROTON_c --> GDP-MANNOSE_c + Pi_c	G5W-6899 or G5W-8544 or G5W-8990 or G5W-12032	G5W-8544 G5W-12032 G5W-8990 G5W-6899	G5W-6899-MONOMER or G5W-8544-MONOMER or G5W-8990-MONOMER or G5W-12032-MONOMER		0	0	1000	0		EC-2.7.7.22
MANNPISOM-RXN_c		CPD-15979_c <=> FRUCTOSE-6P_c	G5W-7410 or G5W-7880	G5W-7880 G5W-7410	G5W-7410-MONOMER or G5W-7880-MONOMER	MANNCAT-PWY|PWY-3881|PWY-5659|PWY-882	1	-1000	1000	0		EC-5.3.1.8
MEPROPCOA-FAD-RXN_m	isobutyryl-CoA dehydrogenase	FAD_m + ISOBUTYRYL-COA_m + PROTON_m --> FADH2_m + METHACRYLYL-COA_m				VALDEG-PWY	0	0	1000	0		EC-1.3.8
MERCAPYSTRANS-RXN_c		3-MERCAPTO-PYRUVATE_c + HCN_c --> HSCN_c + PROTON_c + PYRUVATE_c	G5W-9465 or G5W-11272	G5W-9465 G5W-11272	G5W-9465-MONOMER or G5W-11272-MONOMER		0	0	1000	0		EC-2.8.1.2
METHENYLTHFCYCLOHYDRO-RXN_c		5-10-METHENYL-THF-GLU-N_c + WATER_c <=> FORMYL-THF-GLU-N_c + PROTON_c	G5W-6522 or G5W-8235 or G5W-8373	G5W-8235 G5W-8373 G5W-6522	G5W-6522-MONOMER or G5W-8235-MONOMER or G5W-8373-MONOMER	PWY-6613|PWY-3742|PWY-3841	1	-1000	1000	0		EC-3.5.4.9
METHENYLTHFCYCLOHYDRO-RXN_m		5-10-METHENYL-THF-GLU-N_m + WATER_m <=> FORMYL-THF-GLU-N_m + PROTON_m	G5W-6522 or G5W-8235 or G5W-8373	G5W-8235 G5W-8373 G5W-6522	G5W-6522-MONOMER or G5W-8235-MONOMER or G5W-8373-MONOMER	PWY-6613|PWY-3742|PWY-3841	1	-1000	1000	0		EC-3.5.4.9
METHENYLTHFCYCLOHYDRO-RXN_p		5-10-METHENYL-THF-GLU-N_p + WATER_p <=> FORMYL-THF-GLU-N_p + PROTON_p	G5W-6522 or G5W-8235 or G5W-8373	G5W-8235 G5W-8373 G5W-6522	G5W-6522-MONOMER or G5W-8235-MONOMER or G5W-8373-MONOMER	PWY-6613|PWY-3742|PWY-3841	1	-1000	1000	0		EC-3.5.4.9
METHIONINE-GAMMA-LYASE-RXN_c		MET_c + WATER_c --> 2-OXOBUTANOATE_c + AMMONIUM_c + CPD-7671_c	G5W-6393 or G5W-8685	G5W-6393 G5W-8685	G5W-6393-MONOMER or G5W-8685-MONOMER		0	0	1000	0		EC-4.4.1.11
METHIONINE-S-METHYLTRANSFERASE-RXN_c		MET_c + S-ADENOSYLMETHIONINE_c --> ADENOSYL-HOMO-CYS_c + CPD-397_c	G5W-10926	G5W-10926	G5W-10926-MONOMER	PWY-5441	0	0	1000	0		EC-2.1.1.12
METHYLACETOACETYLCOATHIOL-RXN_m		2-METHYL-ACETO-ACETYL-COA_m + CO-A_m --> ACETYL-COA_m + PROPIONYL-COA_m				ILEUDEG-PWY	0	0	1000	0		EC-2.3.1.9
METHYLACYLYLCOA-HYDROXY-RXN_m	Methylacrylyl-CoA hydratase	CPD-12173_m <=> METHACRYLYL-COA_m + WATER_m				VALDEG-PWY	0	-1000	0	0		EC-4.2.1.17
METHYLCROTONYL-COA-CARBOXYLASE-RXN_m		3-METHYL-CROTONYL-COA_m + ATP_m + HCO3_m --> ADP_m + PROTON_m + Pi_m + TRANS-3-METHYL-GLUTACONYL-COA_m	G5W-9719 or G5W-10991	G5W-10991 G5W-9719	G5W-9719-MONOMER or G5W-10991-MONOMER	LEU-DEG2-PWY	0	0	1000	0		EC-6.4.1.4
METHYLENE-THF-GLU-N_mc		METHYLENE-THF-GLU-N_m <=> METHYLENE-THF-GLU-N_c					1	-1000	1000	0
METHYLENE-THF-GLU-N_pc		METHYLENE-THF-GLU-N_p <=> METHYLENE-THF-GLU-N_c					1	-1000	1000	0
METHYLENETHFDEHYDROG-NADP-RXN_c		METHYLENE-THF-GLU-N_c + NADP_c <=> 5-10-METHENYL-THF-GLU-N_c + NADPH_c	G5W-6522 or G5W-8235 or G5W-8373	G5W-8235 G5W-8373 G5W-6522	G5W-6522-MONOMER or G5W-8235-MONOMER or G5W-8373-MONOMER	PWY-3841	1	-1000	1000	0		EC-1.5.1.5
METHYLGLUTACONYL-COA-HYDRATASE-RXN_m		3-HYDROXY-3-METHYL-GLUTARYL-COA_m <=> TRANS-3-METHYL-GLUTACONYL-COA_m + WATER_m	G5W-9613 or G5W-9641	G5W-9641 G5W-9613	G5W-9613-MONOMER or G5W-9641-MONOMER	LEU-DEG2-PWY	0	-1000	0	0		EC-4.2.1.18
METHYLMALONYL-COA-EPIM-RXN_c		METHYL-MALONYL-COA_c --> D-METHYL-MALONYL-COA_c	G5W-9206 or G5W-11260	G5W-11260 G5W-9206	G5W-9206-MONOMER or G5W-11260-MONOMER		0	0	1000	0		EC-5.1.99.1
METHYLMALONYL-COA-MUT-RXN_c		METHYL-MALONYL-COA_c --> SUC-COA_c	G5W-7913	G5W-7913	G5W-7913-MONOMER		0	0	1000	0		EC-5.4.99.2
METHYLTHIOADENOSINE-NUCLEOSIDASE-RXN_c		5-METHYLTHIOADENOSINE_c + WATER_c --> ADENINE_c + CPD-560_c	G5W-6849 or G5W-8551 or G5W-8625 or G5W-9802 or G5W-11231	G5W-8625 G5W-6849 G5W-8551 G5W-11231 G5W-9802	G5W-6849-MONOMER or G5W-8551-MONOMER or G5W-8625-MONOMER or G5W-9802-MONOMER or G5W-11231-MONOMER	PWY-6754	0	0	1000	0		EC-3.2.2.16
MET_biomass		<=> MET_c					1	-1000	1000	0
MET_pc		MET_p <=> MET_c					1	-1000	1000	0
MEVALONATE-KINASE-RXN_c		ATP_c + MEVALONATE_c --> ADP_c + CPD-499_c + PROTON_c	G5W-8245 or G5W-9515	G5W-9515 G5W-8245	G5W-8245-MONOMER or G5W-9515-MONOMER	PWY-922	0	0	1000	0		EC-2.7.1.36
MG+2_rev_vc		MG+2_c + 2.0 Pumped-PROTON_v --> MG+2_v + 2.0 PROTON_c					0	0	1000	0
MHPCHYDROL-RXN_c		CPD-157_c + WATER_c --> CPD-14447_c + PROTON_c + SUC_c	G5W-6667 or G5W-11397	G5W-11397 G5W-6667	G5W-6667-MONOMER or G5W-11397-MONOMER		0	0	1000	0		EC-3.7.1.14
MMUM-RXN_c		CPD-397_c + HOMO-CYS_c --> 2.0 MET_c + PROTON_c	G5W-8327 or G5W-9596 or G5W-12129	G5W-12129 G5W-8327 G5W-9596	G5W-8327-MONOMER or G5W-9596-MONOMER or G5W-12129-MONOMER	PWY-5441|PWY-702	0	0	1000	0		EC-2.1.1.10
MTOB_pc		CPD-479_p <=> CPD-479_c					1	-1000	1000	0
MYO-INOSITOL-1-KINASE-RXN_c		ATP_c + MYO-INOSITOL_c --> 1-L-MYO-INOSITOL-1-P_c + ADP_c + PROTON_c	G5W-12123	G5W-12123	G5W-12123-MONOMER		0	0	1000	0		EC-2.7.1.64
MYO-INOSITOL-1-PHOSPHATE-SYNTHASE-RXN_c		GLC-6-P_c --> 1-L-MYO-INOSITOL-1-P_c	G5W-6426 or G5W-8116	G5W-6426 G5W-8116	G5W-6426-MONOMER or G5W-8116-MONOMER	PWY-2301	0	0	1000	0		EC-5.5.1.4
MYO-INOSITOL-1OR-4-MONOPHOSPHATASE-RXN_c		1-L-MYO-INOSITOL-1-P_c + WATER_c --> MYO-INOSITOL_c + Pi_c	G5W-6711 or G5W-12049	G5W-6711 G5W-12049	G5W-6711-MONOMER or G5W-12049-MONOMER	PWY-2301	0	0	1000	0		EC-3.1.3.25
MYO-INOSITOL-2-DEHYDROGENASE-RXN_c		MYO-INOSITOL_c + NAD_c --> CPD-14808_c + NADH_c + PROTON_c	G5W-7694	G5W-7694	G5W-7694-MONOMER		0	0	1000	0		EC-1.1.1.18
Mehler_Reaction_p		OXYGEN-MOLECULE_p + Plastocyanin-Reduced_p --> Oxidized-Plastocyanins_p + SUPER-OXIDE_p					0	0	1000	0
Mg+2_pc		MG+2_p <=> MG+2_c					1	-1000	1000	0
Mg_tx		Pumped-PROTON_c <=> MG+2_c + PROTON_c					1	-1000	1000	0
Mitochondrial_ATP_Synthase_m		3.0 ADP_m + 3.0 Pi_m + 10.0 Pumped-PROTON_m --> 3.0 ATP_m + 7.0 PROTON_m + 3.0 WATER_m					0	0	1000	0
N-ACETYLGLUTPREDUCT-RXN_p		CPD-469_p + NADP_p + Pi_p <=> N-ACETYL-GLUTAMYL-P_p + NADPH_p + PROTON_p	G5W-11298	G5W-11298	G5W-11298-MONOMER	GLUTORN-PWY|ARGSYNBSUB-PWY	0	-1000	0	0		EC-1.2.1.38
N-ACETYLTRANSFER-RXN_p		ACETYL-COA_p + GLT_p --> ACETYL-GLU_p + CO-A_p + PROTON_p	G5W-7796 or G5W-9177 or G5W-9327 or G5W-9897 or G5W-11442	G5W-9177 G5W-9327 G5W-9897 G5W-7796 G5W-11442	G5W-7796-MONOMER or G5W-9177-MONOMER or G5W-9327-MONOMER or G5W-9897-MONOMER or G5W-11442-MONOMER	GLUTORN-PWY|ARGSYNBSUB-PWY	0	0	1000	0		EC-2.3.1.1
N-CARBAMOYLPUTRESCINE-AMIDASE-RXN_c		CPD-597_c + 2.0 PROTON_c + WATER_c --> AMMONIUM_c + CARBON-DIOXIDE_c + PUTRESCINE_c	G5W-7679 or G5W-9127	G5W-9127 G5W-7679	G5W-7679-MONOMER or G5W-9127-MONOMER	PWY-43	0	0	1000	0		EC-3.5.1.53
N-CARBAMOYLSARCOSINE-AMIDASE-RXN_c		CARBAMOYL-SARCOSINE_c + 2.0 PROTON_c + WATER_c --> AMMONIUM_c + CARBON-DIOXIDE_c + SARCOSINE_c	G5W-9858	G5W-9858	G5W-9858-MONOMER		0	0	1000	0		EC-3.5.1.59
NAD-KIN-RXN_c		ATP_c + NAD_c --> ADP_c + NADP_c + PROTON_c	G5W-6469 or G5W-7463 or G5W-9962 or G5W-10374 or G5W-11874	G5W-10374 G5W-11874 G5W-9962 G5W-7463 G5W-6469	G5W-6469-MONOMER or G5W-7463-MONOMER or G5W-9962-MONOMER or G5W-10374-MONOMER or G5W-11874-MONOMER	PWY-5083	0	0	1000	0		EC-2.7.1.23
NAD-KIN-RXN_p		ATP_p + NAD_p --> ADP_p + NADP_p + PROTON_p	G5W-6469 or G5W-7463 or G5W-9962 or G5W-10374 or G5W-11874	G5W-6469 G5W-10374 G5W-11874 G5W-9962 G5W-7463	G5W-6469-MONOMER or G5W-7463-MONOMER or G5W-9962-MONOMER or G5W-10374-MONOMER or G5W-11874-MONOMER	PWY-5083	0	0	1000	0		EC-2.7.1.23
NAD-SYNTH-GLN-RXN_c		ATP_c + DEAMIDO-NAD_c + GLN_c + WATER_c --> AMP_c + GLT_c + NAD_c + PPI_c + PROTON_c	G5W-8902	G5W-8902	G5W-8902-MONOMER	PYRIDNUCSYN-PWY	0	0	1000	0		EC-6.3.5.1
NAD-SYNTH-NH3-RXN_c		AMMONIUM_c + ATP_c + DEAMIDO-NAD_c --> AMP_c + NAD_c + PPI_c + PROTON_c				PYRIDNUCSYN-PWY	0	0	1000	0		EC-6.3.1.5
NADH-DEHYDROG-A-RXN_m		NADH_m + 5.0 PROTON_m + Ubiquinones_m --> NAD_m + 4.0 Pumped-PROTON_m + Ubiquinols_m	G5W-6342 or G5W-6688 or G5W-6702 or G5W-6722 or G5W-6872 or G5W-6911 or G5W-7156 or G5W-7303 or G5W-7330 or G5W-7405 or G5W-7434 or G5W-7435 or G5W-7610 or G5W-7918 or G5W-8156 or G5W-8426 or G5W-8707 or G5W-8740 or G5W-8779 or G5W-9031 or G5W-9212 or G5W-9460 or G5W-9588 or G5W-9644 or G5W-9810 or G5W-9862 or G5W-9894 or G5W-9895 or G5W-10035 or G5W-10184 or G5W-10241 or G5W-10274 or G5W-10323 o…	G5W-9894 G5W-9862 G5W-8426 G5W-10759 G5W-9810 G5W-12137 G5W-9588 G5W-10241 G5W-9460 G5W-11603 G5W-12009 G5W-7303 G5W-6342 G5W-7434 G5W-7435 G5W-10323 G5W-11969 G5W-11574 G5W-8740 G5W-6911 G5W-9895 G5W-8779 G5W-11045 G5W-12250 G5W-6688 G5W-10274 G5W-6872 G5W-9644 G5W-10184 G5W-8707 G5W-7330 G5W-10707 G5W-9212 G5W-8156 G5W-6702 G5W-6722 G5W-7918 G5W-7405 G5W-10035 G5W-9031 G5W-7156 G5W-7610	G5W-6342-MONOMER or G5W-6688-MONOMER or G5W-6702-MONOMER or G5W-6722-MONOMER or G5W-6872-MONOMER or G5W-6911-MONOMER or G5W-7156-MONOMER or G5W-7303-MONOMER or G5W-7330-MONOMER or G5W-7405-MONOMER or G5W-7434-MONOMER or G5W-7435-MONOMER or G5W-7610-MONOMER or G5W-7918-MONOMER or G5W-8156-MONOMER or G5W-8426-MONOMER or G5W-8707-MONOMER or G5W-8740-MONOMER or G5W-8779-MONOMER or G5W-9031-MONOMER or…	PWY-5083|PWY-4302|PWY-3781	0	0	1000	0		EC-1.6.5.3
NADH-KINASE-RXN_c		ATP_c + NADH_c --> ADP_c + NADPH_c + PROTON_c	G5W-6469 or G5W-9962 or G5W-10374 or G5W-11874	G5W-10374 G5W-11874 G5W-9962 G5W-6469	G5W-6469-MONOMER or G5W-9962-MONOMER or G5W-10374-MONOMER or G5W-11874-MONOMER	PWY-5083	0	0	1000	0		EC-2.7.1.86
NADH-KINASE-RXN_x		ATP_x + NADH_x --> ADP_x + NADPH_x + PROTON_x	G5W-6469 or G5W-9962 or G5W-10374 or G5W-11874	G5W-10374 G5W-11874 G5W-9962 G5W-6469	G5W-6469-MONOMER or G5W-9962-MONOMER or G5W-10374-MONOMER or G5W-11874-MONOMER	PWY-5083	0	0	1000	0		EC-2.7.1.86
NADPH-DEHYDROGENASE-FLAVIN-RXN_c		CPD-316_c + NADP_c --> NADPH_c + 2.0 PROTON_c + RIBOFLAVIN_c	G5W-8436 or G5W-8881	G5W-8436 G5W-8881	G5W-8436-MONOMER or G5W-8881-MONOMER		0	0	1000	0		EC-1.5.1.30
NADPH_Dehydrogenase_p		PLASTOQUINONE_p + 6.0 PROTON_p + 2.0 Reduced-ferredoxins_p --> 2.0 Oxidized-ferredoxins_p + Plastoquinols_p + 4.0 Pumped-PROTON_p					0	0	1000	0
NADPHoxc_tx		NADP_c + WATER_c <=> NADPH_c + 0.5 OXYGEN-MOLECULE_c + PROTON_c					1	-1000	1000	0
NADPHoxm_tx		NADP_m + WATER_m <=> NADPH_m + 0.5 OXYGEN-MOLECULE_m + PROTON_m					1	-1000	1000	0
NADPHoxp_tx		NADP_p + WATER_p <=> NADPH_p + 0.5 OXYGEN-MOLECULE_p + PROTON_p					1	-1000	1000	0
NADPHoxx_tx		NADP_x + WATER_x <=> NADPH_x + 0.5 OXYGEN-MOLECULE_x + PROTON_x					1	-1000	1000	0
NADPYROPHOSPHAT-RXN_c		NAD_c + WATER_c --> AMP_c + NICOTINAMIDE_NUCLEOTIDE_c + 2.0 PROTON_c	G5W-6500 or G5W-7347 or G5W-8085 or G5W-8445 or G5W-9589 or G5W-11071 or G5W-11642 or G5W-12056 or G5W-12210	G5W-8445 G5W-11642 G5W-11071 G5W-12056 G5W-8085 G5W-12210 G5W-7347 G5W-6500 G5W-9589	G5W-6500-MONOMER or G5W-7347-MONOMER or G5W-8085-MONOMER or G5W-8445-MONOMER or G5W-9589-MONOMER or G5W-11071-MONOMER or G5W-11642-MONOMER or G5W-12056-MONOMER or G5W-12210-MONOMER		0	0	1000	0		EC-3.6.1.22
NAG1P-URIDYLTRANS-RXN_c		N-ACETYL-D-GLUCOSAMINE-1-P_c + PROTON_c + UTP_c --> PPI_c + UDP-N-ACETYL-D-GLUCOSAMINE_c	G5W-8216 or G5W-8519	G5W-8519 G5W-8216	G5W-8216-MONOMER or G5W-8519-MONOMER	UDPNACETYLGALSYN-PWY	0	0	1000	0		EC-2.7.7.23
NAPHTHOATE-SYN-RXN_c		CPD-6972_c + PROTON_c --> CPD-9925_c + WATER_c	G5W-9323	G5W-9323	G5W-9323-MONOMER	PWY-5791	0	0	1000	0		EC-4.1.3.36
NARINGENIN-3-DIOXYGENASE-RXN_c	Flavonone 3-hydroxylase	2-KETOGLUTARATE_c + NARINGENIN-CMPD_c + OXYGEN-MOLECULE_c --> CARBON-DIOXIDE_c + DIHYDROKAEMPFEROL-CMPD_c + SUC_c	G5W-11831	G5W-11831	G5W-11831-MONOMER	PWY-6787|PWY1F-FLAVSYN	0	0	1000	0		EC-1.14.11.9
NARINGENIN-CHALCONE-SYNTHASE-RXN_c		3.0 MALONYL-COA_c + P-COUMAROYL-COA_c + 3.0 PROTON_c --> APIGENIN_c + 3.0 CARBON-DIOXIDE_c + 4.0 CO-A_c	G5W-7030 or G5W-7152 or G5W-7568 or G5W-7761 or G5W-8346 or G5W-8606 or G5W-8853 or G5W-8900 or G5W-9645 or G5W-10359 or G5W-11692	G5W-10359 G5W-8606 G5W-8853 G5W-7761 G5W-7030 G5W-8900 G5W-8346 G5W-11692 G5W-7152 G5W-9645 G5W-7568	G5W-7030-MONOMER or G5W-7152-MONOMER or G5W-7568-MONOMER or G5W-7761-MONOMER or G5W-8346-MONOMER or G5W-8606-MONOMER or G5W-8853-MONOMER or G5W-8900-MONOMER or G5W-9645-MONOMER or G5W-10359-MONOMER or G5W-11692-MONOMER	PWY-6787|PWY1F-FLAVSYN	0	0	1000	0		EC-2.3.1.74
NH4_mc		AMMONIUM_m <=> AMMONIUM_c					1	-1000	1000	0
NH4_pc		AMMONIUM_p <=> AMMONIUM_c					1	-1000	1000	0
NH4_tx		<=> AMMONIUM_c					1	-1000	1000	0
NH4_xc		AMMONIUM_x <=> AMMONIUM_c					1	-1000	1000	0
NICONUCADENYLYLTRAN-RXN_c		ATP_c + NICOTINATE_NUCLEOTIDE_c + PROTON_c --> DEAMIDO-NAD_c + PPI_c	G5W-7136	G5W-7136	G5W-7136-MONOMER	PYRIDNUCSYN-PWY	0	0	1000	0		EC-2.7.7.18
NICOTINAMID-RXN_c		NIACINAMIDE_c + WATER_c --> AMMONIUM_c + NIACINE_c	G5W-8856 or G5W-10510 or G5W-10812	G5W-8856 G5W-10812 G5W-10510	G5W-8856-MONOMER or G5W-10510-MONOMER or G5W-10812-MONOMER		0	0	1000	0		EC-3.5.1.19
NICOTINATEPRIBOSYLTRANS-RXN_c		ATP_c + NIACINE_c + PRPP_c + WATER_c --> ADP_c + NICOTINATE_NUCLEOTIDE_c + PPI_c + Pi_c	G5W-7753 or G5W-10796	G5W-7753 G5W-10796	G5W-7753-MONOMER or G5W-10796-MONOMER		0	0	1000	0		EC-6.3.4.21
NICOTINATE_NUCLEOTIDE_pc		NICOTINATE_NUCLEOTIDE_p <=> NICOTINATE_NUCLEOTIDE_c					1	-1000	1000	0
NITRATE-REDUCTASE-NADH-RXN_c		NAD_c + NITRITE_c + WATER_c <=> NADH_c + NITRATE_c + PROTON_c	G5W-9137 or G5W-12439	G5W-9137 G5W-12439	G5W-9137-MONOMER or G5W-12439-MONOMER	PWY-381	0	-1000	0	0		EC-1.7.1.1
NITRATE-REDUCTASE-NADPH-RXN_c		NADP_c + NITRITE_c + WATER_c <=> NADPH_c + NITRATE_c + PROTON_c					0	-1000	0	0		EC-1.7.1.3
NITRATE_H+_rev_vc		2.0 NITRATE_c + Pumped-PROTON_v --> 2.0 NITRATE_v + PROTON_c					0	0	1000	0
NITRATE_vc		NITRATE_v --> NITRATE_c					0	0	1000	0
NITRIC-OXIDE-SYNTHASE-RXN_m		2.0 ARG_m + 3.0 NADPH_m + 4.0 OXYGEN-MOLECULE_m + PROTON_m --> 2.0 L-CITRULLINE_m + 3.0 NADP_m + 2.0 NITRIC-OXIDE_m + 4.0 WATER_m	G5W-8054 or G5W-8633 or G5W-10111 or G5W-12446	G5W-10111 G5W-12446 G5W-8633 G5W-8054	G5W-8054-MONOMER or G5W-8633-MONOMER or G5W-10111-MONOMER or G5W-12446-MONOMER		0	0	1000	0		EC-1.14.13.39
NITRITE_pc		NITRITE_p <=> NITRITE_c					1	-1000	1000	0
NO3_tx		2.0 Pumped-PROTON_c <=> NITRATE_c + 2.0 PROTON_c					1	-1000	1000	0
O-SUCCHOMOSERLYASE-RXN_c		CYS_c + O-SUCCINYL-L-HOMOSERINE_c --> L-CYSTATHIONINE_c + PROTON_c + SUC_c	G5W-8591 or G5W-11427 or G5W-11806	G5W-11806 G5W-8591 G5W-11427	G5W-8591-MONOMER or G5W-11427-MONOMER or G5W-11806-MONOMER		0	0	1000	0		EC-2.5.1.48
O-SUCCINYLBENZOATE-COA-LIG-RXN_c		ATP_c + CO-A_c + O-SUCCINYLBENZOATE_c --> AMP_c + CPD-6972_c + PPI_c	G5W-9921	G5W-9921	G5W-9921-MONOMER		0	0	1000	0		EC-6.2.1.26
O-SUCCINYLBENZOATE-COA-SYN-RXN_c		CPD-9923_c --> O-SUCCINYLBENZOATE_c + WATER_c	G5W-9158 or G5W-10792	G5W-10792 G5W-9158	G5W-9158-MONOMER or G5W-10792-MONOMER	PWY-5791	0	0	1000	0		EC-4.2.1.113
O2_mc		OXYGEN-MOLECULE_m <=> OXYGEN-MOLECULE_c					1	-1000	1000	0
O2_pc		OXYGEN-MOLECULE_p <=> OXYGEN-MOLECULE_c					1	-1000	1000	0
O2_tx		<=> OXYGEN-MOLECULE_c					1	-1000	1000	0
O2_xc		OXYGEN-MOLECULE_x <=> OXYGEN-MOLECULE_c					1	-1000	1000	0
OAA_ACONITATE_mc		CIS-ACONITATE_c + OXALACETIC_ACID_m <=> CIS-ACONITATE_m + OXALACETIC_ACID_c					1	-1000	1000	0
OAA_CIT_mc		CIT_c + OXALACETIC_ACID_m <=> CIT_m + OXALACETIC_ACID_c					1	-1000	1000	0
OAA_ISOCITRATE_mc		OXALACETIC_ACID_m + THREO-DS-ISO-CITRATE_c <=> OXALACETIC_ACID_c + THREO-DS-ISO-CITRATE_m					1	-1000	1000	0
OAA_MAL_mc		MAL_c + OXALACETIC_ACID_m <=> MAL_m + OXALACETIC_ACID_c					1	-1000	1000	0
OAA_MAL_pc		MAL_c + OXALACETIC_ACID_p <=> MAL_p + OXALACETIC_ACID_c					1	-1000	1000	0
OAA_Pi_mc		OXALACETIC_ACID_m + Pi_c <=> OXALACETIC_ACID_c + Pi_m					1	-1000	1000	0
OAA_SO4_mc		OXALACETIC_ACID_m + SULFATE_c <=> OXALACETIC_ACID_c + SULFATE_m					1	-1000	1000	0
OAA_SUC_mc		OXALACETIC_ACID_m + SUC_c <=> OXALACETIC_ACID_c + SUC_m					1	-1000	1000	0
OAA_xc		OXALACETIC_ACID_x <=> OXALACETIC_ACID_c					1	-1000	1000	0
OHMETHYLBILANESYN-RXN_p		4.0 PORPHOBILINOGEN_p + WATER_p --> 4.0 AMMONIUM_p + HYDROXYMETHYLBILANE_p	G5W-10236	G5W-10236	G5W-10236-MONOMER	PWY-5188	0	0	1000	0		EC-2.5.1.61
OHMETPYRKIN-RXN_c		ATP_c + HMP_c --> ADP_c + AMINO-HYDROXYMETHYL-METHYL-PYR-P_c + PROTON_c	G5W-7755	G5W-7755	G5W-7755-MONOMER	PWY-6910	0	0	1000	0		EC-2.7.1.49
ORNCARBAMTRANSFER-RXN_m		CARBAMOYL-P_m + L-ORNITHINE_m <=> L-CITRULLINE_m + PROTON_m + Pi_m	G5W-7526	G5W-7526	G5W-7526-MONOMER	CITRULLINE-DEG-PWY|ARGSYN-PWY|PWY-4984|PWY-7060|ARGSYNBSUB-PWY	1	-1000	1000	0		EC-2.1.3.3
ORNCARBAMTRANSFER-RXN_p		CARBAMOYL-P_p + L-ORNITHINE_p <=> L-CITRULLINE_p + PROTON_p + Pi_p	G5W-7526	G5W-7526	G5W-7526-MONOMER	CITRULLINE-DEG-PWY|ARGSYN-PWY|PWY-4984|PWY-7060|ARGSYNBSUB-PWY	1	-1000	1000	0		EC-2.1.3.3
ORNDECARBOX-RXN_c		L-ORNITHINE_c + PROTON_c --> CARBON-DIOXIDE_c + PUTRESCINE_c	G5W-7299 or G5W-9273	G5W-7299 G5W-9273	G5W-7299-MONOMER or G5W-9273-MONOMER	PWY-46	0	0	1000	0		EC-4.1.1.17
ORNITHINE-GLU-AMINOTRANSFERASE-RXN_c	Ornithine--oxo-glutarate aminotransferase	2-KETOGLUTARATE_c + L-ORNITHINE_c <=> GLT_c + L-GLUTAMATE_GAMMA-SEMIALDEHYDE_c				PWY-3341|ARGASEDEG-PWY|ARG-PRO-PWY|PWY-6922	1	-1000	1000	0		EC-2.6.1.13
ORNITHINE_CITRULLINE_mc		L-CITRULLINE_c + L-ORNITHINE_m <=> L-CITRULLINE_m + L-ORNITHINE_c					1	-1000	1000	0
ORNITHINE_CITRULLINE_pc		L-CITRULLINE_c + L-ORNITHINE_p <=> L-CITRULLINE_p + L-ORNITHINE_c					1	-1000	1000	0
OROPRIBTRANS-RXN_p		OROTIDINE-5-PHOSPHATE_p + PPI_p <=> OROTATE_p + PRPP_p	G5W-8533 or G5W-11998	G5W-8533 G5W-11998	G5W-8533-MONOMER or G5W-11998-MONOMER	PWY-5686	0	-1000	0	0		EC-2.4.2.10
OROTATE_pc		OROTATE_p <=> OROTATE_c					1	-1000	1000	0
OROTPDECARB-RXN_p		OROTIDINE-5-PHOSPHATE_p + PROTON_p --> CARBON-DIOXIDE_p + UMP_p	G5W-8533 or G5W-11998	G5W-8533 G5W-11998	G5W-8533-MONOMER or G5W-11998-MONOMER	PWY-5686	0	0	1000	0		EC-4.1.1.23
OXALATE--COA-LIGASE-RXN_c		ATP_c + CO-A_c + OXALATE_c --> AMP_c + OXALYL-COA_c + PPI_c	G5W-9064	G5W-9064	G5W-9064-MONOMER		0	0	1000	0		EC-6.2.1.8
OXALYL-COA-DECARBOXYLASE-RXN_c		OXALYL-COA_c + PROTON_c --> CARBON-DIOXIDE_c + FORMYL-COA_c	G5W-8454	G5W-8454	G5W-8454-MONOMER		0	0	1000	0		EC-4.1.1.8
P-AMINO-BENZOATE_mc		P-AMINO-BENZOATE_m <=> P-AMINO-BENZOATE_c					1	-1000	1000	0
P-AMINO-BENZOATE_pc		P-AMINO-BENZOATE_p <=> P-AMINO-BENZOATE_c					1	-1000	1000	0
P-PANTOCYSDECARB-RXN_c		PROTON_c + R-4-PHOSPHOPANTOTHENOYL-L-CYSTEINE_c --> CARBON-DIOXIDE_c + PANTETHEINE-P_c	G5W-7549 or G5W-10735	G5W-7549 G5W-10735	G5W-7549-MONOMER or G5W-10735-MONOMER	COA-PWY	0	0	1000	0		EC-4.1.1.36
P-PANTOCYSLIG-RXN_c		4-P-PANTOTHENATE_c + CTP_c + CYS_c --> CMP_c + PPI_c + PROTON_c + R-4-PHOSPHOPANTOTHENOYL-L-CYSTEINE_c	G5W-7831 or G5W-12298	G5W-12298 G5W-7831	G5W-7831-MONOMER or G5W-12298-MONOMER	COA-PWY	0	0	1000	0		EC-6.3.2.5
PABASYN-RXN_p		CHORISMATE_p + GLN_p --> 4-AMINO-4-DEOXYCHORISMATE_p + GLT_p	G5W-10175	G5W-10175	G5W-10175-MONOMER	PWY-6543|PWY-3742	0	0	1000	0		EC-2.6.1.85
PALMITATE_biomass		<=> PALMITATE_c					1	-1000	1000	0
PALMITATE_pc		PALMITATE_p <=> PALMITATE_c					1	-1000	1000	0
PALMITATE_rev_xc		2.0 ATP_c + PALMITATE_c + 2.0 WATER_c --> 2.0 ADP_c + PALMITATE_x + 2.0 PROTON_c + 2.0 Pi_c					0	0	1000	0
PALMITATE_xc		2.0 ATP_c + PALMITATE_x + 2.0 WATER_c --> 2.0 ADP_c + PALMITATE_c + 2.0 PROTON_c + 2.0 Pi_c					0	0	1000	0
PALMITOYL-COA-HYDROLASE-RXN_c		PALMITYL-COA_c + WATER_c --> CO-A_c + PALMITATE_c + PROTON_c	G5W-11080 or G5W-11150	G5W-11150 G5W-11080	G5W-11080-MONOMER or G5W-11150-MONOMER	PWY-321|PWY-1121|PWY-6733	0	0	1000	0		EC-3.1.2.2
PANTEPADENYLYLTRAN-RXN_c		ATP_c + PANTETHEINE-P_c + PROTON_c --> DEPHOSPHO-COA_c + PPI_c	G5W-8195 or G5W-9861	G5W-8195 G5W-9861	G5W-8195-MONOMER or G5W-9861-MONOMER	COA-PWY	0	0	1000	0		EC-2.7.7.3
PANTOATE-BETA-ALANINE-LIG-RXN_c		ATP_c + B-ALANINE_c + L-PANTOATE_c --> AMP_c + PANTOTHENATE_c + PPI_c + PROTON_c	G5W-8402	G5W-8402	G5W-8402-MONOMER	PANTO-PWY	0	0	1000	0		EC-6.3.2.1
PANTOTHENATE-KIN-RXN_c	type III pantothenate kinase	ATP_c + PANTOTHENATE_c --> 4-P-PANTOTHENATE_c + ADP_c + PROTON_c	G5W-8787 or G5W-12162	G5W-8787 G5W-12162	G5W-8787-MONOMER or G5W-12162-MONOMER	PANTO-PWY	0	0	1000	0		EC-2.7.1.33
PAPS_pc		PAPS_p <=> PAPS_c					1	-1000	1000	0
PEPCARBOX-RXN_c		OXALACETIC_ACID_c + Pi_c <=> HCO3_c + PHOSPHO-ENOL-PYRUVATE_c	G5W-7150 or G5W-8316 or G5W-9867 or G5W-11267 or G5W-11744 or G5W-12459	G5W-12459 G5W-8316 G5W-11744 G5W-11267 G5W-9867 G5W-7150	G5W-7150-MONOMER or G5W-8316-MONOMER or G5W-9867-MONOMER or G5W-11267-MONOMER or G5W-11744-MONOMER or G5W-12459-MONOMER	PWYQT-4429|PWY-241|PWY-6549	0	-1000	0	0		EC-4.1.1.31
PEPCARBOXYKIN-RXN_c		ATP_c + OXALACETIC_ACID_c --> ADP_c + CARBON-DIOXIDE_c + PHOSPHO-ENOL-PYRUVATE_c	G5W-8795 or G5W-11100 or G5W-12012	G5W-11100 G5W-12012 G5W-8795	G5W-8795-MONOMER or G5W-11100-MONOMER or G5W-12012-MONOMER	GLUCONEO-PWY	0	0	1000	0		EC-4.1.1.49
PEPDEPHOS-RXN_c		ATP_c + PYRUVATE_c <=> ADP_c + PHOSPHO-ENOL-PYRUVATE_c + PROTON_c	G5W-6389 or G5W-6726 or G5W-7959 or G5W-8249 or G5W-8375 or G5W-9190 or G5W-9539 or G5W-9822 or G5W-11072 or G5W-11951 or G5W-12328	G5W-6726 G5W-12328 G5W-6389 G5W-7959 G5W-9822 G5W-8375 G5W-11951 G5W-8249 G5W-11072 G5W-9190 G5W-9539	G5W-6389-MONOMER or G5W-6726-MONOMER or G5W-7959-MONOMER or G5W-8249-MONOMER or G5W-8375-MONOMER or G5W-9190-MONOMER or G5W-9539-MONOMER or G5W-9822-MONOMER or G5W-11072-MONOMER or G5W-11951-MONOMER or G5W-12328-MONOMER	GLYCOLYSIS|PWY-5723|PWY-1042	0	-1000	0	0		EC-2.7.1.40
PEPDEPHOS-RXN_p		ATP_p + PYRUVATE_p <=> ADP_p + PHOSPHO-ENOL-PYRUVATE_p + PROTON_p	G5W-6389 or G5W-6726 or G5W-7959 or G5W-8249 or G5W-8375 or G5W-9190 or G5W-9539 or G5W-9822 or G5W-11072 or G5W-11951 or G5W-12328	G5W-6726 G5W-12328 G5W-6389 G5W-9822 G5W-7959 G5W-8375 G5W-11951 G5W-8249 G5W-11072 G5W-9190 G5W-9539	G5W-6389-MONOMER or G5W-6726-MONOMER or G5W-7959-MONOMER or G5W-8249-MONOMER or G5W-8375-MONOMER or G5W-9190-MONOMER or G5W-9539-MONOMER or G5W-9822-MONOMER or G5W-11072-MONOMER or G5W-11951-MONOMER or G5W-12328-MONOMER	GLYCOLYSIS|PWY-5723|PWY-1042	0	-1000	0	0		EC-2.7.1.40
PEPSYNTH-RXN_c		ATP_c + PYRUVATE_c + WATER_c --> AMP_c + PHOSPHO-ENOL-PYRUVATE_c + 2.0 PROTON_c + Pi_c				GLYCOLYSIS|GLUCONEO-PWY	0	0	1000	0		EC-2.7.9.2
PEP_Pi_pc		PHOSPHO-ENOL-PYRUVATE_p + Pi_c <=> PHOSPHO-ENOL-PYRUVATE_c + Pi_p					1	-1000	1000	0
PGLUCISOM-RXN_c		GLC-6-P_c <=> FRUCTOSE-6P_c	G5W-7172 or G5W-10811 or G5W-11738	G5W-7172 G5W-11738 G5W-10811	G5W-7172-MONOMER or G5W-10811-MONOMER or G5W-11738-MONOMER	PWY-621|PWY-622|GLYCOLYSIS|PWY-5659|SUCSYN-PWY|GLUCONEO-PWY	1	-1000	1000	0		EC-5.3.1.9
PGLUCISOM-RXN_p		GLC-6-P_p <=> FRUCTOSE-6P_p	G5W-7172 or G5W-10811 or G5W-11738	G5W-10811 G5W-7172 G5W-11738	G5W-7172-MONOMER or G5W-10811-MONOMER or G5W-11738-MONOMER	PWY-621|PWY-622|GLYCOLYSIS|PWY-5659|SUCSYN-PWY|GLUCONEO-PWY	1	-1000	1000	0		EC-5.3.1.9
PGLYCDEHYDROG-RXN_p		G3P_p + NAD_p --> 3-P-HYDROXYPYRUVATE_p + NADH_p + PROTON_p	G5W-6394 or G5W-6787 or G5W-7617	G5W-6787 G5W-6394 G5W-7617	G5W-6394-MONOMER or G5W-6787-MONOMER or G5W-7617-MONOMER	SERSYN-PWY	0	0	1000	0		EC-1.1.1.95
PHENYLALANINE-AMMONIA-LYASE-RXN_c		PHE_c --> AMMONIUM_c + CPD-674_c	G5W-6590 or G5W-6767 or G5W-7032 or G5W-7267 or G5W-8801 or G5W-9553 or G5W-10033 or G5W-11104 or G5W-12180	G5W-6590 G5W-7032 G5W-10033 G5W-11104 G5W-12180 G5W-8801 G5W-7267 G5W-9553 G5W-6767	G5W-6590-MONOMER or G5W-6767-MONOMER or G5W-7032-MONOMER or G5W-7267-MONOMER or G5W-8801-MONOMER or G5W-9553-MONOMER or G5W-10033-MONOMER or G5W-11104-MONOMER or G5W-12180-MONOMER	PWY-6457|PWY1F-467|PWY-1121	0	0	1000	0		EC-4.3.1.25|EC-4.3.1.24
PHENYLALANINE-DECARBOXYLASE-RXN_c		PHE_c + PROTON_c --> CARBON-DIOXIDE_c + PHENYLETHYLAMINE_c				PWY-5751	0	0	1000	0		EC-4.1.1.53
PHENYLPYRUVATE-TAUTOMERASE-RXN_c		PHENYL-PYRUVATE_c --> ENOL-PHENYLPYRUVATE_c	G5W-8317 or G5W-11595 or G5W-12283	G5W-12283 G5W-11595 G5W-8317	G5W-8317-MONOMER or G5W-11595-MONOMER or G5W-12283-MONOMER		0	0	1000	0		EC-5.3.2.1
PHE_biomass		<=> PHE_c					1	-1000	1000	0
PHE_pc		PHE_p <=> PHE_c					1	-1000	1000	0
PHOSACETYLGLUCOSAMINEMUT-RXN_c		N-ACETYL-D-GLUCOSAMINE-6-P_c --> N-ACETYL-D-GLUCOSAMINE-1-P_c	G5W-9952	G5W-9952	G5W-9952-MONOMER	UDPNACETYLGALSYN-PWY	0	0	1000	0		EC-5.4.2.3
PHOSGLYPHOS-RXN_c		ATP_c + G3P_c <=> ADP_c + DPG_c	G5W-8033 or G5W-8992 or G5W-9852 or G5W-11131 or G5W-11838	G5W-8033 G5W-8992 G5W-11131 G5W-11838 G5W-9852	G5W-8033-MONOMER or G5W-8992-MONOMER or G5W-9852-MONOMER or G5W-11131-MONOMER or G5W-11838-MONOMER	GLYCOLYSIS|PWY-1042|CALVIN-PWY|SUCSYN-PWY|GLUCONEO-PWY	1	-1000	1000	0		EC-2.7.2.3
PHOSGLYPHOS-RXN_p		ATP_p + G3P_p <=> ADP_p + DPG_p	G5W-8033 or G5W-8992 or G5W-9852 or G5W-11131 or G5W-11838	G5W-11838 G5W-8033 G5W-8992 G5W-11131 G5W-9852	G5W-8033-MONOMER or G5W-8992-MONOMER or G5W-9852-MONOMER or G5W-11131-MONOMER or G5W-11838-MONOMER	GLYCOLYSIS|PWY-1042|CALVIN-PWY|SUCSYN-PWY|GLUCONEO-PWY	1	-1000	1000	0		EC-2.7.2.3
PHOSMANMUT-RXN_c		MANNOSE-1P_c <=> CPD-15979_c	G5W-8320 or G5W-8385 or G5W-11000	G5W-8320 G5W-11000 G5W-8385	G5W-8320-MONOMER or G5W-8385-MONOMER or G5W-11000-MONOMER	PWY-5659|PWY-882	0	-1000	0	0		EC-5.4.2.8
PHOSNACMURPENTATRANS-RXN_c	UDP-<i>N</i>-acetylmuramoyl-L-alanyl-D-glutamyl-<I>meso</I>-2,6-diaminopimelyl-D-alanyl-D-alanine:undecaprenyl-phosphate transferase	C1_c + CPD-9646_c --> C5_c + UMP_c	G5W-10308	G5W-10308	G5W-10308-MONOMER		0	0	1000	0		EC-2.7.8.13
PHOSPHATE_tx		3.0 Pumped-PROTON_c <=> 3.0 PROTON_c + Pi_c					1	-1000	1000	0
PHOSPHOENOLPYRUVATE-PHOSPHATASE-RXN_c		PHOSPHO-ENOL-PYRUVATE_c + WATER_c --> PYRUVATE_c + Pi_c	G5W-8513 or G5W-10302	G5W-8513 G5W-10302	G5W-8513-MONOMER or G5W-10302-MONOMER		0	0	1000	0		EC-3.1.3.60
PHOSPHOGLUCMUT-RXN_c		GLC-1-P_c <=> GLC-6-P_c	G5W-6529 or G5W-8320 or G5W-8385 or G5W-8452	G5W-6529 G5W-8320 G5W-8452 G5W-8385	G5W-6529-MONOMER or G5W-8320-MONOMER or G5W-8385-MONOMER or G5W-8452-MONOMER	PWY-622|GLUCOSE1PMETAB-PWY|PWY-7343	1	-1000	1000	0		EC-5.4.2.2
PHOSPHOGLUCMUT-RXN_p		GLC-1-P_p <=> GLC-6-P_p	G5W-6529 or G5W-8320 or G5W-8385 or G5W-8452	G5W-8452 G5W-8385 G5W-6529 G5W-8320	G5W-6529-MONOMER or G5W-8320-MONOMER or G5W-8385-MONOMER or G5W-8452-MONOMER	PWY-622|GLUCOSE1PMETAB-PWY|PWY-7343	1	-1000	1000	0		EC-5.4.2.2
PHOSPHOMEVALONATE-KINASE-RXN_x		ATP_x + CPD-499_x --> ADP_x + CPD-641_x	G5W-6810	G5W-6810	G5W-6810-MONOMER	PWY-922	0	0	1000	0		EC-2.7.4.2
PHOSPHORIBULOKINASE-RXN_p		ATP_p + RIBULOSE-5P_p --> ADP_p + D-RIBULOSE-15-P2_p + PROTON_p	G5W-7901 or G5W-11867	G5W-7901 G5W-11867	G5W-7901-MONOMER or G5W-11867-MONOMER	PWY-5723|CALVIN-PWY	0	0	1000	0		EC-2.7.1.19
PLASTOQUINOL--PLASTOCYANIN-REDUCTASE-RXN_p		2.0 Oxidized-Plastocyanins_p + 2.0 PROTON_p + Plastoquinols_p --> PLASTOQUINONE_p + 2.0 Plastocyanin-Reduced_p + 4.0 Pumped-PROTON_p	G5W-7956	G5W-7956	G5W-7956-MONOMER	PWY-101	0	0	1000	0		EC-1.10.9.1
PMPOXI-RXN_c		OXYGEN-MOLECULE_c + PYRIDOXAMINE-5P_c + WATER_c --> AMMONIUM_c + HYDROGEN-PEROXIDE_c + PYRIDOXAL_PHOSPHATE_c	G5W-8548 or G5W-10885	G5W-10885 G5W-8548	G5W-8548-MONOMER or G5W-10885-MONOMER	PLPSAL-PWY	0	0	1000	0		EC-1.4.3.5
PNKIN-RXN_c		ATP_c + PYRIDOXINE_c --> ADP_c + PROTON_c + PYRIDOXINE-5P_c	G5W-7264	G5W-7264	G5W-7264-MONOMER	PLPSAL-PWY	0	0	1000	0		EC-2.7.1.35
PNPOXI-RXN_c		OXYGEN-MOLECULE_c + PYRIDOXINE-5P_c --> HYDROGEN-PEROXIDE_c + PYRIDOXAL_PHOSPHATE_c	G5W-8548 or G5W-10885	G5W-10885 G5W-8548	G5W-8548-MONOMER or G5W-10885-MONOMER	PLPSAL-PWY	0	0	1000	0		EC-1.4.3.5
PORPHOBILSYNTH-RXN_p		2.0 5-AMINO-LEVULINATE_p --> PORPHOBILINOGEN_p + PROTON_p + 2.0 WATER_p	G5W-9210	G5W-9210	G5W-9210-MONOMER	PWY-5188	0	0	1000	0		EC-4.2.1.24
PRAISOM-RXN_p		N-5-PHOSPHORIBOSYL-ANTHRANILATE_p --> CARBOXYPHENYLAMINO-DEOXYRIBULOSE-P_p	G5W-8457 or G5W-8770	G5W-8457 G5W-8770	G5W-8457-MONOMER or G5W-8770-MONOMER	TRPSYN-PWY	0	0	1000	0		EC-5.3.1.24
PREPHENATE-ASP-TRANSAMINE-RXN_c		CPD-659_c + OXALACETIC_ACID_c <=> L-ASPARTATE_c + PREPHENATE_c	G5W-12345 or G5W-12380	G5W-12345 G5W-12380	G5W-12345-MONOMER or G5W-12380-MONOMER		1	-1000	1000	0		EC-2.6.1.78
PREPHENATE-TRANSAMINE-RXN_p		2-KETOGLUTARATE_p + CPD-659_p <=> GLT_p + PREPHENATE_p	G5W-12345 or G5W-12380	G5W-12345 G5W-12380	G5W-12345-MONOMER or G5W-12380-MONOMER	PWY-3462|PWY-6120|PWY-3461	1	-1000	1000	0		EC-2.6.1.79
PREPHENATEDEHYDRAT-RXN_c		PREPHENATE_c + PROTON_c --> CARBON-DIOXIDE_c + PHENYL-PYRUVATE_c + WATER_c	G5W-11110 or G5W-12134	G5W-12134 G5W-11110	G5W-11110-MONOMER or G5W-12134-MONOMER		0	0	1000	0		EC-4.2.1.51
PRIBFAICARPISOM-RXN_p		PHOSPHORIBOSYL-FORMIMINO-AICAR-P_p --> PHOSPHORIBULOSYL-FORMIMINO-AICAR-P_p	G5W-7786	G5W-7786	G5W-7786-MONOMER	HISTSYN-PWY	0	0	1000	0		EC-5.3.1.16
PROPCOASYN-RXN_m		ETF-Oxidized_m + PROPIONYL-COA_m + PROTON_m --> ACRYLYL-COA_m + ETF-Reduced_m				PWY-3941	0	0	1000	0		EC-1.3.8
PROPIONATE--COA-LIGASE-RXN_c		ATP_c + CO-A_c + PROPIONATE_c --> AMP_c + PPI_c + PROPIONYL-COA_c				PWY-3941	0	0	1000	0		EC-6.2.1.17
PROSTAGLANDIN-E-SYNTHASE-RXN_c		PROSTAGLANDIN-H2_c --> 5Z13E-15S-1115-DIHYDROXY-9-OXOPROS_c	G5W-11679	G5W-11679	G5W-11679-MONOMER		0	0	1000	0		EC-5.3.99.3
PROTOHEMEFERROCHELAT-RXN_c		PROTOHEME_c + 2.0 PROTON_c <=> FE+2_c + PROTOPORPHYRIN_IX_c	G5W-9939 or G5W-11178	G5W-9939 G5W-11178	G5W-9939-MONOMER or G5W-11178-MONOMER	HEME-BIOSYNTHESIS-II	0	-1000	0	0		EC-4.99.1.1
PROTON_mc		PROTON_c <=> PROTON_m					1	-1000	1000	0
PROTON_pc		PROTON_c <=> PROTON_p					1	-1000	1000	0
PROTON_tx		<=> PROTON_c					1	-1000	1000	0
PROTON_vc		PROTON_c <=> PROTON_v					1	-1000	1000	0
PROTON_xc		PROTON_c <=> PROTON_x					1	-1000	1000	0
PROTOPORGENOXI-RXN_m		3.0 OXYGEN-MOLECULE_m + PROTOPORPHYRINOGEN_m --> 3.0 HYDROGEN-PEROXIDE_m + PROTOPORPHYRIN_IX_m	G5W-7203 or G5W-9674 or G5W-9792 or G5W-9985 or G5W-10992	G5W-9674 G5W-7203 G5W-9985 G5W-10992 G5W-9792	G5W-7203-MONOMER or G5W-9674-MONOMER or G5W-9792-MONOMER or G5W-9985-MONOMER or G5W-10992-MONOMER	CHLOROPHYLL-SYN|HEME-BIOSYNTHESIS-II	0	0	1000	0		EC-1.3.3.4
PROTOPORGENOXI-RXN_p		3.0 OXYGEN-MOLECULE_p + PROTOPORPHYRINOGEN_p --> 3.0 HYDROGEN-PEROXIDE_p + PROTOPORPHYRIN_IX_p	G5W-7203 or G5W-9674 or G5W-9792 or G5W-9985 or G5W-10992	G5W-9674 G5W-9792 G5W-9985 G5W-7203 G5W-10992	G5W-7203-MONOMER or G5W-9674-MONOMER or G5W-9792-MONOMER or G5W-9985-MONOMER or G5W-10992-MONOMER	CHLOROPHYLL-SYN|HEME-BIOSYNTHESIS-II	0	0	1000	0		EC-1.3.3.4
PROTOPORPHYRINOGEN_mc		PROTOPORPHYRINOGEN_m <=> PROTOPORPHYRINOGEN_c					1	-1000	1000	0
PRO_GLT_mc		GLT_c + PRO_m <=> GLT_m + PRO_c					1	-1000	1000	0
PRO_biomass		<=> PRO_c					1	-1000	1000	0
PRO_mc		PRO_m <=> PRO_c					1	-1000	1000	0
PRO_pc		PRO_p <=> PRO_c					1	-1000	1000	0
PRPPAMIDOTRANS-RXN_p		5-P-BETA-D-RIBOSYL-AMINE_p + GLT_p + PPI_p <=> GLN_p + PRPP_p + WATER_p	G5W-7198 or G5W-9685	G5W-7198 G5W-9685	G5W-7198-MONOMER or G5W-9685-MONOMER	PWY-6121	0	-1000	0	0		EC-2.4.2.14
PRPPSYN-RXN_c		ATP_c + RIBOSE-5P_c --> AMP_c + PROTON_c + PRPP_c	G5W-7819 or G5W-9678 or G5W-10099 or G5W-10787 or G5W-11621	G5W-9678 G5W-10787 G5W-7819 G5W-11621 G5W-10099	G5W-7819-MONOMER or G5W-9678-MONOMER or G5W-10099-MONOMER or G5W-10787-MONOMER or G5W-11621-MONOMER	PWY0-662	0	0	1000	0		EC-2.7.6.1
PRPPSYN-RXN_p		ATP_p + RIBOSE-5P_p --> AMP_p + PROTON_p + PRPP_p	G5W-7819 or G5W-9678 or G5W-10099 or G5W-10787 or G5W-11621	G5W-11621 G5W-7819 G5W-10099 G5W-10787 G5W-9678	G5W-7819-MONOMER or G5W-9678-MONOMER or G5W-10099-MONOMER or G5W-10787-MONOMER or G5W-11621-MONOMER	PWY0-662	0	0	1000	0		EC-2.7.6.1
PRTRANS-RXN_p		N-5-PHOSPHORIBOSYL-ANTHRANILATE_p + PPI_p <=> ANTHRANILATE_p + PRPP_p	G5W-11505	G5W-11505	G5W-11505-MONOMER	TRPSYN-PWY	0	-1000	0	0		EC-2.4.2.18
PSERTRANSAM-RXN_p		2-KETOGLUTARATE_p + 3-P-SERINE_p <=> 3-P-HYDROXYPYRUVATE_p + GLT_p	G5W-12100	G5W-12100	G5W-12100-MONOMER	SERSYN-PWY	0	-1000	0	0		EC-2.6.1.52
PSERTRANSAMPYR-RXN_c		3OH-4P-OH-ALPHA-KETOBUTYRATE_c + GLT_c --> 2-KETOGLUTARATE_c + 4-PHOSPHONOOXY-THREONINE_c	G5W-12100	G5W-12100	G5W-12100-MONOMER		0	0	1000	0		EC-2.6.1.52
PSEUDOURIDINE-KINASE-RXN_c		ATP_c + CPD-497_c --> ADP_c + PROTON_c + PSEUDOURIDINE-5-P_c	G5W-11842	G5W-11842	G5W-11842-MONOMER	PWY-6019	0	0	1000	0		EC-2.7.1.83
PSII-RXN_p		OXYGEN-MOLECULE_p + 2.0 Plastoquinols_p <=> 2.0 PLASTOQUINONE_p + 4.0 Photon_p + 2.0 WATER_p	G5W-6455 or G5W-6774 or G5W-6800 or G5W-8084 or G5W-8144 or G5W-8382 or G5W-8388 or G5W-10367 or G5W-11103 or G5W-11108 or G5W-11791 or G5W-11811 or G5W-11830 or G5W-11883	G5W-8084 G5W-11108 G5W-8144 G5W-11103 G5W-6800 G5W-11811 G5W-6455 G5W-8388 G5W-11791 G5W-11883 G5W-11830 G5W-6774 G5W-10367 G5W-8382	G5W-6455-MONOMER or G5W-6774-MONOMER or G5W-6800-MONOMER or G5W-8084-MONOMER or G5W-8144-MONOMER or G5W-8382-MONOMER or G5W-8388-MONOMER or G5W-10367-MONOMER or G5W-11103-MONOMER or G5W-11108-MONOMER or G5W-11791-MONOMER or G5W-11811-MONOMER or G5W-11830-MONOMER or G5W-11883-MONOMER	PWY-101	0	-1000	0	0		EC-1.10.3.9
PUTRESCINE-N-METHYLTRANSFERASE-RXN_c		PUTRESCINE_c + S-ADENOSYLMETHIONINE_c --> ADENOSYL-HOMO-CYS_c + CPD-394_c + PROTON_c	G5W-11357	G5W-11357	G5W-11357-MONOMER		0	0	1000	0		EC-2.1.1.53
PYRAMKIN-RXN_c		ATP_c + PYRIDOXAMINE_c --> ADP_c + PROTON_c + PYRIDOXAMINE-5P_c	G5W-7264	G5W-7264	G5W-7264-MONOMER	PLPSAL-PWY	0	0	1000	0		EC-2.7.1.35
PYRIDOXINE-4-DEHYDROGENASE-RXN_c		NADP_c + PYRIDOXINE_c <=> NADPH_c + PROTON_c + PYRIDOXAL_c	G5W-6297 or G5W-6735 or G5W-6986	G5W-6735 G5W-6297 G5W-6986	G5W-6297-MONOMER or G5W-6735-MONOMER or G5W-6986-MONOMER		1	-1000	1000	0		EC-1.1.1.65
PYRIDOXKIN-RXN_c		ATP_c + PYRIDOXAL_c --> ADP_c + PROTON_c + PYRIDOXAL_PHOSPHATE_c	G5W-7264	G5W-7264	G5W-7264-MONOMER	PLPSAL-PWY	0	0	1000	0		EC-2.7.1.35
PYRIMSYN1-RXN_c		5-PHOSPHORIBOSYL-5-AMINOIMIDAZOLE_c + S-ADENOSYLMETHIONINE_c --> AMINO-HYDROXYMETHYL-METHYL-PYR-P_c + CARBON-MONOXIDE_c + CH33ADO_c + FORMATE_c + MET_c + 3.0 PROTON_c	G5W-11892	G5W-11892	G5W-11892-MONOMER	PWY-6890	0	0	1000	0		EC-4.1.99.17
PYRIMSYN3-RXN_c		AMINO-HYDROXYMETHYL-METHYL-PYR-P_c + ATP_c --> ADP_c + AMINO-HYDROXYMETHYL-METHYLPYRIMIDINE-PP_c	G5W-7755	G5W-7755	G5W-7755-MONOMER	PWY-6910|PWY-6890	0	0	1000	0		EC-2.7.4.7
PYRNUTRANSHYDROGEN-RXN_c		NADPH_c + NAD_c --> NADH_c + NADP_c				PWY-5083	0	0	1000	0		EC-1.6.1.2|EC-1.6.1.3|EC-1.6.1.1
PYRROLINECARBDEHYDROG-RXN_c	1-pyrroline-5-carboxylate dehydrogenase	L-DELTA1-PYRROLINE_5-CARBOXYLATE_c + NAD_c + 2.0 WATER_c --> GLT_c + NADH_c + PROTON_c	G5W-10836	G5W-10836	G5W-10836-MONOMER		0	0	1000	0
PYRROLINECARBREDUCT-RXN-(NAD)_c		NAD_c + PRO_c <=> L-DELTA1-PYRROLINE_5-CARBOXYLATE_c + NADH_c + 2.0 PROTON_c	G5W-6647	G5W-6647	G5W-6647-MONOMER	PWY-3341|PROSYN-PWY|ARG-PRO-PWY	0	-1000	0	0		EC-1.5.1.2
PYRROLINECARBREDUCT-RXN-(NAD)_p		NAD_p + PRO_p <=> L-DELTA1-PYRROLINE_5-CARBOXYLATE_p + NADH_p + 2.0 PROTON_p	G5W-6647	G5W-6647	G5W-6647-MONOMER	PWY-3341|PROSYN-PWY|ARG-PRO-PWY	0	-1000	0	0		EC-1.5.1.2
PYRROLINECARBREDUCT-RXN-(NADP)_c		NADP_c + PRO_c <=> L-DELTA1-PYRROLINE_5-CARBOXYLATE_c + NADPH_c + 2.0 PROTON_c	G5W-6647	G5W-6647	G5W-6647-MONOMER	PWY-3341|PROSYN-PWY|ARG-PRO-PWY	0	-1000	0	0		EC-1.5.1.2
PYRROLINECARBREDUCT-RXN-(NADP)_p		NADP_p + PRO_p <=> L-DELTA1-PYRROLINE_5-CARBOXYLATE_p + NADPH_p + 2.0 PROTON_p	G5W-6647	G5W-6647	G5W-6647-MONOMER	PWY-3341|PROSYN-PWY|ARG-PRO-PWY	0	-1000	0	0		EC-1.5.1.2
PYRUVATEORTHOPHOSPHATE-DIKINASE-RXN_p		ATP_p + PYRUVATE_p + Pi_p --> AMP_p + PHOSPHO-ENOL-PYRUVATE_p + PPI_p + PROTON_p	G5W-6387 or G5W-7580	G5W-7580 G5W-6387	G5W-6387-MONOMER or G5W-7580-MONOMER	PWY-241|PWY-6549	0	0	1000	0		EC-2.7.9.1
PYRUVATE_H+_mc		PROTON_m + PYRUVATE_m <=> PYRUVATE_c + Pumped-PROTON_m					1	-1000	1000	0
PYRUVATE_pc		PYRUVATE_p <=> PYRUVATE_c					1	-1000	1000	0
Photon_tx		--> Photon_p					0	0	1000	0
Pi_H+_mc		PROTON_m + Pi_m <=> Pi_c + Pumped-PROTON_m					1	-1000	1000	0
Pi_H+_pc		Pi_p <=> Pi_c					1	-1000	1000	0
Pi_vc		Pi_v <=> Pi_c					1	-1000	1000	0
Pi_xc		Pi_x <=> Pi_c					1	-1000	1000	0
Plastidial_ATP_Synthase_p		3.0 ADP_p + 3.0 Pi_p + 14.0 Pumped-PROTON_p --> 3.0 ATP_p + 11.0 PROTON_p + 3.0 WATER_p					0	0	1000	0
Plastoquinol_Oxidase_p		OXYGEN-MOLECULE_p + 2.0 Plastoquinols_p --> 2.0 PLASTOQUINONE_p + 2.0 WATER_p					0	0	1000	0
QUINOLINATE-SYNTHA-RXN_p		DIHYDROXY-ACETONE-PHOSPHATE_p + IMINOASPARTATE_p --> Pi_p + QUINOLINATE_p + 2.0 WATER_p	G5W-11399	G5W-11399	G5W-11399-MONOMER	PYRIDNUCSYN-PWY	0	0	1000	0		EC-2.5.1.72
QUINOPRIBOTRANS-RXN_p		CARBON-DIOXIDE_p + NICOTINATE_NUCLEOTIDE_p + PPI_p <=> 2.0 PROTON_p + PRPP_p + QUINOLINATE_p	G5W-8490 or G5W-10818	G5W-8490 G5W-10818	G5W-8490-MONOMER or G5W-10818-MONOMER	PYRIDNUCSYN-PWY	0	-1000	0	0		EC-2.4.2.19
R12-RXN_c		CPD-26_c --> FRUCTOSE-6P_c	G5W-7421	G5W-7421	G5W-7421-MONOMER		0	0	1000	0		EC-5.3.1.27
R145-RXN_c		CPD-1063_c --> CPD-8999_c + WATER_c	G5W-7298 or G5W-11630	G5W-7298 G5W-11630	G5W-7298-MONOMER or G5W-11630-MONOMER	PWY-4361	0	0	1000	0		EC-4.2.1.109
R146-RXN_c		CPD-85_c + OXYGEN-MOLECULE_c --> CARBON-MONOXIDE_c + CPD-7672_c + FORMATE_c + PROTON_c	G5W-7535 or G5W-9920 or G5W-10279	G5W-9920 G5W-10279 G5W-7535	G5W-7535-MONOMER or G5W-9920-MONOMER or G5W-10279-MONOMER	PWY-5389	0	0	1000	0		EC-1.13.11.53
R147-RXN_c		CPD-85_c + OXYGEN-MOLECULE_c --> CPD-479_c + FORMATE_c + PROTON_c	G5W-7240 or G5W-7535 or G5W-9920 or G5W-10279	G5W-9920 G5W-10279 G5W-7240 G5W-7535	G5W-7240-MONOMER or G5W-7535-MONOMER or G5W-9920-MONOMER or G5W-10279-MONOMER	PWY-4361	0	0	1000	0		EC-1.13.11.54
R222-RXN_c	1-octanal dehydrogenase (NAD+)	CPD-371_c + NAD_c + WATER_c --> CPD-195_c + NADH_c + 2.0 PROTON_c					0	0	1000	0		EC-1.2.1.3
R223-RXN_c	octanoyl-CoA ligase	ATP_c + CO-A_c + CPD-195_c --> AMP_c + CPD-196_c + PPI_c					0	0	1000	0		EC-6.2.1.3
R266-RXN_c		CPD-533_c + WATER_c --> CPD-537_c	G5W-8194	G5W-8194	G5W-8194-MONOMER		0	0	1000	0
R267-RXN_c		CPD-537_c + NAD_c --> CPD-554_c + NADH_c + PROTON_c	G5W-10855	G5W-10855	G5W-10855-MONOMER		0	0	1000	0
R342-RXN_c		ATP_c + CO+2_c + CPD-688_c + WATER_c --> ADP_c + CPD-689_c + 3.0 PROTON_c + Pi_c	G5W-8009	G5W-8009	G5W-8009-MONOMER		0	0	1000	0		EC-6.6.1.2
R524-RXN_c		CPD-69_c + HCO3_c + PROTON_c --> CARBAMATE_c + CARBON-DIOXIDE_c	G5W-10468	G5W-10468	G5W-10468-MONOMER	CYANCAT-PWY|RXN-12893	0	0	1000	0		EC-4.2.1.104
R82-RXN_c		CPD-8999_c --> 2-HYDROXY-3-KETO-5-METHYLTHIO-1-PHOSPHOP_c + PROTON_c	G5W-7298 or G5W-11630	G5W-7298 G5W-11630	G5W-7298-MONOMER or G5W-11630-MONOMER	PWY-4361|3.1.3.77-RXN	0	0	1000	0		EC-5.3.2.5
R83-RXN_c		2-HYDROXY-3-KETO-5-METHYLTHIO-1-PHOSPHOP_c + WATER_c --> CPD-85_c + Pi_c	G5W-7298 or G5W-11630	G5W-7298 G5W-11630	G5W-7298-MONOMER or G5W-11630-MONOMER	PWY-4361|3.1.3.77-RXN	0	0	1000	0		EC-3.1.3.87
RETICULINE-OXIDASE-RXN_c		OXYGEN-MOLECULE_c + S-RETICULINE_c --> HYDROGEN-PEROXIDE_c + PROTON_c + S-SCOULERINE_c	G5W-6648 or G5W-10703 or G5W-10845 or G5W-12057 or G5W-12204	G5W-12057 G5W-10845 G5W-12204 G5W-10703 G5W-6648	G5W-6648-MONOMER or G5W-10703-MONOMER or G5W-10845-MONOMER or G5W-12057-MONOMER or G5W-12204-MONOMER		0	0	1000	0		EC-1.21.3.3
RIB5PISOM-RXN_c		RIBOSE-5P_c <=> RIBULOSE-5P_c	G5W-6356 or G5W-6540 or G5W-6860 or G5W-9041 or G5W-10658	G5W-9041 G5W-6540 G5W-6356 G5W-6860 G5W-10658	G5W-6356-MONOMER or G5W-6540-MONOMER or G5W-6860-MONOMER or G5W-9041-MONOMER or G5W-10658-MONOMER	NONOXIPENT-PWY|PWY-5723|CALVIN-PWY	1	-1000	1000	0		EC-5.3.1.6
RIB5PISOM-RXN_p		RIBOSE-5P_p <=> RIBULOSE-5P_p	G5W-6356 or G5W-6540 or G5W-6860 or G5W-9041 or G5W-10658	G5W-9041 G5W-10658 G5W-6540 G5W-6860 G5W-6356	G5W-6356-MONOMER or G5W-6540-MONOMER or G5W-6860-MONOMER or G5W-9041-MONOMER or G5W-10658-MONOMER	NONOXIPENT-PWY|PWY-5723|CALVIN-PWY	1	-1000	1000	0		EC-5.3.1.6
RIBITOL-2-DEHYDROGENASE-RXN_c		NAD_c + RIBITOL_c --> D-RIBULOSE_c + NADH_c + PROTON_c	G5W-7185	G5W-7185	G5W-7185-MONOMER		0	0	1000	0		EC-1.1.1.56
RIBOFLAVIN-SYN-RXN_c		2.0 DIMETHYL-D-RIBITYL-LUMAZINE_c + PROTON_c --> AMINO-RIBOSYLAMINO-1H-3H-PYR-DIONE_c + RIBOFLAVIN_c	G5W-10006	G5W-10006	G5W-10006-MONOMER	RIBOSYN2-PWY	0	0	1000	0		EC-2.5.1.9
RIBOFLAVINKIN-RXN_c		ATP_c + RIBOFLAVIN_c --> ADP_c + FMN_c + PROTON_c	G5W-7644 or G5W-12068	G5W-7644 G5W-12068	G5W-7644-MONOMER or G5W-12068-MONOMER	RIBOSYN2-PWY	0	0	1000	0		EC-2.7.1.26
RIBOFLAVINSYNDEAM-RXN_c		DIAMINO-OH-PHOSPHORIBOSYLAMINO-PYR_c + PROTON_c + WATER_c --> AMMONIUM_c + CPD-602_c	G5W-6851 or G5W-11798 or G5W-11952	G5W-6851 G5W-11952 G5W-11798	G5W-6851-MONOMER or G5W-11798-MONOMER or G5W-11952-MONOMER	RIBOSYN2-PWY	0	0	1000	0		EC-3.5.4.26
RIBOFLAVINSYNREDUC-RXN_c		CPD-1086_c + NADP_c <=> CPD-602_c + NADPH_c + PROTON_c	G5W-11498	G5W-11498	G5W-11498-MONOMER	RIBOSYN2-PWY	0	-1000	0	0		EC-1.1.1.193
RIBOKIN-RXN_c		ATP_c + CPD-10330_c --> ADP_c + CPD-15318_c + PROTON_c	G5W-8818 or G5W-10587	G5W-10587 G5W-8818	G5W-8818-MONOMER or G5W-10587-MONOMER		0	0	1000	0		EC-2.7.1.15
RIBOPHOSPHAT-RXN_c	5-amino-6-(5-phosphoribitylamino)uracil phosphatase	CPD-1086_c + WATER_c --> AMINO-RIBOSYLAMINO-1H-3H-PYR-DIONE_c + Pi_c				RIBOSYN2-PWY	0	0	1000	0		EC-3.1.3.104
RIBULOSE-BISPHOSPHATE-CARBOXYLASE-RXN_p		2.0 G3P_p + 2.0 PROTON_p <=> CARBON-DIOXIDE_p + D-RIBULOSE-15-P2_p + WATER_p	G5W-7537 or G5W-10016 or G5W-10138 or G5W-10965 or G5W-11898	G5W-11898 G5W-7537 G5W-10016 G5W-10138 G5W-10965	G5W-7537-MONOMER or G5W-10016-MONOMER or G5W-10138-MONOMER or G5W-10965-MONOMER or G5W-11898-MONOMER	PWY-5723|CALVIN-PWY	0	-1000	0	0		EC-4.1.1.39
RIBULP3EPIM-RXN_c		RIBULOSE-5P_c <=> XYLULOSE-5-PHOSPHATE_c	G5W-10159 or G5W-12196	G5W-10159 G5W-12196	G5W-10159-MONOMER or G5W-12196-MONOMER	NONOXIPENT-PWY|PWY-5723|CALVIN-PWY	1	-1000	1000	0		EC-5.1.3.1
RIBULP3EPIM-RXN_p		RIBULOSE-5P_p <=> XYLULOSE-5-PHOSPHATE_p	G5W-10159 or G5W-12196	G5W-10159 G5W-12196	G5W-10159-MONOMER or G5W-12196-MONOMER	NONOXIPENT-PWY|PWY-5723|CALVIN-PWY	1	-1000	1000	0		EC-5.1.3.1
RXN-10032_c		CPD-10792_c + NAD_c + WATER_c --> AMMONIUM_c + DEHYDROQUINATE_c + NADH_c + PROTON_c	G5W-11034	G5W-11034	G5W-11034-MONOMER		0	0	1000	0		EC-1.4.1.24
RXN-10035_c		5-METHYLTHIOADENOSINE_c + PROTON_c + WATER_c --> 5-METHYLTHIOINOSINE_c + AMMONIUM_c	G5W-12127	G5W-12127	G5W-12127-MONOMER		0	0	1000	0		EC-3.5.4.31
RXN-10058_c	2,5-diamino-6-(5-phosphoribitylamino)pyrimidin-4(3H)-one deaminase	CPD-10809_c + PROTON_c + WATER_c --> AMMONIUM_c + CPD-1086_c	G5W-11952	G5W-11952	G5W-11952-MONOMER		0	0	1000	0		EC-3.5.4
RXN-10060_c		NADP_c + R-3-hydroxycerotoyl-ACPs_c <=> 3-oxo-cerotoyl-ACPs_c + NADPH_c + PROTON_c					0	-1000	0	0		EC-1.1.1.100
RXN-10061_c	3-hydroxycerotyl-[acp] dehydrase	R-3-hydroxycerotoyl-ACPs_c --> Trans-D2-hexacos-2-enoyl-ACPs_c + WATER_c					0	0	1000	0		EC-4.2.1.59
RXN-10062_c	trans-hexacos-2-enoyl-[acp] reductase	Cerotoyl-ACPs_c + NAD_c --> NADH_c + PROTON_c + Trans-D2-hexacos-2-enoyl-ACPs_c					0	0	1000	0		EC-1.3.1.9
RXN-10068_c		ATP_c + CPD-10818_c --> ADP_c + DELTA3-ISOPENTENYL-PP_c	G5W-11711	G5W-11711	G5W-11711-MONOMER		0	0	1000	0		EC-2.7.4.26
RXN-10139_c		PYRUVATE_c + TRP_c <=> INDOLE_PYRUVATE_c + L-ALPHA-ALANINE_c				PWYDQC-4	1	-1000	1000	0		EC-2.6.1.99
RXN-10429_c		ATP_c + GLY_c + INDOLE_ACETATE_AUXIN_c --> AMP_c + CPD-11226_c + PPI_c + PROTON_c	G5W-7893 or G5W-8237 or G5W-10501 or G5W-10819 or G5W-11099 or G5W-11524 or G5W-11950 or G5W-12184 or G5W-12213 or G5W-12305	G5W-12184 G5W-7893 G5W-11524 G5W-12305 G5W-12213 G5W-11099 G5W-11950 G5W-10501 G5W-10819 G5W-8237	G5W-7893-MONOMER or G5W-8237-MONOMER or G5W-10501-MONOMER or G5W-10819-MONOMER or G5W-11099-MONOMER or G5W-11524-MONOMER or G5W-11950-MONOMER or G5W-12184-MONOMER or G5W-12213-MONOMER or G5W-12305-MONOMER		0	0	1000	0		EC-6.3
RXN-10430_c		ATP_c + ILE_c + INDOLE_ACETATE_AUXIN_c --> AMP_c + CPD-11227_c + PPI_c + PROTON_c	G5W-7893 or G5W-8237 or G5W-10501 or G5W-11099 or G5W-11524 or G5W-11950 or G5W-12184 or G5W-12305	G5W-12184 G5W-10501 G5W-7893 G5W-11524 G5W-11099 G5W-11950 G5W-12305 G5W-8237	G5W-7893-MONOMER or G5W-8237-MONOMER or G5W-10501-MONOMER or G5W-11099-MONOMER or G5W-11524-MONOMER or G5W-11950-MONOMER or G5W-12184-MONOMER or G5W-12305-MONOMER		0	0	1000	0		EC-6.3
RXN-10431_c		ATP_c + INDOLE_ACETATE_AUXIN_c + MET_c --> AMP_c + CPD-11228_c + PPI_c + PROTON_c	G5W-7893 or G5W-8237 or G5W-10501 or G5W-10819 or G5W-11099 or G5W-11524 or G5W-11950 or G5W-12184 or G5W-12213 or G5W-12305	G5W-12184 G5W-11950 G5W-11099 G5W-12305 G5W-12213 G5W-11524 G5W-7893 G5W-10501 G5W-10819 G5W-8237	G5W-7893-MONOMER or G5W-8237-MONOMER or G5W-10501-MONOMER or G5W-10819-MONOMER or G5W-11099-MONOMER or G5W-11524-MONOMER or G5W-11950-MONOMER or G5W-12184-MONOMER or G5W-12213-MONOMER or G5W-12305-MONOMER		0	0	1000	0		EC-6.3
RXN-10432_c		ATP_c + INDOLE_ACETATE_AUXIN_c + TYR_c --> AMP_c + CPD-11229_c + PPI_c + PROTON_c	G5W-7893 or G5W-8237 or G5W-10501 or G5W-10819 or G5W-11099 or G5W-11524 or G5W-11950 or G5W-12184 or G5W-12213 or G5W-12305	G5W-12184 G5W-11524 G5W-11099 G5W-12305 G5W-12213 G5W-11950 G5W-7893 G5W-10501 G5W-10819 G5W-8237	G5W-7893-MONOMER or G5W-8237-MONOMER or G5W-10501-MONOMER or G5W-10819-MONOMER or G5W-11099-MONOMER or G5W-11524-MONOMER or G5W-11950-MONOMER or G5W-12184-MONOMER or G5W-12213-MONOMER or G5W-12305-MONOMER		0	0	1000	0		EC-6.3
RXN-10433_c		ATP_c + INDOLE_ACETATE_AUXIN_c + TRP_c --> AMP_c + CPD-11230_c + PPI_c + PROTON_c	G5W-7893 or G5W-8237 or G5W-10501 or G5W-10819 or G5W-11099 or G5W-11524 or G5W-11950 or G5W-12184 or G5W-12213 or G5W-12305	G5W-12184 G5W-10501 G5W-11950 G5W-11524 G5W-12213 G5W-11099 G5W-7893 G5W-12305 G5W-10819 G5W-8237	G5W-7893-MONOMER or G5W-8237-MONOMER or G5W-10501-MONOMER or G5W-10819-MONOMER or G5W-11099-MONOMER or G5W-11524-MONOMER or G5W-11950-MONOMER or G5W-12184-MONOMER or G5W-12213-MONOMER or G5W-12305-MONOMER		0	0	1000	0		EC-6.3
RXN-10434_c		ATP_c + INDOLE_ACETATE_AUXIN_c + PRO_c --> AMP_c + CPD-11231_c + PPI_c + PROTON_c	G5W-12184	G5W-12184	G5W-12184-MONOMER		0	0	1000	0		EC-6.3
RXN-10435_c		ATP_c + CPD-734_c + ILE_c --> AMP_c + CPD-11232_c + PPI_c + PROTON_c	G5W-7012 or G5W-7857 or G5W-8272 or G5W-9183 or G5W-11990	G5W-11990 G5W-9183 G5W-7857 G5W-8272 G5W-7012	G5W-7012-MONOMER or G5W-7857-MONOMER or G5W-8272-MONOMER or G5W-9183-MONOMER or G5W-11990-MONOMER		0	0	1000	0		EC-6.3
RXN-10454_c		CPD-11232_c --> CPD-11259_c					0	0	1000	0
RXN-10463_c		CPD-3462_c + OXYGEN-MOLECULE_c + WATER_c --> CPD-30_c + CPD-313_c + HYDROGEN-PEROXIDE_c	G5W-6789 or G5W-7933 or G5W-10601	G5W-10601 G5W-7933 G5W-6789	G5W-6789-MONOMER or G5W-7933-MONOMER or G5W-10601-MONOMER		0	0	1000	0		EC-1.5.3.15
RXN-10465_c		N1-ACETYLSPERMINE_c + OXYGEN-MOLECULE_c + WATER_c --> CPD-11271_c + CPD-313_c + HYDROGEN-PEROXIDE_c	G5W-6789 or G5W-7933 or G5W-10601	G5W-10601 G5W-7933 G5W-6789	G5W-6789-MONOMER or G5W-7933-MONOMER or G5W-10601-MONOMER		0	0	1000	0		EC-1.5.3.14
RXN-10598_c		FARNESYL-PP_c --> CPD-11392_c + PPI_c	G5W-8390	G5W-8390	G5W-8390-MONOMER		0	0	1000	0		EC-4.2.3
RXN-1061_c		NADPH_c + OXYGEN-MOLECULE_c + PALMITYL-COA_c + PROTON_c --> CPD-17621_c + NADP_c + WATER_c	G5W-6834 or G5W-9775 or G5W-9864 or G5W-10770 or G5W-11918 or G5W-12083	G5W-9864 G5W-12083 G5W-6834 G5W-9775 G5W-11918 G5W-10770	G5W-6834-MONOMER or G5W-9775-MONOMER or G5W-9864-MONOMER or G5W-10770-MONOMER or G5W-11918-MONOMER or G5W-12083-MONOMER		0	0	1000	0		EC-1.14.13
RXN-10625_c		3.0 NADP_c + PHYTYL-PYROPHOSPHATE_c <=> GERANYLGERANYL-PP_c + 3.0 NADPH_c + 3.0 PROTON_c	G5W-6427 or G5W-9476	G5W-9476 G5W-6427	G5W-6427-MONOMER or G5W-9476-MONOMER		0	-1000	0	0		EC-1.3.1.83
RXN-10629_c		CPD-11422_c + NAD_c --> CPD-11421_c + NADH_c + PROTON_c	G5W-7715 or G5W-11347	G5W-7715 G5W-11347	G5W-7715-MONOMER or G5W-11347-MONOMER		0	0	1000	0		EC-1.1.1.326
RXN-1062_c		CPD-17621_c + NADPH_c + OXYGEN-MOLECULE_c + PROTON_c --> CPD-17627_c + NADP_c + WATER_c	G5W-6419 or G5W-7116 or G5W-7135 or G5W-7768 or G5W-7984 or G5W-9292 or G5W-9428 or G5W-9577 or G5W-10288 or G5W-10817 or G5W-11074 or G5W-11380 or G5W-11723	G5W-7135 G5W-7984 G5W-10817 G5W-9292 G5W-11074 G5W-11723 G5W-6419 G5W-7116 G5W-9577 G5W-9428 G5W-7768 G5W-11380 G5W-10288	G5W-6419-MONOMER or G5W-7116-MONOMER or G5W-7135-MONOMER or G5W-7768-MONOMER or G5W-7984-MONOMER or G5W-9292-MONOMER or G5W-9428-MONOMER or G5W-9577-MONOMER or G5W-10288-MONOMER or G5W-10817-MONOMER or G5W-11074-MONOMER or G5W-11380-MONOMER or G5W-11723-MONOMER	PWY-321	0	0	1000	0		EC-1.14.13
RXN-10639_c		GLC-1-P_c <=> CPD-448_c					1	-1000	1000	0
RXN-1063_c	oleate &omega;-hydroxylase	NADPH_c + OLEOYL-COA_c + OXYGEN-MOLECULE_c + PROTON_c --> CPD-17370_c + NADP_c + WATER_c	G5W-6834 or G5W-8640 or G5W-8777 or G5W-9775 or G5W-9864 or G5W-10770 or G5W-11918 or G5W-12083	G5W-8777 G5W-9864 G5W-12083 G5W-6834 G5W-9775 G5W-10770 G5W-8640 G5W-11918	G5W-6834-MONOMER or G5W-8640-MONOMER or G5W-8777-MONOMER or G5W-9775-MONOMER or G5W-9864-MONOMER or G5W-10770-MONOMER or G5W-11918-MONOMER or G5W-12083-MONOMER		0	0	1000	0		EC-1.14.13.204
RXN-10659_c		3-hydroxy-cis-D9-hexaecenoyl-ACPs_c + NADP_c <=> 3-oxo-cis-D9-hexadecenoyl-ACPs_c + NADPH_c + PROTON_c					0	-1000	0	0		EC-1.1.1.100
RXN-1065_c		910-EPOXY-18-HYDROXYSTEARATE_c + WATER_c --> 91018-TRIHYDROXYSTEARATE_c				PWY-321	0	0	1000	0		EC-3.3.2
RXN-10687_c		HEXANOYL-COA_c + 3.0 MALONYL-COA_c + 3.0 PROTON_c --> 4.0 CARBON-DIOXIDE_c + 4.0 CO-A_c + CPD-11505_c				PWY-6295	0	0	1000	0		EC-2.3.1
RXN-10688_c		HEXANOYL-COA_c + 2.0 MALONYL-COA_c + WATER_c --> 2.0 CARBON-DIOXIDE_c + 3.0 CO-A_c + CPD-11507_c + OH_c	G5W-10352	G5W-10352	G5W-10352-MONOMER	PWY-6295	0	0	1000	0		EC-2.3.1
RXN-10689_c		HEXANOYL-COA_c + 3.0 MALONYL-COA_c + 2.0 PROTON_c --> 3.0 CARBON-DIOXIDE_c + 4.0 CO-A_c + CPD-11506_c				PWY-6295	0	0	1000	0		EC-2.3.1
RXN-10695_c		ATP_c + CO-A_c + CPD-730_c --> AMP_c + CPD-11517_c + PPI_c	G5W-6348 or G5W-6895 or G5W-6958 or G5W-7963 or G5W-8379 or G5W-8380 or G5W-8660 or G5W-8923 or G5W-9536 or G5W-10081 or G5W-10135 or G5W-10662 or G5W-11660 or G5W-12389	G5W-10662 G5W-8379 G5W-6348 G5W-7963 G5W-6895 G5W-9536 G5W-12389 G5W-11660 G5W-6958 G5W-10135 G5W-10081 G5W-8380 G5W-8660 G5W-8923	G5W-6348-MONOMER or G5W-6895-MONOMER or G5W-6958-MONOMER or G5W-7963-MONOMER or G5W-8379-MONOMER or G5W-8380-MONOMER or G5W-8660-MONOMER or G5W-8923-MONOMER or G5W-9536-MONOMER or G5W-10081-MONOMER or G5W-10135-MONOMER or G5W-10662-MONOMER or G5W-11660-MONOMER or G5W-12389-MONOMER	PWY-735	0	0	1000	0		EC-6.2.1
RXN-10696_c		CPD-11517_c + OXYGEN-MOLECULE_c --> CPD-11518_c + HYDROGEN-PEROXIDE_c	G5W-7078 or G5W-9193 or G5W-11533 or G5W-11856	G5W-7078 G5W-11856 G5W-11533 G5W-9193	G5W-7078-MONOMER or G5W-9193-MONOMER or G5W-11533-MONOMER or G5W-11856-MONOMER	PWY-735	0	0	1000	0		EC-1.3.3.6
RXN-10697_c		CPD-11519_c <=> CPD-11518_c + WATER_c	G5W-7844	G5W-7844	G5W-7844-MONOMER	PWY-735	0	-1000	0	0		EC-4.2.1.17
RXN-10698_c		CPD-11519_c + NAD_c --> CPD-11520_c + NADH_c + PROTON_c	G5W-7844	G5W-7844	G5W-7844-MONOMER	PWY-735	0	0	1000	0		EC-1.1.1.35
RXN-10699_c		ACETYL-COA_c + CPD-11521_c <=> CO-A_c + CPD-11520_c	G5W-6804	G5W-6804	G5W-6804-MONOMER	PWY-735	0	-1000	0	0		EC-2.3.1.16
RXN-10700_c		ACETYL-COA_c + CPD-11525_c <=> CO-A_c + CPD-11524_c	G5W-6804	G5W-6804	G5W-6804-MONOMER	PWY-735	0	-1000	0	0		EC-2.3.1.16
RXN-10701_c		ACETYL-COA_c + CPD-11529_c <=> CO-A_c + CPD-11528_c	G5W-6804	G5W-6804	G5W-6804-MONOMER	PWY-735	0	-1000	0	0		EC-2.3.1.16
RXN-10702_c		CPD-11523_c + NAD_c --> CPD-11524_c + NADH_c + PROTON_c	G5W-7844	G5W-7844	G5W-7844-MONOMER	PWY-735	0	0	1000	0		EC-1.1.1.35
RXN-10703_c		CPD-11527_c + NAD_c --> CPD-11528_c + NADH_c + PROTON_c	G5W-7844	G5W-7844	G5W-7844-MONOMER	PWY-735	0	0	1000	0		EC-1.1.1.35
RXN-10704_c		CPD-11523_c <=> CPD-11522_c + WATER_c	G5W-7844	G5W-7844	G5W-7844-MONOMER	PWY-735	0	-1000	0	0		EC-4.2.1.17
RXN-10705_c		CPD-11527_c <=> CPD-11526_c + WATER_c	G5W-7844	G5W-7844	G5W-7844-MONOMER	PWY-735	0	-1000	0	0		EC-4.2.1.17
RXN-10706_c		CPD-11521_c + OXYGEN-MOLECULE_c --> CPD-11522_c + HYDROGEN-PEROXIDE_c	G5W-7078 or G5W-9193 or G5W-11533 or G5W-11856	G5W-7078 G5W-11856 G5W-11533 G5W-9193	G5W-7078-MONOMER or G5W-9193-MONOMER or G5W-11533-MONOMER or G5W-11856-MONOMER	PWY-735	0	0	1000	0		EC-1.3.3.6
RXN-10707_c		CPD-11525_c + OXYGEN-MOLECULE_c --> CPD-11526_c + HYDROGEN-PEROXIDE_c	G5W-7078 or G5W-9193 or G5W-11856	G5W-7078 G5W-11856 G5W-9193	G5W-7078-MONOMER or G5W-9193-MONOMER or G5W-11856-MONOMER	PWY-735	0	0	1000	0		EC-1.3.3.6
RXN-10708_c		CPD-11529_c + WATER_c --> CO-A_c + CPD-731_c + PROTON_c				PWY-735	0	0	1000	0		EC-3.1.2.20
RXN-10711_c		CPD-10546_c + WATER_c --> INDOLE_ACETATE_AUXIN_c + METOH_c + PROTON_c	G5W-6358 or G5W-7600 or G5W-11724	G5W-6358 G5W-7600 G5W-11724	G5W-6358-MONOMER or G5W-7600-MONOMER or G5W-11724-MONOMER	PWY-6303	0	0	1000	0		EC-3.1.1.1
RXN-10740_c	UDP-4-keto-rhamnose-4-keto-reductase	NADP_c + UDP-L-RHAMNOSE_c <=> CPD-11540_c + NADPH_c + PROTON_c	G5W-6769 or G5W-12409 or G5W-12460	G5W-12409 G5W-6769 G5W-12460	G5W-6769-MONOMER or G5W-12409-MONOMER or G5W-12460-MONOMER	PWY-3261|RXN-5482|RXN-5481	0	-1000	0	0		EC-1.1.1
RXN-10745-(NAD)_c		NADH_c + OXYGEN-MOLECULE_c + PROTON_c --> HYDROGEN-PEROXIDE_c + NAD_c	G5W-6663 or G5W-7079 or G5W-7572 or G5W-7827 or G5W-8074 or G5W-9225 or G5W-10589 or G5W-10730 or G5W-11462 or G5W-11809 or G5W-11914 or G5W-12159	G5W-7572 G5W-12159 G5W-11462 G5W-11914 G5W-11809 G5W-10730 G5W-10589 G5W-8074 G5W-9225 G5W-7079 G5W-7827 G5W-6663	G5W-6663-MONOMER or G5W-7079-MONOMER or G5W-7572-MONOMER or G5W-7827-MONOMER or G5W-8074-MONOMER or G5W-9225-MONOMER or G5W-10589-MONOMER or G5W-10730-MONOMER or G5W-11462-MONOMER or G5W-11809-MONOMER or G5W-11914-MONOMER or G5W-12159-MONOMER		0	0	1000	0		EC-1.6.3.1
RXN-10745-(NADP)_c		NADPH_c + OXYGEN-MOLECULE_c + PROTON_c --> HYDROGEN-PEROXIDE_c + NADP_c	G5W-6663 or G5W-7079 or G5W-7572 or G5W-7827 or G5W-8074 or G5W-9225 or G5W-10589 or G5W-10730 or G5W-11462 or G5W-11809 or G5W-11914 or G5W-12159	G5W-7572 G5W-12159 G5W-11462 G5W-11914 G5W-11809 G5W-7827 G5W-10589 G5W-8074 G5W-9225 G5W-7079 G5W-10730 G5W-6663	G5W-6663-MONOMER or G5W-7079-MONOMER or G5W-7572-MONOMER or G5W-7827-MONOMER or G5W-8074-MONOMER or G5W-9225-MONOMER or G5W-10589-MONOMER or G5W-10730-MONOMER or G5W-11462-MONOMER or G5W-11809-MONOMER or G5W-11914-MONOMER or G5W-12159-MONOMER		0	0	1000	0		EC-1.6.3.1
RXN-10747_c		OXYGEN-MOLECULE_c + SPERMIDINE_c + WATER_c --> 4-AMINO-BUTYRALDEHYDE_c + CPD-313_c + HYDROGEN-PEROXIDE_c	G5W-6789 or G5W-7933 or G5W-10601	G5W-10601 G5W-7933 G5W-6789	G5W-6789-MONOMER or G5W-7933-MONOMER or G5W-10601-MONOMER	PWY-6440	0	0	1000	0		EC-1.5.3.14
RXN-10749_c		16-HYDROXYPALMITATE_c + FERULOYL-COA_c --> CO-A_c + CPD-11591_c	G5W-7475 or G5W-9702 or G5W-11861	G5W-11861 G5W-7475 G5W-9702	G5W-7475-MONOMER or G5W-9702-MONOMER or G5W-11861-MONOMER	PWY-7120	0	0	1000	0		EC-2.3.1.188
RXN-10756_c		CPD6666-1_c + WATER_c --> AMMONIUM_c + OLEATE-CPD_c	G5W-7714 or G5W-7850 or G5W-11064	G5W-7850 G5W-11064 G5W-7714	G5W-7714-MONOMER or G5W-7850-MONOMER or G5W-11064-MONOMER		0	0	1000	0		EC-3.5.1.99
RXN-10763_c		ADENOSINE_DIPHOSPHATE_RIBOSE_c + WATER_c --> AMP_c + 2.0 PROTON_c + RIBOSE-1P_c	G5W-6516	G5W-6516	G5W-6516-MONOMER		0	0	1000	0
RXN-10774_c		CPD0-1137_c + WATER_c --> AMP_c + CPD-607_c + PROTON_c	G5W-7552 or G5W-9472 or G5W-11681 or G5W-12346 or G5W-12474	G5W-11681 G5W-12474 G5W-12346 G5W-9472 G5W-7552	G5W-7552-MONOMER or G5W-9472-MONOMER or G5W-11681-MONOMER or G5W-12346-MONOMER or G5W-12474-MONOMER		0	0	1000	0		EC-3.6.1.60
RXN-10788_c		CPD-12575_c + CPD-520_c --> CPD-11685_c + PROTON_c + UDP_c	G5W-10841 or G5W-10858	G5W-10841 G5W-10858	G5W-10841-MONOMER or G5W-10858-MONOMER		0	0	1000	0		EC-2.4.1
RXN-10811_c		CO-A_c + WATER_c --> 3-5-ADP_c + PANTETHEINE-P_c + 2.0 PROTON_c	G5W-8085 or G5W-9589 or G5W-12056	G5W-8085 G5W-12056 G5W-9589	G5W-8085-MONOMER or G5W-9589-MONOMER or G5W-12056-MONOMER		0	0	1000	0
RXN-10841_c		CPD-13524_c + NADP_c <=> NADPH_c + PROTON_c + RETINAL_c	G5W-7564 or G5W-7897 or G5W-9982 or G5W-10686 or G5W-11587	G5W-11587 G5W-9982 G5W-7897 G5W-10686 G5W-7564	G5W-7564-MONOMER or G5W-7897-MONOMER or G5W-9982-MONOMER or G5W-10686-MONOMER or G5W-11587-MONOMER		1	-1000	1000	0		EC-1.1.1.300
RXN-10862_c		ADP_c + WATER_c --> AMP_c + PROTON_c + Pi_c	G5W-12415	G5W-12415	G5W-12415-MONOMER	APYRASE-RXN	0	0	1000	0		EC-3.6.1.5
RXN-10952_c		D-MYO-INOSITOL-4-PHOSPHATE_c + WATER_c --> MYO-INOSITOL_c + Pi_c				PWY-6363	0	0	1000	0		EC-3.1.3.25
RXN-10956_c		CPD-505_c --> CPD-506_c	G5W-9199	G5W-9199	G5W-9199-MONOMER		0	0	1000	0
RXN-10971_c		ATP_c + MI-HEXAKISPHOSPHATE_c + PROTON_c --> ADP_c + CPD-11937_c	G5W-9256	G5W-9256	G5W-9256-MONOMER	PWY-6369	0	0	1000	0		EC-2.7.4.21
RXN-10972_c		ATP_c + MI-HEXAKISPHOSPHATE_c + PROTON_c --> ADP_c + CPD-11700_c	G5W-8637 or G5W-9256	G5W-8637 G5W-9256	G5W-8637-MONOMER or G5W-9256-MONOMER	PWY-6369	0	0	1000	0		EC-2.7.4.24
RXN-10973_c		ATP_c + CPD-11937_c --> ADP_c + CPD-11939_c				PWY-6369	0	0	1000	0		EC-2.7.4.24
RXN-10974_c		ATP_c + CPD-11700_c --> ADP_c + CPD-11938_c	G5W-8637 or G5W-9256	G5W-8637 G5W-9256	G5W-8637-MONOMER or G5W-9256-MONOMER	PWY-6369	0	0	1000	0		EC-2.7.4.21|EC-2.7.4.24
RXN-10979_c		5-DIPHOSPHO-1D-MYO-INOSITOL-12346P_c + ATP_c --> ADP_c + CPD-11939_c	G5W-9256	G5W-9256	G5W-9256-MONOMER	PWY-6369	0	0	1000	0		EC-2.7.4.24
RXN-11002_c		4-HYDROXY-BUTYRATE_c + NADP_c --> NADPH_c + PROTON_c + SUCC-S-ALD_c	G5W-10807	G5W-10807	G5W-10807-MONOMER		0	0	1000	0		EC-1.1.1
RXN-1101_c		NADPH_c + P-COUMAROYL-COA_c + PROTON_c --> CO-A_c + COUMARALDEHYDE_c + NADP_c	G5W-8360 or G5W-9350	G5W-9350 G5W-8360	G5W-8360-MONOMER or G5W-9350-MONOMER	PWY-361	0	0	1000	0		EC-1.2.1.44
RXN-1102_c		COUMARYL-ALCOHOL_c + NADP_c <=> COUMARALDEHYDE_c + NADPH_c + PROTON_c				PWY-361	0	-1000	0	0		EC-1.1.1.195
RXN-1103_c		COUMARATE_c + NADPH_c + OXYGEN-MOLECULE_c + PROTON_c --> CPD-676_c + NADP_c + WATER_c	G5W-12186	G5W-12186	G5W-12186-MONOMER	PWY-7186|PWY-1121	0	0	1000	0
RXN-1104_c		CPD-676_c + S-ADENOSYLMETHIONINE_c --> ADENOSYL-HOMO-CYS_c + FERULIC-ACID_c + PROTON_c	G5W-7326	G5W-7326	G5W-7326-MONOMER	PWY-7186|PWY-1121	0	0	1000	0		EC-2.1.1.68
RXN-11052_c		CPD-712_c + NADPH_c + OXYGEN-MOLECULE_c + PROTON_c --> CPD-720_c + NADP_c + WATER_c	G5W-10293 or G5W-11964 or G5W-12133	G5W-10293 G5W-11964 G5W-12133	G5W-10293-MONOMER or G5W-11964-MONOMER or G5W-12133-MONOMER		0	0	1000	0		EC-1.14.13.112
RXN-1106_c		FERULOYL-COA_c + NADPH_c + PROTON_c --> CO-A_c + CONIFERYL-ALDEHYDE_c + NADP_c	G5W-7979 or G5W-8668 or G5W-9562 or G5W-10194 or G5W-10502	G5W-8668 G5W-7979 G5W-10194 G5W-9562 G5W-10502	G5W-7979-MONOMER or G5W-8668-MONOMER or G5W-9562-MONOMER or G5W-10194-MONOMER or G5W-10502-MONOMER	PWY-361	0	0	1000	0		EC-1.2.1.44
RXN-11101_c		CPD-3946_c + NADPH_c + OXYGEN-MOLECULE_c + PROTON_c --> CPD-717_c + NADP_c + WATER_c	G5W-10293 or G5W-11964 or G5W-12133	G5W-10293 G5W-11964 G5W-12133	G5W-10293-MONOMER or G5W-11964-MONOMER or G5W-12133-MONOMER	PWY-2582	0	0	1000	0		EC-1.14.13.112
RXN-11112_c		CPD-12082_c + WATER_c --> CPD-12083_c + PHE_c	G5W-7071 or G5W-7488 or G5W-8602 or G5W-8629 or G5W-10072 or G5W-11668 or G5W-12300 or G5W-12438	G5W-8602 G5W-12300 G5W-12438 G5W-10072 G5W-7071 G5W-11668 G5W-8629 G5W-7488	G5W-7071-MONOMER or G5W-7488-MONOMER or G5W-8602-MONOMER or G5W-8629-MONOMER or G5W-10072-MONOMER or G5W-11668-MONOMER or G5W-12300-MONOMER or G5W-12438-MONOMER		0	0	1000	0		EC-3.4.17.23
RXN-11126_c		ARG_c + 11.0 ATP_c + 2.0 CPD-12097_c + CPD-470_c + GLT_c + LYS_c + 2.0 SER_c + 2.0 THR_c + TYR_c --> 11.0 AMP_c + CPD-12098_c + 11.0 PPI_c + 12.0 PROTON_c + WATER_c	G5W-8357 or G5W-9388	G5W-8357 G5W-9388	G5W-8357-MONOMER or G5W-9388-MONOMER		0	0	1000	0		EC-6.3.2
RXN-11186_c		NADH_c + OXYGEN-MOLECULE_c + PROTON_c + URATE_c --> 5-HYDROXYISOURATE_c + NAD_c + WATER_c	G5W-6983	G5W-6983	G5W-6983-MONOMER		0	0	1000	0		EC-1.14.13.113
RXN-11190_c		S-ADENOSYLMETHIONINAMINE_c + SPERMIDINE_c --> 5-METHYLTHIOADENOSINE_c + CPD-11647_c + PROTON_c	G5W-9072 or G5W-9435	G5W-9435 G5W-9072	G5W-9072-MONOMER or G5W-9435-MONOMER		0	0	1000	0		EC-2.5.1.79
RXN-11241_c		CPD-387_c + S-ADENOSYLMETHIONINE_c --> ADENOSYL-HOMO-CYS_c + CPD-7676_c	G5W-7945 or G5W-8010	G5W-7945 G5W-8010	G5W-7945-MONOMER or G5W-8010-MONOMER	PWY-6730	0	0	1000	0		EC-2.1.1.165
RXN-1125_c		NADP_c + SINAPYL-ALCOHOL_c <=> NADPH_c + PROTON_c + SINAPALDEHYDE_c	G5W-6972	G5W-6972	G5W-6972-MONOMER	PWY-361	0	-1000	0	0		EC-1.1.1.195
RXN-11265_c		BENZOYLCOA_c + CPD-7035_c --> CO-A_c + CPD-12217_c	G5W-6885 or G5W-7068 or G5W-7505 or G5W-7948 or G5W-8767 or G5W-8890 or G5W-9213 or G5W-11821 or G5W-11947	G5W-7948 G5W-8890 G5W-9213 G5W-7068 G5W-7505 G5W-11947 G5W-8767 G5W-6885 G5W-11821	G5W-6885-MONOMER or G5W-7068-MONOMER or G5W-7505-MONOMER or G5W-7948-MONOMER or G5W-8767-MONOMER or G5W-8890-MONOMER or G5W-9213-MONOMER or G5W-11821-MONOMER or G5W-11947-MONOMER		0	0	1000	0
RXN-11267_c		CL-_c + S-ADENOSYLMETHIONINE_c --> ADENOSYL-HOMO-CYS_c + CPD-845_c				PWY-6730	0	0	1000	0		EC-2.1.1.165
RXN-11268_c		BR-_c + S-ADENOSYLMETHIONINE_c --> ADENOSYL-HOMO-CYS_c + CPD-12221_c				PWY-6730	0	0	1000	0		EC-2.1.1.165
RXN-1126_c		ATP_c + CO-A_c + CPD-676_c --> AMP_c + CAFFEOYL-COA_c + PPI_c				PWY-6673|PWY-1121	0	0	1000	0		EC-6.2.1.12
RXN-11272_c		CPD-6443_c + WATER_c --> BENZOATE_c + BENZYL-ALCOHOL_c + PROTON_c				PWY-6443	0	0	1000	0
RXN-11298_c		ATP_c + D-ALANINE_c + D-LACTATE_c --> ADP_c + CPD-12247_c + Pi_c	G5W-11066	G5W-11066	G5W-11066-MONOMER		0	0	1000	0		EC-6.1.2.1
RXN-11322_c	glutamine amidotransferase subunit PdxT	CPD-15895_c + GAP_c + GLN_c --> GLT_c + PROTON_c + PYRIDOXAL_PHOSPHATE_c + Pi_c + 3.0 WATER_c	G5W-7584 or G5W-7995 or G5W-9146	G5W-7584 G5W-9146 G5W-7995	G5W-7584-MONOMER or G5W-7995-MONOMER or G5W-9146-MONOMER	PWY-6466	0	0	1000	0		EC-4.3.3.6
RXN-11354_c		CPD-7535_c --> CPD-7526_c	G5W-7272	G5W-7272	G5W-7272-MONOMER	PWY-6475	0	0	1000	0		EC-5.2.1.12
RXN-11382_c		GLYCEROL_c + NADP_c --> L-GLYCERALDEHYDE_c + NADPH_c + PROTON_c					0	0	1000	0		EC-1.1.1.372
RXN-11385-(NAD)_c		CPD1F-137_c + NADH_c + OXYGEN-MOLECULE_c + PROTON_c --> CPD-12351_c + NAD_c + WATER_c	G5W-9717 or G5W-9949 or G5W-10287	G5W-9949 G5W-9717 G5W-10287	G5W-9717-MONOMER or G5W-9949-MONOMER or G5W-10287-MONOMER	PWY-6494	0	0	1000	0		EC-1.14.13
RXN-11385-(NADP)_c		CPD1F-137_c + NADPH_c + OXYGEN-MOLECULE_c + PROTON_c --> CPD-12351_c + NADP_c + WATER_c	G5W-9717 or G5W-9949 or G5W-10287	G5W-9949 G5W-9717 G5W-10287	G5W-9717-MONOMER or G5W-9949-MONOMER or G5W-10287-MONOMER	PWY-6494	0	0	1000	0		EC-1.14.13
RXN-11387-(NAD)_c		CPD1F-95_c + NADH_c + OXYGEN-MOLECULE_c + PROTON_c --> CPD-12353_c + NAD_c + WATER_c	G5W-9717 or G5W-9949 or G5W-10287	G5W-9949 G5W-9717 G5W-10287	G5W-9717-MONOMER or G5W-9949-MONOMER or G5W-10287-MONOMER	PWY-6494	0	0	1000	0		EC-1.14.13
RXN-11387-(NADP)_c		CPD1F-95_c + NADPH_c + OXYGEN-MOLECULE_c + PROTON_c --> CPD-12353_c + NADP_c + WATER_c	G5W-9717 or G5W-9949 or G5W-10287	G5W-9949 G5W-9717 G5W-10287	G5W-9717-MONOMER or G5W-9949-MONOMER or G5W-10287-MONOMER	PWY-6494	0	0	1000	0		EC-1.14.13
RXN-11388-(NAD)_c		CPD1F-134_c + NADH_c + OXYGEN-MOLECULE_c + PROTON_c --> CPD-12354_c + NAD_c + WATER_c	G5W-9717 or G5W-9949 or G5W-10287	G5W-9949 G5W-9717 G5W-10287	G5W-9717-MONOMER or G5W-9949-MONOMER or G5W-10287-MONOMER	PWY-6494	0	0	1000	0		EC-1.14.13
RXN-11388-(NADP)_c		CPD1F-134_c + NADPH_c + OXYGEN-MOLECULE_c + PROTON_c --> CPD-12354_c + NADP_c + WATER_c	G5W-9717 or G5W-9949 or G5W-10287	G5W-9949 G5W-9717 G5W-10287	G5W-9717-MONOMER or G5W-9949-MONOMER or G5W-10287-MONOMER	PWY-6494	0	0	1000	0		EC-1.14.13
RXN-113_c		2-KETOGLUTARATE_c + CPD1F-140_c + OXYGEN-MOLECULE_c --> CARBON-DIOXIDE_c + CPD-236_c + SUC_c	G5W-6589 or G5W-7851 or G5W-9807 or G5W-10168 or G5W-11889 or G5W-11924 or G5W-12332	G5W-7851 G5W-11924 G5W-9807 G5W-6589 G5W-11889 G5W-10168 G5W-12332	G5W-6589-MONOMER or G5W-7851-MONOMER or G5W-9807-MONOMER or G5W-10168-MONOMER or G5W-11889-MONOMER or G5W-11924-MONOMER or G5W-12332-MONOMER		0	0	1000	0		EC-1.14.11
RXN-11403_c		L-DOPACHROME_c + PROTON_c --> CARBON-DIOXIDE_c + DIHYDROXYINDOLE_c				PWY-6498	0	0	1000	0
RXN-11428_c		CPD-12384_c + WATER_c --> CPD-12385_c + GLT_c	G5W-8179 or G5W-8264 or G5W-9051 or G5W-9611 or G5W-11625	G5W-9051 G5W-11625 G5W-8264 G5W-9611 G5W-8179	G5W-8179-MONOMER or G5W-8264-MONOMER or G5W-9051-MONOMER or G5W-9611-MONOMER or G5W-11625-MONOMER		0	0	1000	0		EC-3.4.19
RXN-1142_c		CONIFERYL-ALDEHYDE_c + NADPH_c + OXYGEN-MOLECULE_c + PROTON_c --> 5-HYDROXY-CONIFERALDEHYDE_c + NADP_c + WATER_c	G5W-11445 or G5W-11706	G5W-11445 G5W-11706	G5W-11445-MONOMER or G5W-11706-MONOMER	PWY-361	0	0	1000	0		EC-1.14.13
RXN-1143_c		5-HYDROXY-CONIFERALDEHYDE_c + S-ADENOSYLMETHIONINE_c --> ADENOSYL-HOMO-CYS_c + PROTON_c + SINAPALDEHYDE_c				PWY-361	0	0	1000	0		EC-2.1.1.68
RXN-11468_c		CPD-12449_c + 3.0 MALONYL-COA_c + 3.0 PROTON_c --> 3.0 CARBON-DIOXIDE_c + 4.0 CO-A_c + PHLORETIN_c				PWY-6515	0	0	1000	0		EC-2.3.1
RXN-11484_c		L-ALPHA-ALANINE_c + PROTON_c + Pimeloyl-ACPs_c --> 8-AMINO-7-OXONONANOATE_c + ACP_c + CARBON-DIOXIDE_c	G5W-6553	G5W-6553	G5W-6553-MONOMER		0	0	1000	0		EC-2.3.1.47
RXN-11486_c		5.0 DELTA3-ISOPENTENYL-PP_c + GERANYLGERANYL-PP_c --> 5.0 PPI_c + SOLANESYL-PYROPHOSPHATE_c	G5W-6474 or G5W-7773 or G5W-11367 or G5W-12124	G5W-7773 G5W-12124 G5W-11367 G5W-6474	G5W-6474-MONOMER or G5W-7773-MONOMER or G5W-11367-MONOMER or G5W-12124-MONOMER	PWY-6520	0	0	1000	0		EC-2.5.1.85
RXN-114_c		2-KETOGLUTARATE_c + CPD-236_c + OXYGEN-MOLECULE_c --> CARBON-DIOXIDE_c + CPD-251_c + PROTON_c + SUC_c + WATER_c	G5W-6589 or G5W-9807 or G5W-10168 or G5W-11889	G5W-9807 G5W-6589 G5W-11889 G5W-10168	G5W-6589-MONOMER or G5W-9807-MONOMER or G5W-10168-MONOMER or G5W-11889-MONOMER		0	0	1000	0		EC-1.14.11
RXN-11501_c		CPD-170_c + WATER_c --> ALPHA-D-GALACTOSE_c + CPD-1099_c	G5W-10810 or G5W-12161	G5W-10810 G5W-12161	G5W-10810-MONOMER or G5W-12161-MONOMER	PWY-6527	0	0	1000	0		EC-3.2.1.22
RXN-11502_c		CPD-1099_c + WATER_c --> ALPHA-D-GALACTOSE_c + SUCROSE_c	G5W-8368	G5W-8368	G5W-8368-MONOMER	PWY-6527	0	0	1000	0		EC-3.2.1
RXN-11524_c		CPD-12486_c --> 2-AMINOACRYLATE_c + CPD-12491_c + PROTON_c	G5W-9095 or G5W-10276 or G5W-10928	G5W-10928 G5W-9095 G5W-10276	G5W-9095-MONOMER or G5W-10276-MONOMER or G5W-10928-MONOMER		0	0	1000	0		EC-4.4.1.4
RXN-11525_c		2.0 CPD-12491_c --> CPD-12487_c + WATER_c					0	0	1000	0
RXN-11527_c		FARNESYL-PP_c --> CPD-9006_c + PPI_c				PWY-5733|PWY-6540	0	0	1000	0		EC-4.2.3.23
RXN-11529_c		CPD-3943_c + NADPH_c + OXYGEN-MOLECULE_c + PROTON_c --> CPD-12495_c + NADP_c + WATER_c	G5W-10293 or G5W-11964 or G5W-12133	G5W-10293 G5W-11964 G5W-12133	G5W-10293-MONOMER or G5W-11964-MONOMER or G5W-12133-MONOMER	PWY-2582	0	0	1000	0		EC-1.14.13
RXN-11530_c		CPD-3945_c + NADPH_c + OXYGEN-MOLECULE_c + PROTON_c --> CPD-12496_c + NADP_c + WATER_c	G5W-10293 or G5W-11964 or G5W-12133	G5W-10293 G5W-11964 G5W-12133	G5W-10293-MONOMER or G5W-11964-MONOMER or G5W-12133-MONOMER	PWY-2582	0	0	1000	0		EC-1.14.13
RXN-11531_c		CPD-12493_c + NADPH_c + OXYGEN-MOLECULE_c + PROTON_c --> CPD-720_c + NADP_c + WATER_c	G5W-10293 or G5W-11964 or G5W-12133	G5W-10293 G5W-11964 G5W-12133	G5W-10293-MONOMER or G5W-11964-MONOMER or G5W-12133-MONOMER	PWY-2582	0	0	1000	0		EC-1.14.13
RXN-11537_c		CPD-716_c + NADPH_c + OXYGEN-MOLECULE_c + PROTON_c --> CPD-12498_c + NADP_c + WATER_c				PWY-6544	0	0	1000	0		EC-1.14.13
RXN-11538_c		CPD-719_c + NADPH_c + OXYGEN-MOLECULE_c + PROTON_c --> CPD-12497_c + NADP_c + WATER_c				PWY-6544	0	0	1000	0		EC-1.14.13
RXN-11539_c		CPD-12498_c --> CPD-12497_c				PWY-6544	0	0	1000	0
RXN-11552_c		CPD-12511_c --> CPD-12513_c	G5W-6390 or G5W-6910 or G5W-11616	G5W-6390 G5W-6910 G5W-11616	G5W-6390-MONOMER or G5W-6910-MONOMER or G5W-11616-MONOMER		0	0	1000	0		EC-5.4.99.30
RXN-11565_c		CPD-9995_c + NADP_c + WATER_c --> CPD-313_c + L-ASPARTATE-SEMIALDEHYDE_c + NADPH_c + PROTON_c	G5W-6574	G5W-6574	G5W-6574-MONOMER		0	0	1000	0		EC-1.5.1.43
RXN-11566_c	carboxyspermidine synthase	CPD-10012_c + NADP_c + WATER_c --> L-ASPARTATE-SEMIALDEHYDE_c + NADPH_c + PROTON_c + PUTRESCINE_c	G5W-6574	G5W-6574	G5W-6574-MONOMER		0	0	1000	0		EC-1.5.1.43
RXN-11575_c		FARNESYL-PP_c + WATER_c --> CPD-8843_c + PPI_c	G5W-7833	G5W-7833	G5W-7833-MONOMER	PWY-5434	0	0	1000	0		EC-4.2.3.49
RXN-11582_c	tricetin 3&prime;-<em>O</em>-methyltransferase	CPD-12570_c + S-ADENOSYLMETHIONINE_c --> ADENOSYL-HOMO-CYS_c + CPD-12571_c + PROTON_c	G5W-8597 or G5W-8861 or G5W-10795	G5W-10795 G5W-8597 G5W-8861	G5W-8597-MONOMER or G5W-8861-MONOMER or G5W-10795-MONOMER	RXN-13196	0	0	1000	0		EC-2.1.1
RXN-11583_c	3'-<i>O</i>-methyltricetin 5&prime;-<em>O</em>-methyltransferase	CPD-12571_c + S-ADENOSYLMETHIONINE_c --> ADENOSYL-HOMO-CYS_c + CPD-12572_c + PROTON_c	G5W-8597 or G5W-8861 or G5W-10795	G5W-10795 G5W-8597 G5W-8861	G5W-8597-MONOMER or G5W-8861-MONOMER or G5W-10795-MONOMER	RXN-13196	0	0	1000	0		EC-2.1.1
RXN-115_c		2-KETOGLUTARATE_c + CPD1F-139_c + OXYGEN-MOLECULE_c --> CARBON-DIOXIDE_c + CPD-204_c + SUC_c	G5W-6589 or G5W-7851 or G5W-9410 or G5W-9807 or G5W-10168 or G5W-10598 or G5W-10916 or G5W-11042 or G5W-11889 or G5W-11924 or G5W-11986 or G5W-12130 or G5W-12181 or G5W-12332	G5W-11042 G5W-11986 G5W-12130 G5W-12181 G5W-6589 G5W-11889 G5W-10916 G5W-7851 G5W-11924 G5W-9410 G5W-9807 G5W-10598 G5W-12332 G5W-10168	G5W-6589-MONOMER or G5W-7851-MONOMER or G5W-9410-MONOMER or G5W-9807-MONOMER or G5W-10168-MONOMER or G5W-10598-MONOMER or G5W-10916-MONOMER or G5W-11042-MONOMER or G5W-11889-MONOMER or G5W-11924-MONOMER or G5W-11986-MONOMER or G5W-12130-MONOMER or G5W-12181-MONOMER or G5W-12332-MONOMER		0	0	1000	0		EC-1.14.11.13
RXN-11619_c		2-TRANS6-TRANS-FARNESAL_c + NAD_c + WATER_c --> CPD-12585_c + NADH_c + 2.0 PROTON_c					0	0	1000	0		EC-1.2.1.94
RXN-11623_c		CPD-12581_c + OXYGEN-MOLECULE_c + WATER_c --> 2-TRANS6-TRANS-FARNESAL_c + CYS_c + HYDROGEN-PEROXIDE_c	G5W-10971	G5W-10971	G5W-10971-MONOMER	PWY-6577	0	0	1000	0		EC-1.8.3.6
RXN-11625_c		2-TRANS6-TRANS-FARNESOL_c + CTP_c --> CDP_c + CPD-12587_c + PROTON_c	G5W-6514 or G5W-6527 or G5W-10441	G5W-10441 G5W-6527 G5W-6514	G5W-6514-MONOMER or G5W-6527-MONOMER or G5W-10441-MONOMER	PWY-6577	0	0	1000	0		EC-2.7.1
RXN-11626_c		CPD-12587_c + CTP_c --> CDP_c + FARNESYL-PP_c				PWY-6577	0	0	1000	0		EC-2.7.4
RXN-11655_c		CPD-10507_c + CPD-12575_c --> CPD-12621_c + UDP_c	G5W-11622	G5W-11622	G5W-11622-MONOMER		0	0	1000	0		EC-2.4.1
RXN-11658_c		CPD-110_c + CPD-12575_c --> CPD-12628_c + PROTON_c + UDP_c	G5W-9015	G5W-9015	G5W-9015-MONOMER	PWY-6762	0	0	1000	0		EC-2.4.1
RXN-11659_c		CPD-110_c + CPD-12575_c --> CPD-12629_c + UDP_c	G5W-9015	G5W-9015	G5W-9015-MONOMER		0	0	1000	0		EC-2.4.1
RXN-11660_c		BENZOATE_c + CPD-12575_c --> CPD-12630_c + UDP_c	G5W-11531	G5W-11531	G5W-11531-MONOMER	PWY-7468	0	0	1000	0		EC-2.4.1
RXN-11662_c		NAD_c + S-3-HYDROXYBUTANOYL-COA_c <=> ACETOACETYL-COA_c + NADH_c + PROTON_c	G5W-8954	G5W-8954	G5W-8954-MONOMER		1	-1000	1000	0		EC-1.1.1.35
RXN-11667_c	(S)-3-hydroxybutanoyl-CoA dehydrogenase	S-3-HYDROXYBUTANOYL-COA_c --> CROTONYL-COA_c + WATER_c					0	0	1000	0		EC-4.2.1.150
RXN-11669_c		CPD-14242_c + PROTON_c --> CARBON-DIOXIDE_c + CPD-7901_c	G5W-10324	G5W-10324	G5W-10324-MONOMER	PWY-6585	0	0	1000	0		EC-4.1.1.56
RXN-11684_c		CPD-15074_c + PROTON_c <=> CPD-12655_c				PWY-6602	1	-1000	1000	0
RXN-11685_c	naringenin dibenzoylmethane tautomer C-glucosyltransferase	CPD-12575_c + CPD-12655_c --> CPD-12656_c + 2.0 PROTON_c + UDP_c	G5W-7132 or G5W-9799 or G5W-11420	G5W-7132 G5W-11420 G5W-9799	G5W-7132-MONOMER or G5W-9799-MONOMER or G5W-11420-MONOMER	PWY-6602	0	0	1000	0		EC-2.4.1
RXN-11686_c	2-hydroxyflavone C-glucoside dehydratase	CPD-12656_c + PROTON_c --> VITEXIN_c + WATER_c				PWY-6602	0	0	1000	0		EC-4.2.1
RXN-11695_c		FAD_c --> AMP_c + CPD-12658_c	G5W-7207 or G5W-9034	G5W-9034 G5W-7207	G5W-7207-MONOMER or G5W-9034-MONOMER		0	0	1000	0		EC-4.6.1.15
RXN-11705_c		CPD-12575_c + CPD-633_c --> CPD-12665_c + PROTON_c + UDP_c	G5W-8672 or G5W-9931 or G5W-10621 or G5W-11452 or G5W-12028 or G5W-12230	G5W-12230 G5W-8672 G5W-12028 G5W-10621 G5W-11452 G5W-9931	G5W-8672-MONOMER or G5W-9931-MONOMER or G5W-10621-MONOMER or G5W-11452-MONOMER or G5W-12028-MONOMER or G5W-12230-MONOMER		0	0	1000	0		EC-2.4.1
RXN-11811_c		AMMONIA_c + PROTON_c <=> AMMONIUM_c					1	-1000	1000	0
RXN-11825_c	D-xylitol 2-dehydrogenase	NAD_c + XYLITOL_c --> L-XYLULOSE_c + NADH_c + PROTON_c	G5W-7185	G5W-7185	G5W-7185-MONOMER		0	0	1000	0		EC-1.1.1.15
RXN-11832_c		ATP_c + CMP_c --> ADP_c + CDP_c	G5W-6764 or G5W-6967 or G5W-7767 or G5W-8248	G5W-6967 G5W-6764 G5W-7767 G5W-8248	G5W-6764-MONOMER or G5W-6967-MONOMER or G5W-7767-MONOMER or G5W-8248-MONOMER	PWY-7205|PWY-5687	0	0	1000	0		EC-2.7.4.14|EC-2.7.4.25
RXN-11852_c		ACETYL-COA_c + CIS-3-HEXENOL_c --> CO-A_c + CPD-12846_c				PWY-5410	0	0	1000	0		EC-2.3.1.195
RXN-11853_c		ANTHRANILATE_c + CPD-12575_c --> CPD-12835_c + UDP_c	G5W-9396 or G5W-11593 or G5W-12027	G5W-11593 G5W-12027 G5W-9396	G5W-9396-MONOMER or G5W-11593-MONOMER or G5W-12027-MONOMER		0	0	1000	0		EC-2.4.1
RXN-11876_c		CPD-12850_c --> CPD-12852_c				PWY-6663	0	0	1000	0		EC-5.5.1
RXN-11878_c		4-METHYL-824-CHOLESTADIENOL_c + NADP_c <=> CPD-12853_c + NADPH_c + PROTON_c				PWY-6663	0	-1000	0	0		EC-1.3.1
RXN-11881_c	4&alpha;,14&alpha;-dimethyl-5&alpha;-cholesta-8,24-dien-3&beta;-ol 14-demethylase	CPD-12852_c + 3.0 NADPH_c + 3.0 OXYGEN-MOLECULE_c + 2.0 PROTON_c --> CPD-12853_c + FORMATE_c + 3.0 NADP_c + 4.0 WATER_c				PWY-6663	0	0	1000	0		EC-1.14.13.70
RXN-11884_c		4-METHYL-824-CHOLESTADIENOL_c --> CPD-12860_c				PWY-6663	0	0	1000	0		EC-5.3.3.5
RXN-11887_c		5-ALPHA-CHOLESTA-724-DIEN-3-BETA-OL_c + 2.0 FERROCYTOCHROME-B5_c + OXYGEN-MOLECULE_c + 2.0 PROTON_c --> CPD-8646_c + 2.0 FERRICYTOCHROME-B5_c + 2.0 WATER_c				PWY-6663	0	0	1000	0		EC-1.14.19.20
RXN-11895_c		CPD-83_c + S-ADENOSYLMETHIONINE_c --> ADENOSYL-HOMO-CYS_c + CPD-12871_c + PROTON_c	G5W-10477	G5W-10477	G5W-10477-MONOMER	PWY-6665|RXN-12805	0	0	1000	0
RXN-11896_c	3-methoxy-4',5-dihydroxy-<i>trans</i>-stilbene methyltransferase	CPD-12871_c + S-ADENOSYLMETHIONINE_c --> ADENOSYL-HOMO-CYS_c + CPD-6959_c + PROTON_c	G5W-10477	G5W-10477	G5W-10477-MONOMER	PWY-6665|RXN-12805	0	0	1000	0
RXN-118_c		2-KETOGLUTARATE_c + CPD-204_c + OXYGEN-MOLECULE_c --> CARBON-DIOXIDE_c + CPD-229_c + PROTON_c + SUC_c + WATER_c	G5W-11889	G5W-11889	G5W-11889-MONOMER		0	0	1000	0		EC-1.14.11
RXN-11903_c		CPD-8246_c --> CPD-12759_c	G5W-11281 or G5W-11853	G5W-11281 G5W-11853	G5W-11281-MONOMER or G5W-11853-MONOMER	PWY-6888	0	0	1000	0		EC-5.5.1.17
RXN-11907_c	solavetivol monooxygenase	CPD-12884_c + NADPH_c + OXYGEN-MOLECULE_c + PROTON_c --> CPD-4721_c + NADP_c + 2.0 WATER_c	G5W-6373 or G5W-6391 or G5W-6880 or G5W-6962 or G5W-7015 or G5W-7370 or G5W-7373 or G5W-7389 or G5W-7461 or G5W-7548 or G5W-7621 or G5W-7641 or G5W-7670 or G5W-7910 or G5W-8044 or G5W-8364 or G5W-8529 or G5W-8624 or G5W-9075 or G5W-9115 or G5W-9453 or G5W-9883 or G5W-9891 or G5W-9930 or G5W-10526 or G5W-10697 or G5W-10778 or G5W-10890 or G5W-11446 or G5W-11796	G5W-7461 G5W-6373 G5W-6880 G5W-6962 G5W-11796 G5W-7910 G5W-8364 G5W-9891 G5W-10697 G5W-6391 G5W-8529 G5W-10526 G5W-7015 G5W-7621 G5W-7370 G5W-9115 G5W-10778 G5W-10890 G5W-8044 G5W-7641 G5W-7389 G5W-9075 G5W-11446 G5W-9930 G5W-7373 G5W-9883 G5W-7548 G5W-7670 G5W-9453 G5W-8624	G5W-6373-MONOMER or G5W-6391-MONOMER or G5W-6880-MONOMER or G5W-6962-MONOMER or G5W-7015-MONOMER or G5W-7370-MONOMER or G5W-7373-MONOMER or G5W-7389-MONOMER or G5W-7461-MONOMER or G5W-7548-MONOMER or G5W-7621-MONOMER or G5W-7641-MONOMER or G5W-7670-MONOMER or G5W-7910-MONOMER or G5W-8044-MONOMER or G5W-8364-MONOMER or G5W-8529-MONOMER or G5W-8624-MONOMER or G5W-9075-MONOMER or G5W-9115-MONOMER or…	RXN-13397	0	0	1000	0
RXN-11908_c		CPD-4664_c + 2.0 NADPH_c + 2.0 OXYGEN-MOLECULE_c + 2.0 PROTON_c --> CPD-4661_c + 2.0 NADP_c + 2.0 WATER_c	G5W-11169 or G5W-11385 or G5W-12275	G5W-11385 G5W-12275 G5W-11169	G5W-11169-MONOMER or G5W-11385-MONOMER or G5W-12275-MONOMER		0	0	1000	0		EC-1.14.13.119
RXN-11911_c		CPD-12568_c + NADPH_c + OXYGEN-MOLECULE_c + PROTON_c --> CPD-8844_c + CPD-8847_c + NADP_c + 2.0 WATER_c				PWY-5434	0	0	1000	0		EC-1.14.13
RXN-11916_c	3-deoxy-D-manno-octulosonic acid hydrolase	KDO2-LIPID-A_c + WATER_c --> CPD-12903_c + KDO_c	G5W-9299 or G5W-11023	G5W-11023 G5W-9299	G5W-9299-MONOMER or G5W-11023-MONOMER		0	0	1000	0		EC-3.2.1
RXN-11925_c		CPD-12865_c + NADH_c + OXYGEN-MOLECULE_c + PROTON_c --> CPD-12866_c + NAD_c + 2.0 WATER_c				PWY-2541	0	0	1000	0		EC-1.14.13
RXN-11926_c		CPD-696_c + NADH_c + OXYGEN-MOLECULE_c + PROTON_c --> CPD-12865_c + NAD_c + WATER_c				PWY-2541	0	0	1000	0		EC-1.14.13
RXN-11927_c		CPD-12866_c + NADH_c + OXYGEN-MOLECULE_c --> CPD-12867_c + NAD_c + WATER_c				PWY-2541	0	0	1000	0		EC-1.14.13
RXN-11928_c		CPD-12867_c + NAD_c --> CARBON-DIOXIDE_c + CPD-12868_c + NADH_c	G5W-6861 or G5W-7174 or G5W-7476 or G5W-8281 or G5W-8690 or G5W-10760 or G5W-11051 or G5W-11077	G5W-11077 G5W-10760 G5W-11051 G5W-8690 G5W-7476 G5W-8281 G5W-7174 G5W-6861	G5W-6861-MONOMER or G5W-7174-MONOMER or G5W-7476-MONOMER or G5W-8281-MONOMER or G5W-8690-MONOMER or G5W-10760-MONOMER or G5W-11051-MONOMER or G5W-11077-MONOMER	PWY-2541	0	0	1000	0		EC-1.1.1
RXN-11929_c		CPD-12868_c + NADPH_c + PROTON_c --> CYCLOEUCALENOL_c + NADP_c				PWY-2541	0	0	1000	0		EC-1.1.1
RXN-11930_c		CPD-4101_c + NADH_c + OXYGEN-MOLECULE_c + PROTON_c --> CPD-12907_c + NAD_c + WATER_c				PWY-2541	0	0	1000	0		EC-1.14.13
RXN-11931_c		CPD-12907_c + NADH_c + OXYGEN-MOLECULE_c + PROTON_c --> CPD-12908_c + NAD_c + 2.0 WATER_c				PWY-2541	0	0	1000	0		EC-1.14.13
RXN-11932_c		CPD-12908_c + NADH_c + OXYGEN-MOLECULE_c --> CPD-12909_c + NAD_c + WATER_c				PWY-2541	0	0	1000	0		EC-1.14.13
RXN-11933_c		CPD-12909_c + NAD_c --> CARBON-DIOXIDE_c + CPD-12910_c + NADH_c				PWY-2541	0	0	1000	0		EC-1.1.1
RXN-11934_c		CPD-12910_c + NADPH_c + PROTON_c --> EPISTEROL_c + NADP_c				PWY-2541	0	0	1000	0		EC-1.1.1
RXN-11935_c		CPD-4124_c + NADH_c + OXYGEN-MOLECULE_c + PROTON_c --> CPD-12911_c + NAD_c + WATER_c	G5W-7302 or G5W-8843	G5W-7302 G5W-8843	G5W-7302-MONOMER or G5W-8843-MONOMER	PWY-2541	0	0	1000	0		EC-1.14.13
RXN-11936_c		CPD-12911_c + NADH_c + OXYGEN-MOLECULE_c + PROTON_c --> CPD-12912_c + NAD_c + 2.0 WATER_c	G5W-7302 or G5W-8843	G5W-7302 G5W-8843	G5W-7302-MONOMER or G5W-8843-MONOMER	PWY-2541	0	0	1000	0		EC-1.14.13
RXN-11937_c		CPD-12912_c + NADH_c + OXYGEN-MOLECULE_c --> CPD-12914_c + NAD_c + WATER_c	G5W-7302 or G5W-8843	G5W-7302 G5W-8843	G5W-7302-MONOMER or G5W-8843-MONOMER	PWY-2541	0	0	1000	0		EC-1.14.13
RXN-11938_c		CPD-12914_c + NAD_c --> CARBON-DIOXIDE_c + CPD-12915_c + NADH_c	G5W-6861 or G5W-7174 or G5W-7476 or G5W-8281 or G5W-8690 or G5W-10760 or G5W-11051 or G5W-11077	G5W-11077 G5W-10760 G5W-11051 G5W-8690 G5W-7476 G5W-8281 G5W-7174 G5W-6861	G5W-6861-MONOMER or G5W-7174-MONOMER or G5W-7476-MONOMER or G5W-8281-MONOMER or G5W-8690-MONOMER or G5W-10760-MONOMER or G5W-11051-MONOMER or G5W-11077-MONOMER	PWY-2541	0	0	1000	0		EC-1.1.1
RXN-11939_c		CPD-12915_c + NADPH_c + PROTON_c --> CPD-4125_c + NADP_c				PWY-2541	0	0	1000	0		EC-1.1.1
RXN-11946_c		CYCLOARTENOL_c + NADH_c + OXYGEN-MOLECULE_c + PROTON_c --> CPD-12916_c + NAD_c + WATER_c				PWY-6663	0	0	1000	0		EC-1.14.13
RXN-11947_c		CPD-12916_c + NADH_c + OXYGEN-MOLECULE_c + PROTON_c --> CPD-12918_c + NAD_c + 2.0 WATER_c				PWY-6663	0	0	1000	0		EC-1.14.13
RXN-11948_c		CPD-12918_c + NADH_c + OXYGEN-MOLECULE_c --> CPD-12919_c + NAD_c + WATER_c				PWY-6663	0	0	1000	0		EC-1.14.13
RXN-11949_c		CPD-12919_c + NAD_c --> CARBON-DIOXIDE_c + CPD-12920_c + NADH_c				PWY-6663	0	0	1000	0		EC-1.1.1
RXN-11950_c		2.0 CPD-12920_c + 2.0 NADPH_c + 2.0 PROTON_c --> 2.0 CPD-12850_c + 2.0 NADP_c				PWY-6663	0	0	1000	0		EC-1.1.1
RXN-11956_c		CPD-12860_c + NADH_c + OXYGEN-MOLECULE_c + PROTON_c --> CPD-12917_c + NAD_c + WATER_c				PWY-6663	0	0	1000	0		EC-1.14.13
RXN-11957_c		CPD-12917_c + NADH_c + OXYGEN-MOLECULE_c + PROTON_c --> CPD-12927_c + NAD_c + 2.0 WATER_c				PWY-6663	0	0	1000	0		EC-1.14.13
RXN-11958_c		CPD-12927_c + NADH_c + OXYGEN-MOLECULE_c --> CPD-12928_c + NAD_c + WATER_c				PWY-6663	0	0	1000	0		EC-1.14.13
RXN-11959_c		CPD-12928_c + NAD_c --> CARBON-DIOXIDE_c + CPD-12929_c + NADH_c				PWY-6663	0	0	1000	0		EC-1.1.1
RXN-11961_c		2.0 CPD-12929_c + 2.0 NADPH_c + 2.0 PROTON_c --> 2.0 5-ALPHA-CHOLESTA-724-DIEN-3-BETA-OL_c + 2.0 NADP_c				PWY-6663	0	0	1000	0		EC-1.1.1
RXN-12002_c		ATP_c + UMP_c --> ADP_c + UDP_c	G5W-6764 or G5W-6967 or G5W-7767 or G5W-8248 or G5W-9052 or G5W-9666 or G5W-10774 or G5W-12276	G5W-6967 G5W-9666 G5W-6764 G5W-7767 G5W-8248 G5W-12276 G5W-9052 G5W-10774	G5W-6764-MONOMER or G5W-6967-MONOMER or G5W-7767-MONOMER or G5W-8248-MONOMER or G5W-9052-MONOMER or G5W-9666-MONOMER or G5W-10774-MONOMER or G5W-12276-MONOMER	PWY-7176|PWY-5687	0	0	1000	0		EC-2.7.4.22|EC-2.7.4.14
RXN-12042_c		ATP_c + CPD-219_c + UDP-AA-GLUTAMATE_c --> ADP_c + CPD-13018_c + PROTON_c + Pi_c	G5W-7065	G5W-7065	G5W-7065-MONOMER		0	0	1000	0		EC-6.3.2.37
RXN-12070_c		CPD0-2184_c + WATER_c --> CPD-14447_c + FUM_c + PROTON_c	G5W-6667 or G5W-11397	G5W-11397 G5W-6667	G5W-6667-MONOMER or G5W-11397-MONOMER		0	0	1000	0		EC-3.7.1.14
RXN-12085_c		CORTISOL_c + NADP_c --> CORTISONE_c + NADPH_c + PROTON_c	G5W-7449 or G5W-7741 or G5W-7908 or G5W-10089 or G5W-10401 or G5W-10956 or G5W-12150	G5W-7449 G5W-10089 G5W-7908 G5W-10401 G5W-7741 G5W-10956 G5W-12150	G5W-7449-MONOMER or G5W-7741-MONOMER or G5W-7908-MONOMER or G5W-10089-MONOMER or G5W-10401-MONOMER or G5W-10956-MONOMER or G5W-12150-MONOMER		0	0	1000	0		EC-1.1.1
RXN-12089_c		OXYGEN-MOLECULE_c + SPERMIDINE_c + WATER_c --> CPD-6082_c + HYDROGEN-PEROXIDE_c + PUTRESCINE_c	G5W-7386 or G5W-7728 or G5W-7896 or G5W-9186 or G5W-9974	G5W-7386 G5W-9186 G5W-7896 G5W-7728 G5W-9974	G5W-7386-MONOMER or G5W-7728-MONOMER or G5W-7896-MONOMER or G5W-9186-MONOMER or G5W-9974-MONOMER	PWY-6441	0	0	1000	0		EC-1.5.3.17
RXN-12090_c		N1-ACETYLSPERMINE_c + OXYGEN-MOLECULE_c + WATER_c --> CPD-10687_c + HYDROGEN-PEROXIDE_c + SPERMIDINE_c	G5W-7386 or G5W-7728 or G5W-7896 or G5W-9186 or G5W-9974	G5W-7386 G5W-7896 G5W-7728 G5W-9974 G5W-9186	G5W-7386-MONOMER or G5W-7728-MONOMER or G5W-7896-MONOMER or G5W-9186-MONOMER or G5W-9974-MONOMER		0	0	1000	0		EC-1.5.3.17
RXN-12091_c		CPD-568_c + OXYGEN-MOLECULE_c + WATER_c --> CPD-10687_c + HYDROGEN-PEROXIDE_c + PUTRESCINE_c	G5W-7386 or G5W-7728 or G5W-7896 or G5W-9186 or G5W-9974	G5W-7386 G5W-7896 G5W-9974 G5W-7728 G5W-9186	G5W-7386-MONOMER or G5W-7728-MONOMER or G5W-7896-MONOMER or G5W-9186-MONOMER or G5W-9974-MONOMER		0	0	1000	0		EC-1.5.3.13|EC-1.5.3.17
RXN-12123_c		CPD-12575_c + CPD-13080_c --> CPD-13081_c + PROTON_c + UDP_c	G5W-9120	G5W-9120	G5W-9120-MONOMER		0	0	1000	0		EC-2.4.1.173
RXN-12131_c		3-DEHYDRO-SHIKIMATE_c + NADP_c --> CPD-13085_c + NADPH_c + PROTON_c	G5W-10957 or G5W-11129	G5W-11129 G5W-10957	G5W-10957-MONOMER or G5W-11129-MONOMER	PWY-6707	0	0	1000	0
RXN-12132_c		CPD-13085_c --> CPD-183_c				PWY-6707	0	0	1000	0
RXN-12140_c		CPD-13091_c + WATER_c --> CPD-13093_c				PWY-6710	0	0	1000	0
RXN-12141_c		CPD-13089_c + WATER_c --> CPD-13094_c				PWY-6710	0	0	1000	0
RXN-12142_c		CPD-13090_c + WATER_c --> CPD-13092_c				PWY-6710	0	0	1000	0
RXN-12155_c	behenate &omega;-hydroxylase	CPD-10279_c + NADPH_c + OXYGEN-MOLECULE_c + PROTON_c --> CPD-14826_c + NADP_c + WATER_c	G5W-8333 or G5W-9409 or G5W-9440 or G5W-10248	G5W-10248 G5W-8333 G5W-9440 G5W-9409	G5W-8333-MONOMER or G5W-9409-MONOMER or G5W-9440-MONOMER or G5W-10248-MONOMER	PWY-1121	0	0	1000	0		EC-1.14.13
RXN-12156_c		CPD-14826_c + NADP_c --> CPD-17633_c + NADPH_c + PROTON_c				PWY-1121	0	0	1000	0		EC-1.1.1
RXN-12157_c		CPD-17633_c + NADP_c + WATER_c --> CPD-14775_c + NADPH_c + 2.0 PROTON_c				PWY-1121	0	0	1000	0		EC-1.2.1
RXN-12165_c		LACTALD_c + NADP_c + WATER_c --> L-LACTATE_c + NADPH_c + 2.0 PROTON_c					0	0	1000	0		EC-1.2.1
RXN-12195_c		CTP_c + WATER_c --> CDP_c + PROTON_c + Pi_c	G5W-7661	G5W-7661	G5W-7661-MONOMER	PWY-7184|PWY-5687|RXN-12200	0	0	1000	0		EC-3.6.1.15
RXN-12196_c		UTP_c + WATER_c --> PROTON_c + Pi_c + UDP_c	G5W-7661 or G5W-12415	G5W-7661 G5W-12415	G5W-7661-MONOMER or G5W-12415-MONOMER	PWY-5687|RXN-12199	0	0	1000	0		EC-3.6.1.15
RXN-12197_c		UDP_c + WATER_c --> PROTON_c + Pi_c + UMP_c	G5W-12415	G5W-12415	G5W-12415-MONOMER	PWY-5687|RXN-12199	0	0	1000	0		EC-3.6.1.6
RXN-12198_c		CDP_c + WATER_c --> CMP_c + PROTON_c + Pi_c				PWY-5687|RXN-12200	0	0	1000	0		EC-3.6.1.6
RXN-12199_c		UTP_c + 2.0 WATER_c --> 2.0 PROTON_c + 2.0 Pi_c + UMP_c	G5W-12415	G5W-12415	G5W-12415-MONOMER	PWY-7185|PWY-5687	0	0	1000	0		EC-3.6.1.5
RXN-12200_c		CTP_c + 2.0 WATER_c --> CMP_c + 2.0 PROTON_c + 2.0 Pi_c				PWY-7185|PWY-5687	0	0	1000	0		EC-3.6.1.5
RXN-1223_c		UDP-SULFOQUINOVOSE_c + WATER_c <=> CPD-12575_c + PROTON_c + SO3_c	G5W-9506	G5W-9506	G5W-9506-MONOMER	PWYQT-4427	0	-1000	0	0		EC-3.13.1.1
RXN-12240_c		CPD-1041_c --> CPD-1074_c + WATER_c	G5W-6276 or G5W-6280 or G5W-6914 or G5W-7559 or G5W-7624 or G5W-8280 or G5W-8496 or G5W-8769 or G5W-9204 or G5W-9294 or G5W-9447 or G5W-9602 or G5W-9923 or G5W-10021 or G5W-10802 or G5W-10887 or G5W-10982 or G5W-12102	G5W-6280 G5W-10802 G5W-10982 G5W-9447 G5W-9602 G5W-9923 G5W-6276 G5W-8769 G5W-8496 G5W-7559 G5W-7624 G5W-12102 G5W-6914 G5W-10021 G5W-9204 G5W-10887 G5W-8280 G5W-9294	G5W-6276-MONOMER or G5W-6280-MONOMER or G5W-6914-MONOMER or G5W-7559-MONOMER or G5W-7624-MONOMER or G5W-8280-MONOMER or G5W-8496-MONOMER or G5W-8769-MONOMER or G5W-9204-MONOMER or G5W-9294-MONOMER or G5W-9447-MONOMER or G5W-9602-MONOMER or G5W-9923-MONOMER or G5W-10021-MONOMER or G5W-10802-MONOMER or G5W-10887-MONOMER or G5W-10982-MONOMER or G5W-12102-MONOMER	PWY-861|1.14.13.68-RXN	0	0	1000	0
RXN-12263_c		2.0 FARNESYL-PP_c --> CPD-465_c + PPI_c	G5W-10022	G5W-10022	G5W-10022-MONOMER	RXN-13162	0	0	1000	0		EC-2.5.1.103
RXN-12281_c		ACROLEIN_c + NADPH_c + PROTON_c --> CPD-665_c + NADP_c	G5W-6577	G5W-6577	G5W-6577-MONOMER	PWY-6786	0	0	1000	0		EC-1.3.1
RXN-12292_c		CPD-7600_c + NADPH_c + PROTON_c --> BUTANAL_c + NADP_c	G5W-6577	G5W-6577	G5W-6577-MONOMER	PWY-6786	0	0	1000	0		EC-1.3.1
RXN-12293_c		CPD-8847_c + NADPH_c + PROTON_c --> MEK_c + NADP_c	G5W-6577	G5W-6577	G5W-6577-MONOMER	PWY-6786	0	0	1000	0		EC-1.3.1
RXN-12295_c		CPD-13218_c + NADPH_c + PROTON_c --> CPD-13220_c + NADP_c	G5W-6577	G5W-6577	G5W-6577-MONOMER	PWY-6786	0	0	1000	0		EC-1.3.1
RXN-12296_c		CPD-13222_c + NADPH_c + PROTON_c --> CPD-13223_c + NADP_c	G5W-6577	G5W-6577	G5W-6577-MONOMER	PWY-6786	0	0	1000	0		EC-1.3.1
RXN-12297_c		CPD-13229_c + NADP_c <=> CPD-13228_c + NADPH_c + PROTON_c	G5W-9525	G5W-9525	G5W-9525-MONOMER	PWY-6786	0	-1000	0	0		EC-1.1.1
RXN-12299_c		NADP_c + TRANS-2-HEXENOL_c <=> NADPH_c + PROTON_c + TRANS-2-HEXENAL_c	G5W-9525	G5W-9525	G5W-9525-MONOMER	PWY-5410|PWY-6786	0	-1000	0	0		EC-1.1.1
RXN-12300_c		CIS-3-HEXENAL_c + NADPH_c + PROTON_c --> CIS-3-HEXENOL_c + NADP_c	G5W-6507 or G5W-7725 or G5W-8600 or G5W-9252 or G5W-9525	G5W-9252 G5W-6507 G5W-9525 G5W-7725 G5W-8600	G5W-6507-MONOMER or G5W-7725-MONOMER or G5W-8600-MONOMER or G5W-9252-MONOMER or G5W-9525-MONOMER	PWY-6786	0	0	1000	0		EC-1.1.1
RXN-12304_c		2-TRANS6-TRANS-FARNESOL_c + ATP_c --> ADP_c + CPD-12587_c + PROTON_c	G5W-6514 or G5W-6527 or G5W-10441	G5W-10441 G5W-6527 G5W-6514	G5W-6514-MONOMER or G5W-6527-MONOMER or G5W-10441-MONOMER		0	0	1000	0		EC-2.7.1
RXN-12307_c		ATP_c + GERANIOL_c --> ADP_c + CPD-13243_c + PROTON_c	G5W-6514 or G5W-6527 or G5W-10441	G5W-10441 G5W-6527 G5W-6514	G5W-6514-MONOMER or G5W-6527-MONOMER or G5W-10441-MONOMER		0	0	1000	0		EC-2.7.1
RXN-12320_c		CPD-13254_c + UDP-L-RHAMNOSE_c --> CPD-13255_c + PROTON_c + UDP_c	G5W-6244 or G5W-6292 or G5W-6424 or G5W-6464 or G5W-6825 or G5W-6922 or G5W-7362 or G5W-7404 or G5W-7590 or G5W-7640 or G5W-7964 or G5W-8012 or G5W-8180 or G5W-8301 or G5W-8728 or G5W-8731 or G5W-8860 or G5W-9768 or G5W-10684 or G5W-11016 or G5W-11124 or G5W-11230	G5W-7362 G5W-8301 G5W-6244 G5W-6292 G5W-8860 G5W-11016 G5W-10684 G5W-8180 G5W-8728 G5W-6464 G5W-6424 G5W-7590 G5W-7404 G5W-9768 G5W-6825 G5W-6922 G5W-7964 G5W-8012 G5W-7640 G5W-11124 G5W-8731 G5W-11230	G5W-6244-MONOMER or G5W-6292-MONOMER or G5W-6424-MONOMER or G5W-6464-MONOMER or G5W-6825-MONOMER or G5W-6922-MONOMER or G5W-7362-MONOMER or G5W-7404-MONOMER or G5W-7590-MONOMER or G5W-7640-MONOMER or G5W-7964-MONOMER or G5W-8012-MONOMER or G5W-8180-MONOMER or G5W-8301-MONOMER or G5W-8728-MONOMER or G5W-8731-MONOMER or G5W-8860-MONOMER or G5W-9768-MONOMER or G5W-10684-MONOMER or G5W-11016-MONOMER …		0	0	1000	0		EC-2.4.1.273
RXN-12325_c		ATP_c + CPD-9087_c --> ADP_c + CPD-12594_c + PROTON_c	G5W-6514 or G5W-6527 or G5W-10441	G5W-10441 G5W-6527 G5W-6514	G5W-6514-MONOMER or G5W-6527-MONOMER or G5W-10441-MONOMER		0	0	1000	0		EC-2.7.1
RXN-12332_c		CPD-6082_c + NAD_c + WATER_c --> B-ALANINE_c + NADH_c + 2.0 PROTON_c	G5W-9687 or G5W-11746	G5W-9687 G5W-11746	G5W-9687-MONOMER or G5W-11746-MONOMER		0	0	1000	0		EC-1.2.1
RXN-12349_c		2-KETOGLUTARATE_c + FERULOYL-COA_c + OXYGEN-MOLECULE_c --> CARBON-DIOXIDE_c + CPD-13328_c + SUC_c	G5W-11290	G5W-11290	G5W-11290-MONOMER	PWY-6792	0	0	1000	0		EC-1.14.11
RXN-12350_c		CPD-13328_c --> CO-A_c + SCOPOLETIN_c				PWY-6792	0	0	1000	0
RXN-12359_c		ATP_c + CO-A_c + MALONATE_c --> AMP_c + MALONYL-COA_c + PPI_c				PWY-6799	0	0	1000	0		EC-6.2.1
RXN-12360_c		ACP_c + ATP_c + MALONATE_c --> AMP_c + MALONYL-ACP_c + PPI_c				PWY-6799	0	0	1000	0		EC-6.2.1
RXN-12361_c		2.0 MALONYL-ACP_c + 2.0 PROTON_c --> ACP_c + Acetoacetyl-ACPs_c + 2.0 CARBON-DIOXIDE_c	G5W-7147	G5W-7147	G5W-7147-MONOMER	PWY-6799	0	0	1000	0		EC-2.3.1
RXN-12393_c	<i>all-trans</i>-&beta;-apo-10'-carotenal 13,14-cleaving dioxygenase	CPD-13368_c + OXYGEN-MOLECULE_c --> CPD-13369_c + CPD-13370_c	G5W-10266 or G5W-11499 or G5W-12337 or G5W-12472	G5W-12337 G5W-10266 G5W-11499 G5W-12472	G5W-10266-MONOMER or G5W-11499-MONOMER or G5W-12337-MONOMER or G5W-12472-MONOMER		0	0	1000	0		EC-1.13.11.70
RXN-12394_c		CPD1F-114_c + 2.0 OXYGEN-MOLECULE_c --> 2.0 CPD-13371_c + CPD-7202_c	G5W-6904	G5W-6904	G5W-6904-MONOMER		0	0	1000	0
RXN-12395_c		CPD1F-114_c + 2.0 OXYGEN-MOLECULE_c --> CPD-13371_c + CPD-7207_c + GERANIAL_c	G5W-6904	G5W-6904	G5W-6904-MONOMER		0	0	1000	0
RXN-12396_c		CPD1F-114_c + 2.0 OXYGEN-MOLECULE_c --> CPD-13371_c + CPD-13373_c + CPD-7969_c	G5W-6904	G5W-6904	G5W-6904-MONOMER		0	0	1000	0
RXN-12415_c		GXGG-Xyloglucans_c + 2.0 UDP-D-XYLOSE_c --> 2.0 PROTON_c + 2.0 UDP_c + Xyloglucans-Xylose_c	G5W-6264 or G5W-6274 or G5W-6416 or G5W-6545 or G5W-6610 or G5W-7278 or G5W-7609 or G5W-7745 or G5W-7903 or G5W-8407 or G5W-8852 or G5W-9652 or G5W-10061 or G5W-10636 or G5W-10954 or G5W-11213 or G5W-11424 or G5W-11549 or G5W-11604 or G5W-11782 or G5W-12023 or G5W-12216	G5W-6545 G5W-8407 G5W-11549 G5W-11213 G5W-8852 G5W-9652 G5W-6416 G5W-12216 G5W-12023 G5W-11604 G5W-7609 G5W-6264 G5W-11424 G5W-11782 G5W-10636 G5W-6610 G5W-6274 G5W-10954 G5W-7278 G5W-7903 G5W-7745 G5W-10061	G5W-6264-MONOMER or G5W-6274-MONOMER or G5W-6416-MONOMER or G5W-6545-MONOMER or G5W-6610-MONOMER or G5W-7278-MONOMER or G5W-7609-MONOMER or G5W-7745-MONOMER or G5W-7903-MONOMER or G5W-8407-MONOMER or G5W-8852-MONOMER or G5W-9652-MONOMER or G5W-10061-MONOMER or G5W-10636-MONOMER or G5W-10954-MONOMER or G5W-11213-MONOMER or G5W-11424-MONOMER or G5W-11549-MONOMER or G5W-11604-MONOMER or G5W-11782-MO…	PWY-5936	0	0	1000	0		EC-2.4.2.39
RXN-12418_c		CPD-14553_c + Xyloglucans-Galactose-3_c --> 2.0 PROTON_c + UDP_c + Xyloglucans-Galactose-23_c				PWY-5936	0	0	1000	0
RXN-12419_c		CPD-12575_c --> 1-4-beta-D-Glucan_c + PROTON_c + UDP_c	G5W-7903 or G5W-8407 or G5W-9652 or G5W-10954 or G5W-11213 or G5W-11549	G5W-11549 G5W-9652 G5W-11213 G5W-10954 G5W-7903 G5W-8407	G5W-7903-MONOMER or G5W-8407-MONOMER or G5W-9652-MONOMER or G5W-10954-MONOMER or G5W-11213-MONOMER or G5W-11549-MONOMER	PWY-5936	0	0	1000	0		EC-2.4.1.168
RXN-12421_c		CPD-11259_c + NADPH_c + OXYGEN-MOLECULE_c + PROTON_c --> CPD-13420_c + NADP_c + WATER_c	G5W-6465 or G5W-6536 or G5W-6683 or G5W-7671 or G5W-8007 or G5W-8192 or G5W-8667 or G5W-9362 or G5W-9479 or G5W-9912 or G5W-10103	G5W-7671 G5W-9479 G5W-9362 G5W-8007 G5W-9912 G5W-8667 G5W-8192 G5W-6465 G5W-10103 G5W-6536 G5W-6683	G5W-6465-MONOMER or G5W-6536-MONOMER or G5W-6683-MONOMER or G5W-7671-MONOMER or G5W-8007-MONOMER or G5W-8192-MONOMER or G5W-8667-MONOMER or G5W-9362-MONOMER or G5W-9479-MONOMER or G5W-9912-MONOMER or G5W-10103-MONOMER		0	0	1000	0		EC-1.14.13
RXN-12430_c		CPD-8158_c + WATER_c --> CPD-8347_c + PALMITATE_c + PROTON_c	G5W-6349 or G5W-12223	G5W-12223 G5W-6349	G5W-6349-MONOMER or G5W-12223-MONOMER		0	0	1000	0		EC-3.1.1.32
RXN-12440_c		ASCORBATE_c + HYDROGEN-PEROXIDE_c + PROTON_c --> L-DEHYDRO-ASCORBATE_c + 2.0 WATER_c	G5W-6327 or G5W-6411 or G5W-6898 or G5W-8057 or G5W-8099 or G5W-8115 or G5W-10098 or G5W-11018 or G5W-12219	G5W-10098 G5W-11018 G5W-6327 G5W-6898 G5W-6411 G5W-8115 G5W-8099 G5W-12219 G5W-8057	G5W-6327-MONOMER or G5W-6411-MONOMER or G5W-6898-MONOMER or G5W-8057-MONOMER or G5W-8099-MONOMER or G5W-8115-MONOMER or G5W-10098-MONOMER or G5W-11018-MONOMER or G5W-12219-MONOMER	PWY-6959	0	0	1000	0		EC-1.11.1.11
RXN-12449_c		CPD-9411_c + 2.0 NADP_c + WATER_c --> CPD-9413_c + 2.0 NADPH_c + 3.0 PROTON_c	G5W-9084	G5W-9084	G5W-9084-MONOMER		0	0	1000	0		EC-1.1.1.314
RXN-12451_c		CPD-8905_c + NADPH_c + PROTON_c --> CPD-8908_c + NADP_c	G5W-7069 or G5W-9434	G5W-7069 G5W-9434	G5W-7069-MONOMER or G5W-9434-MONOMER	PWY-6824	0	0	1000	0		EC-1.3.1
RXN-12510_c		CPD1F-90_c + NADPH_c + OXYGEN-MOLECULE_c + PROTON_c --> CPD-520_c + NADP_c + WATER_c				PWY-3101	0	0	1000	0		EC-1.14.13.21
RXN-12516_c		FARNESYL-PP_c + WATER_c --> CPD-10759_c + PPI_c	G5W-8390	G5W-8390	G5W-8390-MONOMER		0	0	1000	0
RXN-12540_c	Fenton reaction	FE+2_c + HYDROGEN-PEROXIDE_c --> CPD-12377_c + FE+3_c + OH_c					0	0	1000	0
RXN-12541_c		2.0 FE+2_c + 2.0 OXYGEN-MOLECULE_c --> 2.0 FE+3_c + 2.0 SUPER-OXIDE_c					0	0	1000	0
RXN-12582_c	choline monooxygenase (NADP)	CHOLINE_c + NADP_c --> BETAINE_ALDEHYDE_c + NADPH_c + PROTON_c	G5W-11433	G5W-11433	G5W-11433-MONOMER		0	0	1000	0		EC-1.1.1
RXN-12590_c	pyridoxal 5&prime;-phosphate synthase (glutamine hydrolyzing)	AMMONIUM_c + GAP_c + RIBOSE-5P_c --> PROTON_c + PYRIDOXAL_PHOSPHATE_c + Pi_c + 4.0 WATER_c	G5W-7584 or G5W-7995 or G5W-9146	G5W-7584 G5W-9146 G5W-7995	G5W-7584-MONOMER or G5W-7995-MONOMER or G5W-9146-MONOMER	RXN-11322	0	0	1000	0
RXN-12593_c		ENT-COPALYL-DIPHOSPHATE_c --> CPD-11534_c + PPI_c				PWY-7481	0	0	1000	0		EC-4.2.3.103
RXN-12605_c		CPD-13627_c + NADPH_c + OXYGEN-MOLECULE_c --> CPD-13573_c + NADP_c + WATER_c				PWY-6888	0	0	1000	0		EC-1.14.13
RXN-12610_c		AMINO-HYDROXYMETHYL-METHYLPYRIMIDINE-PP_c + CPD-13576_c + 2.0 PROTON_c --> CARBON-DIOXIDE_c + PPI_c + THIAMINE-P_c	G5W-7755 or G5W-10577 or G5W-11903 or G5W-12272	G5W-12272 G5W-10577 G5W-11903 G5W-7755	G5W-7755-MONOMER or G5W-10577-MONOMER or G5W-11903-MONOMER or G5W-12272-MONOMER		0	0	1000	0		EC-2.5.1.3
RXN-12611_c	thiamin phosphate synthase	AMINO-HYDROXYMETHYL-METHYLPYRIMIDINE-PP_c + CPD-13575_c + 2.0 PROTON_c --> CARBON-DIOXIDE_c + PPI_c + THIAMINE-P_c	G5W-7755 or G5W-10577 or G5W-11903 or G5W-12272	G5W-7755 G5W-12272 G5W-11903 G5W-10577	G5W-7755-MONOMER or G5W-10577-MONOMER or G5W-11903-MONOMER or G5W-12272-MONOMER		0	0	1000	0		EC-2.5.1.3
RXN-12613_c		CPD-13578_c + WATER_c --> AMMONIUM_c + HMP_c	G5W-10548	G5W-10548	G5W-10548-MONOMER		0	0	1000	0		EC-3.5.99.2
RXN-12618_c		GLUTATHIONE_c + WATER_c --> CYS-GLY_c + GLT_c	G5W-6466 or G5W-10074	G5W-10074 G5W-6466	G5W-6466-MONOMER or G5W-10074-MONOMER		0	0	1000	0		EC-3.4.19.13
RXN-12656_c		CPD-12759_c + NADPH_c + OXYGEN-MOLECULE_c + PROTON_c --> CPD-13626_c + NADP_c + WATER_c				PWY-6888	0	0	1000	0		EC-1.14.13
RXN-12657_c		CPD-13626_c + NADPH_c + OXYGEN-MOLECULE_c + PROTON_c --> CPD-13627_c + NADP_c + 2.0 WATER_c				PWY-6888	0	0	1000	0		EC-1.14.13
RXN-12659_c		CPD-8678_c + LINOLEIC_ACID_c --> CPD-13636_c + CPD-17614_c	G5W-9302	G5W-9302	G5W-9302-MONOMER		0	0	1000	0		EC-1.11.2.3
RXN-12668_c		CPD0-2106_c + P-COUMAROYL-COA_c + WATER_c --> CARBON-DIOXIDE_c + 2.0 CO-A_c + CPD-13647_c	G5W-6850 or G5W-7204 or G5W-8150 or G5W-9155 or G5W-9801 or G5W-9853 or G5W-11172	G5W-9155 G5W-11172 G5W-9801 G5W-7204 G5W-9853 G5W-8150 G5W-6850	G5W-6850-MONOMER or G5W-7204-MONOMER or G5W-8150-MONOMER or G5W-9155-MONOMER or G5W-9801-MONOMER or G5W-9853-MONOMER or G5W-11172-MONOMER		0	0	1000	0		EC-2.3.1
RXN-12673_c		CPDMETA-13652_c + NADP_c <=> CPDMETA-13651_c + NADPH_c + PROTON_c	G5W-6732 or G5W-6996 or G5W-8621 or G5W-8717 or G5W-8755 or G5W-8848 or G5W-8926 or G5W-10267 or G5W-10645 or G5W-11390 or G5W-12091 or G5W-12462	G5W-8848 G5W-12091 G5W-12462 G5W-10645 G5W-6732 G5W-8926 G5W-6996 G5W-8755 G5W-8621 G5W-8717 G5W-11390 G5W-10267	G5W-6732-MONOMER or G5W-6996-MONOMER or G5W-8621-MONOMER or G5W-8717-MONOMER or G5W-8755-MONOMER or G5W-8848-MONOMER or G5W-8926-MONOMER or G5W-10267-MONOMER or G5W-10645-MONOMER or G5W-11390-MONOMER or G5W-12091-MONOMER or G5W-12462-MONOMER		0	-1000	0	0		EC-1.1.1.317
RXN-12678_c		CPD-13661_c + CPD-14450_c --> CO-A_c + CPD-13655_c	G5W-6831 or G5W-7546 or G5W-8983 or G5W-9705 or G5W-9766 or G5W-10354 or G5W-11484	G5W-11484 G5W-10354 G5W-7546 G5W-9766 G5W-6831 G5W-9705 G5W-8983	G5W-6831-MONOMER or G5W-7546-MONOMER or G5W-8983-MONOMER or G5W-9705-MONOMER or G5W-9766-MONOMER or G5W-10354-MONOMER or G5W-11484-MONOMER		0	0	1000	0
RXN-12686_c		CPD-8178_c + WATER_c --> CPD-7062_c + PHYTOL_c + PROTON_c	G5W-7367 or G5W-7924 or G5W-10824 or G5W-11082 or G5W-11722	G5W-7367 G5W-11082 G5W-11722 G5W-10824 G5W-7924	G5W-7367-MONOMER or G5W-7924-MONOMER or G5W-10824-MONOMER or G5W-11082-MONOMER or G5W-11722-MONOMER		0	0	1000	0		EC-3.1.1.14
RXN-12718_c		3-HYDROXY-5917-TRIOXO-45910-DISECOA_c + WATER_c --> CPD-13711_c + CPD-13712_c + PROTON_c	G5W-6803 or G5W-8652 or G5W-10029 or G5W-10877	G5W-10877 G5W-10029 G5W-8652 G5W-6803	G5W-6803-MONOMER or G5W-8652-MONOMER or G5W-10029-MONOMER or G5W-10877-MONOMER		0	0	1000	0		EC-3.7.1.17
RXN-12726_c		ACETYLSERINE_c + CPD-678_c --> ACET_c + L-SELENOCYSTEINE_c + PROTON_c				PWY-6936	0	0	1000	0		EC-2.5.1.47
RXN-12728_c		L-SELENOCYSTEINE_c + O-PHOSPHO-L-HOMOSERINE_c --> CPD-13717_c + Pi_c	G5W-11427	G5W-11427	G5W-11427-MONOMER	PWY-6936	0	0	1000	0		EC-2.5.1
RXN-12729_c		CPD-13717_c + WATER_c --> AMMONIUM_c + PYRUVATE_c + SELENOHOMOCYSTEINE_c	G5W-8878	G5W-8878	G5W-8878-MONOMER	PWY-6936	0	0	1000	0		EC-4.4.1.8
RXN-12730_c		CPD-1302_c + SELENOHOMOCYSTEINE_c --> CPD-1301_c + SELENOMETHIONINE_c				PWY-6936	0	0	1000	0		EC-2.1.1.14
RXN-12752_c		CPD0-2472_c --> CPD-653_c	G5W-10885	G5W-10885	G5W-10885-MONOMER	PWY-6938	0	0	1000	0		EC-5.1.99.6
RXN-12753_c		NADH_c + WATER_c --> CPD-653_c				PWY-6938	0	0	1000	0
RXN-12754_c		NADH_c + WATER_c --> CPD0-2472_c				PWY-6938	0	0	1000	0
RXN-12799_c		CPD-8691_c + NADPH_c + OXYGEN-MOLECULE_c + PROTON_c --> CPD-8693_c + NADP_c + 2.0 WATER_c	G5W-6409 or G5W-6979 or G5W-8465 or G5W-8892 or G5W-9147 or G5W-9250 or G5W-9947 or G5W-11032 or G5W-11757	G5W-8892 G5W-11757 G5W-9250 G5W-6409 G5W-11032 G5W-9947 G5W-6979 G5W-9147 G5W-8465	G5W-6409-MONOMER or G5W-6979-MONOMER or G5W-8465-MONOMER or G5W-8892-MONOMER or G5W-9147-MONOMER or G5W-9250-MONOMER or G5W-9947-MONOMER or G5W-11032-MONOMER or G5W-11757-MONOMER		0	0	1000	0		EC-1.14.13.109
RXN-12805_c		CPD-83_c + 2.0 S-ADENOSYLMETHIONINE_c --> 2.0 ADENOSYL-HOMO-CYS_c + CPD-6959_c + 2.0 PROTON_c	G5W-10477	G5W-10477	G5W-10477-MONOMER		0	0	1000	0		EC-2.1.1.240
RXN-12837_c		FARNESYL-PP_c --> CPD-13874_c + PPI_c	G5W-12071	G5W-12071	G5W-12071-MONOMER		0	0	1000	0		EC-4.2.3.101
RXN-12838_c		FARNESYL-PP_c --> CPD-13875_c + PPI_c	G5W-6520 or G5W-6908 or G5W-11276	G5W-11276 G5W-6908 G5W-6520	G5W-6520-MONOMER or G5W-6908-MONOMER or G5W-11276-MONOMER		0	0	1000	0		EC-4.2.3.102
RXN-12843_c		EPOXYSQUALENE_c --> CPD-13880_c	G5W-6712 or G5W-7060	G5W-6712 G5W-7060	G5W-6712-MONOMER or G5W-7060-MONOMER		0	0	1000	0		EC-5.4.99.48
RXN-12861_c	dehydroascorbate hydrolase	CPD-13907_c --> CPD-334_c + PROTON_c				PWY-6959	0	0	1000	0
RXN-12862_c		L-DEHYDRO-ASCORBATE_c + WATER_c --> CPD-13907_c				PWY-6959	0	0	1000	0
RXN-12863_c		CPD-13907_c + HYDROGEN-PEROXIDE_c --> L-THREONATE_c + OXALATE_c + 3.0 PROTON_c					0	0	1000	0
RXN-12864_c	Painter reaction	4.0 GLUTATHIONE_c + 2.0 PROTON_c + SELENITE_c --> CPD-13908_c + OXIDIZED-GLUTATHIONE_c + 3.0 WATER_c					0	0	1000	0
RXN-12869_c		2.0 L-DEHYDRO-ASCORBATE_c + OXYGEN-MOLECULE_c --> 2.0 CPD-13914_c + 2.0 PROTON_c					0	0	1000	0
RXN-12870_c		CPD-334_c --> CPD-13913_c				PWY-6959	0	0	1000	0
RXN-12871_c		CPD-13913_c + WATER_c --> CPD-13912_c + PROTON_c				PWY-6959	0	0	1000	0
RXN-12872_c		CPD-13914_c --> CPD-13910_c					0	0	1000	0
RXN-12876_c		ASCORBATE_c + 2.0 Cytochromes-C-Oxidized_c --> 2.0 Cytochromes-C-Reduced_c + L-DEHYDRO-ASCORBATE_c + PROTON_c				RXN-13183	0	0	1000	0
RXN-12878_c		GLT_c + 2.0 Oxidized-ferredoxins_c + WATER_c --> 2-KETOGLUTARATE_c + AMMONIUM_c + 2.0 PROTON_c + 2.0 Reduced-ferredoxins_c	G5W-9248	G5W-9248	G5W-9248-MONOMER	GLUTAMATE-SYNTHASE-FERREDOXIN-RXN	0	0	1000	0
RXN-12879_c		CPD-11534_c + NADPH_c + OXYGEN-MOLECULE_c + PROTON_c --> CPD-13920_c + NADP_c + WATER_c	G5W-7825 or G5W-8325 or G5W-10861 or G5W-11458 or G5W-12324	G5W-7825 G5W-10861 G5W-12324 G5W-11458 G5W-8325	G5W-7825-MONOMER or G5W-8325-MONOMER or G5W-10861-MONOMER or G5W-11458-MONOMER or G5W-12324-MONOMER	PWY-7481	0	0	1000	0		EC-1.14.13.143
RXN-12880_c	(-)-9&beta;-pimara-7,15-diene monooxygenase	CPD-4754_c + NADPH_c + OXYGEN-MOLECULE_c + PROTON_c --> CPD-13921_c + NADP_c + WATER_c	G5W-6240 or G5W-8098 or G5W-8578 or G5W-8805 or G5W-11233 or G5W-11730 or G5W-12437	G5W-8805 G5W-11730 G5W-12437 G5W-8578 G5W-11233 G5W-8098 G5W-6240	G5W-6240-MONOMER or G5W-8098-MONOMER or G5W-8578-MONOMER or G5W-8805-MONOMER or G5W-11233-MONOMER or G5W-11730-MONOMER or G5W-12437-MONOMER	PWY-7477|RXN-12883	0	0	1000	0
RXN-12881_c	(-)-9&beta;-pimara-7,15-dien-19-ol dehydrogenase	CPD-13921_c + NADPH_c + OXYGEN-MOLECULE_c + PROTON_c --> CPD-13922_c + NADP_c + 2.0 WATER_c	G5W-6240 or G5W-8098 or G5W-8578 or G5W-8805 or G5W-11233 or G5W-11730 or G5W-12437	G5W-8805 G5W-11730 G5W-12437 G5W-8578 G5W-11233 G5W-8098 G5W-6240	G5W-6240-MONOMER or G5W-8098-MONOMER or G5W-8578-MONOMER or G5W-8805-MONOMER or G5W-11233-MONOMER or G5W-11730-MONOMER or G5W-12437-MONOMER	PWY-7477|RXN-12883	0	0	1000	0
RXN-12882_c	(-)-9&beta;-pimara-7,15-dien-19-al monooxygenase	CPD-13922_c + NADPH_c + OXYGEN-MOLECULE_c --> CPD-13923_c + NADP_c + WATER_c	G5W-6240 or G5W-8098 or G5W-8578 or G5W-8805 or G5W-11233 or G5W-11730 or G5W-12437	G5W-8805 G5W-11730 G5W-12437 G5W-8578 G5W-11233 G5W-8098 G5W-6240	G5W-6240-MONOMER or G5W-8098-MONOMER or G5W-8578-MONOMER or G5W-8805-MONOMER or G5W-11233-MONOMER or G5W-11730-MONOMER or G5W-12437-MONOMER	PWY-7477|RXN-12883	0	0	1000	0
RXN-12883_c		CPD-4754_c + 3.0 NADPH_c + 3.0 OXYGEN-MOLECULE_c + 2.0 PROTON_c --> CPD-13923_c + 3.0 NADP_c + 4.0 WATER_c	G5W-6240 or G5W-8098 or G5W-8578 or G5W-8805 or G5W-11233 or G5W-11730 or G5W-12437	G5W-8805 G5W-11730 G5W-12437 G5W-8578 G5W-11233 G5W-8098 G5W-6240	G5W-6240-MONOMER or G5W-8098-MONOMER or G5W-8578-MONOMER or G5W-8805-MONOMER or G5W-11233-MONOMER or G5W-11730-MONOMER or G5W-12437-MONOMER	PWY-7477	0	0	1000	0		EC-1.14.13.144
RXN-12884_c		CPD-4751_c + NADPH_c + OXYGEN-MOLECULE_c + PROTON_c --> CPD-13924_c + NADP_c + WATER_c	G5W-7803	G5W-7803	G5W-7803-MONOMER	PWY-7484	0	0	1000	0		EC-1.14.13.145
RXN-12893_c		CPD-69_c + HCO3_c + 3.0 PROTON_c --> AMMONIUM_c + 2.0 CARBON-DIOXIDE_c	G5W-10468	G5W-10468	G5W-10468-MONOMER		0	0	1000	0		EC-4.2.1.104
RXN-12894_c		CPD0-2338_c + PROTON_c + WATER_c --> AMMONIUM_c + CARBON-DIOXIDE_c + CPD0-2340_c	G5W-11886	G5W-11886	G5W-11886-MONOMER		0	0	1000	0		EC-3.5.1.110
RXN-12895_c		CPD-13927_c + PROTON_c + WATER_c --> AMMONIUM_c + CARBON-DIOXIDE_c + CPD-13930_c	G5W-11886	G5W-11886	G5W-11886-MONOMER		0	0	1000	0		EC-3.5.1.110
RXN-12896_c	peroxyureidoacrylate/ureidoacrylate amidohydrolase	CPD-13927_c + WATER_c --> CARBAMATE_c + CPD-13930_c + PROTON_c	G5W-11886	G5W-11886	G5W-11886-MONOMER	RXN-12895	0	0	1000	0
RXN-12898_c		CPD-13932_c + NADP_c --> CPD-13931_c + NADPH_c + PROTON_c	G5W-8374	G5W-8374	G5W-8374-MONOMER		0	0	1000	0		EC-1.1.1.320
RXN-12923_c		CPD-13951_c + S-ADENOSYLMETHIONINE_c --> ADENOSYL-HOMO-CYS_c + CPD-13804_c + PROTON_c	G5W-11639	G5W-11639	G5W-11639-MONOMER		0	0	1000	0		EC-2.1.1.254
RXN-12924_c		CPD-13806_c + S-ADENOSYLMETHIONINE_c --> ADENOSYL-HOMO-CYS_c + CPD-13805_c + PROTON_c	G5W-11639	G5W-11639	G5W-11639-MONOMER		0	0	1000	0		EC-2.1.1.254
RXN-12943_c		CPD-13380_c + PROTON_c --> CPD-13952_c					0	0	1000	0
RXN-12961_c		CPD-7857_c + 2.0 NADP_c --> CPD-9978_c + 2.0 NADPH_c + 2.0 PROTON_c	G5W-6395 or G5W-9412	G5W-6395 G5W-9412	G5W-6395-MONOMER or G5W-9412-MONOMER		0	0	1000	0		EC-1.1.1.324
RXN-12979_c		ATP_c + UDP-N-ACETYL-D-GLUCOSAMINE_c --> ADP_c + CPD-14021_c + PROTON_c	G5W-9369	G5W-9369	G5W-9369-MONOMER		0	0	1000	0		EC-2.7.1.176
RXN-13072_c		2-KETO-GLUTARAMATE_c + WATER_c --> 2-KETOGLUTARATE_c + AMMONIUM_c				PWY-4361	0	0	1000	0		EC-3.5.1.111
RXN-13139_c		ATP_c + CPD0-2474_c --> ADP_c + NADPH_c + PROTON_c + Pi_c	G5W-7100	G5W-7100	G5W-7100-MONOMER		0	0	1000	0		EC-4.2.1.93
RXN-13142_c		CPD-14133_c --> CPD0-2474_c	G5W-10885	G5W-10885	G5W-10885-MONOMER		0	0	1000	0		EC-5.1.99.6
RXN-13158_c		2-D-THREO-HYDROXY-3-CARBOXY-ISOCAPROATE_c + NAD_c --> 2K-4CH3-PENTANOATE_c + CARBON-DIOXIDE_c + NADH_c	G5W-8695 or G5W-9828 or G5W-10848	G5W-9828 G5W-8695 G5W-10848	G5W-8695-MONOMER or G5W-9828-MONOMER or G5W-10848-MONOMER		0	0	1000	0		EC-1.1.1.85
RXN-13162-(NAD)_c		2.0 FARNESYL-PP_c + NADH_c + PROTON_c --> NAD_c + 2.0 PPI_c + SQUALENE_c	G5W-10022	G5W-10022	G5W-10022-MONOMER	PWY-5670	0	0	1000	0		EC-2.5.1.21
RXN-13162-(NADP)_c		2.0 FARNESYL-PP_c + NADPH_c + PROTON_c --> NADP_c + 2.0 PPI_c + SQUALENE_c	G5W-10022	G5W-10022	G5W-10022-MONOMER	PWY-5670	0	0	1000	0		EC-2.5.1.21
RXN-13163_c		2-D-THREO-HYDROXY-3-CARBOXY-ISOCAPROATE_c <=> 3-CARBOXY-3-HYDROXY-ISOCAPROATE_c	G5W-10262 or G5W-11535	G5W-11535 G5W-10262	G5W-10262-MONOMER or G5W-11535-MONOMER		1	-1000	1000	0		EC-4.2.1.33
RXN-13183_c		CPD-330_c + 4.0 Cytochromes-C-Oxidized_c --> 4.0 Cytochromes-C-Reduced_c + L-DEHYDRO-ASCORBATE_c + 4.0 PROTON_c	G5W-8234 or G5W-8694	G5W-8234 G5W-8694	G5W-8234-MONOMER or G5W-8694-MONOMER		0	0	1000	0		EC-1.3.2.3
RXN-13185_c		2.0 ASCORBATE_c + CPD1F-133_c + 2.0 PROTON_c --> CPD1F-130_c + 2.0 L-DEHYDRO-ASCORBATE_c + 2.0 WATER_c	G5W-6541 or G5W-10512	G5W-6541 G5W-10512	G5W-6541-MONOMER or G5W-10512-MONOMER		0	0	1000	0		EC-1.23.5.1
RXN-13189_c		CPD1F-132_c + 3.0 NADPH_c + 3.0 OXYGEN-MOLECULE_c + 2.0 PROTON_c --> CPD1F-95_c + 3.0 NADP_c + 4.0 WATER_c	G5W-11631 or G5W-11870 or G5W-12098	G5W-11631 G5W-12098 G5W-11870	G5W-11631-MONOMER or G5W-11870-MONOMER or G5W-12098-MONOMER		0	0	1000	0		EC-1.14.13.79
RXN-13190_c		CPD1F-128_c + 3.0 NADPH_c + 3.0 OXYGEN-MOLECULE_c + 2.0 PROTON_c --> CPD1F-132_c + 3.0 NADP_c + 4.0 WATER_c	G5W-7171 or G5W-8799 or G5W-10427	G5W-10427 G5W-8799 G5W-7171	G5W-7171-MONOMER or G5W-8799-MONOMER or G5W-10427-MONOMER		0	0	1000	0		EC-1.14.13.78
RXN-13191_c		MG-PROTOPORPHYRIN-MONOMETHYL-ESTER_c + 3.0 NADPH_c + 3.0 OXYGEN-MOLECULE_c + 2.0 PROTON_c --> DIVINYL-PROTOCHLOROPHYLLIDE-A_c + 3.0 NADP_c + 5.0 WATER_c	G5W-7974 or G5W-11394	G5W-11394 G5W-7974	G5W-7974-MONOMER or G5W-11394-MONOMER		0	0	1000	0		EC-1.14.13.81
RXN-13196_c		CPD-12570_c + 2.0 S-ADENOSYLMETHIONINE_c --> 2.0 ADENOSYL-HOMO-CYS_c + CPD-12572_c + 2.0 PROTON_c	G5W-8597 or G5W-8861 or G5W-10795	G5W-10795 G5W-8597 G5W-8861	G5W-8597-MONOMER or G5W-8861-MONOMER or G5W-10795-MONOMER		0	0	1000	0		EC-2.1.1.175
RXN-13197_c		2.0 ATP_c + INOSITOL-1-4-5-TRISPHOSPHATE_c --> 2.0 ADP_c + CPD-1107_c + 2.0 PROTON_c	G5W-8977	G5W-8977	G5W-8977-MONOMER		0	0	1000	0		EC-2.7.1.151
RXN-13202_c		AMMONIUM_c + 2.0 ATP_c + HCO3_c --> 2.0 ADP_c + CARBAMOYL-P_c + 2.0 PROTON_c + Pi_c	G5W-9617 or G5W-11455	G5W-11455 G5W-9617	G5W-9617-MONOMER or G5W-11455-MONOMER	PWY-4984|CARBPSYN-RXN	0	0	1000	0		EC-6.3.4.16
RXN-1321_c		LINOLENIC_ACID_c + OXYGEN-MOLECULE_c --> CPD-725_c	G5W-6635 or G5W-6698 or G5W-8265 or G5W-8887 or G5W-9944	G5W-6635 G5W-8265 G5W-9944 G5W-8887 G5W-6698	G5W-6635-MONOMER or G5W-6698-MONOMER or G5W-8265-MONOMER or G5W-8887-MONOMER or G5W-9944-MONOMER	PWY-5410|PWY-735	0	0	1000	0		EC-1.13.11.12
RXN-13294_c		MALONYL-COA_c + PROTON_c + STEAROYL-COA_c --> CARBON-DIOXIDE_c + CO-A_c + CPD-14271_c				PWY-7036	0	0	1000	0		EC-2.3.1.199
RXN-13295_c		CPD-9965_c + MALONYL-COA_c + PROTON_c --> CARBON-DIOXIDE_c + CO-A_c + CPD-10283_c				PWY-7036	0	0	1000	0		EC-2.3.1.199
RXN-13296_c		CPD-10280_c + MALONYL-COA_c + PROTON_c --> CARBON-DIOXIDE_c + CO-A_c + CPD-14274_c	G5W-6439 or G5W-7148	G5W-6439 G5W-7148	G5W-6439-MONOMER or G5W-7148-MONOMER	PWY-7036	0	0	1000	0		EC-2.3.1.199
RXN-13297_c		CPD-10279_c + MALONYL-COA_c + PROTON_c --> CARBON-DIOXIDE_c + CO-A_c + CPD-14273_c				PWY-7036	0	0	1000	0		EC-2.3.1.199
RXN-13298_c		CPD-14275_c + NADP_c <=> CPD-14271_c + NADPH_c + PROTON_c	G5W-11739	G5W-11739	G5W-11739-MONOMER	PWY-7036	0	-1000	0	0		EC-1.1.1.330
RXN-13299_c		CPD-14276_c + NADP_c <=> CPD-10283_c + NADPH_c + PROTON_c	G5W-11739	G5W-11739	G5W-11739-MONOMER	PWY-7036	0	-1000	0	0		EC-1.1.1.330
RXN-13300_c		CPD-14277_c + NADP_c <=> CPD-14273_c + NADPH_c + PROTON_c	G5W-11739	G5W-11739	G5W-11739-MONOMER	PWY-7036	0	-1000	0	0		EC-1.1.1.330
RXN-13301_c		CPD-14278_c + NADP_c <=> CPD-14274_c + NADPH_c + PROTON_c	G5W-11739	G5W-11739	G5W-11739-MONOMER	PWY-7036	0	-1000	0	0		EC-1.1.1.330
RXN-13302_c		CPD-14275_c --> CPD-14280_c + WATER_c				PWY-7036	0	0	1000	0		EC-4.2.1.134
RXN-13303_c		CPD-14276_c --> CPD-14281_c + WATER_c				PWY-7036	0	0	1000	0		EC-4.2.1.134
RXN-13304_c		CPD-14277_c --> CPD-14282_c + WATER_c				PWY-7036	0	0	1000	0		EC-4.2.1.134
RXN-13305_c		CPD-14278_c --> CPD-14283_c + WATER_c				PWY-7036	0	0	1000	0		EC-4.2.1.134
RXN-13306_c		CPD-9965_c + NADP_c <=> CPD-14280_c + NADPH_c + PROTON_c				PWY-7036	0	-1000	0	0		EC-1.3.1.93
RXN-13307_c		CPD-10279_c + NADP_c <=> CPD-14281_c + NADPH_c + PROTON_c				PWY-7036	0	-1000	0	0		EC-1.3.1.93
RXN-13308_c		CPD-10280_c + NADP_c <=> CPD-14282_c + NADPH_c + PROTON_c				PWY-7036	0	-1000	0	0		EC-1.3.1.93
RXN-13309_c		CPD1G-277_c + NADP_c <=> CPD-14283_c + NADPH_c + PROTON_c				PWY-7036	0	-1000	0	0		EC-1.3.1.93
RXN-13323_c		2.0 CPD0-1028_c --> CPD-12321_c + 2.0 PPI_c	G5W-6815 or G5W-7571 or G5W-9384	G5W-9384 G5W-7571 G5W-6815	G5W-6815-MONOMER or G5W-7571-MONOMER or G5W-9384-MONOMER		0	0	1000	0		EC-2.5.1.32
RXN-13328_c	late4-aminobutyrate--glyoxy transaminase	4-AMINO-BUTYRATE_c + GLYOX_c <=> GLY_c + SUCC-S-ALD_c	G5W-6587 or G5W-11324	G5W-6587 G5W-11324	G5W-6587-MONOMER or G5W-11324-MONOMER		1	-1000	1000	0		EC-2.6.1.96
RXN-13363_c		CPD-882_c + NADP_c --> CPD-881_c + NADPH_c + PROTON_c	G5W-11587	G5W-11587	G5W-11587-MONOMER		0	0	1000	0		EC-1.1.1
RXN-13371_c		CPD-14343_c + WATER_c --> CPD-1070_c + PROTON_c	G5W-6548 or G5W-10235	G5W-10235 G5W-6548	G5W-6548-MONOMER or G5W-10235-MONOMER		0	0	1000	0		EC-3.1.1.91
RXN-13373_c		FARNESYL-PP_c --> CPD-14342_c + PPI_c	G5W-8390	G5W-8390	G5W-8390-MONOMER		0	0	1000	0		EC-4.2.3
RXN-13397_c		CPD-4703_c + 2.0 NADPH_c + 2.0 OXYGEN-MOLECULE_c + 2.0 PROTON_c --> CPD-4721_c + 2.0 NADP_c + 3.0 WATER_c	G5W-6373 or G5W-6391 or G5W-6880 or G5W-6962 or G5W-7015 or G5W-7370 or G5W-7373 or G5W-7389 or G5W-7461 or G5W-7548 or G5W-7621 or G5W-7641 or G5W-7670 or G5W-7910 or G5W-8044 or G5W-8364 or G5W-8529 or G5W-8624 or G5W-9075 or G5W-9115 or G5W-9453 or G5W-9883 or G5W-9891 or G5W-9930 or G5W-10526 or G5W-10697 or G5W-10778 or G5W-10890 or G5W-11446 or G5W-11796	G5W-7461 G5W-6373 G5W-6880 G5W-6962 G5W-11796 G5W-7910 G5W-8364 G5W-9891 G5W-10697 G5W-6391 G5W-9075 G5W-8529 G5W-10526 G5W-7015 G5W-7621 G5W-9115 G5W-10778 G5W-10890 G5W-8044 G5W-7641 G5W-7389 G5W-9883 G5W-11446 G5W-9930 G5W-7373 G5W-7370 G5W-7548 G5W-7670 G5W-9453 G5W-8624	G5W-6373-MONOMER or G5W-6391-MONOMER or G5W-6880-MONOMER or G5W-6962-MONOMER or G5W-7015-MONOMER or G5W-7370-MONOMER or G5W-7373-MONOMER or G5W-7389-MONOMER or G5W-7461-MONOMER or G5W-7548-MONOMER or G5W-7621-MONOMER or G5W-7641-MONOMER or G5W-7670-MONOMER or G5W-7910-MONOMER or G5W-8044-MONOMER or G5W-8364-MONOMER or G5W-8529-MONOMER or G5W-8624-MONOMER or G5W-9075-MONOMER or G5W-9115-MONOMER or…		0	0	1000	0		EC-1.14.13.121
RXN-13398_c		CHLOROPHYLLIDE-A_c + 2.0 NADPH_c + 2.0 OXYGEN-MOLECULE_c + 3.0 PROTON_c --> CPD-7014_c + 2.0 NADP_c + 3.0 WATER_c	G5W-8001	G5W-8001	G5W-8001-MONOMER		0	0	1000	0		EC-1.14.13.122
RXN-13403_c		2.0 S-ADENOSYLMETHIONINE_c + UROPORPHYRINOGEN-III_c --> 2.0 ADENOSYL-HOMO-CYS_c + DIHYDROSIROHYDROCHLORIN_c + PROTON_c	G5W-7130	G5W-7130	G5W-7130-MONOMER		0	0	1000	0		EC-2.1.1.107
RXN-13405_c		2.0 S-ADENOSYLMETHIONINE_c + SARCOSINE_c --> 2.0 ADENOSYL-HOMO-CYS_c + BETAINE_c + 2.0 PROTON_c	G5W-8567	G5W-8567	G5W-8567-MONOMER		0	0	1000	0		EC-2.1.1.157
RXN-13414_c		NAD_c + SPERMIDINE_c --> CPD-14378_c + NADH_c + PROTON_c	G5W-10188	G5W-10188	G5W-10188-MONOMER	PWY-5905|2.5.1.46-RXN	0	0	1000	0
RXN-13433_c		CPD-8909_c + 2.0 NAD_c --> CPD-8912_c + 2.0 NADH_c + 2.0 PROTON_c	G5W-6903 or G5W-9485 or G5W-9708 or G5W-9816 or G5W-10642 or G5W-10699	G5W-9816 G5W-9485 G5W-10699 G5W-9708 G5W-6903 G5W-10642	G5W-6903-MONOMER or G5W-9485-MONOMER or G5W-9708-MONOMER or G5W-9816-MONOMER or G5W-10642-MONOMER or G5W-10699-MONOMER		0	0	1000	0		EC-1.1.1.331
RXN-13459_c		OXOPENTENOATE_c <=> CPD-14441_c					1	-1000	1000	0
RXN-1345_c		CPD-725_c --> 12-OXO-CIS-9-DODECENOATE_c + CIS-3-HEXENAL_c	G5W-6799	G5W-6799	G5W-6799-MONOMER	PWY-5410	0	0	1000	0
RXN-13463_c		CPD-14447_c <=> OXOPENTENOATE_c					1	-1000	1000	0
RXN-13467_c		CPD-13655_c + WATER_c --> CPD-13661_c + CPD-13662_c + PROTON_c	G5W-6831 or G5W-7546 or G5W-8983 or G5W-9705 or G5W-9766 or G5W-10354 or G5W-11484	G5W-9766 G5W-10354 G5W-11484 G5W-7546 G5W-6831 G5W-9705 G5W-8983	G5W-6831-MONOMER or G5W-7546-MONOMER or G5W-8983-MONOMER or G5W-9705-MONOMER or G5W-9766-MONOMER or G5W-10354-MONOMER or G5W-11484-MONOMER		0	0	1000	0
RXN-1346_c		CIS-3-HEXENAL_c --> TRANS-2-HEXENAL_c				PWY-5410	0	0	1000	0
RXN-13470_c	cichoriin transglucosylase (6-<i>O</i>-glucosyltransferase activity)	CPD-14461_c + WATER_c <=> CPD-8097_c + GLC_c				PWY-7186	1	-1000	1000	0		EC-2.4.1
RXN-13473_c		CPD-8097_c + S-ADENOSYLMETHIONINE_c --> ADENOSYL-HOMO-CYS_c + PROTON_c + SCOPOLETIN_c				PWY-7186	0	0	1000	0		EC-2.1.1
RXN-1347_c		CIS-3-HEXENOL_c + NAD_c <=> CIS-3-HEXENAL_c + NADH_c + PROTON_c				PWY-5410	0	-1000	0	0
RXN-13482_c		CARBAMOYL-P_c + L-ORNITHINE_c <=> L-CITRULLINE_c + PROTON_c + Pi_c				PWY-7060	0	-1000	0	0		EC-2.1.3.3
RXN-13489_c		CPD-6948_c + NADPH_c + OXYGEN-MOLECULE_c + PROTON_c --> CPD-13668_c + NADP_c + WATER_c	G5W-7631 or G5W-7926 or G5W-9439 or G5W-10273 or G5W-10711 or G5W-11483 or G5W-11486 or G5W-12302	G5W-9439 G5W-7926 G5W-7631 G5W-10711 G5W-12302 G5W-11486 G5W-10273 G5W-11483	G5W-7631-MONOMER or G5W-7926-MONOMER or G5W-9439-MONOMER or G5W-10273-MONOMER or G5W-10711-MONOMER or G5W-11483-MONOMER or G5W-11486-MONOMER or G5W-12302-MONOMER		0	0	1000	0		EC-1.14.13
RXN-13491_c		CPD-13669_c + NADPH_c + OXYGEN-MOLECULE_c + PROTON_c --> CPD-13670_c + NADP_c + 2.0 WATER_c	G5W-7631 or G5W-7926 or G5W-9439 or G5W-10273 or G5W-10711 or G5W-11483 or G5W-11486 or G5W-12302	G5W-9439 G5W-7926 G5W-7631 G5W-10711 G5W-12302 G5W-11486 G5W-10273 G5W-11483	G5W-7631-MONOMER or G5W-7926-MONOMER or G5W-9439-MONOMER or G5W-10273-MONOMER or G5W-10711-MONOMER or G5W-11483-MONOMER or G5W-11486-MONOMER or G5W-12302-MONOMER		0	0	1000	0		EC-1.14.19
RXN-13492_c		CPD-13667_c + NADPH_c + OXYGEN-MOLECULE_c + PROTON_c --> CPD-13670_c + NADP_c + WATER_c	G5W-7631 or G5W-7926 or G5W-9439 or G5W-10273 or G5W-10711 or G5W-11483 or G5W-11486 or G5W-12302	G5W-9439 G5W-7926 G5W-7631 G5W-10711 G5W-12302 G5W-11486 G5W-10273 G5W-11483	G5W-7631-MONOMER or G5W-7926-MONOMER or G5W-9439-MONOMER or G5W-10273-MONOMER or G5W-10711-MONOMER or G5W-11483-MONOMER or G5W-11486-MONOMER or G5W-12302-MONOMER	RXN-13506	0	0	1000	0
RXN-13493_c		CPD-13670_c + NADPH_c + OXYGEN-MOLECULE_c + PROTON_c --> CPD-14485_c + NADP_c + 2.0 WATER_c	G5W-7631 or G5W-7926 or G5W-9439 or G5W-10273 or G5W-10711 or G5W-11483 or G5W-11486 or G5W-12302	G5W-9439 G5W-7926 G5W-7631 G5W-10711 G5W-12302 G5W-11486 G5W-10273 G5W-11483	G5W-7631-MONOMER or G5W-7926-MONOMER or G5W-9439-MONOMER or G5W-10273-MONOMER or G5W-10711-MONOMER or G5W-11483-MONOMER or G5W-11486-MONOMER or G5W-12302-MONOMER	RXN-13506	0	0	1000	0
RXN-13494_c		CPD-14485_c + NADPH_c + OXYGEN-MOLECULE_c --> CPD-14483_c + NADP_c + WATER_c	G5W-7631 or G5W-7926 or G5W-9439 or G5W-10273 or G5W-10711 or G5W-11483 or G5W-11486 or G5W-12302	G5W-9439 G5W-7926 G5W-7631 G5W-10711 G5W-12302 G5W-11486 G5W-10273 G5W-11483	G5W-7631-MONOMER or G5W-7926-MONOMER or G5W-9439-MONOMER or G5W-10273-MONOMER or G5W-10711-MONOMER or G5W-11483-MONOMER or G5W-11486-MONOMER or G5W-12302-MONOMER	RXN-13506	0	0	1000	0
RXN-1349_c		12-OXO-CIS-9-DODECENOATE_c --> 12-OXO-TRANS-10-DODECENOATE_c				PWY-5410	0	0	1000	0
RXN-13506_c		CPD-13667_c + 3.0 NADPH_c + 3.0 OXYGEN-MOLECULE_c + 2.0 PROTON_c --> CPD-14483_c + 3.0 NADP_c + 4.0 WATER_c	G5W-7631 or G5W-7926 or G5W-9439 or G5W-10273 or G5W-10711 or G5W-11483 or G5W-11486 or G5W-12302	G5W-9439 G5W-7926 G5W-7631 G5W-10711 G5W-12302 G5W-11483 G5W-10273 G5W-11486	G5W-7631-MONOMER or G5W-7926-MONOMER or G5W-9439-MONOMER or G5W-10273-MONOMER or G5W-10711-MONOMER or G5W-11483-MONOMER or G5W-11486-MONOMER or G5W-12302-MONOMER		0	0	1000	0		EC-1.14.13.173
RXN-13536_c		CPD-7035_c + NADP_c <=> NADPH_c + PHENYLACETALDEHYDE_c + PROTON_c	G5W-8574 or G5W-10119	G5W-10119 G5W-8574	G5W-8574-MONOMER or G5W-10119-MONOMER	PWY-5751	0	-1000	0	0		EC-1.1.1
RXN-13564_c		2.0 ARG_c + 2.0 NADPH_c + 2.0 OXYGEN-MOLECULE_c + 2.0 PROTON_c --> 2.0 CPD-13518_c + 2.0 NADP_c + 2.0 WATER_c	G5W-8054 or G5W-8633 or G5W-10111 or G5W-12446	G5W-10111 G5W-12446 G5W-8633 G5W-8054	G5W-8054-MONOMER or G5W-8633-MONOMER or G5W-10111-MONOMER or G5W-12446-MONOMER	NITRIC-OXIDE-SYNTHASE-RXN	0	0	1000	0
RXN-13565_c		2.0 CPD-13518_c + NADPH_c + 2.0 OXYGEN-MOLECULE_c --> 2.0 L-CITRULLINE_c + NADP_c + 2.0 NITRIC-OXIDE_c + PROTON_c + 2.0 WATER_c	G5W-8054 or G5W-8633 or G5W-10111 or G5W-12446	G5W-8054 G5W-12446 G5W-8633 G5W-10111	G5W-8054-MONOMER or G5W-8633-MONOMER or G5W-10111-MONOMER or G5W-12446-MONOMER	NITRIC-OXIDE-SYNTHASE-RXN	0	0	1000	0
RXN-13641_c		CPD1F-129_c --> CPD-14646_c	G5W-6700 or G5W-10335 or G5W-11904	G5W-10335 G5W-6700 G5W-11904	G5W-6700-MONOMER or G5W-10335-MONOMER or G5W-11904-MONOMER	PWY-7101	0	0	1000	0		EC-5.2.1.14
RXN-13642_c		CPD-14646_c + OXYGEN-MOLECULE_c --> CPD-14647_c + CPD-7204_c	G5W-6829	G5W-6829	G5W-6829-MONOMER	PWY-7101	0	0	1000	0		EC-1.13.11.68
RXN-13643_c		CPD-14647_c + 2.0 OXYGEN-MOLECULE_c --> CPD-14649_c + CPD-14650_c	G5W-10266 or G5W-11499 or G5W-12337 or G5W-12472	G5W-12337 G5W-10266 G5W-11499 G5W-12472	G5W-10266-MONOMER or G5W-11499-MONOMER or G5W-12337-MONOMER or G5W-12472-MONOMER	PWY-7101	0	0	1000	0		EC-1.13.11.69
RXN-13689_c		L-GULONO-1-4-LACTONE_c + OXYGEN-MOLECULE_c --> ASCORBATE_c + HYDROGEN-PEROXIDE_c + PROTON_c	G5W-6745 or G5W-9109 or G5W-9124 or G5W-9928 or G5W-10356 or G5W-10756 or G5W-10972 or G5W-11787	G5W-10756 G5W-9109 G5W-9928 G5W-10972 G5W-6745 G5W-9124 G5W-10356 G5W-11787	G5W-6745-MONOMER or G5W-9109-MONOMER or G5W-9124-MONOMER or G5W-9928-MONOMER or G5W-10356-MONOMER or G5W-10756-MONOMER or G5W-10972-MONOMER or G5W-11787-MONOMER		0	0	1000	0		EC-1.1.3.8
RXN-13697_c		2-KETOGLUTARATE_c + L-ASPARTATE_c --> GLT_c + OXALACETIC_ACID_c	G5W-9487	G5W-9487	G5W-9487-MONOMER		0	0	1000	0		EC-2.6.1.1
RXN-13718_c		CPD-474_c + NADPH_c + OXYGEN-MOLECULE_c + PROTON_c --> CPD-7087_c + NADP_c + WATER_c				PWY-3101|RXN-7782	0	0	1000	0		EC-1.14.13
RXN-13721_c		3-HYDROXY-ISOBUTYRYL-COA_c + WATER_c --> 3-HYDROXY-ISOBUTYRATE_c + CO-A_c + PROTON_c	G5W-6664 or G5W-7909 or G5W-8178 or G5W-8262 or G5W-8953 or G5W-11497 or G5W-11779	G5W-8262 G5W-8178 G5W-8953 G5W-7909 G5W-11497 G5W-11779 G5W-6664	G5W-6664-MONOMER or G5W-7909-MONOMER or G5W-8178-MONOMER or G5W-8262-MONOMER or G5W-8953-MONOMER or G5W-11497-MONOMER or G5W-11779-MONOMER		0	0	1000	0		EC-3.1.2.4
RXN-13748_c		2-TRANS6-TRANS-FARNESOL_c + NAD_c --> 2-TRANS6-TRANS-FARNESAL_c + NADH_c + PROTON_c	G5W-7515 or G5W-8461 or G5W-8712 or G5W-11857	G5W-8712 G5W-8461 G5W-11857 G5W-7515	G5W-7515-MONOMER or G5W-8461-MONOMER or G5W-8712-MONOMER or G5W-11857-MONOMER		0	0	1000	0		EC-1.1.1.354
RXN-13760_c		CPD-7246_c + PROTON_c + UTP_c --> CPD-14795_c + PPI_c	G5W-8216 or G5W-8519	G5W-8519 G5W-8216	G5W-8216-MONOMER or G5W-8519-MONOMER		0	0	1000	0		EC-2.7.7.83
RXN-13813_c		CPD-12575_c + CPD-6624_c --> CPD-14835_c + PROTON_c + UDP_c				PWY-4421	0	0	1000	0		EC-2.4.1
RXN-13814_c		CPD-12575_c + CPD-14835_c --> CPD-14836_c + PROTON_c + UDP_c				PWY-4421	0	0	1000	0		EC-2.4.1
RXN-13819_c		CPD-12575_c + CPD-14838_c --> CPD-14839_c + PROTON_c + UDP_c	G5W-8604	G5W-8604	G5W-8604-MONOMER		0	0	1000	0		EC-2.4.1
RXN-13907_p		FORMYL-THF-GLU-N_p + OXYGEN-MOLECULE_p + PHE_p --> CPD-14931_p + TYR_p				PWY-7158	0	0	1000	0		EC-1.14.16.1
RXN-13908_p		CPD-14931_p --> 10-FORMYL-DIHYDROFOLATE-GLU-N_p + WATER_p	G5W-10580	G5W-10580	G5W-10580-MONOMER	PWY-7158	0	0	1000	0		EC-4.2.1.96
RXN-13909_p		FORMYL-THF-GLU-N_p + NAD_p <=> 10-FORMYL-DIHYDROFOLATE-GLU-N_p + NADH_p + PROTON_p				PWY-7158	0	-1000	0	0		EC-1.5.1.34
RXN-13938_c		CPD-7061_c + WATER_c --> CPD-14963_c + METOH_c	G5W-11207	G5W-11207	G5W-11207-MONOMER	3.1.1.82-RXN	0	0	1000	0
RXN-13939_c		CPD-14963_c --> CARBON-DIOXIDE_c + CPD-10296_c				3.1.1.82-RXN	0	0	1000	0
RXN-13958_c	curcuminoid synthase	MALONYL-COA_c + 2.0 P-COUMAROYL-COA_c + PROTON_c + WATER_c --> 2.0 CARBON-DIOXIDE_c + 3.0 CO-A_c + CPD-12188_c	G5W-6850 or G5W-7204 or G5W-8150 or G5W-9155 or G5W-9801 or G5W-9853 or G5W-11172	G5W-9155 G5W-11172 G5W-9801 G5W-7204 G5W-9853 G5W-8150 G5W-6850	G5W-6850-MONOMER or G5W-7204-MONOMER or G5W-8150-MONOMER or G5W-9155-MONOMER or G5W-9801-MONOMER or G5W-9853-MONOMER or G5W-11172-MONOMER		0	0	1000	0		EC-2.3.1.211
RXN-13968_c		3Z-PHYTOCHROMOBILIN_c --> CPD-15004_c				PWY-7170	0	0	1000	0		EC-5.2.1
RXN-14001_c	quercetin 3-glycoside 2"-glucosyltransferase	CPD-12575_c + CPD-14849_c --> CPD-14850_c + PROTON_c + UDP_c					0	0	1000	0		EC-2.4.1.240
RXN-1401_c		OXYGEN-MOLECULE_c + TRYPTAMINE_c + WATER_c --> AMMONIUM_c + HYDROGEN-PEROXIDE_c + INDOLE_ACETALDEHYDE_c				PWY-3181	0	0	1000	0		EC-1.4.3.4
RXN-14025_c		UMP_c + WATER_c --> Pi_c + URIDINE_c				PWY-7185	0	0	1000	0		EC-3.1.3.5
RXN-14026_c		CMP_c + WATER_c --> CYTIDINE_c + Pi_c	G5W-10671	G5W-10671	G5W-10671-MONOMER	PWY-7185	0	0	1000	0		EC-3.1.3.91|EC-3.1.3.5
RXN-1403_c		INDOLE-3-ACETALDOXIME_c --> INDOLEYL-CPD_c + WATER_c	G5W-11316	G5W-11316	G5W-11316-MONOMER		0	0	1000	0		EC-4.99.1.6
RXN-14047_c		CIT_c <=> THREO-DS-ISO-CITRATE_c	G5W-11741 or G5W-12016	G5W-12016 G5W-11741	G5W-11741-MONOMER or G5W-12016-MONOMER		1	-1000	1000	0		EC-4.2.1.3
RXN-1404_c		INDOLEYL-CPD_c + 2.0 WATER_c --> AMMONIUM_c + INDOLE_ACETATE_AUXIN_c	G5W-12004	G5W-12004	G5W-12004-MONOMER		0	0	1000	0		EC-3.5.5.1
RXN-14056_c		CPD-12177_c <=> CH3-MALONATE-S-ALD_c					1	-1000	1000	0
RXN-14060_c		CPD-12727_c + UDP-GLUCURONATE_c --> CPD-12728_c + PROTON_c + UDP_c				PWY-7213	0	0	1000	0		EC-2.4.1.253
RXN-14069_c	naringenin 2-hydroxylase	NADPH_c + NARINGENIN-CMPD_c + OXYGEN-MOLECULE_c --> CPD-15074_c + NADP_c + WATER_c	G5W-6772 or G5W-10047	G5W-10047 G5W-6772	G5W-6772-MONOMER or G5W-10047-MONOMER	PWY-6602	0	0	1000	0		EC-1.14.13
RXN-14070_c		CPD-15073_c --> CPD-15076_c				PWY-7186	0	0	1000	0		EC-5.2
RXN-14071_c		2-KETOGLUTARATE_c + FERULIC-ACID_c + OXYGEN-MOLECULE_c --> CARBON-DIOXIDE_c + CPD-15073_c + SUC_c				PWY-7186	0	0	1000	0
RXN-14075_c		CPD-12575_c + CPD-12655_c --> CPD-15088_c + PROTON_c + UDP_c	G5W-7132 or G5W-9799 or G5W-11420	G5W-7132 G5W-11420 G5W-9799	G5W-7132-MONOMER or G5W-9799-MONOMER or G5W-11420-MONOMER	PWY-6602	0	0	1000	0		EC-2.4.1
RXN-14076_c		CPD-15088_c --> ISOVITEXIN_c + WATER_c				PWY-6602	0	0	1000	0		EC-4.2.1
RXN-14077_c		CPD-6994_c + NADPH_c + OXYGEN-MOLECULE_c + 2.0 PROTON_c --> CPD-15079_c + NADP_c + WATER_c	G5W-6772 or G5W-10047	G5W-10047 G5W-6772	G5W-6772-MONOMER or G5W-10047-MONOMER	PWY-7188	0	0	1000	0		EC-1.14.13
RXN-14078_c	2-hydroxyeriodictyol tautomerase	CPD-15079_c <=> CPD-15077_c + PROTON_c				PWY-7188	1	-1000	1000	0
RXN-14079_c	2-hydroxyeriodictyol dibenzoylmethane tautomer 8C-glucosyltransferase	CPD-12575_c + CPD-15077_c --> 8C-Glc-2-hydroxyeriodictyol_c + PROTON_c + UDP_c	G5W-7132 or G5W-9799 or G5W-11420	G5W-7132 G5W-11420 G5W-9799	G5W-7132-MONOMER or G5W-9799-MONOMER or G5W-11420-MONOMER	PWY-7188	0	0	1000	0		EC-2.4.1
RXN-14080_c	2-hydroxyeriodictyol dibenzoylmethane tautomer 6C-glucosyltransferase	CPD-12575_c + CPD-15077_c --> 6C-Glc-2-hydroxyeriodictyol_c + PROTON_c + UDP_c	G5W-7132 or G5W-9799 or G5W-11420	G5W-7132 G5W-11420 G5W-9799	G5W-7132-MONOMER or G5W-9799-MONOMER or G5W-11420-MONOMER	PWY-7188	0	0	1000	0		EC-2.4.1
RXN-14081_c		6C-Glc-2-hydroxyeriodictyol_c --> ISOORIENTIN_c + WATER_c				PWY-7188	0	0	1000	0		EC-4.2.1
RXN-14082_c	2-hydroxyeriodictyol 8C-glucoside dehydratase	8C-Glc-2-hydroxyeriodictyol_c --> CPD-15083_c + WATER_c				PWY-7188	0	0	1000	0		EC-4.2.1
RXN-14083_c		CPD-6991_c + NADPH_c + OXYGEN-MOLECULE_c + PROTON_c --> CPD-15080_c + NADP_c + WATER_c	G5W-6772 or G5W-10047	G5W-10047 G5W-6772	G5W-6772-MONOMER or G5W-10047-MONOMER	PWY-7189	0	0	1000	0		EC-1.14.13
RXN-14084_c	2-hydroxypinocembrin tautomerase	CPD-15080_c + PROTON_c <=> CPD-15078_c				PWY-7189	1	-1000	1000	0
RXN-14085_c		CPD-12575_c + CPD-15078_c --> CPD-15082_c + 2.0 PROTON_c + UDP_c	G5W-7132 or G5W-9799 or G5W-11420	G5W-7132 G5W-11420 G5W-9799	G5W-7132-MONOMER or G5W-9799-MONOMER or G5W-11420-MONOMER	PWY-7189	0	0	1000	0		EC-2.4.1
RXN-14086_c		CPD-12575_c + CPD-15078_c --> CPD-15091_c + PROTON_c + UDP_c	G5W-7132 or G5W-9799 or G5W-11420	G5W-7132 G5W-11420 G5W-9799	G5W-7132-MONOMER or G5W-9799-MONOMER or G5W-11420-MONOMER	PWY-7189	0	0	1000	0		EC-2.4.1
RXN-14087_c	2,5,7-trihydroxyflavanone 8C-glucoside dehydratase	CPD-15082_c + PROTON_c --> CPD-15084_c + WATER_c				PWY-7189	0	0	1000	0		EC-4.2.1
RXN-14088_c		CPD-15091_c --> CPD-15087_c + PROTON_c + WATER_c				PWY-7189	0	0	1000	0		EC-4.2.1
RXN-14089_c		CPD-15094_c + WATER_c --> 2.0 CPD-12046_c	G5W-8918 or G5W-10749	G5W-10749 G5W-8918	G5W-8918-MONOMER or G5W-10749-MONOMER		0	0	1000	0		EC-3.2.1.185
RXN-14116_c		L-GLUTAMATE_GAMMA-SEMIALDEHYDE_c + NAD_c + WATER_c --> GLT_c + NADH_c + 2.0 PROTON_c	G5W-10836	G5W-10836	G5W-10836-MONOMER	ARGASEDEG-PWY|PROUT-PWY|PYRROLINECARBDEHYDROG-RXN	0	0	1000	0		EC-1.2.1.88
RXN-14166_c		CPD-14005_c --> CPD-15147_c				PWY-7186	0	0	1000	0		EC-5.2
RXN-14182_c		CPD-12575_c + CPD-8097_c --> CPD-14461_c + PROTON_c + UDP_c	G5W-9015	G5W-9015	G5W-9015-MONOMER		0	0	1000	0		EC-2.4.1
RXN-14187_c		DCDP_c + WATER_c --> DCMP_c + PROTON_c + Pi_c					0	0	1000	0		EC-3.6.1.6
RXN-14188_c		5-HYDROXY-CTP_c + WATER_c --> CPD-15158_c + PPI_c + PROTON_c				PWY-7206	0	0	1000	0		EC-3.6.1
RXN-14196_c		ATP_c + CARBAMATE_c --> ADP_c + CARBAMOYL-P_c	G5W-9617 or G5W-11455	G5W-11455 G5W-9617	G5W-9617-MONOMER or G5W-11455-MONOMER	RXN-13202	0	0	1000	0		EC-2.7.2
RXN-14239_c		CPD-12575_c + CPD-12727_c --> CPD-15175_c + PROTON_c + UDP_c				PWY-7213	0	0	1000	0		EC-2.4.1
RXN-14240_c	baicalein peroxidase	CPD-12724_c + HYDROGEN-PEROXIDE_c --> CPD-15172_c + 2.0 WATER_c	G5W-6835 or G5W-7413 or G5W-7451 or G5W-8669 or G5W-9633 or G5W-10100 or G5W-10318 or G5W-10680 or G5W-10688 or G5W-10782 or G5W-11141 or G5W-11581	G5W-6835 G5W-7451 G5W-10318 G5W-8669 G5W-11141 G5W-10680 G5W-10782 G5W-10100 G5W-7413 G5W-11581 G5W-9633 G5W-10688	G5W-6835-MONOMER or G5W-7413-MONOMER or G5W-7451-MONOMER or G5W-8669-MONOMER or G5W-9633-MONOMER or G5W-10100-MONOMER or G5W-10318-MONOMER or G5W-10680-MONOMER or G5W-10688-MONOMER or G5W-10782-MONOMER or G5W-11141-MONOMER or G5W-11581-MONOMER	PWY-7214	0	0	1000	0		EC-1.11.1.7
RXN-14250_c		CPD3DJ-82_c + 2.0 FERROCYTOCHROME-B5_c + 0.5 OXYGEN-MOLECULE_c + 2.0 PROTON_c --> 2.0 FERRICYTOCHROME-B5_c + Phytoceramides_c + WATER_c	G5W-6471 or G5W-10421 or G5W-11014 or G5W-11781	G5W-10421 G5W-11781 G5W-11014 G5W-6471	G5W-6471-MONOMER or G5W-10421-MONOMER or G5W-11014-MONOMER or G5W-11781-MONOMER	PWY-5129	0	0	1000	0		EC-1.14.18.5
RXN-14301_c		MET_c --> CPD-15056_c + CPD-7671_c + PROTON_c	G5W-6393 or G5W-8685	G5W-6393 G5W-8685	G5W-6393-MONOMER or G5W-8685-MONOMER	PWY-701|METHIONINE-GAMMA-LYASE-RXN	0	0	1000	0
RXN-14318_c		2-KETOGLUTARATE_c + CPD-15217_c + OXYGEN-MOLECULE_c --> CARBON-DIOXIDE_c + GIBBERELLIN_c + SUC_c	G5W-8639 or G5W-10748	G5W-10748 G5W-8639	G5W-8639-MONOMER or G5W-10748-MONOMER		0	0	1000	0		EC-1.14.11
RXN-14325_c		AMMONIUM_c + ATP_c + UTP_c --> ADP_c + CTP_c + 2.0 PROTON_c + Pi_c	G5W-6442 or G5W-6846 or G5W-7035 or G5W-7911 or G5W-11582 or G5W-12007 or G5W-12144	G5W-6846 G5W-7035 G5W-7911 G5W-11582 G5W-12144 G5W-12007 G5W-6442	G5W-6442-MONOMER or G5W-6846-MONOMER or G5W-7035-MONOMER or G5W-7911-MONOMER or G5W-11582-MONOMER or G5W-12007-MONOMER or G5W-12144-MONOMER	CTPSYN-RXN	0	0	1000	0
RXN-14392_c		EPOXYSQUALENE_c --> CPD-15243_c	G5W-6313 or G5W-6458 or G5W-6623 or G5W-7596	G5W-6458 G5W-6623 G5W-6313 G5W-7596	G5W-6313-MONOMER or G5W-6458-MONOMER or G5W-6623-MONOMER or G5W-7596-MONOMER		0	0	1000	0		EC-5.4.99
RXN-14396_c		HYDROXYMETHYLBILANE_c --> CPD-11444_c + WATER_c					0	0	1000	0
RXN-14422_c	eridictyol 4-reductase	CPD-11941_c + NADP_c <=> CPD-6994_c + NADPH_c + 2.0 PROTON_c	G5W-11092	G5W-11092	G5W-11092-MONOMER	PWY-7252	0	-1000	0	0		EC-1.1.1.234
RXN-14423_c	luteoforol oxygenase	2-KETOGLUTARATE_c + CPD-11941_c + OXYGEN-MOLECULE_c + PROTON_c --> CARBON-DIOXIDE_c + CPD-11945_c + SUC_c + 2.0 WATER_c				PWY-7252	0	0	1000	0		EC-1.14.11
RXN-14424_c		CPD-11945_c + CPD-12575_c --> CPD-15269_c + 2.0 PROTON_c + UDP_c	G5W-7206 or G5W-8647 or G5W-8956 or G5W-9102 or G5W-9152 or G5W-9796 or G5W-10692 or G5W-11007 or G5W-12412	G5W-9796 G5W-8956 G5W-9102 G5W-11007 G5W-9152 G5W-7206 G5W-12412 G5W-8647 G5W-10692	G5W-7206-MONOMER or G5W-8647-MONOMER or G5W-8956-MONOMER or G5W-9102-MONOMER or G5W-9152-MONOMER or G5W-9796-MONOMER or G5W-10692-MONOMER or G5W-11007-MONOMER or G5W-12412-MONOMER	PWY-7252	0	0	1000	0		EC-2.4.1
RXN-14425_c		CPD-11940_c + NADP_c <=> NADPH_c + NARINGENIN-CMPD_c + PROTON_c	G5W-11092	G5W-11092	G5W-11092-MONOMER	PWY-7253	0	-1000	0	0		EC-1.1.1.234
RXN-14426_c	apiforol oxygenase	2-KETOGLUTARATE_c + CPD-11940_c + OXYGEN-MOLECULE_c --> CARBON-DIOXIDE_c + CPD-7096_c + SUC_c + 2.0 WATER_c				PWY-7253	0	0	1000	0		EC-1.14.11
RXN-14427_c		CPD-12575_c + CPD-7096_c --> CPD-15272_c + PROTON_c + UDP_c	G5W-7206 or G5W-8647 or G5W-8956 or G5W-9102 or G5W-9152 or G5W-9796 or G5W-10692 or G5W-11007 or G5W-12412	G5W-9796 G5W-12412 G5W-8647 G5W-11007 G5W-9152 G5W-7206 G5W-8956 G5W-9102 G5W-10692	G5W-7206-MONOMER or G5W-8647-MONOMER or G5W-8956-MONOMER or G5W-9102-MONOMER or G5W-9152-MONOMER or G5W-9796-MONOMER or G5W-10692-MONOMER or G5W-11007-MONOMER or G5W-12412-MONOMER	PWY-7253	0	0	1000	0		EC-2.4.1
RXN-1443_c		CPD-1862_c + PAPS_c --> 3-5-ADP_c + CPD-1863_c + PROTON_c	G5W-6731 or G5W-7834 or G5W-8827 or G5W-9813 or G5W-10187 or G5W-11501 or G5W-11794	G5W-11501 G5W-10187 G5W-9813 G5W-11794 G5W-6731 G5W-8827 G5W-7834	G5W-6731-MONOMER or G5W-7834-MONOMER or G5W-8827-MONOMER or G5W-9813-MONOMER or G5W-10187-MONOMER or G5W-11501-MONOMER or G5W-11794-MONOMER		0	0	1000	0		EC-2.8.2.24
RXN-14453_c		ANTHRANILATE_c + S-ADENOSYLMETHIONINE_c --> ADENOSYL-HOMO-CYS_c + CPD-15315_c	G5W-8093 or G5W-9208 or G5W-9356 or G5W-9835 or G5W-9876 or G5W-10158 or G5W-10780 or G5W-11624	G5W-8093 G5W-11624 G5W-9876 G5W-10780 G5W-9356 G5W-9208 G5W-9835 G5W-10158	G5W-8093-MONOMER or G5W-9208-MONOMER or G5W-9356-MONOMER or G5W-9835-MONOMER or G5W-9876-MONOMER or G5W-10158-MONOMER or G5W-10780-MONOMER or G5W-11624-MONOMER		0	0	1000	0		EC-2.1.1.277
RXN-14455_c		ATP_c + WATER_c --> ADP_c + PROTON_c + Pi_c	G5W-7226 or G5W-8230 or G5W-8908 or G5W-11465 or G5W-11754 or G5W-12408	G5W-12408 G5W-8230 G5W-11465 G5W-7226 G5W-11754 G5W-8908	G5W-7226-MONOMER or G5W-8230-MONOMER or G5W-8908-MONOMER or G5W-11465-MONOMER or G5W-11754-MONOMER or G5W-12408-MONOMER		0	0	1000	0		EC-3.6.3.54
RXN-14496_c		CPD-7864_c + CPD-8674_c --> CPD-15371_c + GLC_c	G5W-11877	G5W-11877	G5W-11877-MONOMER	PWY-7280	0	0	1000	0		EC-2.3.1
RXN-14500_c		CPD-15373_c <=> D-mannopyranose_c					1	-1000	1000	0
RXN-14501_c		CPD-15373_c --> CPD-12601_c					0	0	1000	0
RXN-14503_c		CPD-15377_c <=> D-Xylopyranose_c					1	-1000	1000	0
RXN-14505_c		L-THREONINE-O-3-PHOSPHATE_c + WATER_c --> Pi_c + THR_c	G5W-10875	G5W-10875	G5W-10875-MONOMER		0	0	1000	0		EC-3.1.3
RXN-14515_c		CPD-15382_c --> BETA-D-FRUCTOSE_c					0	0	1000	0
RXN-14536_c		CPD-15409_c + NADP_c --> CPD-15408_c + NADPH_c + PROTON_c	G5W-7315 or G5W-9560 or G5W-11454	G5W-7315 G5W-11454 G5W-9560	G5W-7315-MONOMER or G5W-9560-MONOMER or G5W-11454-MONOMER		0	0	1000	0		EC-1.3.1.103
RXN-1461_c		SUCROSE_c + WATER_c --> ALPHA-GLUCOSE_c + BETA-D-FRUCTOSE_c					0	0	1000	0
RXN-14661_c		CPD-431_c + S-ADENOSYLMETHIONINE_c --> ADENOSYL-HOMO-CYS_c + CPD-15486_c	G5W-7146 or G5W-7840 or G5W-7923 or G5W-8939 or G5W-9849 or G5W-10141 or G5W-10769 or G5W-11143 or G5W-12019 or G5W-12082 or G5W-12443	G5W-10141 G5W-7146 G5W-10769 G5W-12082 G5W-11143 G5W-9849 G5W-7923 G5W-7840 G5W-12443 G5W-12019 G5W-8939	G5W-7146-MONOMER or G5W-7840-MONOMER or G5W-7923-MONOMER or G5W-8939-MONOMER or G5W-9849-MONOMER or G5W-10141-MONOMER or G5W-10769-MONOMER or G5W-11143-MONOMER or G5W-12019-MONOMER or G5W-12082-MONOMER or G5W-12443-MONOMER		0	0	1000	0		EC-2.1.1
RXN-14685_c		INDOLE_PYRUVATE_c + MET_c --> CPD-479_c + TRP_c	G5W-12424	G5W-12424	G5W-12424-MONOMER		0	0	1000	0
RXN-14704_c		7-METHYLGUANOSINE-5-PHOSPHATE_c + WATER_c --> CPD-15544_c + Pi_c	G5W-10671	G5W-10671	G5W-10671-MONOMER		0	0	1000	0		EC-3.1.3.91
RXN-14812_c		CPD-15709_c <=> FRUCTOSE-6P_c					1	-1000	1000	0
RXN-14813_c		CPD-15619_c <=> L-Fucopyranoses_c					1	-1000	1000	0
RXN-14815_c		MANNOSE-6P_c <=> CPD-15711_c	G5W-6970 or G5W-7180 or G5W-7503 or G5W-9119 or G5W-9720 or G5W-10919 or G5W-11760	G5W-7180 G5W-11760 G5W-7503 G5W-10919 G5W-9119 G5W-9720 G5W-6970	G5W-6970-MONOMER or G5W-7180-MONOMER or G5W-7503-MONOMER or G5W-9119-MONOMER or G5W-9720-MONOMER or G5W-10919-MONOMER or G5W-11760-MONOMER		1	-1000	1000	0		EC-5.1.3
RXN-14816_c		CPD-1241_c <=> CPD-15712_c	G5W-6970 or G5W-7180 or G5W-7503 or G5W-9119 or G5W-9720 or G5W-10919 or G5W-11760	G5W-7180 G5W-11760 G5W-7503 G5W-10919 G5W-9119 G5W-9720 G5W-6970	G5W-6970-MONOMER or G5W-7180-MONOMER or G5W-7503-MONOMER or G5W-9119-MONOMER or G5W-9720-MONOMER or G5W-10919-MONOMER or G5W-11760-MONOMER		1	-1000	1000	0		EC-5.1.3
RXN-14835_c		2-AMINOBENZOYL-COA_c + METOH_c --> CO-A_c + CPD-15315_c	G5W-8140 or G5W-10909 or G5W-11556	G5W-10909 G5W-11556 G5W-8140	G5W-8140-MONOMER or G5W-10909-MONOMER or G5W-11556-MONOMER		0	0	1000	0		EC-2.3.1.232
RXN-14882_c		CPD-15818_c <=> D-Ribofuranose_c					1	-1000	1000	0
RXN-14904_c		CPD-10330_c <=> CPD0-1108_c					1	-1000	1000	0
RXN-14912_c		CPD-2187_c + WATER_c --> CPD-15833_c + OLEATE-CPD_c + PROTON_c	G5W-6383 or G5W-8353	G5W-8353 G5W-6383	G5W-6383-MONOMER or G5W-8353-MONOMER		0	0	1000	0		EC-3.1.1.26
RXN-14917_c		CPD-11712_c + S-ADENOSYLMETHIONINE_c --> ADENOSYL-HOMO-CYS_c + CPD-15834_c + PROTON_c	G5W-7241	G5W-7241	G5W-7241-MONOMER	PWY-7436	0	0	1000	0		EC-2.1.1.295
RXN-14918_c		CPD-15838_c + S-ADENOSYLMETHIONINE_c --> ADENOSYL-HOMO-CYS_c + CPD-15836_c + PROTON_c	G5W-8996	G5W-8996	G5W-8996-MONOMER	PWY-7436	0	0	1000	0		EC-2.1.1.95
RXN-14919_c		CPD-15839_c + S-ADENOSYLMETHIONINE_c --> ADENOSYL-HOMO-CYS_c + CPD-15837_c + PROTON_c	G5W-8996	G5W-8996	G5W-8996-MONOMER	PWY-7436	0	0	1000	0		EC-2.1.1.95
RXN-14921_c		CPD-15839_c <=> CPD-11712_c	G5W-8094	G5W-8094	G5W-8094-MONOMER	PWY-7436	0	-1000	0	0		EC-5.5.1.24
RXN-14922_c		CPD-15838_c <=> CPD-15834_c	G5W-8094	G5W-8094	G5W-8094-MONOMER	PWY-7436	0	-1000	0	0		EC-5.5.1.24
RXN-14929_c		GERANYLGERANYL-PP_c + HOMOGENTISATE_c + PROTON_c --> CARBON-DIOXIDE_c + CPD-11712_c + PPI_c	G5W-9643	G5W-9643	G5W-9643-MONOMER	PWY-7436	0	0	1000	0		EC-2.5.1.116
RXN-14972_c		3-oxo-hexanoyl-ACPs_c + MALONYL-ACP_c + 2.0 NADPH_c + 3.0 PROTON_c --> 3-Oxo-octanoyl-ACPs_c + ACP_c + CARBON-DIOXIDE_c + 2.0 NADP_c + WATER_c				PWY-7388	0	0	1000	0
RXN-14973_c		3-Oxo-octanoyl-ACPs_c + 2.0 NADPH_c + 2.0 PROTON_c --> 2.0 NADP_c + Octanoyl-ACPs_c + WATER_c				PWY-7388	0	0	1000	0
RXN-14981_c	(2R) naringenin 3-dioxygenase	2-KETOGLUTARATE_c + CPD-14042_c + OXYGEN-MOLECULE_c --> CARBON-DIOXIDE_c + CPD-15886_c + SUC_c	G5W-11831	G5W-11831	G5W-11831-MONOMER		0	0	1000	0		EC-1.14.11.23
RXN-14995_c		CPD0-2463_c + WATER_c --> CPD-15894_c + PROTON_c	G5W-6651 or G5W-11057 or G5W-11485	G5W-11057 G5W-11485 G5W-6651	G5W-6651-MONOMER or G5W-11057-MONOMER or G5W-11485-MONOMER		0	0	1000	0		EC-3.1.4.57
RXN-14996_c		CPD-15894_c + WATER_c --> CPD-15317_c + Pi_c	G5W-6651 or G5W-11057 or G5W-11485	G5W-11057 G5W-11485 G5W-6651	G5W-6651-MONOMER or G5W-11057-MONOMER or G5W-11485-MONOMER		0	0	1000	0		EC-3.1.4.57
RXN-14997_c		CPD-15318_c --> CPD-15895_c					0	0	1000	0
RXN-15043_c		L-1-LYSOPHOSPHATIDATE_c + OLEOYL-COA_c --> CO-A_c + CPD-8268_c					0	0	1000	0		EC-2.3.1.51
RXN-15045_c		GLYCEROL-3P_c + OLEOYL-COA_c --> CO-A_c + L-1-LYSOPHOSPHATIDATE_c					0	0	1000	0		EC-2.3.1.15
RXN-15065_c	phospholipase A2	1-2-DIPALMITOYLPHOSPHATIDYLCHOLINE_c + WATER_c --> CPD-8343_c + PALMITATE_c + PROTON_c				PWY-7416	0	0	1000	0		EC-3.1.1.4
RXN-15066_c		CPD-8343_c + PALMITYL-COA_c <=> 1-2-DIPALMITOYLPHOSPHATIDYLCHOLINE_c + CO-A_c	G5W-7249 or G5W-10396	G5W-7249 G5W-10396	G5W-7249-MONOMER or G5W-10396-MONOMER	PWY-7416	1	-1000	1000	0		EC-2.3.1.23
RXN-15121_c		CPD-15056_c --> CPD-16013_c				ILEUSYN-PWY|PWY-701|METHIONINE-GAMMA-LYASE-RXN|THREDEHYD-RXN	0	0	1000	0
RXN-15122_c		THR_c --> CPD-15056_c + PROTON_c + WATER_c	G5W-10171	G5W-10171	G5W-10171-MONOMER	ILEUSYN-PWY|THREDEHYD-RXN	0	0	1000	0
RXN-15123_c		CPD-16013_c + PROTON_c + WATER_c --> 2-OXOBUTANOATE_c + AMMONIUM_c				ILEUSYN-PWY|PWY-701|METHIONINE-GAMMA-LYASE-RXN|THREDEHYD-RXN	0	0	1000	0		EC-3.5.99
RXN-15124_c		2-AMINOACRYLATE_c --> CPD-16015_c				PWY0-1535|RXN-12729|4.3.1.17-RXN|DSERDEAM-RXN	0	0	1000	0
RXN-15125_c		SER_c --> 2-AMINOACRYLATE_c + PROTON_c + WATER_c	G5W-9046	G5W-9046	G5W-9046-MONOMER	4.3.1.17-RXN	0	0	1000	0
RXN-15127_c		CPD-16015_c + PROTON_c + WATER_c --> AMMONIUM_c + PYRUVATE_c	G5W-9649	G5W-9649	G5W-9649-MONOMER	PWY0-1535|RXN-12729|4.3.1.17-RXN|DSERDEAM-RXN	0	0	1000	0		EC-3.5.99.10
RXN-15131_c		L-CYSTATHIONINE_c --> 2-AMINOACRYLATE_c + HOMO-CYS_c + PROTON_c				PWY-702	0	0	1000	0
RXN-15131_p		L-CYSTATHIONINE_p --> 2-AMINOACRYLATE_p + HOMO-CYS_p + PROTON_p				PWY-702	0	0	1000	0
RXN-15137_c		CPD-13717_c --> 2-AMINOACRYLATE_c + PROTON_c + SELENOHOMOCYSTEINE_c	G5W-8878	G5W-8878	G5W-8878-MONOMER	RXN-12729	0	0	1000	0
RXN-15234_c		CPD-13952_c --> CPD-15508_c + PROTON_c + TDP_c					0	0	1000	0
RXN-15236_c		CPD-12575_c + CPD-16439_c --> 7-DEOXYLOGANIN_c + PROTON_c + UDP_c	G5W-6499 or G5W-6560 or G5W-6652 or G5W-6844 or G5W-6946 or G5W-7153 or G5W-7369 or G5W-7736 or G5W-7743 or G5W-7799 or G5W-8558 or G5W-8568 or G5W-8589 or G5W-8916 or G5W-9184 or G5W-9567 or G5W-9614 or G5W-9638 or G5W-9647 or G5W-10013 or G5W-10177 or G5W-10204 or G5W-10574 or G5W-10776 or G5W-11159 or G5W-11268 or G5W-11490 or G5W-11572	G5W-11159 G5W-8916 G5W-9638 G5W-11572 G5W-6844 G5W-10776 G5W-9567 G5W-9614 G5W-8589 G5W-10204 G5W-7736 G5W-8568 G5W-7799 G5W-6499 G5W-6652 G5W-9184 G5W-6560 G5W-10574 G5W-9647 G5W-11268 G5W-10177 G5W-11490 G5W-7369 G5W-8558 G5W-7743 G5W-7153 G5W-6946 G5W-10013	G5W-6499-MONOMER or G5W-6560-MONOMER or G5W-6652-MONOMER or G5W-6844-MONOMER or G5W-6946-MONOMER or G5W-7153-MONOMER or G5W-7369-MONOMER or G5W-7736-MONOMER or G5W-7743-MONOMER or G5W-7799-MONOMER or G5W-8558-MONOMER or G5W-8568-MONOMER or G5W-8589-MONOMER or G5W-8916-MONOMER or G5W-9184-MONOMER or G5W-9567-MONOMER or G5W-9614-MONOMER or G5W-9638-MONOMER or G5W-9647-MONOMER or G5W-10013-MONOMER o…		0	0	1000	0		EC-2.4.1.324
RXN-15280_c		3-oxo-myristoyl-ACPs_c + WATER_c --> ACP_c + CPD-14242_c + PROTON_c	G5W-6626 or G5W-8580	G5W-8580 G5W-6626	G5W-6626-MONOMER or G5W-8580-MONOMER	PWY-6585	0	0	1000	0		EC-3.1.2
RXN-15281_c		3-oxo-dodecanoyl-ACPs_c + WATER_c --> 3-OXODODECANOATE_c + ACP_c + PROTON_c	G5W-6626 or G5W-8580	G5W-8580 G5W-6626	G5W-6626-MONOMER or G5W-8580-MONOMER	PWY-6585	0	0	1000	0		EC-3.1.2
RXN-15282_c	3-oxo-hexadecanoyl-ACP hydrolase	3-oxo-palmitoyl-ACPs_c + WATER_c --> ACP_c + CPD-16497_c + PROTON_c	G5W-6626 or G5W-8580	G5W-8580 G5W-6626	G5W-6626-MONOMER or G5W-8580-MONOMER	PWY-6585	0	0	1000	0		EC-3.1.2
RXN-15283_c		CPD-16497_c + PROTON_c --> CARBON-DIOXIDE_c + CPD-7898_c	G5W-10324	G5W-10324	G5W-10324-MONOMER	PWY-6585	0	0	1000	0		EC-4.1.1.56
RXN-15326_c		CPD1F-766_c + UDP-D-XYLOSE_c --> CPD-16535_c + UDP_c				PWY-7450	0	0	1000	0		EC-2.4.2.51
RXN-15327_c		CPD1F-766_c + P-COUMAROYL-COA_c + PROTON_c --> CO-A_c + CPD-16541_c				PWY-7450	0	0	1000	0		EC-2.3.1
RXN-15328_c		CPD-16541_c + UDP-D-XYLOSE_c --> CPD-16536_c + PROTON_c + UDP_c				PWY-7450	0	0	1000	0		EC-2.4.2
RXN-15329_c		CPD-16535_c + P-COUMAROYL-COA_c --> CO-A_c + CPD-16536_c				PWY-7450	0	0	1000	0		EC-2.3.1
RXN-15330_c		CPD-12575_c + CPD-16536_c --> CPD-16537_c + PROTON_c + UDP_c				PWY-7450	0	0	1000	0		EC-2.4.1
RXN-15331_c		CPD-16537_c + MALONYL-COA_c + PROTON_c --> CO-A_c + CPD-16538_c	G5W-10665	G5W-10665	G5W-10665-MONOMER	PWY-7450	0	0	1000	0		EC-2.3.1
RXN-15332_c		1-O-SINAPOYL-BETA-D-GLUCOSE_c + CPD-16538_c --> CPD-16539_c + GLC_c				PWY-7450	0	0	1000	0		EC-2.3.1
RXN-15333_c	cyanidin 3-<i>O</i>-[2"-<i>O</i>-(2"'-<i>O</i>-(sinapoyl) xylosyl) 6"-<i>O</i>-(p-<i>O</i>-(glucosyl)-p-coumaroyl) glucoside] 5-<i>O</i>-[6""-<i>O</i>-(malonyl) glucoside] acylglucose glucosyltransferase	1-O-SINAPOYL-BETA-D-GLUCOSE_c + CPD-16539_c --> CPD-16540_c + PROTON_c + SINAPATE_c	G5W-10390	G5W-10390	G5W-10390-MONOMER	PWY-7450	0	0	1000	0		EC-2.4.1
RXN-15335_c	cyanidin 3-<i>O</i>-&beta;-glucoside-6"-<i>O</i>-malonyltransferase	CPD1F-766_c + MALONYL-COA_c --> CO-A_c + CPD-16542_c	G5W-9416	G5W-9416	G5W-9416-MONOMER		0	0	1000	0		EC-2.3.1.171
RXN-15345_c		CPD-15318_c --> CPD-16551_c					0	0	1000	0
RXN-15346_c		CPD-16551_c --> CPD-15895_c					0	0	1000	0
RXN-15348_c		HS_c + OXIDIZED-GLUTATHIONE_c --> CPD-11281_c + GLUTATHIONE_c					0	0	1000	0
RXN-15350_c	delphinidin 3-glucoside rhamnosyltransferase	CPD-7117_c + UDP-L-RHAMNOSE_c --> CPD-7145_c + PROTON_c + UDP_c				PWY-7458	0	0	1000	0		EC-2.4.1
RXN-15351_c	delphinidin 3-rutinoside 7-glucosyltransferase	CPD-15283_c + CPD-7145_c --> 4-hydroxybenzoate_c + CPD-16558_c + PROTON_c				PWY-7458	0	0	1000	0		EC-2.4.1
RXN-15352_c	delphinidin3-rutinoside 7-glucoside acyltransferase	CPD-15283_c + CPD-16558_c --> CPD-16559_c + GLC_c	G5W-9463 or G5W-9578 or G5W-12270	G5W-12270 G5W-9463 G5W-9578	G5W-9463-MONOMER or G5W-9578-MONOMER or G5W-12270-MONOMER	PWY-7458	0	0	1000	0		EC-2.3.1
RXN-15353_c	delphinidin 3-rutinoside 7-p-hydroxybenzoyl-(glucosyl)-glucosyltransferase	CPD-15283_c + CPD-16559_c --> 4-hydroxybenzoate_c + CPD-16560_c + PROTON_c				PWY-7458	0	0	1000	0		EC-2.4.1
RXN-15354_c	delphinidin 3-O-rutinoside-7-O-(6-O-(4-O-(glucosyl)-oxybenzoyl)-glucoside acyltransferase	CPD-15283_c + CPD-16560_c --> CPD-16561_c + GLC_c	G5W-9463 or G5W-9578 or G5W-12270	G5W-12270 G5W-9578 G5W-9463	G5W-9463-MONOMER or G5W-9578-MONOMER or G5W-12270-MONOMER	PWY-7458	0	0	1000	0		EC-2.3.1
RXN-15371_c	N-methylanthranilate glucosyltransferase	CPD-12575_c + CPD-402_c --> CPD-16600_c + UDP_c	G5W-6611 or G5W-7724 or G5W-8330 or G5W-8476 or G5W-8657 or G5W-9396 or G5W-9496 or G5W-11531 or G5W-11593 or G5W-12027 or G5W-12468	G5W-8330 G5W-6611 G5W-8657 G5W-8476 G5W-11531 G5W-11593 G5W-12027 G5W-9396 G5W-9496 G5W-7724 G5W-12468	G5W-6611-MONOMER or G5W-7724-MONOMER or G5W-8330-MONOMER or G5W-8476-MONOMER or G5W-8657-MONOMER or G5W-9396-MONOMER or G5W-9496-MONOMER or G5W-11531-MONOMER or G5W-11593-MONOMER or G5W-12027-MONOMER or G5W-12468-MONOMER		0	0	1000	0		EC-2.4.1
RXN-15372_c	cyanidin 3,7-diglucoside acyltransferase	CPD-15005_c + CPD-15283_c --> CPD-16602_c + GLC_c	G5W-9463 or G5W-9578 or G5W-12270	G5W-12270 G5W-9578 G5W-9463	G5W-9463-MONOMER or G5W-9578-MONOMER or G5W-12270-MONOMER	PWY-7464	0	0	1000	0		EC-2.3.1
RXN-15373_c	cyanidin 3-glucoside 7-<i>O</i>-(6-<i>O</i>-(p-hydroxybenzoyl)-glucoside glucosyltransferase	CPD-15283_c + CPD-16602_c --> 4-hydroxybenzoate_c + CPD-16603_c + PROTON_c				PWY-7464	0	0	1000	0		EC-2.4.1
RXN-15374_c	cyanidin 3-<i>O</i>-glucoside-7-<i>O</i>-(6-<i>O</i>-(4-<i>O</i>-(glucosyl)-oxybenzoyl)-glucoside) acyltransferase	CPD-15283_c + CPD-16603_c --> CPD-16604_c + GLC_c	G5W-9463 or G5W-9578 or G5W-12270	G5W-12270 G5W-9578 G5W-9463	G5W-9463-MONOMER or G5W-9578-MONOMER or G5W-12270-MONOMER	PWY-7464	0	0	1000	0		EC-2.3.1
RXN-15379_c		CPD-4753_c + NADPH_c + OXYGEN-MOLECULE_c + PROTON_c --> CPD-16610_c + NADP_c + WATER_c				PWY-7478	0	0	1000	0		EC-1.14.13.191
RXN-15381_c		CPD-16610_c + NADPH_c + OXYGEN-MOLECULE_c + PROTON_c --> CPD-16611_c + NADP_c + WATER_c	G5W-6283 or G5W-6526 or G5W-7109 or G5W-7944 or G5W-8238 or G5W-9340 or G5W-10090 or G5W-10744 or G5W-10923 or G5W-11959	G5W-10090 G5W-6283 G5W-11959 G5W-6526 G5W-10744 G5W-7944 G5W-7109 G5W-10923 G5W-9340 G5W-8238	G5W-6283-MONOMER or G5W-6526-MONOMER or G5W-7109-MONOMER or G5W-7944-MONOMER or G5W-8238-MONOMER or G5W-9340-MONOMER or G5W-10090-MONOMER or G5W-10744-MONOMER or G5W-10923-MONOMER or G5W-11959-MONOMER	PWY-7478	0	0	1000	0		EC-1.14.13.192
RXN-15382_c		CPD-16610_c + NADPH_c + OXYGEN-MOLECULE_c + PROTON_c --> CPD-16612_c + NADP_c + WATER_c				PWY-7478	0	0	1000	0		EC-1.14.13.193
RXN-15394_c		CPD-4753_c + NADPH_c + OXYGEN-MOLECULE_c + PROTON_c --> CPD-16627_c + NADP_c + WATER_c				PWY-7478	0	0	1000	0		EC-1.14.13
RXN-15402_c	ElmD	CPD-16638_c + S-ADENOSYLMETHIONINE_c --> ADENOSYL-HOMO-CYS_c + CPD-16637_c + PROTON_c	G5W-6303 or G5W-10085	G5W-6303 G5W-10085	G5W-6303-MONOMER or G5W-10085-MONOMER		0	0	1000	0		EC-2.1.1
RXN-1541_c		NADPH_c + NARINGENIN-CMPD_c + OXYGEN-MOLECULE_c + PROTON_c --> CPD-3161_c + NADP_c + WATER_c	G5W-6772 or G5W-7693 or G5W-10047	G5W-10047 G5W-6772 G5W-7693	G5W-6772-MONOMER or G5W-7693-MONOMER or G5W-10047-MONOMER		0	0	1000	0		EC-1.14.13.136
RXN-15433_c	3&beta;-hydroxy-12,15-cassadiene-11-one monooxygenase	CPD-16675_c + NADPH_c + OXYGEN-MOLECULE_c + PROTON_c --> CPD-16676_c + NADP_c + WATER_c	G5W-9044 or G5W-9411 or G5W-9926 or G5W-10629 or G5W-10990 or G5W-12314	G5W-10990 G5W-10629 G5W-9411 G5W-9044 G5W-12314 G5W-9926	G5W-9044-MONOMER or G5W-9411-MONOMER or G5W-9926-MONOMER or G5W-10629-MONOMER or G5W-10990-MONOMER or G5W-12314-MONOMER	PWY-7484	0	0	1000	0		EC-1.14.13
RXN-15437_c		CPD-9907_c + 3.0 NADPH_c + 3.0 OXYGEN-MOLECULE_c + 3.0 PROTON_c --> CPD-16681_c + 3.0 NADP_c + 4.0 WATER_c	G5W-6240 or G5W-8098 or G5W-8578 or G5W-8805 or G5W-11233 or G5W-11730 or G5W-12437	G5W-8805 G5W-11730 G5W-12437 G5W-8578 G5W-6240 G5W-8098 G5W-11233	G5W-6240-MONOMER or G5W-8098-MONOMER or G5W-8578-MONOMER or G5W-8805-MONOMER or G5W-11233-MONOMER or G5W-11730-MONOMER or G5W-12437-MONOMER	PWY-2981	0	0	1000	0		EC-1.14.13.144
RXN-15438_c	<i>syn</i>-stemod-13(17)-ene monooxygnease	CPD-9907_c + NADPH_c + OXYGEN-MOLECULE_c + PROTON_c --> CPD-16679_c + NADP_c + WATER_c	G5W-6240 or G5W-8098 or G5W-8578 or G5W-8805 or G5W-11233 or G5W-11730 or G5W-12437	G5W-8805 G5W-11730 G5W-12437 G5W-8578 G5W-11233 G5W-8098 G5W-6240	G5W-6240-MONOMER or G5W-8098-MONOMER or G5W-8578-MONOMER or G5W-8805-MONOMER or G5W-11233-MONOMER or G5W-11730-MONOMER or G5W-12437-MONOMER	PWY-2981|RXN-15437	0	0	1000	0
RXN-15439_c	<i>syn</i>-stemod-13(17)-19-ol monooxygenase	CPD-16679_c + NADPH_c + OXYGEN-MOLECULE_c + PROTON_c --> CPD-16680_c + NADP_c + 2.0 WATER_c	G5W-6240 or G5W-8098 or G5W-8578 or G5W-8805 or G5W-11233 or G5W-11730 or G5W-12437	G5W-8805 G5W-11730 G5W-12437 G5W-8578 G5W-11233 G5W-8098 G5W-6240	G5W-6240-MONOMER or G5W-8098-MONOMER or G5W-8578-MONOMER or G5W-8805-MONOMER or G5W-11233-MONOMER or G5W-11730-MONOMER or G5W-12437-MONOMER	PWY-2981|RXN-15437	0	0	1000	0
RXN-15440_c	<i>syn</i>-stemod-13(17)-en-19-al monooxygenase	CPD-16680_c + NADPH_c + OXYGEN-MOLECULE_c + PROTON_c --> CPD-16681_c + NADP_c + WATER_c	G5W-6240 or G5W-8098 or G5W-8578 or G5W-8805 or G5W-11233 or G5W-11730 or G5W-12437	G5W-8805 G5W-11730 G5W-12437 G5W-8578 G5W-11233 G5W-8098 G5W-6240	G5W-6240-MONOMER or G5W-8098-MONOMER or G5W-8578-MONOMER or G5W-8805-MONOMER or G5W-11233-MONOMER or G5W-11730-MONOMER or G5W-12437-MONOMER	PWY-2981|RXN-15437	0	0	1000	0
RXN-15441_c	7&beta;-hydroxy-sandaracopimradiene hydroxylase	CPD-16627_c + NADPH_c + OXYGEN-MOLECULE_c + PROTON_c --> CPD-16612_c + NADP_c + WATER_c				PWY-7478	0	0	1000	0		EC-1.14.13
RXN-15444_c	<i>ent</i>-cassa-12,15-diene hydroxylase	CPD-4751_c + NADPH_c + OXYGEN-MOLECULE_c + PROTON_c --> CPD-16689_c + NADP_c + WATER_c				PWY-7484	0	0	1000	0		EC-1.14.13
RXN-15452_c	<i>syn</i>-pimaradiene 6-hydroxylase	CPD-4754_c + NADPH_c + OXYGEN-MOLECULE_c + PROTON_c --> CPD-16670_c + NADP_c + WATER_c				PWY-7477	0	0	1000	0		EC-1.14.13
RXN-15455_c	1,3,7-trimethyl-5-hydroxyisourate hydrolase	CPD-16697_c + WATER_c --> CPD-16698_c + PROTON_c					0	0	1000	0		EC-3.5.2
RXN-15458_c	germacrene A acid 6-hydroxylase	CPD-9413_c + NADPH_c + OXYGEN-MOLECULE_c + PROTON_c --> CPD-16700_c + NADP_c + WATER_c	G5W-11885	G5W-11885	G5W-11885-MONOMER	PWY-6540	0	0	1000	0		EC-1.14.13.120
RXN-15459_c		CPD-16700_c + PROTON_c --> CPD-9410_c + WATER_c				PWY-6540	0	0	1000	0
RXN-15460_c	germacrene A acid 8-hydroxylase	CPD-9413_c + NADPH_c + OXYGEN-MOLECULE_c + PROTON_c --> CPD-16701_c + NADP_c + WATER_c				PWY-6540	0	0	1000	0		EC-1.14.13
RXN-15462_c	ent-cassadiene 2-hydroxylase	CPD-4751_c + NADPH_c + OXYGEN-MOLECULE_c + PROTON_c --> CPD-16719_c + NADP_c + WATER_c	G5W-9044 or G5W-9411 or G5W-9926 or G5W-10629 or G5W-10990 or G5W-12314	G5W-10990 G5W-10629 G5W-9411 G5W-9044 G5W-12314 G5W-9926	G5W-9044-MONOMER or G5W-9411-MONOMER or G5W-9926-MONOMER or G5W-10629-MONOMER or G5W-10990-MONOMER or G5W-12314-MONOMER	PWY-7484	0	0	1000	0		EC-1.14.13
RXN-15479_p		Oxidized-Plastocyanins_p + Reduced-ferredoxins_p <=> Oxidized-ferredoxins_p + Photon_p + Plastocyanin-Reduced_p	G5W-8505 or G5W-9547	G5W-8505 G5W-9547	G5W-8505-MONOMER or G5W-9547-MONOMER	PWY-101	0	-1000	0	0		EC-1.97.1.12
RXN-15513_c		2-PG_c <=> G3P_c	G5W-6817 or G5W-7612 or G5W-7817 or G5W-9238 or G5W-10537	G5W-6817 G5W-9238 G5W-7817 G5W-7612 G5W-10537	G5W-6817-MONOMER or G5W-7612-MONOMER or G5W-7817-MONOMER or G5W-9238-MONOMER or G5W-10537-MONOMER	GLYCOLYSIS	1	-1000	1000	0		EC-5.4.2.11
RXN-15526_c		CPD-16760_c + WATER_c --> 34-DICHLOROANILINE_c + CARBON-DIOXIDE_c + CPD-16759_c	G5W-10930	G5W-10930	G5W-10930-MONOMER		0	0	1000	0		EC-3.5.1
RXN-15531_c		CPD-9410_c + NADPH_c + OXYGEN-MOLECULE_c + PROTON_c --> CPD-16766_c + NADP_c + WATER_c				PWY-7497	0	0	1000	0		EC-1.14.13
RXN-15532_c	parthenolide 3-hydroxylase	CPD-16766_c + NADPH_c + OXYGEN-MOLECULE_c + PROTON_c --> CPD-16767_c + NADP_c + WATER_c	G5W-6843 or G5W-7296 or G5W-9253 or G5W-10295 or G5W-11223 or G5W-11989	G5W-9253 G5W-7296 G5W-11989 G5W-11223 G5W-6843 G5W-10295	G5W-6843-MONOMER or G5W-7296-MONOMER or G5W-9253-MONOMER or G5W-10295-MONOMER or G5W-11223-MONOMER or G5W-11989-MONOMER	PWY-7497	0	0	1000	0		EC-1.14.13
RXN-15533_c	costunolide 3-hydroxylase	CPD-9410_c + NADPH_c + OXYGEN-MOLECULE_c + PROTON_c --> CPD-16771_c + NADP_c + WATER_c	G5W-6843 or G5W-7296 or G5W-9253 or G5W-10295 or G5W-11223 or G5W-11989	G5W-9253 G5W-7296 G5W-11989 G5W-11223 G5W-6843 G5W-10295	G5W-6843-MONOMER or G5W-7296-MONOMER or G5W-9253-MONOMER or G5W-10295-MONOMER or G5W-11223-MONOMER or G5W-11989-MONOMER	PWY-7497	0	0	1000	0		EC-1.14.13
RXN-15581_c		D-SERINE_c --> 2-AMINOACRYLATE_c + PROTON_c + WATER_c	G5W-9046	G5W-9046	G5W-9046-MONOMER	PWY0-1535|DSERDEAM-RXN	0	0	1000	0
RXN-15598_c		ASCORBATE_c + FE+3_c --> CPD-318_c + FE+2_c	G5W-6927 or G5W-8212 or G5W-8266 or G5W-8987 or G5W-9270 or G5W-10560 or G5W-12331	G5W-10560 G5W-8212 G5W-8266 G5W-6927 G5W-8987 G5W-9270 G5W-12331	G5W-6927-MONOMER or G5W-8212-MONOMER or G5W-8266-MONOMER or G5W-8987-MONOMER or G5W-9270-MONOMER or G5W-10560-MONOMER or G5W-12331-MONOMER		0	0	1000	0		EC-1.16.5.1
RXN-15650_c		2-KETO-GLUTARAMATE_c + MET_c <=> CPD-479_c + GLN_c	G5W-8835 or G5W-10833	G5W-10833 G5W-8835	G5W-8835-MONOMER or G5W-10833-MONOMER	PWY-4361	1	-1000	1000	0		EC-2.6.1
RXN-15651_c		2-KETO-GLUTARAMATE_c --> CPD-16876_c					0	0	1000	0
RXN-15979_c		CPD1F-130_c + OXYGEN-MOLECULE_c --> CPD-17216_c + CPD-8661_c	G5W-8328	G5W-8328	G5W-8328-MONOMER	RXN-8469	0	0	1000	0
RXN-15980_c		CPD-17216_c + OXYGEN-MOLECULE_c --> CPD-8660_c + CPD-8661_c	G5W-8328	G5W-8328	G5W-8328-MONOMER	RXN-8469	0	0	1000	0
RXN-16094_c		CPD-18_c + MALONYL-COA_c + PROTON_c --> CARBON-DIOXIDE_c + CO-A_c + CPD-17346_c				PWY-7601	0	0	1000	0		EC-2.3.1.199
RXN-16095_c		CPD-17347_c + NADP_c <=> CPD-17346_c + NADPH_c + PROTON_c				PWY-7601	0	-1000	0	0		EC-1.1.1.330
RXN-16096_c		CPD-17347_c --> CPD-17348_c + WATER_c				PWY-7601	0	0	1000	0		EC-4.2.1.134
RXN-16097_c		CPD-12646_c + NADP_c <=> CPD-17348_c + NADPH_c + PROTON_c				PWY-7601	0	-1000	0	0		EC-1.3.1.93
RXN-16117_c		CPD-17370_c + GLYCEROL-3P_c --> CO-A_c + CPD-17372_c					0	0	1000	0		EC-2.3.1.15
RXN-16171_c		CPD-17420_c + NADP_c --> CPD-719_c + NADPH_c + PROTON_c				PWY-699	0	0	1000	0		EC-1.1.1
RXN-16172_c		CPD-17421_c + NADP_c --> CPD-716_c + NADPH_c + PROTON_c				PWY-699	0	0	1000	0		EC-1.1.1
RXN-16173_c		CPD-17422_c + NADP_c --> CPD-718_c + NADPH_c + PROTON_c				PWY-699	0	0	1000	0		EC-1.1.1
RXN-16200_c		2.0 CPD-9311_c --> CPD-17446_c + WATER_c					0	0	1000	0
RXN-16380_c		ATP_c + CO-A_c + STEARIC_ACID_c --> AMP_c + PPI_c + STEAROYL-COA_c				PWY-5989	0	0	1000	0		EC-6.2.1.3
RXN-16389_c		16-HYDROXYPALMITATE_c + ATP_c + CO-A_c --> AMP_c + CPD-17621_c + PPI_c				PWY-321|PWY-1121|PWY-6733	0	0	1000	0		EC-6.2.1.3
RXN-16393_c		ATP_c + CO-A_c + DODECANOATE_c --> AMP_c + LAUROYLCOA-CPD_c + PPI_c				PWY-5971	0	0	1000	0		EC-6.2.1.3
RXN-16398_c		NADPH_c + OXYGEN-MOLECULE_c + PALMITATE_c + PROTON_c --> 16-HYDROXYPALMITATE_c + NADP_c + WATER_c				PWY-321|PWY-1121|PWY-6733	0	0	1000	0		EC-1.14.13.205
RXN-16399_c		NADPH_c + OXYGEN-MOLECULE_c + PROTON_c + STEARIC_ACID_c --> CPD-17640_c + NADP_c + WATER_c				PWY-6733	0	0	1000	0		EC-1.14.13.205
RXN-16400_c		NADPH_c + OLEATE-CPD_c + OXYGEN-MOLECULE_c + PROTON_c --> 18-HYDROXYOLEATE_c + NADP_c + WATER_c				PWY-321|PWY-1121|PWY-6733	0	0	1000	0		EC-1.14.13.205
RXN-16401_c		ATP_c + CO-A_c + CPD-17640_c --> AMP_c + CPD-17641_c + PPI_c				PWY-6733	0	0	1000	0		EC-6.2.1.3
RXN-16402_c		18-HYDROXYOLEATE_c + ATP_c + CO-A_c --> AMP_c + CPD-17370_c + PPI_c				PWY-6733	0	0	1000	0		EC-6.2.1.3
RXN-16403_c		CPD-17621_c + 2.0 NADPH_c + 2.0 PROTON_c --> CO-A_c + CPD-17642_c + 2.0 NADP_c				PWY-6733	0	0	1000	0		EC-1.2.1.84
RXN-16404_c		CPD-17370_c + 2.0 NADPH_c + 2.0 PROTON_c --> CO-A_c + CPD-17644_c + 2.0 NADP_c				PWY-6733	0	0	1000	0		EC-1.2.1.84
RXN-16405_c		CPD-17641_c + 2.0 NADPH_c + 2.0 PROTON_c --> CO-A_c + CPD-17643_c + 2.0 NADP_c				PWY-6733	0	0	1000	0		EC-1.2.1.84
RXN-16406_c		CPD-17646_c + NADP_c <=> CPD-17645_c + NADPH_c + PROTON_c				PWY-6733	0	-1000	0	0		EC-1.1.1
RXN-16407_c		CPD-17638_c + 3.0 MALONYL-COA_c + 2.0 PROTON_c --> 3.0 CARBON-DIOXIDE_c + 4.0 CO-A_c + CPD-17645_c				PWY-6733	0	0	1000	0
RXN-16408_c		CPD-17638_c + 2.0 NADPH_c + 2.0 PROTON_c --> CO-A_c + CPD-17647_c + 2.0 NADP_c				PWY-6733	0	0	1000	0		EC-1.2.1.84
RXN-16416_c		18-HYDROXYOLEATE_c + NADP_c --> 18-OXOOLEATE_c + NADPH_c + PROTON_c				PWY-321|PWY-1121	0	0	1000	0		EC-1.1.1
RXN-16417_c		18-OXOOLEATE_c + NADP_c + WATER_c --> NADPH_c + OCTADEC-9-ENE-118-DIOIC-ACID_c + 2.0 PROTON_c				PWY-321|PWY-1121	0	0	1000	0		EC-1.2.1
RXN-16418_c		ATP_c + CO-A_c + OCTADEC-9-ENE-118-DIOIC-ACID_c --> AMP_c + CPD-17624_c + PPI_c				PWY-1121	0	0	1000	0		EC-6.2.1.3
RXN-16574_c		CPD-17866_c + WATER_c --> GLUTATHIONE_c + PROTON_c + SO3_c				RXN-13161	0	0	1000	0
RXN-16765_c		NADPH_c --> CPD-18085_c					0	0	1000	0
RXN-16804_c		ARABINOSE-5P_c <=> CPD-18118_c				PWY-1269	1	-1000	1000	0
RXN-16909_c		ATP_c + HCO3_c --> ADP_c + CPD-18238_c	G5W-9617 or G5W-11455	G5W-11455 G5W-9617	G5W-9617-MONOMER or G5W-11455-MONOMER	RXN-13202	0	0	1000	0
RXN-16910_c		AMMONIUM_c + CPD-18238_c --> CARBAMATE_c + 2.0 PROTON_c + Pi_c	G5W-9617 or G5W-11455	G5W-11455 G5W-9617	G5W-9617-MONOMER or G5W-11455-MONOMER	RXN-13202	0	0	1000	0
RXN-171_c		2-KETOGLUTARATE_c + CPD1F-134_c + OXYGEN-MOLECULE_c --> CARBON-DIOXIDE_c + CPD-482_c + SUC_c	G5W-6589 or G5W-7851 or G5W-9807 or G5W-10168 or G5W-11889 or G5W-11924 or G5W-12332	G5W-7851 G5W-11924 G5W-9807 G5W-6589 G5W-11889 G5W-10168 G5W-12332	G5W-6589-MONOMER or G5W-7851-MONOMER or G5W-9807-MONOMER or G5W-10168-MONOMER or G5W-11889-MONOMER or G5W-11924-MONOMER or G5W-12332-MONOMER		0	0	1000	0		EC-1.14.11
RXN-17252_c		CPD-7061_c + OXYGEN-MOLECULE_c + PROTON_c + 2.0 Reduced-ferredoxins_c --> CPD-18666_c + 2.0 Oxidized-ferredoxins_c + WATER_c	G5W-7915 or G5W-8276 or G5W-8363 or G5W-8911 or G5W-9467 or G5W-11389 or G5W-12070	G5W-8363 G5W-8911 G5W-11389 G5W-8276 G5W-7915 G5W-9467 G5W-12070	G5W-7915-MONOMER or G5W-8276-MONOMER or G5W-8363-MONOMER or G5W-8911-MONOMER or G5W-9467-MONOMER or G5W-11389-MONOMER or G5W-12070-MONOMER	PWY-6927|PWY-5098|RXN-7740	0	0	1000	0
RXN-17253_c		CPD-18666_c + WATER_c --> CPD-7063_c				PWY-6927|PWY-5098|RXN-7740	0	0	1000	0
RXN-17351_c		4.0 CONIFERYL-ALCOHOL_c + OXYGEN-MOLECULE_c --> 4.0 CPD-18761_c + 2.0 WATER_c				PWY-6824|PWY-5466|PWY-5469	0	0	1000	0		EC-1.10.3.2
RXN-17352_c		2.0 CONIFERYL-ALCOHOL_c + HYDROGEN-PEROXIDE_c --> 2.0 CPD-18761_c + 2.0 WATER_c				PWY-6824|PWY-5466|PWY-5469	0	0	1000	0		EC-1.11.1.7
RXN-17353_c		2.0 CPD-18761_c --> CPD-8906_c				PWY-5466	0	0	1000	0
RXN-17356_c		CPD-15913_c --> CPD-18762_c					0	0	1000	0
RXN-17428_c		CHLOROPHYLL-A_c + 3.0 NADP_c <=> CPD-7005_c + 3.0 NADPH_c + 3.0 PROTON_c	G5W-9476	G5W-9476	G5W-9476-MONOMER		0	-1000	0	0		EC-1.3.1.83
RXN-17473_c		CPD-5662_c + S-ADENOSYLMETHIONINE_c --> BIOTIN_c + CH33ADO_c + MET_c + PROTON_c	G5W-6971 or G5W-7048 or G5W-7165 or G5W-8312 or G5W-8866 or G5W-9787 or G5W-10521 or G5W-11149	G5W-10521 G5W-9787 G5W-6971 G5W-7048 G5W-7165 G5W-8312 G5W-11149 G5W-8866	G5W-6971-MONOMER or G5W-7048-MONOMER or G5W-7165-MONOMER or G5W-8312-MONOMER or G5W-8866-MONOMER or G5W-9787-MONOMER or G5W-10521-MONOMER or G5W-11149-MONOMER	2.8.1.6-RXN	0	0	1000	0
RXN-17523_c		3.0 OXYGEN-MOLECULE_c + PROTOHEME_c + 8.0 PROTON_c + 6.0 Reduced-ferredoxins_c --> BILIVERDINE_c + CARBON-MONOXIDE_c + FE+2_c + 6.0 Oxidized-ferredoxins_c + 3.0 WATER_c				PWY-7170	0	0	1000	0		EC-1.14.15.20
RXN-17753_c		CARBAMOYL-P_c --> CPD-69_c + PROTON_c + Pi_c					0	0	1000	0
RXN-17809_c		CPD-19179_c --> PPI_c + PRECURSOR-Z_c				PWY-6823	0	0	1000	0		EC-4.6.1.17
RXN-17900_c		AMMONIUM_c + PHOSPHORIBULOSYL-FORMIMINO-AICAR-P_c --> AICAR_c + D-ERYTHRO-IMIDAZOLE-GLYCEROL-P_c + PROTON_c + WATER_c	G5W-12113	G5W-12113	G5W-12113-MONOMER	GLUTAMIDOTRANS-RXN	0	0	1000	0
RXN-18031_c		H2CO3_c <=> HCO3_c + PROTON_c					1	-1000	1000	0
RXN-18032_c		HCO3_c <=> CO3_c + PROTON_c					1	-1000	1000	0
RXN-18144_c		CPD-2205_c --> CPD-1041_c	G5W-6276 or G5W-6280 or G5W-6914 or G5W-7559 or G5W-7624 or G5W-8280 or G5W-8496 or G5W-8769 or G5W-9204 or G5W-9294 or G5W-9447 or G5W-9602 or G5W-9923 or G5W-10021 or G5W-10802 or G5W-10887 or G5W-10982 or G5W-12102	G5W-6280 G5W-10802 G5W-10982 G5W-6914 G5W-9447 G5W-9923 G5W-6276 G5W-8769 G5W-8496 G5W-7559 G5W-9294 G5W-12102 G5W-9602 G5W-10021 G5W-9204 G5W-10887 G5W-8280 G5W-7624	G5W-6276-MONOMER or G5W-6280-MONOMER or G5W-6914-MONOMER or G5W-7559-MONOMER or G5W-7624-MONOMER or G5W-8280-MONOMER or G5W-8496-MONOMER or G5W-8769-MONOMER or G5W-9204-MONOMER or G5W-9294-MONOMER or G5W-9447-MONOMER or G5W-9602-MONOMER or G5W-9923-MONOMER or G5W-10021-MONOMER or G5W-10802-MONOMER or G5W-10887-MONOMER or G5W-10982-MONOMER or G5W-12102-MONOMER	PWY-861|1.14.13.68-RXN	0	0	1000	0
RXN-18184_c		CPDQT-31_c <=> CPD-19477_c + WATER_c	G5W-10262	G5W-10262	G5W-10262-MONOMER	RXNQT-4164	1	-1000	1000	0
RXN-18185_c		CPD-19477_c + WATER_c <=> CPDQT-36_c	G5W-10262	G5W-10262	G5W-10262-MONOMER	RXNQT-4164	1	-1000	1000	0
RXN-18186_c		CPDQT-32_c <=> CPD-19478_c + WATER_c	G5W-10262	G5W-10262	G5W-10262-MONOMER	RXNQT-4167	1	-1000	1000	0
RXN-18187_c		CPD-19478_c + WATER_c <=> CPDQT-37_c	G5W-10262	G5W-10262	G5W-10262-MONOMER	RXNQT-4167	1	-1000	1000	0
RXN-18188_c		CPDQT-33_c <=> CPD-19479_c + WATER_c	G5W-10262	G5W-10262	G5W-10262-MONOMER	RXNQT-4170	1	-1000	1000	0
RXN-18189_c		CPD-19479_c + WATER_c <=> CPDQT-38_c	G5W-10262	G5W-10262	G5W-10262-MONOMER	RXNQT-4170	1	-1000	1000	0
RXN-18190_c		CPDQT-34_c <=> CPD-19480_c + WATER_c	G5W-10262	G5W-10262	G5W-10262-MONOMER	RXNQT-4173	1	-1000	1000	0
RXN-18191_c		CPD-19480_c + WATER_c <=> CPDQT-39_c	G5W-10262	G5W-10262	G5W-10262-MONOMER	RXNQT-4173	1	-1000	1000	0
RXN-18192_c		CPDQT-35_c <=> CPD-19481_c + WATER_c	G5W-10262	G5W-10262	G5W-10262-MONOMER	RXNQT-4176	1	-1000	1000	0
RXN-18193_c		CPD-19481_c + WATER_c <=> CPDQT-40_c	G5W-10262	G5W-10262	G5W-10262-MONOMER	RXNQT-4176	1	-1000	1000	0
RXN-18224_c		CPD-8913_c + 2.0 S-ADENOSYLMETHIONINE_c --> 2.0 ADENOSYL-HOMO-CYS_c + CPD-8915_c + 2.0 PROTON_c	G5W-6509 or G5W-6737 or G5W-6819 or G5W-9375 or G5W-10752 or G5W-11381 or G5W-11948 or G5W-12363	G5W-12363 G5W-11381 G5W-6819 G5W-6737 G5W-6509 G5W-10752 G5W-9375 G5W-11948	G5W-6509-MONOMER or G5W-6737-MONOMER or G5W-6819-MONOMER or G5W-9375-MONOMER or G5W-10752-MONOMER or G5W-11381-MONOMER or G5W-11948-MONOMER or G5W-12363-MONOMER		0	0	1000	0		EC-2.1.1
RXN-18232_c		HSCN_c <=> CPD-19512_c					1	-1000	1000	0
RXN-18332_c		CPD-663_c <=> CPD-11540_c	G5W-6769 or G5W-12409 or G5W-12460	G5W-12409 G5W-12460 G5W-6769	G5W-6769-MONOMER or G5W-12409-MONOMER or G5W-12460-MONOMER	PWY-3261|RXN-5482|RXN-5481	1	-1000	1000	0		EC-5.1.3
RXN-1882_c		GDP-MANNOSE_c --> GDP-L-GALACTOSE_c	G5W-6645 or G5W-9679 or G5W-10202	G5W-10202 G5W-6645 G5W-9679	G5W-6645-MONOMER or G5W-9679-MONOMER or G5W-10202-MONOMER	PWY-5115|PWY4FS-12|PWY4FS-13|PWY-882	0	0	1000	0		EC-5.1.3.18
RXN-1884_c		L-Galactopyranose_c + NAD_c --> CPD-330_c + NADH_c + PROTON_c	G5W-9803	G5W-9803	G5W-9803-MONOMER	PWY-882	0	0	1000	0		EC-1.1.1.316
RXN-2001_c		ATP_c + CO-A_c + CPD-674_c --> AMP_c + CINNAMOYL-COA_c + PPI_c	G5W-8761 or G5W-10284 or G5W-10712 or G5W-10997 or G5W-12051 or G5W-12111	G5W-12111 G5W-10284 G5W-10712 G5W-8761 G5W-10997 G5W-12051	G5W-8761-MONOMER or G5W-10284-MONOMER or G5W-10712-MONOMER or G5W-10997-MONOMER or G5W-12051-MONOMER or G5W-12111-MONOMER	PWY-6457	0	0	1000	0		EC-6.2.1
RXN-2002_c		CINNAMOYL-COA_c + WATER_c --> CPD-513_c				PWY-6443	0	0	1000	0		EC-4.2.1
RXN-2003_c		CPD-513_c + NADP_c --> CPD-514_c + NADPH_c + PROTON_c				PWY-6443	0	0	1000	0
RXN-2005_c		BENZOYLCOA_c + WATER_c --> BENZOATE_c + CO-A_c + PROTON_c				PWY-6443	0	0	1000	0
RXN-2006_c		CO-A_c + CPD-514_c --> ACETYL-COA_c + BENZOYLCOA_c	G5W-10104	G5W-10104	G5W-10104-MONOMER	PWY-6443	0	0	1000	0
RXN-2121_c		CPD-17370_c + NADP_c --> CPD-17623_c + NADPH_c + PROTON_c	G5W-6710 or G5W-8166 or G5W-9597 or G5W-9606 or G5W-12079 or G5W-12406	G5W-12079 G5W-8166 G5W-12406 G5W-6710 G5W-9597 G5W-9606	G5W-6710-MONOMER or G5W-8166-MONOMER or G5W-9597-MONOMER or G5W-9606-MONOMER or G5W-12079-MONOMER or G5W-12406-MONOMER		0	0	1000	0		EC-1.1.1
RXN-2162_c		CPD-1863_c + NADPH_c + OXYGEN-MOLECULE_c + PROTON_c --> 4-HYDROXY-3-INDOLYLMETHYL-GLUCOSINOLATE_c + NADP_c + WATER_c	G5W-8531	G5W-8531	G5W-8531-MONOMER		0	0	1000	0		EC-1.14.13
RXN-2209_c		3-METHYLTHIOPROPYL-DESULFO-GLUCOSINOLATE_c + PAPS_c --> 3-5-ADP_c + 3-METHYLTHIOPROPYL-GLUCOSINOLATE_c + PROTON_c	G5W-6731 or G5W-7834 or G5W-8827 or G5W-9813 or G5W-10187 or G5W-11501 or G5W-11794	G5W-11501 G5W-10187 G5W-9813 G5W-11794 G5W-6731 G5W-8827 G5W-7834	G5W-6731-MONOMER or G5W-7834-MONOMER or G5W-8827-MONOMER or G5W-9813-MONOMER or G5W-10187-MONOMER or G5W-11501-MONOMER or G5W-11794-MONOMER		0	0	1000	0		EC-2.8.2
RXN-2222_c		3-METHYLSULFINYLPROPYL-GLUCOSINOLATE_c + OXYGEN-MOLECULE_c --> 2-PROPENYL-GLUCOSINOLATE_c + CPD-3746_c + PROTON_c	G5W-6353 or G5W-6643 or G5W-8078 or G5W-9542 or G5W-9969 or G5W-11190 or G5W-11503 or G5W-11758	G5W-11503 G5W-11758 G5W-9542 G5W-11190 G5W-9969 G5W-6353 G5W-6643 G5W-8078	G5W-6353-MONOMER or G5W-6643-MONOMER or G5W-8078-MONOMER or G5W-9542-MONOMER or G5W-9969-MONOMER or G5W-11190-MONOMER or G5W-11503-MONOMER or G5W-11758-MONOMER		0	0	1000	0		EC-1.14.11
RXN-2541_c		HOMOGENTISATE_c + PHYTYL-PYROPHOSPHATE_c + PROTON_c --> CARBON-DIOXIDE_c + MPBQ_c + PPI_c	G5W-8806	G5W-8806	G5W-8806-MONOMER	PWY-1422	0	0	1000	0		EC-2.5.1.115
RXN-2542_c		MPBQ_c + S-ADENOSYLMETHIONINE_c --> ADENOSYL-HOMO-CYS_c + DMPBQ_c + PROTON_c	G5W-7241	G5W-7241	G5W-7241-MONOMER	PWY-1422	0	0	1000	0		EC-2.1.1.295
RXN-2543_c		GAMA-TOCOPHEROL_c <=> DMPBQ_c	G5W-8094	G5W-8094	G5W-8094-MONOMER	PWY-1422	0	-1000	0	0		EC-5.5.1.24
RXN-2561_c		DELTA-TOCOPHEROL_c <=> MPBQ_c	G5W-8094	G5W-8094	G5W-8094-MONOMER	PWY-1422	0	-1000	0	0		EC-5.5.1.24
RXN-2562_c		DELTA-TOCOPHEROL_c + S-ADENOSYLMETHIONINE_c --> ADENOSYL-HOMO-CYS_c + BETA-TOCOPHEROL_c + PROTON_c	G5W-8747 or G5W-8996	G5W-8747 G5W-8996	G5W-8747-MONOMER or G5W-8996-MONOMER	PWY-1422	0	0	1000	0		EC-2.1.1.95
RXN-2581_c		CPD-412_c + NADPH_c + OXYGEN-MOLECULE_c + PROTON_c --> CAFFEOYLSHIKIMATE_c + NADP_c + WATER_c	G5W-12186	G5W-12186	G5W-12186-MONOMER	PWY-6040|PWY-6039|PWY-361	0	0	1000	0		EC-1.14.13.36
RXN-2601_c		P-COUMAROYL-COA_c + QUINATE_c --> 4-COUMAROYLQUINATE_c + CO-A_c	G5W-7809 or G5W-10649 or G5W-10700 or G5W-11238	G5W-10649 G5W-7809 G5W-10700 G5W-11238	G5W-7809-MONOMER or G5W-10649-MONOMER or G5W-10700-MONOMER or G5W-11238-MONOMER	PWY-6040|PWY-6039|PWY-361	0	0	1000	0		EC-2.3.1.133
RXN-2602_c		CONIFERYL-ALCOHOL_c + NADP_c <=> CONIFERYL-ALDEHYDE_c + NADPH_c + PROTON_c				PWY-361	0	-1000	0	0		EC-1.1.1.195|EC-1.1.1.194
RXN-2621_c		CAFFEOYLSHIKIMATE_c + CO-A_c --> CAFFEOYL-COA_c + SHIKIMATE_c	G5W-6684 or G5W-7266 or G5W-7350 or G5W-9090 or G5W-9116 or G5W-9234 or G5W-10517	G5W-7350 G5W-9234 G5W-7266 G5W-9090 G5W-9116 G5W-6684 G5W-10517	G5W-6684-MONOMER or G5W-7266-MONOMER or G5W-7350-MONOMER or G5W-9090-MONOMER or G5W-9116-MONOMER or G5W-9234-MONOMER or G5W-10517-MONOMER	PWY-6039|PWY-361	0	0	1000	0		EC-2.3.1
RXN-2622_c		CAFFEOYLQUINATE_c + CO-A_c <=> CAFFEOYL-COA_c + QUINATE_c	G5W-9529 or G5W-9672 or G5W-10649 or G5W-10700 or G5W-11238	G5W-10649 G5W-9529 G5W-9672 G5W-10700 G5W-11238	G5W-9529-MONOMER or G5W-9672-MONOMER or G5W-10649-MONOMER or G5W-10700-MONOMER or G5W-11238-MONOMER	PWY-6039|PWY-6673|PWY-361	1	-1000	1000	0		EC-2.3.1
RXN-2761_c		HOMOGENTISATE_c + PROTON_c + SOLANESYL-PYROPHOSPHATE_c --> 2-METHYL-6-SOLANYL-14-BENZOQUINONE_c + CARBON-DIOXIDE_c + PPI_c	G5W-7194 or G5W-7212 or G5W-11599	G5W-7212 G5W-11599 G5W-7194	G5W-7194-MONOMER or G5W-7212-MONOMER or G5W-11599-MONOMER	PWY-1581	0	0	1000	0		EC-2.5.1.117
RXN-2762_c		2-METHYL-6-SOLANYL-14-BENZOQUINONE_c + S-ADENOSYLMETHIONINE_c --> ADENOSYL-HOMO-CYS_c + CPD-12829_c + PROTON_c	G5W-7241	G5W-7241	G5W-7241-MONOMER	PWY-1581	0	0	1000	0		EC-2.1.1.295
RXN-2944_c		ATP_c + INDOLE_ACETATE_AUXIN_c + L-ALPHA-ALANINE_c --> AMP_c + INDOLE-3-ACETYL-ALA_c + PPI_c + PROTON_c	G5W-10819 or G5W-11524 or G5W-11950 or G5W-12213	G5W-10819 G5W-11950 G5W-12213 G5W-11524	G5W-10819-MONOMER or G5W-11524-MONOMER or G5W-11950-MONOMER or G5W-12213-MONOMER	PWY-6219	0	0	1000	0		EC-6.3
RXN-2945_c		ATP_c + INDOLE_ACETATE_AUXIN_c + LEU_c --> AMP_c + INDOLE-3-ACETYL-LEU_c + PPI_c + PROTON_c	G5W-12184	G5W-12184	G5W-12184-MONOMER	PWY-6219	0	0	1000	0		EC-6.3
RXN-2946_c		ATP_c + INDOLE_ACETATE_AUXIN_c + L-ASPARTATE_c --> AMP_c + INDOLE-3-ACETYL-ASP_c + PPI_c + PROTON_c	G5W-7893 or G5W-8237 or G5W-10501 or G5W-10819 or G5W-11099 or G5W-11524 or G5W-11950 or G5W-12184 or G5W-12213 or G5W-12305	G5W-12305 G5W-11950 G5W-11099 G5W-12184 G5W-12213 G5W-11524 G5W-7893 G5W-10501 G5W-10819 G5W-8237	G5W-7893-MONOMER or G5W-8237-MONOMER or G5W-10501-MONOMER or G5W-10819-MONOMER or G5W-11099-MONOMER or G5W-11524-MONOMER or G5W-11950-MONOMER or G5W-12184-MONOMER or G5W-12213-MONOMER or G5W-12305-MONOMER	PWY-6219	0	0	1000	0		EC-6.3
RXN-2947_c		ATP_c + GLT_c + INDOLE_ACETATE_AUXIN_c --> AMP_c + INDOLE-3-ACETYL-GLU_c + PPI_c + PROTON_c	G5W-7893 or G5W-8237 or G5W-10501 or G5W-10819 or G5W-11099 or G5W-11524 or G5W-11950 or G5W-12184 or G5W-12213 or G5W-12305	G5W-10501 G5W-11950 G5W-11524 G5W-12184 G5W-12213 G5W-11099 G5W-7893 G5W-12305 G5W-10819 G5W-8237	G5W-7893-MONOMER or G5W-8237-MONOMER or G5W-10501-MONOMER or G5W-10819-MONOMER or G5W-11099-MONOMER or G5W-11524-MONOMER or G5W-11950-MONOMER or G5W-12184-MONOMER or G5W-12213-MONOMER or G5W-12305-MONOMER	PWY-6219	0	0	1000	0		EC-6.3
RXN-2948_c		ATP_c + GLN_c + INDOLE_ACETATE_AUXIN_c --> AMP_c + INDOLE-3-ACETYL-GLN_c + PPI_c + PROTON_c	G5W-10819 or G5W-11524 or G5W-11950 or G5W-12184 or G5W-12213	G5W-10819 G5W-11950 G5W-12184 G5W-12213 G5W-11524	G5W-10819-MONOMER or G5W-11524-MONOMER or G5W-11950-MONOMER or G5W-12184-MONOMER or G5W-12213-MONOMER	PWY-6219	0	0	1000	0		EC-6.3
RXN-2961_c		S-HYDROXYMETHYLGLUTATHIONE_c --> FORMALDEHYDE_c + GLUTATHIONE_c	G5W-8420	G5W-8420	G5W-8420-MONOMER	PWY-1801	0	0	1000	0		EC-4.4.1.22
RXN-2962-(NAD)_c		NAD_c + S-HYDROXYMETHYLGLUTATHIONE_c --> CPD-548_c + NADH_c + PROTON_c	G5W-8420	G5W-8420	G5W-8420-MONOMER	PWY-1801	0	0	1000	0		EC-1.1.1.284
RXN-2962-(NADP)_c		NADP_c + S-HYDROXYMETHYLGLUTATHIONE_c --> CPD-548_c + NADPH_c + PROTON_c	G5W-8420	G5W-8420	G5W-8420-MONOMER	PWY-1801	0	0	1000	0		EC-1.1.1.284
RXN-2981_c		INDOLE-3-ACETYL-ALA_c + WATER_c --> INDOLE_ACETATE_AUXIN_c + L-ALPHA-ALANINE_c	G5W-7012 or G5W-7857 or G5W-8272 or G5W-9183	G5W-7857 G5W-9183 G5W-8272 G5W-7012	G5W-7012-MONOMER or G5W-7857-MONOMER or G5W-8272-MONOMER or G5W-9183-MONOMER	PWY-1822	0	0	1000	0		EC-3.5.1
RXN-2982_c		INDOLE-3-ACETYL-LEU_c + WATER_c --> INDOLE_ACETATE_AUXIN_c + LEU_c	G5W-6384 or G5W-7058 or G5W-7849 or G5W-9085 or G5W-9758 or G5W-9825 or G5W-11900	G5W-11900 G5W-7849 G5W-7058 G5W-9825 G5W-9085 G5W-6384 G5W-9758	G5W-6384-MONOMER or G5W-7058-MONOMER or G5W-7849-MONOMER or G5W-9085-MONOMER or G5W-9758-MONOMER or G5W-9825-MONOMER or G5W-11900-MONOMER	PWY-1822	0	0	1000	0		EC-3.5.1
RXN-3102_c		2.0 CPD-8633_c + OXYGEN-MOLECULE_c --> 2.0 CPD-8634_c + 2.0 WATER_c	G5W-8764 or G5W-12149	G5W-8764 G5W-12149	G5W-8764-MONOMER or G5W-12149-MONOMER		0	0	1000	0		EC-1.21.3.6
RXN-3103_c		CPD-3021_c + OXYGEN-MOLECULE_c --> CPD-3001_c + PROTON_c + WATER_c	G5W-8764 or G5W-12149	G5W-8764 G5W-12149	G5W-8764-MONOMER or G5W-12149-MONOMER		0	0	1000	0		EC-1.21.3.6
RXN-3121_c		CPD-1102_c --> INDOLE-3-ACETYL-BETA-4-D-GLUCOSE_c					0	0	1000	0
RXN-3122_c		CPD-1102_c --> INDOLE-3-ACETYL-BETA-6-D-GLUCOSE_c					0	0	1000	0
RXN-3142_c		3.0 MALONYL-COA_c + NADPH_c + P-COUMAROYL-COA_c + 4.0 PROTON_c --> 3.0 CARBON-DIOXIDE_c + 4.0 CO-A_c + CPD-3041_c + NADP_c + WATER_c	G5W-9937 or G5W-11232	G5W-11232 G5W-9937	G5W-9937-MONOMER or G5W-11232-MONOMER	PWY1F-FLAVSYN	0	0	1000	0		EC-2.3.1.170
RXN-3221_c		CPD-3041_c --> CPD-3061_c	G5W-8764 or G5W-12149	G5W-8764 G5W-12149	G5W-8764-MONOMER or G5W-12149-MONOMER		0	0	1000	0		EC-5.5.1.6
RXN-3283_c		CPD-3061_c + NADPH_c + OXYGEN-MOLECULE_c + PROTON_c --> 2-HYDROXYISOFLAVANONE_c + NADP_c + WATER_c	G5W-6772 or G5W-7693	G5W-6772 G5W-7693	G5W-6772-MONOMER or G5W-7693-MONOMER		0	0	1000	0		EC-1.14.13.136
RXN-3284_c		2-HYDROXYISOFLAVANONE_c --> DAIDZEIN_c + WATER_c	G5W-6707 or G5W-6790 or G5W-7700 or G5W-8096 or G5W-8883 or G5W-9060 or G5W-9662 or G5W-9763 or G5W-9850 or G5W-10567 or G5W-10741 or G5W-11345 or G5W-12367	G5W-9662 G5W-7700 G5W-10567 G5W-6790 G5W-6707 G5W-9060 G5W-11345 G5W-8883 G5W-12367 G5W-10741 G5W-9763 G5W-9850 G5W-8096	G5W-6707-MONOMER or G5W-6790-MONOMER or G5W-7700-MONOMER or G5W-8096-MONOMER or G5W-8883-MONOMER or G5W-9060-MONOMER or G5W-9662-MONOMER or G5W-9763-MONOMER or G5W-9850-MONOMER or G5W-10567-MONOMER or G5W-10741-MONOMER or G5W-11345-MONOMER or G5W-12367-MONOMER		0	0	1000	0		EC-4.2.1.105
RXN-3303_c		CPD-3161_c --> CPD-3141_c + PROTON_c + WATER_c	G5W-6707 or G5W-6790 or G5W-7700 or G5W-8096 or G5W-8883 or G5W-9060 or G5W-9662 or G5W-9763 or G5W-9850 or G5W-10567 or G5W-10741 or G5W-11345 or G5W-12367	G5W-9662 G5W-7700 G5W-8096 G5W-6790 G5W-9850 G5W-9060 G5W-11345 G5W-8883 G5W-12367 G5W-10741 G5W-9763 G5W-6707 G5W-10567	G5W-6707-MONOMER or G5W-6790-MONOMER or G5W-7700-MONOMER or G5W-8096-MONOMER or G5W-8883-MONOMER or G5W-9060-MONOMER or G5W-9662-MONOMER or G5W-9763-MONOMER or G5W-9850-MONOMER or G5W-10567-MONOMER or G5W-10741-MONOMER or G5W-11345-MONOMER or G5W-12367-MONOMER		0	0	1000	0		EC-4.2.1.105
RXN-3521_c	<small>L</small>-ascorbic acid peroxidase	2.0 ASCORBATE_c + HYDROGEN-PEROXIDE_c + 2.0 PROTON_c --> 2.0 CPD-318_c + 2.0 WATER_c	G5W-6327 or G5W-6411 or G5W-6898 or G5W-8057 or G5W-8099 or G5W-8115 or G5W-10098 or G5W-11018 or G5W-12219	G5W-6411 G5W-11018 G5W-6327 G5W-6898 G5W-10098 G5W-8115 G5W-8099 G5W-12219 G5W-8057	G5W-6327-MONOMER or G5W-6411-MONOMER or G5W-6898-MONOMER or G5W-8057-MONOMER or G5W-8099-MONOMER or G5W-8115-MONOMER or G5W-10098-MONOMER or G5W-11018-MONOMER or G5W-12219-MONOMER	PWY-2261|RXN-12440	0	0	1000	0
RXN-3521_m	<small>L</small>-ascorbic acid peroxidase	2.0 ASCORBATE_m + HYDROGEN-PEROXIDE_m + 2.0 PROTON_m --> 2.0 CPD-318_m + 2.0 WATER_m	G5W-6327 or G5W-6411 or G5W-6898 or G5W-8057 or G5W-8099 or G5W-8115 or G5W-10098 or G5W-11018 or G5W-12219	G5W-10098 G5W-8115 G5W-6327 G5W-6898 G5W-6411 G5W-11018 G5W-8099 G5W-12219 G5W-8057	G5W-6327-MONOMER or G5W-6411-MONOMER or G5W-6898-MONOMER or G5W-8057-MONOMER or G5W-8099-MONOMER or G5W-8115-MONOMER or G5W-10098-MONOMER or G5W-11018-MONOMER or G5W-12219-MONOMER	PWY-2261|RXN-12440	0	0	1000	0
RXN-3521_p	<small>L</small>-ascorbic acid peroxidase	2.0 ASCORBATE_p + HYDROGEN-PEROXIDE_p + 2.0 PROTON_p --> 2.0 CPD-318_p + 2.0 WATER_p	G5W-6327 or G5W-6411 or G5W-6898 or G5W-8057 or G5W-8099 or G5W-8115 or G5W-10098 or G5W-11018 or G5W-12219	G5W-6411 G5W-11018 G5W-6327 G5W-6898 G5W-10098 G5W-8115 G5W-8099 G5W-12219 G5W-8057	G5W-6327-MONOMER or G5W-6411-MONOMER or G5W-6898-MONOMER or G5W-8057-MONOMER or G5W-8099-MONOMER or G5W-8115-MONOMER or G5W-10098-MONOMER or G5W-11018-MONOMER or G5W-12219-MONOMER	PWY-2261|RXN-12440	0	0	1000	0
RXN-3521_x	<small>L</small>-ascorbic acid peroxidase	2.0 ASCORBATE_x + HYDROGEN-PEROXIDE_x + 2.0 PROTON_x --> 2.0 CPD-318_x + 2.0 WATER_x	G5W-6327 or G5W-6411 or G5W-6898 or G5W-8057 or G5W-8099 or G5W-8115 or G5W-10098 or G5W-11018 or G5W-12219	G5W-10098 G5W-8115 G5W-6327 G5W-6898 G5W-6411 G5W-11018 G5W-8099 G5W-12219 G5W-8057	G5W-6327-MONOMER or G5W-6411-MONOMER or G5W-6898-MONOMER or G5W-8057-MONOMER or G5W-8099-MONOMER or G5W-8115-MONOMER or G5W-10098-MONOMER or G5W-11018-MONOMER or G5W-12219-MONOMER	PWY-2261|RXN-12440	0	0	1000	0
RXN-3522_c	monodehydroascorbate reductase (NADPH)	2.0 CPD-318_c + NADPH_c --> 2.0 ASCORBATE_c + NADP_c + PROTON_c	G5W-11901	G5W-11901	G5W-11901-MONOMER	PWY-2261	0	0	1000	0		EC-1.6.5
RXN-3522_m	monodehydroascorbate reductase (NADPH)	2.0 CPD-318_m + NADPH_m --> 2.0 ASCORBATE_m + NADP_m + PROTON_m	G5W-11901	G5W-11901	G5W-11901-MONOMER	PWY-2261	0	0	1000	0		EC-1.6.5
RXN-3522_p	monodehydroascorbate reductase (NADPH)	2.0 CPD-318_p + NADPH_p --> 2.0 ASCORBATE_p + NADP_p + PROTON_p	G5W-11901	G5W-11901	G5W-11901-MONOMER	PWY-2261	0	0	1000	0		EC-1.6.5
RXN-3522_x	monodehydroascorbate reductase (NADPH)	2.0 CPD-318_x + NADPH_x --> 2.0 ASCORBATE_x + NADP_x + PROTON_x	G5W-11901	G5W-11901	G5W-11901-MONOMER	PWY-2261	0	0	1000	0		EC-1.6.5
RXN-3523_c	<small>L</small>-ascorbate peroxidase	2.0 CPD-318_c --> ASCORBATE_c + L-DEHYDRO-ASCORBATE_c + PROTON_c				PWY-2261|RXN-12440	0	0	1000	0
RXN-3523_m	<small>L</small>-ascorbate peroxidase	2.0 CPD-318_m --> ASCORBATE_m + L-DEHYDRO-ASCORBATE_m + PROTON_m				PWY-2261|RXN-12440	0	0	1000	0
RXN-3523_p	<small>L</small>-ascorbate peroxidase	2.0 CPD-318_p --> ASCORBATE_p + L-DEHYDRO-ASCORBATE_p + PROTON_p				PWY-2261|RXN-12440	0	0	1000	0
RXN-3523_x	<small>L</small>-ascorbate peroxidase	2.0 CPD-318_x --> ASCORBATE_x + L-DEHYDRO-ASCORBATE_x + PROTON_x				PWY-2261|RXN-12440	0	0	1000	0
RXN-3541_c		4.0 ASCORBATE_c + OXYGEN-MOLECULE_c + 4.0 PROTON_c --> 4.0 CPD-318_c + 2.0 WATER_c	G5W-6437 or G5W-6816 or G5W-6945 or G5W-7418 or G5W-7581 or G5W-8323 or G5W-9218 or G5W-9501 or G5W-10260 or G5W-10437 or G5W-10638 or G5W-11626 or G5W-11684 or G5W-11733 or G5W-11902 or G5W-12436	G5W-11626 G5W-11684 G5W-6945 G5W-8323 G5W-7418 G5W-11733 G5W-6437 G5W-7581 G5W-12436 G5W-6816 G5W-9501 G5W-9218 G5W-10437 G5W-11902 G5W-10638 G5W-10260	G5W-6437-MONOMER or G5W-6816-MONOMER or G5W-6945-MONOMER or G5W-7418-MONOMER or G5W-7581-MONOMER or G5W-8323-MONOMER or G5W-9218-MONOMER or G5W-9501-MONOMER or G5W-10260-MONOMER or G5W-10437-MONOMER or G5W-10638-MONOMER or G5W-11626-MONOMER or G5W-11684-MONOMER or G5W-11733-MONOMER or G5W-11902-MONOMER or G5W-12436-MONOMER		0	0	1000	0		EC-1.10.3.3
RXN-3562_c		NADP_c + VESTITONE_c --> 2-HYDROXYFORMONONETIN_c + NADPH_c + PROTON_c	G5W-9080 or G5W-9188 or G5W-11396 or G5W-11461 or G5W-11662	G5W-9080 G5W-11461 G5W-9188 G5W-11396 G5W-11662	G5W-9080-MONOMER or G5W-9188-MONOMER or G5W-11396-MONOMER or G5W-11461-MONOMER or G5W-11662-MONOMER		0	0	1000	0		EC-1.3.1.45
RXN-3625_c		CPD-3502_c --> FORMONONETIN_c + WATER_c	G5W-6707 or G5W-6790 or G5W-7700 or G5W-8096 or G5W-8883 or G5W-9060 or G5W-9662 or G5W-9763 or G5W-9850 or G5W-10567 or G5W-10741 or G5W-11345 or G5W-12367	G5W-9662 G5W-7700 G5W-10567 G5W-6790 G5W-9850 G5W-9060 G5W-11345 G5W-8096 G5W-12367 G5W-10741 G5W-9763 G5W-6707 G5W-8883	G5W-6707-MONOMER or G5W-6790-MONOMER or G5W-7700-MONOMER or G5W-8096-MONOMER or G5W-8883-MONOMER or G5W-9060-MONOMER or G5W-9662-MONOMER or G5W-9763-MONOMER or G5W-9850-MONOMER or G5W-10567-MONOMER or G5W-10741-MONOMER or G5W-11345-MONOMER or G5W-12367-MONOMER		0	0	1000	0
RXN-3765_c		CPD-3628_c + NADPH_c + OXYGEN-MOLECULE_c + PROTON_c --> CPD-3629_c + NADP_c + WATER_c	G5W-6423 or G5W-6674 or G5W-6836 or G5W-7230 or G5W-8273 or G5W-10431 or G5W-10449 or G5W-11278 or G5W-11659	G5W-8273 G5W-6674 G5W-10449 G5W-6423 G5W-7230 G5W-11278 G5W-11659 G5W-10431 G5W-6836	G5W-6423-MONOMER or G5W-6674-MONOMER or G5W-6836-MONOMER or G5W-7230-MONOMER or G5W-8273-MONOMER or G5W-10431-MONOMER or G5W-10449-MONOMER or G5W-11278-MONOMER or G5W-11659-MONOMER		0	0	1000	0		EC-1.14.13.53
RXN-3_c		CPD-501_c + PROTON_c + UTP_c --> PPI_c + UDP-D-GALACTURONATE_c				PWY-4	0	0	1000	0
RXN-4021_c		CYCLOARTENOL_c + S-ADENOSYLMETHIONINE_c --> ADENOSYL-HOMO-CYS_c + CPD-696_c + PROTON_c				PWY-2541	0	0	1000	0		EC-2.1.1.41
RXN-4144_c	4&alpha;-methyl-5&alpha;-ergosta-8,14,24(28)-trien-3&beta;-ol &Delta;<sup>14</sup> reductase	CPD-4081_c + NADP_c <=> ALPHA-METHYL-5-ALPHA-ERGOSTA_c + NADPH_c + PROTON_c	G5W-8247	G5W-8247	G5W-8247-MONOMER	PWY-2541	0	-1000	0	0		EC-1.3.1.70
RXN-4161_c		CPD-4081_c --> CPD-4101_c	G5W-6524 or G5W-8631 or G5W-10942	G5W-6524 G5W-8631 G5W-10942	G5W-6524-MONOMER or G5W-8631-MONOMER or G5W-10942-MONOMER	PWY-2541	0	0	1000	0		EC-5.3.3.5
RXN-4209_c		CPD-4125_c + 2.0 FERROCYTOCHROME-B5_c + OXYGEN-MOLECULE_c + 2.0 PROTON_c --> CPD-4126_c + 2.0 FERRICYTOCHROME-B5_c + 2.0 WATER_c				PWY-2541	0	0	1000	0		EC-1.14.19.20
RXN-4210_c		CPD-4127_c + NADP_c <=> CPD-4126_c + NADPH_c + PROTON_c				PWY-2541	0	-1000	0	0		EC-1.3.1.21
RXN-4221_c		CPD-4127_c --> CPD-4142_c				PWY-2541	0	0	1000	0
RXN-4222_c		CPD-706_c --> CPD-4141_c				PWY-2541	0	0	1000	0
RXN-4224_c		CPD-4142_c + NADPH_c + PROTON_c --> CPD-4143_c + NADP_c				PWY-2541	0	0	1000	0
RXN-4225_c		CPD-707_c + NADPH_c + OXYGEN-MOLECULE_c + PROTON_c --> CPD-3943_c + NADP_c + WATER_c	G5W-8108 or G5W-10483	G5W-8108 G5W-10483	G5W-8108-MONOMER or G5W-10483-MONOMER	PWY-2582	0	0	1000	0		EC-1.14.13
RXN-4229_c		CPD-3946_c + NADP_c <=> CPD-3945_c + NADPH_c + PROTON_c				PWY-2582	0	-1000	0	0		EC-1.3.1
RXN-4230_c		CPD-709_c + NADPH_c + OXYGEN-MOLECULE_c + PROTON_c --> CPD-3946_c + NADP_c + WATER_c	G5W-8108 or G5W-10483	G5W-8108 G5W-10483	G5W-8108-MONOMER or G5W-10483-MONOMER	PWY-2582	0	0	1000	0		EC-1.14.13
RXN-4231_c		CPD-698_c + NADPH_c + OXYGEN-MOLECULE_c + PROTON_c --> CPD-3945_c + NADP_c + WATER_c	G5W-8108 or G5W-10483	G5W-8108 G5W-10483	G5W-8108-MONOMER or G5W-10483-MONOMER	PWY-2582	0	0	1000	0		EC-1.14.13
RXN-4241_c		CPD-720_c + NADPH_c + OXYGEN-MOLECULE_c + PROTON_c --> CPD-17420_c + NADP_c + WATER_c				PWY-699	0	0	1000	0		EC-1.14.13
RXN-4242_c		CPD-707_c + NADP_c --> CPD-8135_c + NADPH_c + PROTON_c				PWY-2541	0	0	1000	0		EC-1.3.1
RXN-4243_c		CPD-4143_c + NADPH_c + OXYGEN-MOLECULE_c + PROTON_c --> CPD-4162_c + NADP_c + 2.0 WATER_c	G5W-6907	G5W-6907	G5W-6907-MONOMER	PWY-2541	0	0	1000	0		EC-1.14.19.41
RXN-4303_c		ATP_c + CPD-4211_c + PROTON_c --> CPD-4201_c + PPI_c	G5W-6242 or G5W-6677 or G5W-8493 or G5W-8522 or G5W-9635 or G5W-12239	G5W-8493 G5W-8522 G5W-9635 G5W-6677 G5W-12239 G5W-6242	G5W-6242-MONOMER or G5W-6677-MONOMER or G5W-8493-MONOMER or G5W-8522-MONOMER or G5W-9635-MONOMER or G5W-12239-MONOMER	PWY-2681	0	0	1000	0		EC-2.5.1.112
RXN-4305_c		ADP_c + CPD-4211_c --> CPD-4203_c + PPI_c	G5W-6242 or G5W-6677 or G5W-8493 or G5W-8522 or G5W-9635 or G5W-12239	G5W-8493 G5W-8522 G5W-9635 G5W-6677 G5W-12239 G5W-6242	G5W-6242-MONOMER or G5W-6677-MONOMER or G5W-8493-MONOMER or G5W-8522-MONOMER or G5W-9635-MONOMER or G5W-12239-MONOMER	PWY-2681	0	0	1000	0		EC-2.5.1.112
RXN-4307_c		AMP_c + CPD-4211_c --> CPD-4205_c + PPI_c	G5W-6242 or G5W-6677 or G5W-7325 or G5W-8493 or G5W-8522 or G5W-9520 or G5W-9635 or G5W-10024 or G5W-11282 or G5W-12239	G5W-10024 G5W-8522 G5W-9520 G5W-11282 G5W-7325 G5W-12239 G5W-6242 G5W-8493 G5W-6677 G5W-9635	G5W-6242-MONOMER or G5W-6677-MONOMER or G5W-7325-MONOMER or G5W-8493-MONOMER or G5W-8522-MONOMER or G5W-9520-MONOMER or G5W-9635-MONOMER or G5W-10024-MONOMER or G5W-11282-MONOMER or G5W-12239-MONOMER	PWY-2681	0	0	1000	0		EC-2.5.1.27
RXN-4310_c		CPD-4202_c + WATER_c --> CPD-4204_c + 2.0 PROTON_c + Pi_c				PWY-2681	0	0	1000	0
RXN-4312_c		CPD-4204_c + WATER_c --> CPD-4206_c + PROTON_c + Pi_c				PWY-2681	0	0	1000	0
RXN-4313_c		CPD-4205_c + WATER_c --> CPD-15317_c + CPD-4209_c	G5W-7441 or G5W-9144 or G5W-9809 or G5W-10068 or G5W-10091 or G5W-10766 or G5W-10937 or G5W-10978 or G5W-11263 or G5W-12211 or G5W-12273 or G5W-12279	G5W-7441 G5W-10978 G5W-10091 G5W-10766 G5W-11263 G5W-12273 G5W-9144 G5W-10068 G5W-12279 G5W-9809 G5W-10937 G5W-12211	G5W-7441-MONOMER or G5W-9144-MONOMER or G5W-9809-MONOMER or G5W-10068-MONOMER or G5W-10091-MONOMER or G5W-10766-MONOMER or G5W-10937-MONOMER or G5W-10978-MONOMER or G5W-11263-MONOMER or G5W-12211-MONOMER or G5W-12273-MONOMER or G5W-12279-MONOMER	PWY-2681	0	0	1000	0		EC-3.2.2
RXN-4314_c		CPD-4206_c + WATER_c --> CPD-15317_c + CPD-4210_c	G5W-7441 or G5W-9144 or G5W-9809 or G5W-10068 or G5W-10091 or G5W-10766 or G5W-10937 or G5W-10978 or G5W-11263 or G5W-12211 or G5W-12273 or G5W-12279	G5W-7441 G5W-10978 G5W-10091 G5W-10766 G5W-11263 G5W-12273 G5W-9144 G5W-10068 G5W-12279 G5W-9809 G5W-10937 G5W-12211	G5W-7441-MONOMER or G5W-9144-MONOMER or G5W-9809-MONOMER or G5W-10068-MONOMER or G5W-10091-MONOMER or G5W-10766-MONOMER or G5W-10937-MONOMER or G5W-10978-MONOMER or G5W-11263-MONOMER or G5W-12211-MONOMER or G5W-12273-MONOMER or G5W-12279-MONOMER	PWY-2681	0	0	1000	0
RXN-4505_c		CPD-4402_c + NADPH_c + OXYGEN-MOLECULE_c + PROTON_c --> 6AS11AS-36A9-TRIHYDROXYPTEROCARPAN_c + NADP_c + WATER_c	G5W-11386	G5W-11386	G5W-11386-MONOMER		0	0	1000	0		EC-1.14.13.28
RXN-4541_c		CPD-4442_c + WATER_c --> CPD-4441_c + D-Ribofuranose_c				PWY-2781	0	0	1000	0
RXN-4542_c		CPD-4443_c + WATER_c --> CPD-4442_c + Pi_c				PWY-2781	0	0	1000	0
RXN-4606_c		BENZYL-DESULFOGLUCOSINOLATE_c + PAPS_c --> 3-5-ADP_c + GLUCOTROPEOLIN_c + PROTON_c	G5W-6731 or G5W-7834 or G5W-8827 or G5W-9813 or G5W-10187 or G5W-11501 or G5W-11794	G5W-11501 G5W-10187 G5W-9813 G5W-11794 G5W-7834 G5W-8827 G5W-6731	G5W-6731-MONOMER or G5W-7834-MONOMER or G5W-8827-MONOMER or G5W-9813-MONOMER or G5W-10187-MONOMER or G5W-11501-MONOMER or G5W-11794-MONOMER		0	0	1000	0		EC-2.8.2.24
RXN-4621_c		CPD-4209_c + FAD_c + PROTON_c + WATER_c --> ADENINE_c + FADH2_c + PRENAL_c	G5W-7254 or G5W-7469 or G5W-8766	G5W-8766 G5W-7254 G5W-7469	G5W-7254-MONOMER or G5W-7469-MONOMER or G5W-8766-MONOMER	PWY-2841	0	0	1000	0		EC-1.5.99
RXN-4641_c		CPD-4207_c + FAD_c + PROTON_c + WATER_c --> ADENOSINE_c + FADH2_c + PRENAL_c	G5W-7254 or G5W-7469 or G5W-8766	G5W-8766 G5W-7469 G5W-7254	G5W-7254-MONOMER or G5W-7469-MONOMER or G5W-8766-MONOMER	PWY-2841	0	0	1000	0		EC-1.5.99
RXN-4661_c		CPD-4210_c + FAD_c + PROTON_c + WATER_c --> ADENINE_c + CPD-4483_c + FADH2_c	G5W-7254 or G5W-7469 or G5W-8766	G5W-8766 G5W-7254 G5W-7469	G5W-7254-MONOMER or G5W-7469-MONOMER or G5W-8766-MONOMER	PWY-2841	0	0	1000	0		EC-1.5.99
RXN-4662_c		CPD-4441_c + FAD_c + PROTON_c + WATER_c --> ADENINE_c + CPD-4482_c + FADH2_c	G5W-7254 or G5W-7469 or G5W-8766	G5W-8766 G5W-7469 G5W-7254	G5W-7254-MONOMER or G5W-7469-MONOMER or G5W-8766-MONOMER	PWY-2841	0	0	1000	0		EC-1.5.99
RXN-4681_c		CPD-4208_c + FAD_c + PROTON_c + WATER_c --> ADENOSINE_c + CPD-4483_c + FADH2_c	G5W-7254 or G5W-7469 or G5W-8766	G5W-8766 G5W-7254 G5W-7469	G5W-7254-MONOMER or G5W-7469-MONOMER or G5W-8766-MONOMER	PWY-2841	0	0	1000	0		EC-1.5.99
RXN-4702_c		BIOCHANIN-A_c + CPD-12575_c --> CPD-4563_c + UDP_c					0	0	1000	0		EC-2.4.1.170
RXN-4703_c		CPD-4563_c + MALONYL-COA_c --> CO-A_c + CPD-4564_c	G5W-6763 or G5W-7789 or G5W-8064 or G5W-8285 or G5W-9552 or G5W-9689 or G5W-9848 or G5W-10728 or G5W-11423 or G5W-11776	G5W-10728 G5W-9689 G5W-8064 G5W-8285 G5W-6763 G5W-11776 G5W-11423 G5W-9552 G5W-7789 G5W-9848	G5W-6763-MONOMER or G5W-7789-MONOMER or G5W-8064-MONOMER or G5W-8285-MONOMER or G5W-9552-MONOMER or G5W-9689-MONOMER or G5W-9848-MONOMER or G5W-10728-MONOMER or G5W-11423-MONOMER or G5W-11776-MONOMER		0	0	1000	0		EC-2.3.1.115
RXN-4721_c		CPD-12575_c + CPD-4210_c --> CPD-4612_c + PROTON_c + UDP_c	G5W-8310 or G5W-8985	G5W-8310 G5W-8985	G5W-8310-MONOMER or G5W-8985-MONOMER	PWY-2881	0	0	1000	0		EC-2.4.1
RXN-4722_c		CPD-12575_c + CPD-4210_c --> CPD-4613_c + PROTON_c + UDP_c	G5W-8310 or G5W-8985	G5W-8985 G5W-8310	G5W-8310-MONOMER or G5W-8985-MONOMER	PWY-2901	0	0	1000	0		EC-2.4.1
RXN-4723_c		CPD-12575_c + CPD-4210_c --> CPD-4614_c + PROTON_c + UDP_c	G5W-6328 or G5W-6640 or G5W-7211 or G5W-7574 or G5W-8456 or G5W-9342 or G5W-9741 or G5W-10230 or G5W-11164 or G5W-11360 or G5W-11686 or G5W-12164 or G5W-12236	G5W-11360 G5W-9741 G5W-11164 G5W-9342 G5W-6640 G5W-6328 G5W-12236 G5W-7211 G5W-11686 G5W-10230 G5W-7574 G5W-12164 G5W-8456	G5W-6328-MONOMER or G5W-6640-MONOMER or G5W-7211-MONOMER or G5W-7574-MONOMER or G5W-8456-MONOMER or G5W-9342-MONOMER or G5W-9741-MONOMER or G5W-10230-MONOMER or G5W-11164-MONOMER or G5W-11360-MONOMER or G5W-11686-MONOMER or G5W-12164-MONOMER or G5W-12236-MONOMER	PWY-2902	0	0	1000	0		EC-2.4.1.203
RXN-4724_c		CPD-12575_c + CPD-332_c --> CPD-4615_c + PROTON_c + UDP_c				PWY-2881	0	0	1000	0		EC-2.4.1
RXN-4725_c		CPD-12575_c + CPD-332_c --> CPD-4616_c + PROTON_c + UDP_c	G5W-8310 or G5W-8985	G5W-8310 G5W-8985	G5W-8310-MONOMER or G5W-8985-MONOMER	PWY-2901	0	0	1000	0		EC-2.4.1
RXN-4726_c		CPD-12575_c + CPD-332_c --> CPD-4617_c + PROTON_c + UDP_c	G5W-6328 or G5W-6640 or G5W-7211 or G5W-7574 or G5W-8456 or G5W-9342 or G5W-9741 or G5W-10230 or G5W-11164 or G5W-11360 or G5W-11686 or G5W-12164 or G5W-12236	G5W-11360 G5W-9741 G5W-11164 G5W-9342 G5W-6640 G5W-6328 G5W-12236 G5W-7211 G5W-11686 G5W-10230 G5W-7574 G5W-12164 G5W-8456	G5W-6328-MONOMER or G5W-6640-MONOMER or G5W-7211-MONOMER or G5W-7574-MONOMER or G5W-8456-MONOMER or G5W-9342-MONOMER or G5W-9741-MONOMER or G5W-10230-MONOMER or G5W-11164-MONOMER or G5W-11360-MONOMER or G5W-11686-MONOMER or G5W-12164-MONOMER or G5W-12236-MONOMER	PWY-2902	0	0	1000	0		EC-2.4.1
RXN-4727_c		CPD-12575_c + CPD-4209_c --> CPD-4602_c + PROTON_c + UDP_c	G5W-8310 or G5W-8985	G5W-8985 G5W-8310	G5W-8310-MONOMER or G5W-8985-MONOMER	PWY-2881	0	0	1000	0		EC-2.4.1
RXN-4728_c		CPD-12575_c + CPD-4209_c --> CPD-4603_c + PROTON_c + UDP_c	G5W-8310 or G5W-8985	G5W-8310 G5W-8985	G5W-8310-MONOMER or G5W-8985-MONOMER	PWY-2901	0	0	1000	0		EC-2.4.1
RXN-4729_c		CPD-12575_c + CPD-4604_c --> CPD-4607_c + PROTON_c + UDP_c	G5W-8310 or G5W-8985	G5W-8310 G5W-8985	G5W-8310-MONOMER or G5W-8985-MONOMER	PWY-2881	0	0	1000	0		EC-2.4.1
RXN-4730_c		CPD-12575_c + CPD-4604_c --> CPD-4608_c + PROTON_c + UDP_c	G5W-8310 or G5W-8985	G5W-8985 G5W-8310	G5W-8310-MONOMER or G5W-8985-MONOMER	PWY-2901	0	0	1000	0		EC-2.4.1
RXN-4731_c		CPD-12575_c + CPD-4609_c --> CPD-4610_c + PROTON_c + UDP_c	G5W-8310 or G5W-8985	G5W-8310 G5W-8985	G5W-8310-MONOMER or G5W-8985-MONOMER	PWY-2881	0	0	1000	0		EC-2.4.1
RXN-4732_c		CPD-12575_c + CPD-4609_c --> CPD-4611_c + PROTON_c + UDP_c	G5W-8310 or G5W-8985	G5W-8985 G5W-8310	G5W-8310-MONOMER or G5W-8985-MONOMER	PWY-2901	0	0	1000	0		EC-2.4.1
RXN-4733_c		CPD-12575_c + CPD-4441_c --> CPD-4618_c + PROTON_c + UDP_c	G5W-8310 or G5W-8985	G5W-8310 G5W-8985	G5W-8310-MONOMER or G5W-8985-MONOMER	PWY-2881	0	0	1000	0		EC-2.4.1
RXN-4734_c		CPD-12575_c + CPD-4441_c --> CPD-4619_c + PROTON_c + UDP_c	G5W-8310 or G5W-8985	G5W-8310 G5W-8985	G5W-8310-MONOMER or G5W-8985-MONOMER	PWY-2901	0	0	1000	0		EC-2.4.1
RXN-4735_c		CPD-12575_c + CPD-4441_c --> CPD-4620_c + PROTON_c + UDP_c	G5W-6328 or G5W-6640 or G5W-7211 or G5W-7235 or G5W-7550 or G5W-7574 or G5W-8142 or G5W-8149 or G5W-8206 or G5W-8335 or G5W-8456 or G5W-9335 or G5W-9342 or G5W-9366 or G5W-9741 or G5W-10230 or G5W-11164 or G5W-11360 or G5W-11686 or G5W-11736 or G5W-12164 or G5W-12236	G5W-7235 G5W-11360 G5W-9741 G5W-8142 G5W-9335 G5W-12236 G5W-7550 G5W-10230 G5W-8149 G5W-9342 G5W-8206 G5W-6328 G5W-7211 G5W-11686 G5W-11736 G5W-9366 G5W-11164 G5W-8335 G5W-7574 G5W-6640 G5W-12164 G5W-8456	G5W-6328-MONOMER or G5W-6640-MONOMER or G5W-7211-MONOMER or G5W-7235-MONOMER or G5W-7550-MONOMER or G5W-7574-MONOMER or G5W-8142-MONOMER or G5W-8149-MONOMER or G5W-8206-MONOMER or G5W-8335-MONOMER or G5W-8456-MONOMER or G5W-9335-MONOMER or G5W-9342-MONOMER or G5W-9366-MONOMER or G5W-9741-MONOMER or G5W-10230-MONOMER or G5W-11164-MONOMER or G5W-11360-MONOMER or G5W-11686-MONOMER or G5W-11736-MONOM…	PWY-2902	0	0	1000	0		EC-2.4.1.215
RXN-4736_c		CPD-12575_c + CPD-4614_c --> CPD-4622_c + PROTON_c + UDP_c	G5W-8310 or G5W-8985	G5W-8310 G5W-8985	G5W-8310-MONOMER or G5W-8985-MONOMER	PWY-2881	0	0	1000	0		EC-2.4.1
RXN-4737_c		CPD-12575_c + CPD-4616_c --> CPD-4621_c + PROTON_c + UDP_c	G5W-6328 or G5W-6640 or G5W-7211 or G5W-7574 or G5W-8456 or G5W-9342 or G5W-9741 or G5W-10230 or G5W-11164 or G5W-11360 or G5W-11686 or G5W-12164 or G5W-12236	G5W-11360 G5W-9741 G5W-11164 G5W-9342 G5W-6640 G5W-6328 G5W-7211 G5W-11686 G5W-10230 G5W-7574 G5W-8456 G5W-12164 G5W-12236	G5W-6328-MONOMER or G5W-6640-MONOMER or G5W-7211-MONOMER or G5W-7574-MONOMER or G5W-8456-MONOMER or G5W-9342-MONOMER or G5W-9741-MONOMER or G5W-10230-MONOMER or G5W-11164-MONOMER or G5W-11360-MONOMER or G5W-11686-MONOMER or G5W-12164-MONOMER or G5W-12236-MONOMER	PWY-2902	0	0	1000	0		EC-2.4.1
RXN-4801_c		CPD-4664_c + NADPH_c + OXYGEN-MOLECULE_c + PROTON_c --> CPD-4663_c + NADP_c + WATER_c	G5W-11169 or G5W-11385 or G5W-12275	G5W-11385 G5W-12275 G5W-11169	G5W-11169-MONOMER or G5W-11385-MONOMER or G5W-12275-MONOMER	RXN-11908	0	0	1000	0
RXN-4802_c		CPD-4664_c + NADPH_c + OXYGEN-MOLECULE_c + PROTON_c --> CPD-4662_c + NADP_c + WATER_c	G5W-11169 or G5W-11385 or G5W-12275	G5W-11385 G5W-12275 G5W-11169	G5W-11169-MONOMER or G5W-11385-MONOMER or G5W-12275-MONOMER	RXN-11908	0	0	1000	0
RXN-4803_c		CPD-4663_c + NADPH_c + OXYGEN-MOLECULE_c + PROTON_c --> CPD-4661_c + NADP_c + WATER_c	G5W-11169 or G5W-11385 or G5W-12275	G5W-11385 G5W-12275 G5W-11169	G5W-11169-MONOMER or G5W-11385-MONOMER or G5W-12275-MONOMER	RXN-11908	0	0	1000	0
RXN-4804_c		CPD-4662_c + NADPH_c + OXYGEN-MOLECULE_c + PROTON_c --> CPD-4661_c + NADP_c + WATER_c	G5W-11169 or G5W-11385 or G5W-12275	G5W-11385 G5W-12275 G5W-11169	G5W-11169-MONOMER or G5W-11385-MONOMER or G5W-12275-MONOMER	RXN-11908	0	0	1000	0
RXN-4821_c		DELTA1-PIPERIDEINE-2-6-DICARBOXYLATE_c + PROTON_c + WATER_c <=> L-ALPHA-AMINO-EPSILON-KETO-PIMELATE_c					1	-1000	1000	0		EC-3.5.99
RXN-4842_c	(-)-vetispiradiene monooxygenase	CPD-4703_c + NADPH_c + OXYGEN-MOLECULE_c + PROTON_c --> CPD-12884_c + NADP_c + WATER_c	G5W-6373 or G5W-6391 or G5W-6880 or G5W-6962 or G5W-7015 or G5W-7370 or G5W-7373 or G5W-7389 or G5W-7461 or G5W-7548 or G5W-7621 or G5W-7641 or G5W-7670 or G5W-7910 or G5W-8044 or G5W-8364 or G5W-8529 or G5W-8624 or G5W-9075 or G5W-9115 or G5W-9453 or G5W-9883 or G5W-9891 or G5W-9930 or G5W-10526 or G5W-10697 or G5W-10778 or G5W-10890 or G5W-11446 or G5W-11796	G5W-7461 G5W-6373 G5W-6880 G5W-6962 G5W-11796 G5W-7910 G5W-8364 G5W-9891 G5W-10697 G5W-6391 G5W-9075 G5W-8529 G5W-10526 G5W-7015 G5W-7621 G5W-9115 G5W-10778 G5W-10890 G5W-8044 G5W-7641 G5W-7389 G5W-9883 G5W-11446 G5W-9930 G5W-7373 G5W-7370 G5W-7548 G5W-7670 G5W-9453 G5W-8624	G5W-6373-MONOMER or G5W-6391-MONOMER or G5W-6880-MONOMER or G5W-6962-MONOMER or G5W-7015-MONOMER or G5W-7370-MONOMER or G5W-7373-MONOMER or G5W-7389-MONOMER or G5W-7461-MONOMER or G5W-7548-MONOMER or G5W-7621-MONOMER or G5W-7641-MONOMER or G5W-7670-MONOMER or G5W-7910-MONOMER or G5W-8044-MONOMER or G5W-8364-MONOMER or G5W-8529-MONOMER or G5W-8624-MONOMER or G5W-9075-MONOMER or G5W-9115-MONOMER or…	RXN-13397	0	0	1000	0
RXN-4881_c		ENT-COPALYL-DIPHOSPHATE_c --> CPD-4751_c + PPI_c				PWY-2981	0	0	1000	0		EC-4.2.3.28
RXN-4882_c		CPD-8719_c --> CPD-4752_c + PPI_c				PWY-2981	0	0	1000	0		EC-4.2.3.33
RXN-4883_c		CPD-8719_c --> CPD-4754_c + PPI_c				PWY-2981	0	0	1000	0		EC-4.2.3.35
RXN-4884_c		ENT-COPALYL-DIPHOSPHATE_c --> CPD-4753_c + PPI_c				PWY-2981	0	0	1000	0		EC-4.2.3.29
RXN-5081_c		CPD-4861_c --> CPD-4864_c + WATER_c	G5W-7219	G5W-7219	G5W-7219-MONOMER		0	0	1000	0
RXN-5082_c		CPD-4864_c + NADPH_c + OXYGEN-MOLECULE_c + PROTON_c --> 2-HYDROXY-2-METHYLPROPANENITRILE_c + NADP_c + WATER_c	G5W-7219	G5W-7219	G5W-7219-MONOMER		0	0	1000	0
RXN-5121_c		GERANYL-PP_c --> CPD-4902_c + PPI_c	G5W-7448	G5W-7448	G5W-7448-MONOMER		0	0	1000	0		EC-4.2.3.105
RXN-5142_c		GERANYL-PP_c --> CPD-4921_c + PPI_c	G5W-7448	G5W-7448	G5W-7448-MONOMER		0	0	1000	0		EC-4.2.3.117
RXN-5163_c		CPD-1909_c + NADP_c --> CPD-4942_c + NADPH_c + PROTON_c	G5W-10064	G5W-10064	G5W-10064-MONOMER		0	0	1000	0		EC-1.3.1.81
RXN-5164_c		CPD-4943_c + NADP_c --> CPD-4942_c + NADPH_c + PROTON_c	G5W-10064	G5W-10064	G5W-10064-MONOMER		0	0	1000	0		EC-1.3.1.81
RXN-5242_c	<i>ent</i>-kaurenol 19-dehydrogenase	ENT-KAUR-16-EN-19-OL_c + NADPH_c + OXYGEN-MOLECULE_c + PROTON_c --> ENT-KAUR-16-EN-19-AL_c + NADP_c + 2.0 WATER_c	G5W-7171 or G5W-8799 or G5W-10427	G5W-7171 G5W-8799 G5W-10427	G5W-7171-MONOMER or G5W-8799-MONOMER or G5W-10427-MONOMER	PWY-5034|RXN-13190	0	0	1000	0
RXN-525_c		DIHYDROKAEMPFEROL-CMPD_c + NADPH_c + OXYGEN-MOLECULE_c --> CPD-474_c + NADP_c + WATER_c	G5W-6366 or G5W-7388 or G5W-7720 or G5W-8896 or G5W-9030 or G5W-9941 or G5W-10218 or G5W-10964 or G5W-11822	G5W-9030 G5W-6366 G5W-9941 G5W-7720 G5W-10964 G5W-10218 G5W-7388 G5W-11822 G5W-8896	G5W-6366-MONOMER or G5W-7388-MONOMER or G5W-7720-MONOMER or G5W-8896-MONOMER or G5W-9030-MONOMER or G5W-9941-MONOMER or G5W-10218-MONOMER or G5W-10964-MONOMER or G5W-11822-MONOMER	PWY-3101|PWY1F-823|RXN-7782	0	0	1000	0		EC-1.14.13.21
RXN-527_c		2-KETOGLUTARATE_c + CPD-474_c + OXYGEN-MOLECULE_c --> CARBON-DIOXIDE_c + CPD-520_c + SUC_c + WATER_c	G5W-6605 or G5W-11831	G5W-6605 G5W-11831	G5W-6605-MONOMER or G5W-11831-MONOMER	PWY-3101|PWY-6787	0	0	1000	0		EC-1.14.11.23
RXN-5282_p		MG-PROTOPORPHYRIN-MONOMETHYL-ESTER_p + NADPH_p + OXYGEN-MOLECULE_p + PROTON_p --> 13-HYDROXY-MAGNESIUM-PROTOPORP_p + NADP_p + WATER_p	G5W-7974 or G5W-11394	G5W-11394 G5W-7974	G5W-7974-MONOMER or G5W-11394-MONOMER	CHLOROPHYLL-SYN|RXN-13191	0	0	1000	0
RXN-5283_p		13-HYDROXY-MAGNESIUM-PROTOPORP_p + NADPH_p + OXYGEN-MOLECULE_p + PROTON_p --> 131-OXO-MAGNESIUM-PROTOPORPHYRIN-IX-13-M_p + NADP_p + 2.0 WATER_p	G5W-7974 or G5W-11394	G5W-11394 G5W-7974	G5W-7974-MONOMER or G5W-11394-MONOMER	CHLOROPHYLL-SYN|RXN-13191	0	0	1000	0
RXN-5284_p		131-OXO-MAGNESIUM-PROTOPORPHYRIN-IX-13-M_p + NADPH_p + OXYGEN-MOLECULE_p --> DIVINYL-PROTOCHLOROPHYLLIDE-A_p + NADP_p + 2.0 WATER_p	G5W-7974 or G5W-11394	G5W-11394 G5W-7974	G5W-7974-MONOMER or G5W-11394-MONOMER	CHLOROPHYLL-SYN|RXN-13191	0	0	1000	0
RXN-5285_c		DIVINYLCHLOROPHYLLIDE-A_c + NADP_c <=> DIVINYL-PROTOCHLOROPHYLLIDE-A_c + NADPH_c + PROTON_c				CHLOROPHYLL-SYN	0	-1000	0	0		EC-1.3.1.33
RXN-5461_c		DTDP-RHAMNOSE_c + NADP_c <=> DTDP-DEOH-DEOXY-GLUCOSE_c + NADPH_c + PROTON_c	G5W-12409 or G5W-12460	G5W-12409 G5W-12460	G5W-12409-MONOMER or G5W-12460-MONOMER	PWY-3221	0	-1000	0	0
RXN-5481_c		NADP_c + UDP-L-RHAMNOSE_c <=> CPD-663_c + NADPH_c + PROTON_c	G5W-12409 or G5W-12460	G5W-12409 G5W-12460	G5W-12409-MONOMER or G5W-12460-MONOMER		0	-1000	0	0
RXN-5482_c		CPD-12575_c + NADPH_c + PROTON_c --> NADP_c + UDP-L-RHAMNOSE_c + WATER_c	G5W-6769	G5W-6769	G5W-6769-MONOMER		0	0	1000	0
RXN-5502_c		CPD-5421_c --> BIOCHANIN-A_c + WATER_c	G5W-6707 or G5W-6790 or G5W-7700 or G5W-8096 or G5W-8883 or G5W-9060 or G5W-9662 or G5W-9763 or G5W-9850 or G5W-10567 or G5W-10741 or G5W-11345 or G5W-12367	G5W-9662 G5W-7700 G5W-8096 G5W-6790 G5W-6707 G5W-9060 G5W-11345 G5W-8883 G5W-12367 G5W-10741 G5W-9763 G5W-9850 G5W-10567	G5W-6707-MONOMER or G5W-6790-MONOMER or G5W-7700-MONOMER or G5W-8096-MONOMER or G5W-8883-MONOMER or G5W-9060-MONOMER or G5W-9662-MONOMER or G5W-9763-MONOMER or G5W-9850-MONOMER or G5W-10567-MONOMER or G5W-10741-MONOMER or G5W-11345-MONOMER or G5W-12367-MONOMER		0	0	1000	0
RXN-5641_c		PROTON_c + SER_c --> CARBON-DIOXIDE_c + ETHANOL-AMINE_c	G5W-11372	G5W-11372	G5W-11372-MONOMER	PWY-3385|PWY4FS-6	0	0	1000	0		EC-4.1.1
RXN-5642_c		CPD-406_c + S-ADENOSYLMETHIONINE_c --> ADENOSYL-HOMO-CYS_c + CPD-5441_c + PROTON_c	G5W-7253 or G5W-8593 or G5W-10886	G5W-8593 G5W-7253 G5W-10886	G5W-7253-MONOMER or G5W-8593-MONOMER or G5W-10886-MONOMER	PWY4FS-4|PWY-3385|PWY4FS-2	0	0	1000	0		EC-2.1.1.103
RXN-5643_c		CPD-5441_c + S-ADENOSYLMETHIONINE_c --> ADENOSYL-HOMO-CYS_c + PHOSPHORYL-CHOLINE_c + PROTON_c	G5W-6380 or G5W-7253 or G5W-8593 or G5W-10886 or G5W-11400 or G5W-12318	G5W-6380 G5W-7253 G5W-10886 G5W-8593 G5W-12318 G5W-11400	G5W-6380-MONOMER or G5W-7253-MONOMER or G5W-8593-MONOMER or G5W-10886-MONOMER or G5W-11400-MONOMER or G5W-12318-MONOMER	PWY-3385|PWY4FS-2	0	0	1000	0		EC-2.1.1.103
RXN-5647_c		PHOSPHORYL-CHOLINE_c + WATER_c --> CHOLINE_c + Pi_c				PWY-3385	0	0	1000	0		EC-3.1.3.75
RXN-5721_c		2-AMINO-3-3-OXOPROP-2-ENYL-BUT-2-ENEDI_c --> QUINOLINATE_c + WATER_c					0	0	1000	0
RXN-5741_c		ACP_c + ATP_c + CPD-195_c --> AMP_c + Octanoyl-ACPs_c + PPI_c	G5W-7668	G5W-7668	G5W-7668-MONOMER		0	0	1000	0		EC-6.2.1.47
RXN-5761_c		ETHANOL-AMINE_c + S-ADENOSYLMETHIONINE_c --> ADENOSYL-HOMO-CYS_c + CPD-5601_c + PROTON_c				PWY-3542	0	0	1000	0		EC-2.1.1
RXN-5762_c		CPD-5601_c + S-ADENOSYLMETHIONINE_c --> ADENOSYL-HOMO-CYS_c + CPD-5602_c + PROTON_c				PWY-3542	0	0	1000	0		EC-2.1.1
RXN-5763_c		CPD-5602_c + S-ADENOSYLMETHIONINE_c --> ADENOSYL-HOMO-CYS_c + CHOLINE_c + PROTON_c				PWY-3542	0	0	1000	0		EC-2.1.1
RXN-5822_c		NADP_c + WATER_c --> NAD_c + Pi_c				PWY-5083	0	0	1000	0		EC-3.1.3.2|EC-3.1.3.1
RXN-5961_c		CPD1F-118_c + NADPH_c + OXYGEN-MOLECULE_c + PROTON_c --> CPD-5661_c + NADP_c + WATER_c	G5W-7445 or G5W-8039 or G5W-12038 or G5W-12244	G5W-7445 G5W-8039 G5W-12244 G5W-12038	G5W-7445-MONOMER or G5W-8039-MONOMER or G5W-12038-MONOMER or G5W-12244-MONOMER	PWY-5947	0	0	1000	0		EC-1.14.99
RXN-5962_c		CPD-5661_c + NADPH_c + OXYGEN-MOLECULE_c + PROTON_c --> CPD1F-119_c + NADP_c + WATER_c	G5W-8034	G5W-8034	G5W-8034-MONOMER	PWY-5947	0	0	1000	0		EC-1.14.99.45
RXN-600_c		CPD-590_c + NADP_c <=> CPD-474_c + NADPH_c + 2.0 PROTON_c				PWY1F-823	0	-1000	0	0		EC-1.1.1.219
RXN-6142_c	UDP-glucose:4-aminobenzoate acylglucosyltransferase	CPD-12575_c + P-AMINO-BENZOATE_c --> CPD-5804_c + UDP_c				PWY-3742	0	0	1000	0
RXN-6161_c		PROTON_c + PYRUVATE_c --> ACETALD_c + CARBON-DIOXIDE_c				PWY-5486	0	0	1000	0		EC-4.1.1.1
RXN-6201_x		CPD-5821_x + PROTON_x --> CARBON-DIOXIDE_x + S-ALLANTOIN_x	G5W-7104 or G5W-8289	G5W-8289 G5W-7104	G5W-7104-MONOMER or G5W-8289-MONOMER	PWY-5691	0	0	1000	0		EC-4.1.1.97
RXN-6242_c		CPD-7390_c + OXYGEN-MOLECULE_c --> CPD-8634_c + WATER_c	G5W-8764 or G5W-12149	G5W-8764 G5W-12149	G5W-8764-MONOMER or G5W-12149-MONOMER		0	0	1000	0		EC-1.21.3.6
RXN-6268_c		BETAINE-ALDEHYDE-HYDRATE_c <=> BETAINE_ALDEHYDE_c + WATER_c				PWY1F-353	1	-1000	1000	0
RXN-6269-(NAD)_c	methylsterol monooxygenase	CPD-5845_c + NADH_c + OXYGEN-MOLECULE_c --> CPD-5846_c + NAD_c + WATER_c	G5W-7302 or G5W-8843 or G5W-9118 or G5W-10834 or G5W-11868	G5W-7302 G5W-10834 G5W-9118 G5W-8843 G5W-11868	G5W-7302-MONOMER or G5W-8843-MONOMER or G5W-9118-MONOMER or G5W-10834-MONOMER or G5W-11868-MONOMER	RXN-13188	0	0	1000	0
RXN-6269-(NADP)_c	methylsterol monooxygenase	CPD-5845_c + NADPH_c + OXYGEN-MOLECULE_c --> CPD-5846_c + NADP_c + WATER_c	G5W-7302 or G5W-8843 or G5W-9118 or G5W-10834 or G5W-11868	G5W-7302 G5W-10834 G5W-9118 G5W-8843 G5W-11868	G5W-7302-MONOMER or G5W-8843-MONOMER or G5W-9118-MONOMER or G5W-10834-MONOMER or G5W-11868-MONOMER	RXN-13188	0	0	1000	0
RXN-6271-(NAD)_c	methylsterol monooxygenase	CPD-5847_c + NADH_c + OXYGEN-MOLECULE_c + PROTON_c --> CPD-5845_c + NAD_c + 2.0 WATER_c	G5W-7302 or G5W-8843 or G5W-9118 or G5W-10834 or G5W-11868	G5W-7302 G5W-10834 G5W-9118 G5W-8843 G5W-11868	G5W-7302-MONOMER or G5W-8843-MONOMER or G5W-9118-MONOMER or G5W-10834-MONOMER or G5W-11868-MONOMER	RXN-13188	0	0	1000	0
RXN-6271-(NADP)_c	methylsterol monooxygenase	CPD-5847_c + NADPH_c + OXYGEN-MOLECULE_c + PROTON_c --> CPD-5845_c + NADP_c + 2.0 WATER_c	G5W-7302 or G5W-8843 or G5W-9118 or G5W-10834 or G5W-11868	G5W-7302 G5W-10834 G5W-9118 G5W-8843 G5W-11868	G5W-7302-MONOMER or G5W-8843-MONOMER or G5W-9118-MONOMER or G5W-10834-MONOMER or G5W-11868-MONOMER	RXN-13188	0	0	1000	0
RXN-6381_c		CPD-313_c + OXYGEN-MOLECULE_c + WATER_c --> AMMONIUM_c + CPD-6082_c + HYDROGEN-PEROXIDE_c				PWY-3981	0	0	1000	0		EC-1.4.3.22
RXN-6382-(NAD)_c		CPD-6082_c + NAD_c + WATER_c --> B-ALANINE_c + NADH_c + 2.0 PROTON_c				PWY-3981	0	0	1000	0		EC-1.2.1
RXN-6382-(NADP)_c		CPD-6082_c + NADP_c + WATER_c --> B-ALANINE_c + NADPH_c + 2.0 PROTON_c				PWY-3981	0	0	1000	0		EC-1.2.1
RXN-6383_m		3-HYDROXY-PROPIONYL-COA_m <=> ACRYLYL-COA_m + WATER_m				PWY-3941	1	-1000	1000	0		EC-4.2.1.116
RXN-6384_m		3-HYDROXY-PROPIONYL-COA_m + WATER_m --> 3-HYDROXY-PROPIONATE_m + CO-A_m + PROTON_m				PWY-3941	0	0	1000	0		EC-3.1.2.4
RXN-6421_c		OXYGEN-MOLECULE_c + SPERMINE_c + WATER_c --> CPD-313_c + CPD-6121_c + HYDROGEN-PEROXIDE_c	G5W-6789 or G5W-7933 or G5W-10601	G5W-10601 G5W-7933 G5W-6789	G5W-6789-MONOMER or G5W-7933-MONOMER or G5W-10601-MONOMER	PWY-6440	0	0	1000	0		EC-1.5.3.14
RXN-6423_c		4-AMINO-BUTYRALDEHYDE_c <=> CPD-6124_c + WATER_c				PWY-6440	1	-1000	1000	0		EC-2.6.1.82
RXN-6424_c		CPD-6121_c --> CPD-6123_c + WATER_c				PWY-6440	0	0	1000	0
RXN-6425_c		CPD-6123_c --> CPD-6122_c + PROTON_c				PWY-6440	0	0	1000	0
RXN-6461_c		B-ALANINE_c + S-ADENOSYLMETHIONINE_c --> ADENOSYL-HOMO-CYS_c + CPD-6141_c + PROTON_c	G5W-8940	G5W-8940	G5W-8940-MONOMER		0	0	1000	0		EC-2.1.1.49
RXN-6462_c		CPD-6141_c + S-ADENOSYLMETHIONINE_c --> ADENOSYL-HOMO-CYS_c + CPD-6142_c + PROTON_c	G5W-8940	G5W-8940	G5W-8940-MONOMER		0	0	1000	0		EC-2.1.1
RXN-6464_c		CPD-6142_c + S-ADENOSYLMETHIONINE_c --> ADENOSYL-HOMO-CYS_c + CPD-6181_c + PROTON_c	G5W-8940	G5W-8940	G5W-8940-MONOMER		0	0	1000	0		EC-2.1.1
RXN-6524_c		2-KETOGLUTARATE_c + CPD-10332_c + OXYGEN-MOLECULE_c + PROTON_c --> CARBON-DIOXIDE_c + CPD-6203_c + SUC_c + WATER_c	G5W-8639 or G5W-10748	G5W-10748 G5W-8639	G5W-8639-MONOMER or G5W-10748-MONOMER	PWY-5035	0	0	1000	0		EC-1.14.11
RXN-6550_c		2-KETOGLUTARATE_c + CPD1F-137_c + OXYGEN-MOLECULE_c --> CARBON-DIOXIDE_c + CPD-6224_c + SUC_c	G5W-8639 or G5W-11924 or G5W-12332	G5W-11924 G5W-8639 G5W-12332	G5W-8639-MONOMER or G5W-11924-MONOMER or G5W-12332-MONOMER		0	0	1000	0		EC-1.14.11
RXN-6622_c		CYS-GLY_c + WATER_c --> CYS_c + GLY_c				PWY-4041|PWYQT-4432	0	0	1000	0		EC-3.4.13.18
RXN-6682-(NAD)_c		CPD-6361_c + NADH_c + 0.5 OXYGEN-MOLECULE_c + PROTON_c --> CPD-6362_c + NAD_c + WATER_c	G5W-7037 or G5W-8028 or G5W-8994 or G5W-9008 or G5W-9696 or G5W-9756 or G5W-9804 or G5W-9856 or G5W-10128 or G5W-10676	G5W-9008 G5W-9756 G5W-10676 G5W-9856 G5W-7037 G5W-8028 G5W-8994 G5W-9804 G5W-9696 G5W-10128	G5W-7037-MONOMER or G5W-8028-MONOMER or G5W-8994-MONOMER or G5W-9008-MONOMER or G5W-9696-MONOMER or G5W-9756-MONOMER or G5W-9804-MONOMER or G5W-9856-MONOMER or G5W-10128-MONOMER or G5W-10676-MONOMER	PWY-6949	0	0	1000	0		EC-1.14.13.138
RXN-6682-(NADP)_c		CPD-6361_c + NADPH_c + 0.5 OXYGEN-MOLECULE_c + PROTON_c --> CPD-6362_c + NADP_c + WATER_c	G5W-7037 or G5W-8028 or G5W-8994 or G5W-9008 or G5W-9696 or G5W-9756 or G5W-9804 or G5W-9856 or G5W-10128 or G5W-10676	G5W-9008 G5W-7037 G5W-8028 G5W-9856 G5W-9756 G5W-10676 G5W-10128 G5W-9804 G5W-9696 G5W-8994	G5W-7037-MONOMER or G5W-8028-MONOMER or G5W-8994-MONOMER or G5W-9008-MONOMER or G5W-9696-MONOMER or G5W-9756-MONOMER or G5W-9804-MONOMER or G5W-9856-MONOMER or G5W-10128-MONOMER or G5W-10676-MONOMER	PWY-6949	0	0	1000	0		EC-1.14.13.138
RXN-6683-(NAD)_c		CPD-6362_c + NADH_c + 0.5 OXYGEN-MOLECULE_c + PROTON_c --> CPD-6364_c + NAD_c + WATER_c	G5W-10603 or G5W-10726 or G5W-11033	G5W-11033 G5W-10603 G5W-10726	G5W-10603-MONOMER or G5W-10726-MONOMER or G5W-11033-MONOMER	PWY-6949	0	0	1000	0		EC-1.14.13.139
RXN-6683-(NADP)_c		CPD-6362_c + NADPH_c + 0.5 OXYGEN-MOLECULE_c + PROTON_c --> CPD-6364_c + NADP_c + WATER_c	G5W-10603 or G5W-10726 or G5W-11033	G5W-11033 G5W-10603 G5W-10726	G5W-10603-MONOMER or G5W-10726-MONOMER or G5W-11033-MONOMER	PWY-6949	0	0	1000	0		EC-1.14.13.139
RXN-6685_c		2-KETOGLUTARATE_c + CPD-13811_c + OXYGEN-MOLECULE_c --> CARBON-DIOXIDE_c + CPD-13812_c + SUC_c	G5W-6475 or G5W-6563 or G5W-7143 or G5W-9012 or G5W-9703 or G5W-10657 or G5W-11048 or G5W-11352	G5W-11048 G5W-11352 G5W-6475 G5W-6563 G5W-9703 G5W-10657 G5W-9012 G5W-7143	G5W-6475-MONOMER or G5W-6563-MONOMER or G5W-7143-MONOMER or G5W-9012-MONOMER or G5W-9703-MONOMER or G5W-10657-MONOMER or G5W-11048-MONOMER or G5W-11352-MONOMER	PWY-6950	0	0	1000	0		EC-1.14.20.2
RXN-6687_c		CPD-13812_c + S-ADENOSYLMETHIONINE_c --> ADENOSYL-HOMO-CYS_c + CPD-6562_c + PROTON_c	G5W-6482	G5W-6482	G5W-6482-MONOMER	PWY-6950	0	0	1000	0		EC-2.1.1.241
RXN-6722_c		BENZOATE_c + S-ADENOSYLMETHIONINE_c --> ADENOSYL-HOMO-CYS_c + CPD-6441_c	G5W-7417 or G5W-9163 or G5W-9642	G5W-9642 G5W-9163 G5W-7417	G5W-7417-MONOMER or G5W-9163-MONOMER or G5W-9642-MONOMER	PWY-4203	0	0	1000	0		EC-2.1.1.273
RXN-6723_c		CPD-110_c + S-ADENOSYLMETHIONINE_c --> ADENOSYL-HOMO-CYS_c + CPD-6442_c	G5W-7319 or G5W-9163 or G5W-10780	G5W-10780 G5W-9163 G5W-7319	G5W-7319-MONOMER or G5W-9163-MONOMER or G5W-10780-MONOMER	PWY-4203	0	0	1000	0		EC-2.1.1.274
RXN-6724_c		BENZOYLCOA_c + BENZYL-ALCOHOL_c --> CO-A_c + CPD-6443_c	G5W-6885 or G5W-7068 or G5W-7144 or G5W-7505 or G5W-7948 or G5W-8140 or G5W-8767 or G5W-8890 or G5W-9213 or G5W-10327 or G5W-10578 or G5W-10909 or G5W-11556 or G5W-11821 or G5W-11947	G5W-10327 G5W-10578 G5W-7144 G5W-7948 G5W-7068 G5W-11556 G5W-10909 G5W-6885 G5W-8890 G5W-9213 G5W-11947 G5W-8767 G5W-7505 G5W-8140 G5W-11821	G5W-6885-MONOMER or G5W-7068-MONOMER or G5W-7144-MONOMER or G5W-7505-MONOMER or G5W-7948-MONOMER or G5W-8140-MONOMER or G5W-8767-MONOMER or G5W-8890-MONOMER or G5W-9213-MONOMER or G5W-10327-MONOMER or G5W-10578-MONOMER or G5W-10909-MONOMER or G5W-11556-MONOMER or G5W-11821-MONOMER or G5W-11947-MONOMER	PWY-6443|PWY-4203	0	0	1000	0		EC-2.3.1.196
RXN-6762_c		ACETYL-COA_c + BENZYL-ALCOHOL_c --> CO-A_c + CPD-6501_c				PWY-4203	0	0	1000	0		EC-2.3.1.224
RXN-6841_c		FAD_c + GLYCEROL-3P_c + PROTON_c --> DIHYDROXY-ACETONE-PHOSPHATE_c + FADH2_c	G5W-11408	G5W-11408	G5W-11408-MONOMER		0	0	1000	0		EC-1.1.99.5
RXN-6883_m		OXYGEN-MOLECULE_m + 2.0 Ubiquinols_m --> 2.0 Ubiquinones_m + 2.0 WATER_m	G5W-7408 or G5W-7882 or G5W-7891 or G5W-10459 or G5W-12155	G5W-7891 G5W-7882 G5W-12155 G5W-7408 G5W-10459	G5W-7408-MONOMER or G5W-7882-MONOMER or G5W-7891-MONOMER or G5W-10459-MONOMER or G5W-12155-MONOMER	PWY-4302	0	0	1000	0		EC-1.10.3.11
RXN-698_c		CPD-7424_c + OXYGEN-MOLECULE_c --> CPD-7279_c + CPD1F-4_c	G5W-7099 or G5W-7892 or G5W-8328 or G5W-10245 or G5W-10720 or G5W-10980	G5W-8328 G5W-10720 G5W-7892 G5W-7099 G5W-10245 G5W-10980	G5W-7099-MONOMER or G5W-7892-MONOMER or G5W-8328-MONOMER or G5W-10245-MONOMER or G5W-10720-MONOMER or G5W-10980-MONOMER	PWY-695	0	0	1000	0		EC-1.13.11.51
RXN-7021_c		CPD-12575_c + CPD-6365_c --> CPD-13811_c + UDP_c	G5W-6433 or G5W-6593 or G5W-6752 or G5W-7190 or G5W-7782 or G5W-7920 or G5W-8530 or G5W-9352 or G5W-9421 or G5W-9832 or G5W-11266 or G5W-11848 or G5W-12116	G5W-11848 G5W-12116 G5W-7920 G5W-8530 G5W-9421 G5W-9352 G5W-7782 G5W-6593 G5W-6752 G5W-7190 G5W-9832 G5W-11266 G5W-6433	G5W-6433-MONOMER or G5W-6593-MONOMER or G5W-6752-MONOMER or G5W-7190-MONOMER or G5W-7782-MONOMER or G5W-7920-MONOMER or G5W-8530-MONOMER or G5W-9352-MONOMER or G5W-9421-MONOMER or G5W-9832-MONOMER or G5W-11266-MONOMER or G5W-11848-MONOMER or G5W-12116-MONOMER	PWY-6949	0	0	1000	0		EC-2.4.1.202
RXN-7022_c		CPD-12575_c + CPD-6366_c --> CPD-6562_c + UDP_c	G5W-6433 or G5W-6593 or G5W-6752 or G5W-7190 or G5W-7782 or G5W-7920 or G5W-8530 or G5W-9352 or G5W-9421 or G5W-9832 or G5W-11266 or G5W-11848 or G5W-12116	G5W-11266 G5W-12116 G5W-11848 G5W-7920 G5W-8530 G5W-9421 G5W-6593 G5W-7782 G5W-6752 G5W-7190 G5W-9832 G5W-9352 G5W-6433	G5W-6433-MONOMER or G5W-6593-MONOMER or G5W-6752-MONOMER or G5W-7190-MONOMER or G5W-7782-MONOMER or G5W-7920-MONOMER or G5W-8530-MONOMER or G5W-9352-MONOMER or G5W-9421-MONOMER or G5W-9832-MONOMER or G5W-11266-MONOMER or G5W-11848-MONOMER or G5W-12116-MONOMER		0	0	1000	0		EC-2.4.1.202
RXN-7062_c		CPD-12575_c + CPD-6602_c --> CPD-6622_c + PROTON_c + UDP_c	G5W-9318	G5W-9318	G5W-9318-MONOMER	PWY-4421	0	0	1000	0		EC-2.4.1
RXN-7063_c		CPD-12575_c + CPD-6622_c --> CPD-6623_c + PROTON_c + UDP_c	G5W-9318	G5W-9318	G5W-9318-MONOMER	PWY-4421	0	0	1000	0		EC-2.4.1
RXN-7064_c		CPD-12575_c + CPD-6622_c --> CPD-6624_c + PROTON_c + UDP_c				PWY-4421	0	0	1000	0		EC-2.4.1
RXN-7065_c		CPD-12575_c + CPD-6623_c --> CPD-6625_c + PROTON_c + UDP_c				PWY-4421	0	0	1000	0		EC-2.4.1
RXN-7066_c		CPD-12575_c + CPD-6624_c --> CPD-6625_c + PROTON_c + UDP_c				PWY-4421	0	0	1000	0		EC-2.4.1
RXN-7067_c		CPD-12575_c + CPD-6625_c --> CPD-6626_c + PROTON_c + UDP_c				PWY-4421	0	0	1000	0		EC-2.4.1
RXN-707_c		CPD-706_c + NADP_c <=> CPD-700_c + NADPH_c + PROTON_c	G5W-8286	G5W-8286	G5W-8286-MONOMER	PWY-2541	0	-1000	0	0		EC-1.3.1.21
RXN-708_c		CPD-4141_c + NADPH_c + PROTON_c --> CPD-707_c + NADP_c				PWY-2541	0	0	1000	0		EC-1.3
RXN-709_c		CPD-707_c --> CPD-708_c				PWY-2582|PWY-699	0	0	1000	0		EC-5.3.3.1
RXN-710_c		CPD-708_c + NAD_c --> CPD-698_c + NADH_c + PROTON_c				PWY-2582|PWY-699	0	0	1000	0		EC-1.1.1.357
RXN-711_c		CPD-709_c + NADP_c <=> CPD-698_c + NADPH_c + PROTON_c				PWY-2582|PWY-699	0	-1000	0	0		EC-1.3.1
RXN-715_c		CPD-713_c + NADPH_c + OXYGEN-MOLECULE_c + PROTON_c --> CPD-714_c + NADP_c + WATER_c	G5W-8108 or G5W-10483	G5W-8108 G5W-10483	G5W-8108-MONOMER or G5W-10483-MONOMER	PWY-699	0	0	1000	0		EC-1.14.13
RXN-7162_c		ATP_c + INOSITOL-1456-TETRAKISPHOSPHATE_c --> ADP_c + CPD-1107_c + PROTON_c	G5W-8977	G5W-8977	G5W-8977-MONOMER	PWY-4541|RXN-13197	0	0	1000	0		EC-2.7.1.151
RXN-7163_c		ATP_c + CPD-1107_c --> ADP_c + MI-HEXAKISPHOSPHATE_c + PROTON_c	G5W-6421	G5W-6421	G5W-6421-MONOMER	PWY-6369|PWY-4541|PWY-6554|PWY-4562	0	0	1000	0		EC-2.7.1.158
RXN-7182_c		ATP_c + INOSITOL-1456-TETRAKISPHOSPHATE_c --> ADP_c + CPD-534_c + PROTON_c				PWY-4541	0	0	1000	0		EC-2.7.1
RXN-7183-(NAD)_m		2.0 L-DELTA1-PYRROLINE_5-CARBOXYLATE_m + 2.0 NAD_m + 4.0 WATER_m --> 2.0 GLT_m + 2.0 NADH_m + 2.0 PROTON_m	G5W-10836	G5W-10836	G5W-10836-MONOMER		0	0	1000	0		EC-1.5.1.12
RXN-7183-(NADP)_m		2.0 L-DELTA1-PYRROLINE_5-CARBOXYLATE_m + 2.0 NADP_m + 4.0 WATER_m --> 2.0 GLT_m + 2.0 NADPH_m + 2.0 PROTON_m	G5W-10836	G5W-10836	G5W-10836-MONOMER		0	0	1000	0		EC-1.5.1.12
RXN-7184_c		ATP_c + CPD-506_c --> ADP_c + CPD-1107_c + PROTON_c	G5W-8977	G5W-8977	G5W-8977-MONOMER	PWY-6554|PWY-4562	0	0	1000	0		EC-2.7.1.151
RXN-7185_c		ATP_c + CPD-505_c --> ADP_c + CPD-6661_c + PROTON_c				PWY-4562	0	0	1000	0		EC-2.7.1
RXN-7186_c		ATP_c + CPD-6661_c --> ADP_c + MI-HEXAKISPHOSPHATE_c + PROTON_c	G5W-8977	G5W-8977	G5W-8977-MONOMER	PWY-4562	0	0	1000	0		EC-2.7.1.140
RXN-7204_c		ATP_c + CPD-6681_c --> ADP_c + CPD-178_c + PROTON_c	G5W-9199 or G5W-9940	G5W-9940 G5W-9199	G5W-9199-MONOMER or G5W-9940-MONOMER		0	0	1000	0
RXN-720_c		CPD-634_c + NADPH_c + OXYGEN-MOLECULE_c + PROTON_c --> CPD-697_c + NADP_c + WATER_c				PWY-699	0	0	1000	0		EC-1.14.13
RXN-7241_c		MI-HEXAKISPHOSPHATE_c + WATER_c --> CPD-6741_c + Pi_c				PWY-4702	0	0	1000	0		EC-3.1.3.26
RXN-7242_c		CPD-6741_c + WATER_c --> CPD-6742_c + Pi_c				PWY-4702	0	0	1000	0
RXN-7243_c		CPD-534_c + WATER_c --> CPD-6742_c + Pi_c				PWY-4702	0	0	1000	0
RXN-7244_c		CPD-6742_c + WATER_c --> CPD-6744_c + Pi_c				PWY-4702	0	0	1000	0
RXN-7245_c		CPD-6744_c + WATER_c --> CPD-6747_c + Pi_c				PWY-4702	0	0	1000	0
RXN-7246_c		CPD-6747_c + WATER_c --> CPD-6746_c + Pi_c				PWY-4702	0	0	1000	0		EC-3.1.3.62
RXN-7247_c		CPD-6741_c + WATER_c --> CPD-6743_c + Pi_c				PWY-4702	0	0	1000	0
RXN-7248_c		CPD-6743_c + WATER_c --> CPD-6745_c + Pi_c				PWY-4702	0	0	1000	0
RXN-7249_c		CPD-6743_c + WATER_c --> CPD-6744_c + Pi_c				PWY-4702	0	0	1000	0
RXN-7250_c		CPD-6745_c + WATER_c --> CPD-6747_c + Pi_c				PWY-4702	0	0	1000	0		EC-3.1.3.62
RXN-7251_c		CPD-6747_c + WATER_c --> D-MYO-INOSITOL-1-MONOPHOSPHATE_c + Pi_c				PWY-4702	0	0	1000	0		EC-3.1.3
RXN-7253_c		CPD-6746_c + WATER_c --> MYO-INOSITOL_c + Pi_c				PWY-4702	0	0	1000	0		EC-3.1.3.25
RXN-7282_c		CPD-6761_c <=> OXOPENTENOATE_c					1	-1000	1000	0
RXN-7401_c		CPD-1825_c + PROTON_c + UTP_c --> CPD-12513_c + PPI_c	G5W-7518 or G5W-8062	G5W-8062 G5W-7518	G5W-7518-MONOMER or G5W-8062-MONOMER	PWY-82	0	0	1000	0		EC-2.7.7.37
RXN-743_c		CPD-12575_c + CPD-648_c --> CPD-1042_c + PROTON_c + UDP_c	G5W-6609 or G5W-6689 or G5W-10031 or G5W-11055	G5W-11055 G5W-10031 G5W-6609 G5W-6689	G5W-6609-MONOMER or G5W-6689-MONOMER or G5W-10031-MONOMER or G5W-11055-MONOMER	PWY-861	0	0	1000	0		EC-2.4.1.85
RXN-745_c		CPD-731_c --> CPD-734_c				PWY-735	0	0	1000	0
RXN-7569_c	demethylphylloquinol methyltransferase	CPD-12830_c + S-ADENOSYLMETHIONINE_c --> ADENOSYL-HOMO-CYS_c + CPD-12831_c + PROTON_c	G5W-11588	G5W-11588	G5W-11588-MONOMER	PWY-5027	0	0	1000	0		|EC-2.1.1.fq|
RXN-7570_c		EPOXYSQUALENE_c --> CPD-6948_c	G5W-6377 or G5W-7705 or G5W-11320	G5W-7705 G5W-6377 G5W-11320	G5W-6377-MONOMER or G5W-7705-MONOMER or G5W-11320-MONOMER		0	0	1000	0		EC-5.4.99.39
RXN-7575_c		2.0 MALONYL-COA_c + P-COUMAROYL-COA_c + PROTON_c --> 2.0 CARBON-DIOXIDE_c + 3.0 CO-A_c + CPD-6956_c	G5W-10352	G5W-10352	G5W-10352-MONOMER	PWY-84	0	0	1000	0		EC-2.3.1
RXN-7577_c		3.0 MALONYL-COA_c + P-COUMAROYL-COA_c + 2.0 PROTON_c + WATER_c --> 3.0 CARBON-DIOXIDE_c + 4.0 CO-A_c + CPD-6954_c				PWY-84	0	0	1000	0		EC-2.3.1
RXN-7578_c		CPD-6954_c --> CPD-6955_c + WATER_c				PWY-84	0	0	1000	0
RXN-7580_c	<i>ent</i>-kaurenal 19-hydroxylase	ENT-KAUR-16-EN-19-AL_c + NADPH_c + OXYGEN-MOLECULE_c --> CPD1F-132_c + NADP_c + WATER_c	G5W-7171 or G5W-8799 or G5W-10427	G5W-7171 G5W-8799 G5W-10427	G5W-7171-MONOMER or G5W-8799-MONOMER or G5W-10427-MONOMER	PWY-5034|RXN-13190	0	0	1000	0
RXN-7598_c		7-METHYLXANTHINE_c + S-ADENOSYLMETHIONINE_c --> 3-7-DIMETHYLXANTHINE_c + ADENOSYL-HOMO-CYS_c + PROTON_c	G5W-8446 or G5W-12402	G5W-12402 G5W-8446	G5W-8446-MONOMER or G5W-12402-MONOMER		0	0	1000	0		EC-2.1.1.159
RXN-7607_c		IMP_c + WATER_c --> INOSINE_c + Pi_c				PWY-6596	0	0	1000	0		EC-3.1.3.99|EC-3.1.3.5
RXN-7609_c		GMP_c + WATER_c --> GUANOSINE_c + Pi_c				PWY-6607|PWY-6606	0	0	1000	0		EC-3.1.3.5
RXN-7614_c		ATP_c + CO-A_c + O-SUCCINYLBENZOATE_c --> ADP_c + CPD-6972_c + Pi_c	G5W-9921	G5W-9921	G5W-9921-MONOMER	PWY-5791	0	0	1000	0		EC-6.2.1.26
RXN-7626_c	(R)-3-(4-hydroxyphenyl)lactate acyltransferase	CPD-2222_c + P-COUMAROYL-COA_c --> CO-A_c + CPD-6976_c				PWY-5048	0	0	1000	0		EC-2.3.1
RXN-7628_c		CPD-6976_c + NADPH_c + OXYGEN-MOLECULE_c + PROTON_c --> CPD-6979_c + NADP_c + WATER_c				PWY-5048	0	0	1000	0		EC-1.14.13
RXN-7629_c		CPD-6979_c + NADPH_c + OXYGEN-MOLECULE_c + PROTON_c --> CPD-6981_c + NADP_c + WATER_c				PWY-5048	0	0	1000	0		EC-1.14.13
RXN-7630_c		CPD-6976_c + NADPH_c + OXYGEN-MOLECULE_c + PROTON_c --> CPD-6978_c + NADP_c + WATER_c				PWY-5048	0	0	1000	0		EC-1.14.13
RXN-7631_c		CPD-6978_c + NADPH_c + OXYGEN-MOLECULE_c + PROTON_c --> CPD-6981_c + NADP_c + WATER_c				PWY-5048	0	0	1000	0		EC-1.14.13
RXN-7632_c		34-DIHYDROXYPHENYLPYRUVATE_c + NADPH_c + PROTON_c --> CPD-6982_c + NADP_c	G5W-7358 or G5W-8334 or G5W-9598	G5W-8334 G5W-7358 G5W-9598	G5W-7358-MONOMER or G5W-8334-MONOMER or G5W-9598-MONOMER	PWY-5049	0	0	1000	0		EC-1.1.1.237
RXN-7633_c		CAFFEOYL-COA_c + CPD-6982_c --> CO-A_c + CPD-6981_c	G5W-6532	G5W-6532	G5W-6532-MONOMER	PWY-5049	0	0	1000	0		EC-2.3.1.140
RXN-7643_c		2-KETO-ISOVALERATE_c + PROTON_c --> CARBON-DIOXIDE_c + CPD-7000_c					0	0	1000	0		EC-4.1.1.72
RXN-7644_c	D-sorbitol 2-dehydrogenase	NAD_c + SORBITOL_c --> CPD-15382_c + NADH_c + PROTON_c	G5W-7185	G5W-7185	G5W-7185-MONOMER		0	0	1000	0		EC-1.1.1.14
RXN-7645_c		CINNAMOYL-COA_c + 3.0 MALONYL-COA_c + 3.0 PROTON_c --> 3.0 CARBON-DIOXIDE_c + 4.0 CO-A_c + CPD-6993_c	G5W-11692	G5W-11692	G5W-11692-MONOMER	PWY-5059	0	0	1000	0		EC-2.3.1
RXN-7647_c		CPD-6993_c --> CPD-6991_c + PROTON_c				PWY-5059	0	0	1000	0		EC-5.5.1.6
RXN-7648_c		2-KETOGLUTARATE_c + CPD-6991_c + OXYGEN-MOLECULE_c --> CARBON-DIOXIDE_c + CPD-6992_c + SUC_c				PWY-5059	0	0	1000	0		EC-1.14.11.9
RXN-7650_c		NADPH_c + NARINGENIN-CMPD_c + OXYGEN-MOLECULE_c --> CPD-431_c + NADP_c + 2.0 WATER_c				PWY-5060	0	0	1000	0		EC-1.14.13
RXN-7651_c		CPD-431_c + NADPH_c + OXYGEN-MOLECULE_c + PROTON_c --> 5734-TETRAHYDROXYFLAVONE_c + NADP_c + WATER_c				PWY-5060	0	0	1000	0		EC-1.14.13.21
RXN-7652_c	naringenin 3'-hydroxylase	NADPH_c + NARINGENIN-CMPD_c + OXYGEN-MOLECULE_c --> CPD-6994_c + NADP_c + WATER_c	G5W-6366 or G5W-7388 or G5W-7720 or G5W-8896 or G5W-9030 or G5W-9941 or G5W-10218 or G5W-10964 or G5W-11822	G5W-9030 G5W-6366 G5W-9941 G5W-7720 G5W-10964 G5W-10218 G5W-7388 G5W-11822 G5W-8896	G5W-6366-MONOMER or G5W-7388-MONOMER or G5W-7720-MONOMER or G5W-8896-MONOMER or G5W-9030-MONOMER or G5W-9941-MONOMER or G5W-10218-MONOMER or G5W-10964-MONOMER or G5W-11822-MONOMER	PWY-5060|PWY-6787	0	0	1000	0
RXN-7653_c		CPD-6994_c + NADPH_c + OXYGEN-MOLECULE_c + PROTON_c --> 5734-TETRAHYDROXYFLAVONE_c + NADP_c + 2.0 WATER_c				PWY-5060	0	0	1000	0		EC-1.14.13
RXN-7658_p		CPD-7002_p + NADP_p <=> GERANYLGERANYL-PP_p + NADPH_p + PROTON_p	G5W-6427 or G5W-9476	G5W-9476 G5W-6427	G5W-6427-MONOMER or G5W-9476-MONOMER	PWY-5063|RXN-10625	1	-1000	1000	0
RXN-7659_p		CPD-7003_p + NADP_p <=> CPD-7002_p + NADPH_p + PROTON_p	G5W-6427 or G5W-9476	G5W-9476 G5W-6427	G5W-6427-MONOMER or G5W-9476-MONOMER	PWY-5063|RXN-10625	1	-1000	1000	0
RXN-7660_p		NADP_p + PHYTYL-PYROPHOSPHATE_p <=> CPD-7003_p + NADPH_p + PROTON_p	G5W-6427 or G5W-9476	G5W-9476 G5W-6427	G5W-6427-MONOMER or G5W-9476-MONOMER	PWY-5063|RXN-10625	1	-1000	1000	0
RXN-7664_p		CPD-7004_p + NADP_p <=> CPD-7005_p + NADPH_p + PROTON_p	G5W-9476	G5W-9476	G5W-9476-MONOMER	RXN-17428	0	-1000	0	0
RXN-7665_p		CPD-7006_p + NADP_p <=> CPD-7004_p + NADPH_p + PROTON_p	G5W-9476	G5W-9476	G5W-9476-MONOMER	RXN-17428	0	-1000	0	0
RXN-7666_p		CHLOROPHYLL-A_p + NADP_p <=> CPD-7006_p + NADPH_p + PROTON_p	G5W-9476	G5W-9476	G5W-9476-MONOMER	RXN-17428	0	-1000	0	0
RXN-7674_p		CPD-7014_p + PHYTYL-PYROPHOSPHATE_p + PROTON_p --> CHLOROPHYLL-B_p + PPI_p				PWY-5068	0	0	1000	0		EC-2.5.1.62
RXN-7676_p	chlorophyllide-<em>a</em> monooxygenase	CHLOROPHYLLIDE-A_p + NADPH_p + OXYGEN-MOLECULE_p + 2.0 PROTON_p --> CPD-7015_p + NADP_p + WATER_p	G5W-8001	G5W-8001	G5W-8001-MONOMER	PWY-5068|RXN-13398	0	0	1000	0
RXN-7677_p	7<sup>1</sup>-hydroxychlorophyllide <i>a</i> monooxygenase	CPD-7015_p + NADPH_p + OXYGEN-MOLECULE_p + PROTON_p --> CPD-7014_p + NADP_p + 2.0 WATER_p	G5W-8001	G5W-8001	G5W-8001-MONOMER	PWY-5068|RXN-13398	0	0	1000	0
RXN-7678-(NAD)_p		CPD-7016_p + NAD_p <=> CHLOROPHYLL-B_p + NADH_p	G5W-7391 or G5W-10673	G5W-10673 G5W-7391	G5W-7391-MONOMER or G5W-10673-MONOMER	PWY-5068	0	-1000	0	0		EC-1.1.1.294
RXN-7678-(NADP)_p		CPD-7016_p + NADP_p <=> CHLOROPHYLL-B_p + NADPH_p	G5W-7391 or G5W-10673	G5W-10673 G5W-7391	G5W-7391-MONOMER or G5W-10673-MONOMER	PWY-5068	0	-1000	0	0		EC-1.1.1.294
RXN-7679_p		CPD-7016_p + 2.0 PROTON_p + 2.0 Reduced-ferredoxins_p --> CHLOROPHYLL-A_p + 2.0 Oxidized-ferredoxins_p + WATER_p	G5W-9399	G5W-9399	G5W-9399-MONOMER	PWY-5068	0	0	1000	0		EC-1.17.7.2
RXN-7682_c		HYPOXANTHINE_c + NAD_c + WATER_c --> NADH_c + PROTON_c + XANTHINE_c	G5W-10968	G5W-10968	G5W-10968-MONOMER	PWY-6596	0	0	1000	0		EC-1.17.1.4
RXN-7683_c		CTP_c + PHYTOL_c --> CDP_c + CPD-7025_c + PROTON_c	G5W-9572	G5W-9572	G5W-9572-MONOMER	PWY-5107	0	0	1000	0		EC-2.7.1.182
RXN-7686_c		2-KETOGLUTARATE_c + NARINGENIN-CMPD_c + OXYGEN-MOLECULE_c --> CARBON-DIOXIDE_c + CPD-431_c + PROTON_c + SUC_c + WATER_c				PWY-5060|PWY-6787	0	0	1000	0		EC-1.14.11.22
RXN-7687_c		2-KETOGLUTARATE_c + CPD-6994_c + OXYGEN-MOLECULE_c --> 5734-TETRAHYDROXYFLAVONE_c + CARBON-DIOXIDE_c + SUC_c + WATER_c				PWY-5060|PWY-6787	0	0	1000	0		EC-1.14.11.22
RXN-7689_c		CPD-6991_c + S-ADENOSYLMETHIONINE_c --> ADENOSYL-HOMO-CYS_c + CPD-7028_c				PWY-5059	0	0	1000	0		EC-2.1.1
RXN-7700_c		CPD-7035_c + NAD_c <=> NADH_c + PHENYLACETALDEHYDE_c + PROTON_c				PWY-5751	0	-1000	0	0		EC-1.1.1.1
RXN-7703_c		NADPH_c + WATER_c --> NADH_c + Pi_c				PWY-5083	0	0	1000	0		EC-3.1.3
RXN-7737_p		2-KETOGLUTARATE_p + LL-DIAMINOPIMELATE_p <=> DELTA1-PIPERIDEINE-2-6-DICARBOXYLATE_p + GLT_p + PROTON_p + WATER_p	G5W-7002 or G5W-8474 or G5W-9910	G5W-8474 G5W-9910 G5W-7002	G5W-7002-MONOMER or G5W-8474-MONOMER or G5W-9910-MONOMER	PWY-5097	1	-1000	1000	0		EC-2.6.1.83
RXN-7738_c		CHLOROPHYLL-A_c + WATER_c --> CHLOROPHYLLIDE-A_c + PHYTOL_c + PROTON_c	G5W-8700 or G5W-9842	G5W-8700 G5W-9842	G5W-8700-MONOMER or G5W-9842-MONOMER	PWY-5098	0	0	1000	0		EC-3.1.1.14
RXN-7739_c		CHLOROPHYLLIDE-A_c + 3.0 PROTON_c --> CPD-7061_c + MG+2_c				PWY-5098	0	0	1000	0
RXN-773_c		CPD-710_c + NADPH_c + OXYGEN-MOLECULE_c + PROTON_c --> CPD-712_c + NADP_c + WATER_c	G5W-8108 or G5W-10483	G5W-8108 G5W-10483	G5W-8108-MONOMER or G5W-10483-MONOMER	PWY-2582|PWY-699	0	0	1000	0		EC-1.14.13
RXN-7748_c	tyrosine <em>N</em>-monooxygenase	CPD-267_c + NADPH_c + OXYGEN-MOLECULE_c + PROTON_c --> CPD-7070_c + NADP_c + WATER_c				PWY-861	0	0	1000	0
RXN-7749_c	<i>N</i>,<i>N</i>-dihydroxy-L-tyrosine carboxy-lyase	CPD-7070_c + PROTON_c --> CARBON-DIOXIDE_c + CPD-2205_c + WATER_c				PWY-861	0	0	1000	0
RXN-7770_c		PROTON_c + UDP-GLUCURONATE_c --> CARBON-DIOXIDE_c + UDP-APIOSE_c	G5W-12243	G5W-12243	G5W-12243-MONOMER	PWY-5113	0	0	1000	0		EC-4.1.1
RXN-7771_c		GDP-MANNOSE_c --> CPD-7078_c	G5W-6645 or G5W-9679 or G5W-10202	G5W-6645 G5W-10202 G5W-9679	G5W-6645-MONOMER or G5W-9679-MONOMER or G5W-10202-MONOMER	PWY-5115	0	0	1000	0		EC-5.1.3
RXN-7772_c		CPD-7078_c --> GDP-L-GALACTOSE_c	G5W-6645 or G5W-9679 or G5W-10202	G5W-10202 G5W-6645 G5W-9679	G5W-6645-MONOMER or G5W-9679-MONOMER or G5W-10202-MONOMER		0	0	1000	0		EC-5.1.3
RXN-7775_c		2-KETOGLUTARATE_c + CPD-6994_c + OXYGEN-MOLECULE_c --> CARBON-DIOXIDE_c + CPD-474_c + SUC_c				PWY1F-823|PWY-6787	0	0	1000	0		EC-1.14.11.9
RXN-7782_c	(+)-dihydrokaempferol 3',5'-hydroxylase	DIHYDROKAEMPFEROL-CMPD_c + 2.0 NADPH_c + 2.0 OXYGEN-MOLECULE_c + PROTON_c --> CPD-7087_c + 2.0 NADP_c + 2.0 WATER_c				PWY-3101	0	0	1000	0		EC-1.14.13.88
RXN-7785_c		2-KETOGLUTARATE_c + CPD-7088_c + OXYGEN-MOLECULE_c --> CARBON-DIOXIDE_c + CPD-7090_c + PROTON_c + SUC_c + 2.0 WATER_c	G5W-9185	G5W-9185	G5W-9185-MONOMER	PWY-5153	0	0	1000	0		EC-1.14.11
RXN-7788_c		ENT-COPALYL-DIPHOSPHATE_c --> CPD-7097_c + PPI_c				PWY-2981	0	0	1000	0		EC-4.2.3.30
RXN-7800_p		CPD-7100_p + PROTON_p --> 2K-4CH3-PENTANOATE_p + CARBON-DIOXIDE_p				LEUSYN-PWY|RXN-13158	0	0	1000	0
RXN-7815_c		CPD-12575_c + CPD-7090_c --> CPD-7117_c + UDP_c				PWY-5153	0	0	1000	0		EC-2.4.1.115
RXN-7828_c		CPD-12575_c + PELARGONIDIN-3-GLUCOSIDE-CMPD_c --> CPD-7137_c + PROTON_c + UDP_c				PWY-5268|PWY-5139	0	0	1000	0		EC-2.4.1
RXN-7830_c		PELARGONIDIN-3-GLUCOSIDE-CMPD_c + UDP-L-RHAMNOSE_c --> CPD-7144_c + PROTON_c + UDP_c				PWY-5139	0	0	1000	0		EC-2.4.1
RXN-7832_c		CPD-12575_c + CPD-7144_c --> CPD-7148_c + PROTON_c + UDP_c				PWY-5139	0	0	1000	0		EC-2.4.1.116
RXN-7834_c		MALONYL-COA_c + PELARGONIDIN-3-GLUCOSIDE-CMPD_c --> CO-A_c + CPD-7149_c	G5W-9416	G5W-9416	G5W-9416-MONOMER	PWY-5139	0	0	1000	0		EC-2.3.1.171
RXN-7842_c		CAFFEOYL-COA_c + CPD-7137_c --> CO-A_c + CPD-7150_c	G5W-6447 or G5W-6583 or G5W-6705 or G5W-9814 or G5W-9961 or G5W-11335 or G5W-11473 or G5W-12154	G5W-6583 G5W-6447 G5W-11335 G5W-11473 G5W-6705 G5W-12154 G5W-9961 G5W-9814	G5W-6447-MONOMER or G5W-6583-MONOMER or G5W-6705-MONOMER or G5W-9814-MONOMER or G5W-9961-MONOMER or G5W-11335-MONOMER or G5W-11473-MONOMER or G5W-12154-MONOMER		0	0	1000	0		EC-2.3.1.153
RXN-7843_c		CPD-7137_c + P-COUMAROYL-COA_c --> CO-A_c + CPD-7151_c	G5W-6447 or G5W-6583 or G5W-6705 or G5W-9814 or G5W-9961 or G5W-11335 or G5W-11473 or G5W-12154	G5W-6583 G5W-6447 G5W-9814 G5W-11473 G5W-6705 G5W-12154 G5W-9961 G5W-11335	G5W-6447-MONOMER or G5W-6583-MONOMER or G5W-6705-MONOMER or G5W-9814-MONOMER or G5W-9961-MONOMER or G5W-11335-MONOMER or G5W-11473-MONOMER or G5W-12154-MONOMER		0	0	1000	0		EC-2.3.1.153
RXN-7876_c		CPD-4143_c + NADPH_c + OXYGEN-MOLECULE_c + PROTON_c --> CPD-7190_c + NADP_c + WATER_c	G5W-8108 or G5W-10483	G5W-8108 G5W-10483	G5W-8108-MONOMER or G5W-10483-MONOMER		0	0	1000	0		EC-1.14.13
RXN-7877_c		CPD-4127_c + NADPH_c + OXYGEN-MOLECULE_c + PROTON_c --> CPD-7191_c + NADP_c + WATER_c	G5W-8108 or G5W-10483	G5W-8108 G5W-10483	G5W-8108-MONOMER or G5W-10483-MONOMER		0	0	1000	0		EC-1.14.13
RXN-7878_c		CPD-7193_c + NADPH_c + OXYGEN-MOLECULE_c + PROTON_c --> CPD-7192_c + NADP_c + WATER_c	G5W-8108 or G5W-10483	G5W-8108 G5W-10483	G5W-8108-MONOMER or G5W-10483-MONOMER		0	0	1000	0		EC-1.14.13
RXN-7885_c		CPD1F-130_c + 2.0 OXYGEN-MOLECULE_c --> 2.0 CPD-7200_c + CPD-7202_c	G5W-6904	G5W-6904	G5W-6904-MONOMER		0	0	1000	0		EC-1.14.99
RXN-7903_p		OXYGEN-MOLECULE_p + 2.0 PROTON_p + 2.0 Reduced-ferredoxins_p + Stearoyl-ACPs_p --> Oleoyl-ACPs_p + 2.0 Oxidized-ferredoxins_p + 2.0 WATER_p	G5W-6656 or G5W-7460 or G5W-8903 or G5W-9414 or G5W-9844 or G5W-9976 or G5W-10003 or G5W-10594 or G5W-10958	G5W-7460 G5W-8903 G5W-10594 G5W-9844 G5W-9414 G5W-10003 G5W-10958 G5W-6656 G5W-9976	G5W-6656-MONOMER or G5W-7460-MONOMER or G5W-8903-MONOMER or G5W-9414-MONOMER or G5W-9844-MONOMER or G5W-9976-MONOMER or G5W-10003-MONOMER or G5W-10594-MONOMER or G5W-10958-MONOMER	PWY-5147	0	0	1000	0		EC-1.14.19.2
RXN-7913_c		ATP_c + DCMP_c --> ADP_c + DCDP_c	G5W-6764 or G5W-6967 or G5W-8248	G5W-6967 G5W-6764 G5W-8248	G5W-6764-MONOMER or G5W-6967-MONOMER or G5W-8248-MONOMER	PWY-7197	0	0	1000	0		EC-2.7.4.25|EC-2.7.4.14|EC-2.7.4.13
RXN-7921_c	eriodictyol 5'-hydroxylase	CPD-6994_c + NADPH_c + OXYGEN-MOLECULE_c + PROTON_c --> CPD-7214_c + NADP_c + WATER_c				PWY-6787	0	0	1000	0
RXN-7922_c		2-KETOGLUTARATE_c + CPD-7214_c + OXYGEN-MOLECULE_c --> CARBON-DIOXIDE_c + CPD-7087_c + SUC_c					0	0	1000	0		EC-1.14.11.9
RXN-7931_c		CPD-7221_c <=> CPD-7222_c	G5W-7844 or G5W-8821 or G5W-9081 or G5W-10203 or G5W-11004	G5W-7844 G5W-8821 G5W-9081 G5W-10203 G5W-11004	G5W-7844-MONOMER or G5W-8821-MONOMER or G5W-9081-MONOMER or G5W-10203-MONOMER or G5W-11004-MONOMER		1	-1000	1000	0		EC-5.3.3.8
RXN-7968-(NAD)_c		NAD_c + SHIKIMATE_c --> 3-DEHYDRO-SHIKIMATE_c + NADH_c + PROTON_c				PWY-6163	0	0	1000	0		EC-1.1.1.282
[truncated: 584 more rows]

## Sheet: Metabolite List
Abbreviation	Description	Neutral formula	Charged formula	Charge	Compartment	KEGG ID	PubChem ID	ChEBI ID	InChI string	SMILES	HMDB ID
[truncated: 2,429 more rows]
