# Supplementary material for: A mass and charge balanced metabolic model of Setaria viridis revealed mechanisms of proton balancing in C4 plants
Source: BMC Bioinformatics. 2019 Jun 27;20:357. doi: 10.1186/s12859-019-2941-z (PMC6598292; doi:10.1186/s12859-019-2941-z)
Supplement: Supplementary file 2 — Multi-tissue metabolic model of S. viridis comprising leaf and stem tissues. Multi-tissue version of Sv3376 to simulate C4 photosynthesis. (XLS 3944 kb) [file 12859_2019_2941_MOESM2_ESM.xls]

## Sheet: Reaction List
Abbreviation	Description	Reaction	GPR	Genes	Proteins	Subsystem	Reversible	Lower bound	Upper bound	Objective	Confidence Score	EC Number	Notes	References
+-BORNEOL-DEHYDROGENASE-RXN_c_BS		CPD-1903_c_BS + NAD_c_BS --> CPD-862_c_BS + NADH_c_BS + PROTON_c_BS	G5W-8184	G5W-8184	G5W-8184-MONOMER	PWY-6990	0	0	1000	0		EC-1.1.1.198
+-BORNEOL-DEHYDROGENASE-RXN_c_MP		CPD-1903_c_MP + NAD_c_MP --> CPD-862_c_MP + NADH_c_MP + PROTON_c_MP	G5W-8184	G5W-8184	G5W-8184-MONOMER	PWY-6990	0	0	1000	0		EC-1.1.1.198
+-BORNEOL-DEHYDROGENASE-RXN_c_ST		CPD-1903_c_ST + NAD_c_ST --> CPD-862_c_ST + NADH_c_ST + PROTON_c_ST	G5W-8184	G5W-8184	G5W-8184-MONOMER	PWY-6990	0	0	1000	0		EC-1.1.1.198
+-NEOMENTHOL-DEHYDROGENASE-RXN_c_BS		CPD-1905_c_BS + NADP_c_BS --> CPD-1909_c_BS + NADPH_c_BS + PROTON_c_BS	G5W-6562 or G5W-7280 or G5W-7292 or G5W-7314 or G5W-7611 or G5W-8043 or G5W-8349 or G5W-8620 or G5W-8715 or G5W-9309 or G5W-9351 or G5W-9694 or G5W-10286 or G5W-10488 or G5W-10922 or G5W-11618 or G5W-12026 or G5W-12234 or G5W-12271 or G5W-12442	G5W-9351 G5W-8043 G5W-12234 G5W-9309 G5W-11618 G5W-8620 G5W-7314 G5W-10286 G5W-12271 G5W-9694 G5W-12442 G5W-7611 G5W-12026 G5W-10922 G5W-7292 G5W-8715 G5W-6562 G5W-7280 G5W-10488 G5W-8349	G5W-6562-MONOMER or G5W-7280-MONOMER or G5W-7292-MONOMER or G5W-7314-MONOMER or G5W-7611-MONOMER or G5W-8043-MONOMER or G5W-8349-MONOMER or G5W-8620-MONOMER or G5W-8715-MONOMER or G5W-9309-MONOMER or G5W-9351-MONOMER or G5W-9694-MONOMER or G5W-10286-MONOMER or G5W-10488-MONOMER or G5W-10922-MONOMER or G5W-11618-MONOMER or G5W-12026-MONOMER or G5W-12234-MONOMER or G5W-12271-MONOMER or G5W-12442-MO…		0	0	1000	0		EC-1.1.1.208
+-NEOMENTHOL-DEHYDROGENASE-RXN_c_MP		CPD-1905_c_MP + NADP_c_MP --> CPD-1909_c_MP + NADPH_c_MP + PROTON_c_MP	G5W-6562 or G5W-7280 or G5W-7292 or G5W-7314 or G5W-7611 or G5W-8043 or G5W-8349 or G5W-8620 or G5W-8715 or G5W-9309 or G5W-9351 or G5W-9694 or G5W-10286 or G5W-10488 or G5W-10922 or G5W-11618 or G5W-12026 or G5W-12234 or G5W-12271 or G5W-12442	G5W-9351 G5W-8043 G5W-12234 G5W-9309 G5W-11618 G5W-8620 G5W-7314 G5W-10286 G5W-12271 G5W-9694 G5W-12442 G5W-7611 G5W-12026 G5W-10922 G5W-7292 G5W-8715 G5W-6562 G5W-7280 G5W-10488 G5W-8349	G5W-6562-MONOMER or G5W-7280-MONOMER or G5W-7292-MONOMER or G5W-7314-MONOMER or G5W-7611-MONOMER or G5W-8043-MONOMER or G5W-8349-MONOMER or G5W-8620-MONOMER or G5W-8715-MONOMER or G5W-9309-MONOMER or G5W-9351-MONOMER or G5W-9694-MONOMER or G5W-10286-MONOMER or G5W-10488-MONOMER or G5W-10922-MONOMER or G5W-11618-MONOMER or G5W-12026-MONOMER or G5W-12234-MONOMER or G5W-12271-MONOMER or G5W-12442-MO…		0	0	1000	0		EC-1.1.1.208
+-NEOMENTHOL-DEHYDROGENASE-RXN_c_ST		CPD-1905_c_ST + NADP_c_ST --> CPD-1909_c_ST + NADPH_c_ST + PROTON_c_ST	G5W-6562 or G5W-7280 or G5W-7292 or G5W-7314 or G5W-7611 or G5W-8043 or G5W-8349 or G5W-8620 or G5W-8715 or G5W-9309 or G5W-9351 or G5W-9694 or G5W-10286 or G5W-10488 or G5W-10922 or G5W-11618 or G5W-12026 or G5W-12234 or G5W-12271 or G5W-12442	G5W-12234 G5W-9351 G5W-8043 G5W-8349 G5W-9309 G5W-11618 G5W-8620 G5W-7314 G5W-10286 G5W-12271 G5W-9694 G5W-12442 G5W-7611 G5W-12026 G5W-10922 G5W-7292 G5W-8715 G5W-6562 G5W-7280 G5W-10488	G5W-6562-MONOMER or G5W-7280-MONOMER or G5W-7292-MONOMER or G5W-7314-MONOMER or G5W-7611-MONOMER or G5W-8043-MONOMER or G5W-8349-MONOMER or G5W-8620-MONOMER or G5W-8715-MONOMER or G5W-9309-MONOMER or G5W-9351-MONOMER or G5W-9694-MONOMER or G5W-10286-MONOMER or G5W-10488-MONOMER or G5W-10922-MONOMER or G5W-11618-MONOMER or G5W-12026-MONOMER or G5W-12234-MONOMER or G5W-12271-MONOMER or G5W-12442-MO…		0	0	1000	0		EC-1.1.1.208
--LIMONENE-3-MONOOXYGENASE-RXN_c_BS		CPD-4886_c_BS + NADPH_c_BS + OXYGEN-MOLECULE_c_BS + PROTON_c_BS --> CPD-263_c_BS + NADP_c_BS + WATER_c_BS	G5W-7425	G5W-7425	G5W-7425-MONOMER		0	0	1000	0		EC-1.14.13.47
--LIMONENE-3-MONOOXYGENASE-RXN_c_MP		CPD-4886_c_MP + NADPH_c_MP + OXYGEN-MOLECULE_c_MP + PROTON_c_MP --> CPD-263_c_MP + NADP_c_MP + WATER_c_MP	G5W-7425	G5W-7425	G5W-7425-MONOMER		0	0	1000	0		EC-1.14.13.47
--LIMONENE-3-MONOOXYGENASE-RXN_c_ST		CPD-4886_c_ST + NADPH_c_ST + OXYGEN-MOLECULE_c_ST + PROTON_c_ST --> CPD-263_c_ST + NADP_c_ST + WATER_c_ST	G5W-7425	G5W-7425	G5W-7425-MONOMER		0	0	1000	0		EC-1.14.13.47
--MENTHOL-DEHYDROGENASE-RXN_c_BS		--MENTHOL_c_BS + NADP_c_BS --> CPD-1909_c_BS + NADPH_c_BS + PROTON_c_BS	G5W-7280 or G5W-7611 or G5W-12234 or G5W-12442	G5W-12234 G5W-12442 G5W-7611 G5W-7280	G5W-7280-MONOMER or G5W-7611-MONOMER or G5W-12234-MONOMER or G5W-12442-MONOMER		0	0	1000	0		EC-1.1.1.207
--MENTHOL-DEHYDROGENASE-RXN_c_MP		--MENTHOL_c_MP + NADP_c_MP --> CPD-1909_c_MP + NADPH_c_MP + PROTON_c_MP	G5W-7280 or G5W-7611 or G5W-12234 or G5W-12442	G5W-12234 G5W-12442 G5W-7611 G5W-7280	G5W-7280-MONOMER or G5W-7611-MONOMER or G5W-12234-MONOMER or G5W-12442-MONOMER		0	0	1000	0		EC-1.1.1.207
--MENTHOL-DEHYDROGENASE-RXN_c_ST		--MENTHOL_c_ST + NADP_c_ST --> CPD-1909_c_ST + NADPH_c_ST + PROTON_c_ST	G5W-7280 or G5W-7611 or G5W-12234 or G5W-12442	G5W-12234 G5W-7280 G5W-7611 G5W-12442	G5W-7280-MONOMER or G5W-7611-MONOMER or G5W-12234-MONOMER or G5W-12442-MONOMER		0	0	1000	0		EC-1.1.1.207
1.1.1.141-RXN_c_BS		5Z13E-15S-1115-DIHYDROXY-9-OXOPROS_c_BS + NAD_c_BS --> HYDROXY-915-DIOXOPROSTA-13-ENOATE_c_BS + NADH_c_BS + PROTON_c_BS	G5W-8295 or G5W-10873	G5W-8295 G5W-10873	G5W-8295-MONOMER or G5W-10873-MONOMER		0	0	1000	0		EC-1.1.1.141
1.1.1.141-RXN_c_MP		5Z13E-15S-1115-DIHYDROXY-9-OXOPROS_c_MP + NAD_c_MP --> HYDROXY-915-DIOXOPROSTA-13-ENOATE_c_MP + NADH_c_MP + PROTON_c_MP	G5W-8295 or G5W-10873	G5W-8295 G5W-10873	G5W-8295-MONOMER or G5W-10873-MONOMER		0	0	1000	0		EC-1.1.1.141
1.1.1.141-RXN_c_ST		5Z13E-15S-1115-DIHYDROXY-9-OXOPROS_c_ST + NAD_c_ST --> HYDROXY-915-DIOXOPROSTA-13-ENOATE_c_ST + NADH_c_ST + PROTON_c_ST	G5W-8295 or G5W-10873	G5W-8295 G5W-10873	G5W-8295-MONOMER or G5W-10873-MONOMER		0	0	1000	0		EC-1.1.1.141
1.1.1.178-RXN_m_BS		2-METHYL-3-HYDROXY-BUTYRYL-COA_m_BS + NAD_m_BS --> 2-METHYL-ACETO-ACETYL-COA_m_BS + NADH_m_BS + PROTON_m_BS				ILEUDEG-PWY	0	0	1000	0		EC-1.1.1.178
1.1.1.178-RXN_m_MP		2-METHYL-3-HYDROXY-BUTYRYL-COA_m_MP + NAD_m_MP --> 2-METHYL-ACETO-ACETYL-COA_m_MP + NADH_m_MP + PROTON_m_MP				ILEUDEG-PWY	0	0	1000	0		EC-1.1.1.178
1.1.1.178-RXN_m_ST		2-METHYL-3-HYDROXY-BUTYRYL-COA_m_ST + NAD_m_ST --> 2-METHYL-ACETO-ACETYL-COA_m_ST + NADH_m_ST + PROTON_m_ST				ILEUDEG-PWY	0	0	1000	0		EC-1.1.1.178
1.1.1.222-RXN-(NAD)_c_BS		NADH_c_BS + P-HYDROXY-PHENYLPYRUVATE_c_BS + PROTON_c_BS --> CPD-2222_c_BS + NAD_c_BS	G5W-7358 or G5W-8334 or G5W-9598	G5W-9598 G5W-7358 G5W-8334	G5W-7358-MONOMER or G5W-8334-MONOMER or G5W-9598-MONOMER	PWY-5048	0	0	1000	0		EC-1.1.1.222
1.1.1.222-RXN-(NAD)_c_MP		NADH_c_MP + P-HYDROXY-PHENYLPYRUVATE_c_MP + PROTON_c_MP --> CPD-2222_c_MP + NAD_c_MP	G5W-7358 or G5W-8334 or G5W-9598	G5W-9598 G5W-7358 G5W-8334	G5W-7358-MONOMER or G5W-8334-MONOMER or G5W-9598-MONOMER	PWY-5048	0	0	1000	0		EC-1.1.1.222
1.1.1.222-RXN-(NAD)_c_ST		NADH_c_ST + P-HYDROXY-PHENYLPYRUVATE_c_ST + PROTON_c_ST --> CPD-2222_c_ST + NAD_c_ST	G5W-7358 or G5W-8334 or G5W-9598	G5W-9598 G5W-7358 G5W-8334	G5W-7358-MONOMER or G5W-8334-MONOMER or G5W-9598-MONOMER	PWY-5048	0	0	1000	0		EC-1.1.1.222
1.1.1.222-RXN-(NADP)_c_BS		NADPH_c_BS + P-HYDROXY-PHENYLPYRUVATE_c_BS + PROTON_c_BS --> CPD-2222_c_BS + NADP_c_BS	G5W-7358 or G5W-8334 or G5W-9598	G5W-9598 G5W-7358 G5W-8334	G5W-7358-MONOMER or G5W-8334-MONOMER or G5W-9598-MONOMER	PWY-5048	0	0	1000	0		EC-1.1.1.222
1.1.1.222-RXN-(NADP)_c_MP		NADPH_c_MP + P-HYDROXY-PHENYLPYRUVATE_c_MP + PROTON_c_MP --> CPD-2222_c_MP + NADP_c_MP	G5W-7358 or G5W-8334 or G5W-9598	G5W-9598 G5W-7358 G5W-8334	G5W-7358-MONOMER or G5W-8334-MONOMER or G5W-9598-MONOMER	PWY-5048	0	0	1000	0		EC-1.1.1.222
1.1.1.222-RXN-(NADP)_c_ST		NADPH_c_ST + P-HYDROXY-PHENYLPYRUVATE_c_ST + PROTON_c_ST --> CPD-2222_c_ST + NADP_c_ST	G5W-7358 or G5W-8334 or G5W-9598	G5W-9598 G5W-7358 G5W-8334	G5W-7358-MONOMER or G5W-8334-MONOMER or G5W-9598-MONOMER	PWY-5048	0	0	1000	0		EC-1.1.1.222
1.1.1.248-RXN_c_BS		NADP_c_BS + SALUTARIDINOL_c_BS --> NADPH_c_BS + PROTON_c_BS + SALUTARIDINE_c_BS	G5W-11526	G5W-11526	G5W-11526-MONOMER		0	0	1000	0		EC-1.1.1.248
1.1.1.248-RXN_c_MP		NADP_c_MP + SALUTARIDINOL_c_MP --> NADPH_c_MP + PROTON_c_MP + SALUTARIDINE_c_MP	G5W-11526	G5W-11526	G5W-11526-MONOMER		0	0	1000	0		EC-1.1.1.248
1.1.1.248-RXN_c_ST		NADP_c_ST + SALUTARIDINOL_c_ST --> NADPH_c_ST + PROTON_c_ST + SALUTARIDINE_c_ST	G5W-11526	G5W-11526	G5W-11526-MONOMER		0	0	1000	0		EC-1.1.1.248
1.1.1.255-RXN_c_BS		MANNITOL_c_BS + NAD_c_BS --> CPD-15373_c_BS + NADH_c_BS + PROTON_c_BS					0	0	1000	0		EC-1.1.1.255
1.1.1.255-RXN_c_MP		MANNITOL_c_MP + NAD_c_MP --> CPD-15373_c_MP + NADH_c_MP + PROTON_c_MP					0	0	1000	0		EC-1.1.1.255
1.1.1.255-RXN_c_ST		MANNITOL_c_ST + NAD_c_ST --> CPD-15373_c_ST + NADH_c_ST + PROTON_c_ST					0	0	1000	0		EC-1.1.1.255
1.1.1.271-RXN_c_BS		CPD-13118_c_BS + NADP_c_BS <=> GDP-4-DEHYDRO-6-DEOXY-D-MANNOSE_c_BS + NADPH_c_BS + PROTON_c_BS	G5W-10000 or G5W-11614	G5W-11614 G5W-10000	G5W-10000-MONOMER or G5W-11614-MONOMER	PWY-66	0	-1000	0	0		EC-1.1.1.271
1.1.1.271-RXN_c_MP		CPD-13118_c_MP + NADP_c_MP <=> GDP-4-DEHYDRO-6-DEOXY-D-MANNOSE_c_MP + NADPH_c_MP + PROTON_c_MP	G5W-10000 or G5W-11614	G5W-11614 G5W-10000	G5W-10000-MONOMER or G5W-11614-MONOMER	PWY-66	0	-1000	0	0		EC-1.1.1.271
1.1.1.271-RXN_c_ST		CPD-13118_c_ST + NADP_c_ST <=> GDP-4-DEHYDRO-6-DEOXY-D-MANNOSE_c_ST + NADPH_c_ST + PROTON_c_ST	G5W-10000 or G5W-11614	G5W-11614 G5W-10000	G5W-10000-MONOMER or G5W-11614-MONOMER	PWY-66	0	-1000	0	0		EC-1.1.1.271
1.1.1.285-RXN-(NAD)_c_BS		CPD-7227_c_BS + NAD_c_BS <=> CPD-7228_c_BS + NADH_c_BS + PROTON_c_BS	G5W-6809 or G5W-7289 or G5W-7533 or G5W-7905 or G5W-8104 or G5W-10392 or G5W-10761 or G5W-11087 or G5W-12240	G5W-12240 G5W-7289 G5W-8104 G5W-10392 G5W-7533 G5W-7905 G5W-6809 G5W-11087 G5W-10761	G5W-6809-MONOMER or G5W-7289-MONOMER or G5W-7533-MONOMER or G5W-7905-MONOMER or G5W-8104-MONOMER or G5W-10392-MONOMER or G5W-10761-MONOMER or G5W-11087-MONOMER or G5W-12240-MONOMER	PWY-5912	0	-1000	0	0		EC-1.1.1.285
1.1.1.285-RXN-(NAD)_c_MP		CPD-7227_c_MP + NAD_c_MP <=> CPD-7228_c_MP + NADH_c_MP + PROTON_c_MP	G5W-6809 or G5W-7289 or G5W-7533 or G5W-7905 or G5W-8104 or G5W-10392 or G5W-10761 or G5W-11087 or G5W-12240	G5W-12240 G5W-7289 G5W-7533 G5W-10761 G5W-8104 G5W-7905 G5W-10392 G5W-11087 G5W-6809	G5W-6809-MONOMER or G5W-7289-MONOMER or G5W-7533-MONOMER or G5W-7905-MONOMER or G5W-8104-MONOMER or G5W-10392-MONOMER or G5W-10761-MONOMER or G5W-11087-MONOMER or G5W-12240-MONOMER	PWY-5912	0	-1000	0	0		EC-1.1.1.285
1.1.1.285-RXN-(NAD)_c_ST		CPD-7227_c_ST + NAD_c_ST <=> CPD-7228_c_ST + NADH_c_ST + PROTON_c_ST	G5W-6809 or G5W-7289 or G5W-7533 or G5W-7905 or G5W-8104 or G5W-10392 or G5W-10761 or G5W-11087 or G5W-12240	G5W-12240 G5W-7289 G5W-8104 G5W-10392 G5W-7533 G5W-10761 G5W-7905 G5W-11087 G5W-6809	G5W-6809-MONOMER or G5W-7289-MONOMER or G5W-7533-MONOMER or G5W-7905-MONOMER or G5W-8104-MONOMER or G5W-10392-MONOMER or G5W-10761-MONOMER or G5W-11087-MONOMER or G5W-12240-MONOMER	PWY-5912	0	-1000	0	0		EC-1.1.1.285
1.1.1.285-RXN-(NADP)_c_BS		CPD-7227_c_BS + NADP_c_BS <=> CPD-7228_c_BS + NADPH_c_BS + PROTON_c_BS	G5W-6809 or G5W-7289 or G5W-7533 or G5W-7905 or G5W-8104 or G5W-10392 or G5W-10761 or G5W-11087 or G5W-12240	G5W-12240 G5W-7289 G5W-8104 G5W-10392 G5W-7533 G5W-7905 G5W-6809 G5W-11087 G5W-10761	G5W-6809-MONOMER or G5W-7289-MONOMER or G5W-7533-MONOMER or G5W-7905-MONOMER or G5W-8104-MONOMER or G5W-10392-MONOMER or G5W-10761-MONOMER or G5W-11087-MONOMER or G5W-12240-MONOMER	PWY-5912	0	-1000	0	0		EC-1.1.1.285
1.1.1.285-RXN-(NADP)_c_MP		CPD-7227_c_MP + NADP_c_MP <=> CPD-7228_c_MP + NADPH_c_MP + PROTON_c_MP	G5W-6809 or G5W-7289 or G5W-7533 or G5W-7905 or G5W-8104 or G5W-10392 or G5W-10761 or G5W-11087 or G5W-12240	G5W-12240 G5W-7289 G5W-7533 G5W-10761 G5W-8104 G5W-7905 G5W-10392 G5W-11087 G5W-6809	G5W-6809-MONOMER or G5W-7289-MONOMER or G5W-7533-MONOMER or G5W-7905-MONOMER or G5W-8104-MONOMER or G5W-10392-MONOMER or G5W-10761-MONOMER or G5W-11087-MONOMER or G5W-12240-MONOMER	PWY-5912	0	-1000	0	0		EC-1.1.1.285
1.1.1.285-RXN-(NADP)_c_ST		CPD-7227_c_ST + NADP_c_ST <=> CPD-7228_c_ST + NADPH_c_ST + PROTON_c_ST	G5W-6809 or G5W-7289 or G5W-7533 or G5W-7905 or G5W-8104 or G5W-10392 or G5W-10761 or G5W-11087 or G5W-12240	G5W-12240 G5W-7289 G5W-8104 G5W-10392 G5W-7533 G5W-10761 G5W-7905 G5W-11087 G5W-6809	G5W-6809-MONOMER or G5W-7289-MONOMER or G5W-7533-MONOMER or G5W-7905-MONOMER or G5W-8104-MONOMER or G5W-10392-MONOMER or G5W-10761-MONOMER or G5W-11087-MONOMER or G5W-12240-MONOMER	PWY-5912	0	-1000	0	0		EC-1.1.1.285
1.1.1.288-RXN_c_BS		CPD-7279_c_BS + NAD_c_BS --> CPD-692_c_BS + NADH_c_BS + PROTON_c_BS	G5W-8023 or G5W-8865 or G5W-9503 or G5W-11888	G5W-8865 G5W-9503 G5W-8023 G5W-11888	G5W-8023-MONOMER or G5W-8865-MONOMER or G5W-9503-MONOMER or G5W-11888-MONOMER	PWY-695	0	0	1000	0		EC-1.1.1.288
1.1.1.288-RXN_c_MP		CPD-7279_c_MP + NAD_c_MP --> CPD-692_c_MP + NADH_c_MP + PROTON_c_MP	G5W-8023 or G5W-8865 or G5W-9503 or G5W-11888	G5W-8865 G5W-9503 G5W-8023 G5W-11888	G5W-8023-MONOMER or G5W-8865-MONOMER or G5W-9503-MONOMER or G5W-11888-MONOMER	PWY-695	0	0	1000	0		EC-1.1.1.288
1.1.1.288-RXN_c_ST		CPD-7279_c_ST + NAD_c_ST --> CPD-692_c_ST + NADH_c_ST + PROTON_c_ST	G5W-8023 or G5W-8865 or G5W-9503 or G5W-11888	G5W-8865 G5W-11888 G5W-9503 G5W-8023	G5W-8023-MONOMER or G5W-8865-MONOMER or G5W-9503-MONOMER or G5W-11888-MONOMER	PWY-695	0	0	1000	0		EC-1.1.1.288
1.1.1.34-RXN_c_BS		CO-A_c_BS + MEVALONATE_c_BS + 2.0 NADP_c_BS <=> 3-HYDROXY-3-METHYL-GLUTARYL-COA_c_BS + 2.0 NADPH_c_BS + 2.0 PROTON_c_BS	G5W-7511 or G5W-8889 or G5W-12158	G5W-8889 G5W-7511 G5W-12158	G5W-7511-MONOMER or G5W-8889-MONOMER or G5W-12158-MONOMER	PWY-922	0	-1000	0	0		EC-1.1.1.34
1.1.1.34-RXN_c_MP		CO-A_c_MP + MEVALONATE_c_MP + 2.0 NADP_c_MP <=> 3-HYDROXY-3-METHYL-GLUTARYL-COA_c_MP + 2.0 NADPH_c_MP + 2.0 PROTON_c_MP	G5W-7511 or G5W-8889 or G5W-12158	G5W-8889 G5W-7511 G5W-12158	G5W-7511-MONOMER or G5W-8889-MONOMER or G5W-12158-MONOMER	PWY-922	0	-1000	0	0		EC-1.1.1.34
1.1.1.34-RXN_c_ST		CO-A_c_ST + MEVALONATE_c_ST + 2.0 NADP_c_ST <=> 3-HYDROXY-3-METHYL-GLUTARYL-COA_c_ST + 2.0 NADPH_c_ST + 2.0 PROTON_c_ST	G5W-7511 or G5W-8889 or G5W-12158	G5W-8889 G5W-7511 G5W-12158	G5W-7511-MONOMER or G5W-8889-MONOMER or G5W-12158-MONOMER	PWY-922	0	-1000	0	0		EC-1.1.1.34
1.1.1.39-RXN_m_BS		MAL_m_BS + NAD_m_BS --> CARBON-DIOXIDE_m_BS + NADH_m_BS + PYRUVATE_m_BS	G5W-6508 or G5W-7411	G5W-6508 G5W-7411	G5W-6508-MONOMER or G5W-7411-MONOMER	GLUCONEO-PWY	0	0	1000	0		EC-1.1.1.38|EC-1.1.1.39
1.1.1.39-RXN_m_MP		MAL_m_MP + NAD_m_MP --> CARBON-DIOXIDE_m_MP + NADH_m_MP + PYRUVATE_m_MP	G5W-6508 or G5W-7411	G5W-6508 G5W-7411	G5W-6508-MONOMER or G5W-7411-MONOMER	GLUCONEO-PWY	0	0	1000	0		EC-1.1.1.38|EC-1.1.1.39
1.1.1.39-RXN_m_ST		MAL_m_ST + NAD_m_ST --> CARBON-DIOXIDE_m_ST + NADH_m_ST + PYRUVATE_m_ST	G5W-6508 or G5W-7411	G5W-6508 G5W-7411	G5W-6508-MONOMER or G5W-7411-MONOMER	GLUCONEO-PWY	0	0	1000	0		EC-1.1.1.38|EC-1.1.1.39
1.1.1.51-RXN-(NAD)_c_BS		NAD_c_BS + TESTOSTERONE_c_BS --> ANDROST4ENE_c_BS + NADH_c_BS + PROTON_c_BS	G5W-6900 or G5W-7160	G5W-7160 G5W-6900	G5W-6900-MONOMER or G5W-7160-MONOMER		0	0	1000	0		EC-1.1.1.51
1.1.1.51-RXN-(NAD)_c_MP		NAD_c_MP + TESTOSTERONE_c_MP --> ANDROST4ENE_c_MP + NADH_c_MP + PROTON_c_MP	G5W-6900 or G5W-7160	G5W-7160 G5W-6900	G5W-6900-MONOMER or G5W-7160-MONOMER		0	0	1000	0		EC-1.1.1.51
1.1.1.51-RXN-(NAD)_c_ST		NAD_c_ST + TESTOSTERONE_c_ST --> ANDROST4ENE_c_ST + NADH_c_ST + PROTON_c_ST	G5W-6900 or G5W-7160	G5W-7160 G5W-6900	G5W-6900-MONOMER or G5W-7160-MONOMER		0	0	1000	0		EC-1.1.1.51
1.1.1.51-RXN-(NADP)_c_BS		NADP_c_BS + TESTOSTERONE_c_BS --> ANDROST4ENE_c_BS + NADPH_c_BS + PROTON_c_BS	G5W-6900 or G5W-7160	G5W-7160 G5W-6900	G5W-6900-MONOMER or G5W-7160-MONOMER		0	0	1000	0		EC-1.1.1.51
1.1.1.51-RXN-(NADP)_c_MP		NADP_c_MP + TESTOSTERONE_c_MP --> ANDROST4ENE_c_MP + NADPH_c_MP + PROTON_c_MP	G5W-6900 or G5W-7160	G5W-7160 G5W-6900	G5W-6900-MONOMER or G5W-7160-MONOMER		0	0	1000	0		EC-1.1.1.51
1.1.1.51-RXN-(NADP)_c_ST		NADP_c_ST + TESTOSTERONE_c_ST --> ANDROST4ENE_c_ST + NADPH_c_ST + PROTON_c_ST	G5W-6900 or G5W-7160	G5W-7160 G5W-6900	G5W-6900-MONOMER or G5W-7160-MONOMER		0	0	1000	0		EC-1.1.1.51
1.1.1.64-RXN_c_BS		NADP_c_BS + TESTOSTERONE_c_BS --> ANDROST4ENE_c_BS + NADPH_c_BS + PROTON_c_BS					0	0	1000	0		EC-1.1.1.64
1.1.1.64-RXN_c_MP		NADP_c_MP + TESTOSTERONE_c_MP --> ANDROST4ENE_c_MP + NADPH_c_MP + PROTON_c_MP					0	0	1000	0		EC-1.1.1.64
1.1.1.64-RXN_c_ST		NADP_c_ST + TESTOSTERONE_c_ST --> ANDROST4ENE_c_ST + NADPH_c_ST + PROTON_c_ST					0	0	1000	0		EC-1.1.1.64
1.1.1.8-RXN_c_BS		GLYCEROL-3P_c_BS + NAD_c_BS <=> DIHYDROXY-ACETONE-PHOSPHATE_c_BS + NADH_c_BS + PROTON_c_BS	G5W-6238 or G5W-6360 or G5W-7986 or G5W-9484 or G5W-12341	G5W-12341 G5W-9484 G5W-6238 G5W-6360 G5W-7986	G5W-6238-MONOMER or G5W-6360-MONOMER or G5W-7986-MONOMER or G5W-9484-MONOMER or G5W-12341-MONOMER	PWY-6118	0	-1000	0	0		EC-1.1.1.8
1.1.1.8-RXN_c_MP		GLYCEROL-3P_c_MP + NAD_c_MP <=> DIHYDROXY-ACETONE-PHOSPHATE_c_MP + NADH_c_MP + PROTON_c_MP	G5W-6238 or G5W-6360 or G5W-7986 or G5W-9484 or G5W-12341	G5W-12341 G5W-6360 G5W-6238 G5W-9484 G5W-7986	G5W-6238-MONOMER or G5W-6360-MONOMER or G5W-7986-MONOMER or G5W-9484-MONOMER or G5W-12341-MONOMER	PWY-6118	0	-1000	0	0		EC-1.1.1.8
1.1.1.8-RXN_c_ST		GLYCEROL-3P_c_ST + NAD_c_ST <=> DIHYDROXY-ACETONE-PHOSPHATE_c_ST + NADH_c_ST + PROTON_c_ST	G5W-6238 or G5W-6360 or G5W-7986 or G5W-9484 or G5W-12341	G5W-7986 G5W-12341 G5W-6360 G5W-6238 G5W-9484	G5W-6238-MONOMER or G5W-6360-MONOMER or G5W-7986-MONOMER or G5W-9484-MONOMER or G5W-12341-MONOMER	PWY-6118	0	-1000	0	0		EC-1.1.1.8
1.1.3.37-RXN_c_BS		CPD-356_c_BS + OXYGEN-MOLECULE_c_BS --> CPD-1789_c_BS + HYDROGEN-PEROXIDE_c_BS	G5W-6745 or G5W-9109 or G5W-9124 or G5W-9928 or G5W-10356 or G5W-10756 or G5W-10972 or G5W-11787	G5W-9928 G5W-10972 G5W-6745 G5W-9109 G5W-10356 G5W-9124 G5W-10756 G5W-11787	G5W-6745-MONOMER or G5W-9109-MONOMER or G5W-9124-MONOMER or G5W-9928-MONOMER or G5W-10356-MONOMER or G5W-10756-MONOMER or G5W-10972-MONOMER or G5W-11787-MONOMER		0	0	1000	0		EC-1.1.3.37
1.1.3.37-RXN_c_MP		CPD-356_c_MP + OXYGEN-MOLECULE_c_MP --> CPD-1789_c_MP + HYDROGEN-PEROXIDE_c_MP	G5W-6745 or G5W-9109 or G5W-9124 or G5W-9928 or G5W-10356 or G5W-10756 or G5W-10972 or G5W-11787	G5W-9928 G5W-9124 G5W-6745 G5W-9109 G5W-10356 G5W-10972 G5W-10756 G5W-11787	G5W-6745-MONOMER or G5W-9109-MONOMER or G5W-9124-MONOMER or G5W-9928-MONOMER or G5W-10356-MONOMER or G5W-10756-MONOMER or G5W-10972-MONOMER or G5W-11787-MONOMER		0	0	1000	0		EC-1.1.3.37
1.1.3.37-RXN_c_ST		CPD-356_c_ST + OXYGEN-MOLECULE_c_ST --> CPD-1789_c_ST + HYDROGEN-PEROXIDE_c_ST	G5W-6745 or G5W-9109 or G5W-9124 or G5W-9928 or G5W-10356 or G5W-10756 or G5W-10972 or G5W-11787	G5W-9928 G5W-10972 G5W-6745 G5W-9109 G5W-10356 G5W-9124 G5W-10756 G5W-11787	G5W-6745-MONOMER or G5W-9109-MONOMER or G5W-9124-MONOMER or G5W-9928-MONOMER or G5W-10356-MONOMER or G5W-10756-MONOMER or G5W-10972-MONOMER or G5W-11787-MONOMER		0	0	1000	0		EC-1.1.3.37
1.10.2.2-RXN_m_BS		2.0 Cytochromes-C-Oxidized_m_BS + 2.0 PROTON_m_BS + Ubiquinols_m_BS --> 2.0 Cytochromes-C-Reduced_m_BS + 4.0 Pumped-PROTON_m_BS + Ubiquinones_m_BS	G5W-7481 or G5W-7653 or G5W-9943	G5W-7653 G5W-9943 G5W-7481	G5W-7481-MONOMER or G5W-7653-MONOMER or G5W-9943-MONOMER	PWY-3781	0	0	1000	0		EC-1.10.2.2
1.10.2.2-RXN_m_MP		2.0 Cytochromes-C-Oxidized_m_MP + 2.0 PROTON_m_MP + Ubiquinols_m_MP --> 2.0 Cytochromes-C-Reduced_m_MP + 4.0 Pumped-PROTON_m_MP + Ubiquinones_m_MP	G5W-7481 or G5W-7653 or G5W-9943	G5W-7653 G5W-9943 G5W-7481	G5W-7481-MONOMER or G5W-7653-MONOMER or G5W-9943-MONOMER	PWY-3781	0	0	1000	0		EC-1.10.2.2
1.10.2.2-RXN_m_ST		2.0 Cytochromes-C-Oxidized_m_ST + 2.0 PROTON_m_ST + Ubiquinols_m_ST --> 2.0 Cytochromes-C-Reduced_m_ST + 4.0 Pumped-PROTON_m_ST + Ubiquinones_m_ST	G5W-7481 or G5W-7653 or G5W-9943	G5W-7653 G5W-9943 G5W-7481	G5W-7481-MONOMER or G5W-7653-MONOMER or G5W-9943-MONOMER	PWY-3781	0	0	1000	0		EC-1.10.2.2
1.14.11.18-RXN_c_BS		2-KETOGLUTARATE_c_BS + CPD-206_c_BS + OXYGEN-MOLECULE_c_BS --> 2-HYDROXYPHYTANOYL-COA_c_BS + CARBON-DIOXIDE_c_BS + SUC_c_BS	G5W-7286 or G5W-11864	G5W-7286 G5W-11864	G5W-7286-MONOMER or G5W-11864-MONOMER		0	0	1000	0		EC-1.14.11.18
1.14.11.18-RXN_c_MP		2-KETOGLUTARATE_c_MP + CPD-206_c_MP + OXYGEN-MOLECULE_c_MP --> 2-HYDROXYPHYTANOYL-COA_c_MP + CARBON-DIOXIDE_c_MP + SUC_c_MP	G5W-7286 or G5W-11864	G5W-7286 G5W-11864	G5W-7286-MONOMER or G5W-11864-MONOMER		0	0	1000	0		EC-1.14.11.18
1.14.11.18-RXN_c_ST		2-KETOGLUTARATE_c_ST + CPD-206_c_ST + OXYGEN-MOLECULE_c_ST --> 2-HYDROXYPHYTANOYL-COA_c_ST + CARBON-DIOXIDE_c_ST + SUC_c_ST	G5W-7286 or G5W-11864	G5W-7286 G5W-11864	G5W-7286-MONOMER or G5W-11864-MONOMER		0	0	1000	0		EC-1.14.11.18
1.14.11.20-RXN_c_BS		2-KETOGLUTARATE_c_BS + DEACETOXYVINDOLINE_c_BS + OXYGEN-MOLECULE_c_BS --> 17-O-DEACETYLVINDOLINE_c_BS + CARBON-DIOXIDE_c_BS + SUC_c_BS	G5W-7540	G5W-7540	G5W-7540-MONOMER		0	0	1000	0		EC-1.14.11.20
1.14.11.20-RXN_c_MP		2-KETOGLUTARATE_c_MP + DEACETOXYVINDOLINE_c_MP + OXYGEN-MOLECULE_c_MP --> 17-O-DEACETYLVINDOLINE_c_MP + CARBON-DIOXIDE_c_MP + SUC_c_MP	G5W-7540	G5W-7540	G5W-7540-MONOMER		0	0	1000	0		EC-1.14.11.20
1.14.11.20-RXN_c_ST		2-KETOGLUTARATE_c_ST + DEACETOXYVINDOLINE_c_ST + OXYGEN-MOLECULE_c_ST --> 17-O-DEACETYLVINDOLINE_c_ST + CARBON-DIOXIDE_c_ST + SUC_c_ST	G5W-7540	G5W-7540	G5W-7540-MONOMER		0	0	1000	0		EC-1.14.11.20
1.14.11.24-RXN_c_BS		2-KETOGLUTARATE_c_BS + CPD-7227_c_BS + OXYGEN-MOLECULE_c_BS --> CARBON-DIOXIDE_c_BS + CPD-7231_c_BS + PROTON_c_BS + SUC_c_BS	G5W-6691 or G5W-7808 or G5W-8632 or G5W-8854 or G5W-9197 or G5W-11891 or G5W-12166 or G5W-12315	G5W-8854 G5W-9197 G5W-7808 G5W-12166 G5W-11891 G5W-8632 G5W-6691 G5W-12315	G5W-6691-MONOMER or G5W-7808-MONOMER or G5W-8632-MONOMER or G5W-8854-MONOMER or G5W-9197-MONOMER or G5W-11891-MONOMER or G5W-12166-MONOMER or G5W-12315-MONOMER	PWY-5925	0	0	1000	0		EC-1.14.11.24
1.14.11.24-RXN_c_MP		2-KETOGLUTARATE_c_MP + CPD-7227_c_MP + OXYGEN-MOLECULE_c_MP --> CARBON-DIOXIDE_c_MP + CPD-7231_c_MP + PROTON_c_MP + SUC_c_MP	G5W-6691 or G5W-7808 or G5W-8632 or G5W-8854 or G5W-9197 or G5W-11891 or G5W-12166 or G5W-12315	G5W-8854 G5W-9197 G5W-7808 G5W-12166 G5W-11891 G5W-8632 G5W-6691 G5W-12315	G5W-6691-MONOMER or G5W-7808-MONOMER or G5W-8632-MONOMER or G5W-8854-MONOMER or G5W-9197-MONOMER or G5W-11891-MONOMER or G5W-12166-MONOMER or G5W-12315-MONOMER	PWY-5925	0	0	1000	0		EC-1.14.11.24
1.14.11.24-RXN_c_ST		2-KETOGLUTARATE_c_ST + CPD-7227_c_ST + OXYGEN-MOLECULE_c_ST --> CARBON-DIOXIDE_c_ST + CPD-7231_c_ST + PROTON_c_ST + SUC_c_ST	G5W-6691 or G5W-7808 or G5W-8632 or G5W-8854 or G5W-9197 or G5W-11891 or G5W-12166 or G5W-12315	G5W-8854 G5W-9197 G5W-7808 G5W-12166 G5W-11891 G5W-8632 G5W-6691 G5W-12315	G5W-6691-MONOMER or G5W-7808-MONOMER or G5W-8632-MONOMER or G5W-8854-MONOMER or G5W-9197-MONOMER or G5W-11891-MONOMER or G5W-12166-MONOMER or G5W-12315-MONOMER	PWY-5925	0	0	1000	0		EC-1.14.11.24
1.14.13.104-RXN_c_BS		CPD-4942_c_BS + NADPH_c_BS + OXYGEN-MOLECULE_c_BS + PROTON_c_BS --> CPD-4981_c_BS + NADP_c_BS + 2.0 WATER_c_BS	G5W-10142	G5W-10142	G5W-10142-MONOMER		0	0	1000	0		EC-1.14.13.104
1.14.13.104-RXN_c_MP		CPD-4942_c_MP + NADPH_c_MP + OXYGEN-MOLECULE_c_MP + PROTON_c_MP --> CPD-4981_c_MP + NADP_c_MP + 2.0 WATER_c_MP	G5W-10142	G5W-10142	G5W-10142-MONOMER		0	0	1000	0		EC-1.14.13.104
1.14.13.104-RXN_c_ST		CPD-4942_c_ST + NADPH_c_ST + OXYGEN-MOLECULE_c_ST + PROTON_c_ST --> CPD-4981_c_ST + NADP_c_ST + 2.0 WATER_c_ST	G5W-10142	G5W-10142	G5W-10142-MONOMER		0	0	1000	0		EC-1.14.13.104
1.14.13.36-RXN_c_BS		4-COUMAROYLQUINATE_c_BS + NADPH_c_BS + OXYGEN-MOLECULE_c_BS + PROTON_c_BS --> CAFFEOYLQUINATE_c_BS + NADP_c_BS + WATER_c_BS	G5W-12186	G5W-12186	G5W-12186-MONOMER	PWY-6040|PWY-6039|PWY-361	0	0	1000	0		EC-1.14.13.36
1.14.13.36-RXN_c_MP		4-COUMAROYLQUINATE_c_MP + NADPH_c_MP + OXYGEN-MOLECULE_c_MP + PROTON_c_MP --> CAFFEOYLQUINATE_c_MP + NADP_c_MP + WATER_c_MP	G5W-12186	G5W-12186	G5W-12186-MONOMER	PWY-6040|PWY-6039|PWY-361	0	0	1000	0		EC-1.14.13.36
1.14.13.36-RXN_c_ST		4-COUMAROYLQUINATE_c_ST + NADPH_c_ST + OXYGEN-MOLECULE_c_ST + PROTON_c_ST --> CAFFEOYLQUINATE_c_ST + NADP_c_ST + WATER_c_ST	G5W-12186	G5W-12186	G5W-12186-MONOMER	PWY-6040|PWY-6039|PWY-361	0	0	1000	0		EC-1.14.13.36
1.14.13.42-RXN_c_BS	hydroxyphenylacetonitrile 2-monooxygenase	CPD-1074_c_BS + NADPH_c_BS + OXYGEN-MOLECULE_c_BS + PROTON_c_BS --> CPD-648_c_BS + NADP_c_BS + WATER_c_BS	G5W-6276 or G5W-6280 or G5W-6914 or G5W-7559 or G5W-7624 or G5W-8280 or G5W-8496 or G5W-8769 or G5W-9204 or G5W-9294 or G5W-9447 or G5W-9602 or G5W-9923 or G5W-10021 or G5W-10802 or G5W-10887 or G5W-10982 or G5W-12102	G5W-6280 G5W-9294 G5W-10802 G5W-9923 G5W-12102 G5W-10982 G5W-6276 G5W-8769 G5W-8280 G5W-7559 G5W-7624 G5W-9602 G5W-10887 G5W-10021 G5W-8496 G5W-9447 G5W-6914 G5W-9204	G5W-6276-MONOMER or G5W-6280-MONOMER or G5W-6914-MONOMER or G5W-7559-MONOMER or G5W-7624-MONOMER or G5W-8280-MONOMER or G5W-8496-MONOMER or G5W-8769-MONOMER or G5W-9204-MONOMER or G5W-9294-MONOMER or G5W-9447-MONOMER or G5W-9602-MONOMER or G5W-9923-MONOMER or G5W-10021-MONOMER or G5W-10802-MONOMER or G5W-10887-MONOMER or G5W-10982-MONOMER or G5W-12102-MONOMER	PWY-861|1.14.13.68-RXN	0	0	1000	0
1.14.13.42-RXN_c_MP	hydroxyphenylacetonitrile 2-monooxygenase	CPD-1074_c_MP + NADPH_c_MP + OXYGEN-MOLECULE_c_MP + PROTON_c_MP --> CPD-648_c_MP + NADP_c_MP + WATER_c_MP	G5W-6276 or G5W-6280 or G5W-6914 or G5W-7559 or G5W-7624 or G5W-8280 or G5W-8496 or G5W-8769 or G5W-9204 or G5W-9294 or G5W-9447 or G5W-9602 or G5W-9923 or G5W-10021 or G5W-10802 or G5W-10887 or G5W-10982 or G5W-12102	G5W-6280 G5W-9294 G5W-10802 G5W-9923 G5W-10982 G5W-12102 G5W-6276 G5W-8769 G5W-8280 G5W-7559 G5W-7624 G5W-9602 G5W-10887 G5W-10021 G5W-8496 G5W-9447 G5W-6914 G5W-9204	G5W-6276-MONOMER or G5W-6280-MONOMER or G5W-6914-MONOMER or G5W-7559-MONOMER or G5W-7624-MONOMER or G5W-8280-MONOMER or G5W-8496-MONOMER or G5W-8769-MONOMER or G5W-9204-MONOMER or G5W-9294-MONOMER or G5W-9447-MONOMER or G5W-9602-MONOMER or G5W-9923-MONOMER or G5W-10021-MONOMER or G5W-10802-MONOMER or G5W-10887-MONOMER or G5W-10982-MONOMER or G5W-12102-MONOMER	PWY-861|1.14.13.68-RXN	0	0	1000	0
1.14.13.42-RXN_c_ST	hydroxyphenylacetonitrile 2-monooxygenase	CPD-1074_c_ST + NADPH_c_ST + OXYGEN-MOLECULE_c_ST + PROTON_c_ST --> CPD-648_c_ST + NADP_c_ST + WATER_c_ST	G5W-6276 or G5W-6280 or G5W-6914 or G5W-7559 or G5W-7624 or G5W-8280 or G5W-8496 or G5W-8769 or G5W-9204 or G5W-9294 or G5W-9447 or G5W-9602 or G5W-9923 or G5W-10021 or G5W-10802 or G5W-10887 or G5W-10982 or G5W-12102	G5W-6280 G5W-9294 G5W-10802 G5W-9923 G5W-12102 G5W-10982 G5W-6276 G5W-8769 G5W-8280 G5W-7559 G5W-7624 G5W-9602 G5W-10887 G5W-10021 G5W-8496 G5W-9447 G5W-6914 G5W-9204	G5W-6276-MONOMER or G5W-6280-MONOMER or G5W-6914-MONOMER or G5W-7559-MONOMER or G5W-7624-MONOMER or G5W-8280-MONOMER or G5W-8496-MONOMER or G5W-8769-MONOMER or G5W-9204-MONOMER or G5W-9294-MONOMER or G5W-9447-MONOMER or G5W-9602-MONOMER or G5W-9923-MONOMER or G5W-10021-MONOMER or G5W-10802-MONOMER or G5W-10887-MONOMER or G5W-10982-MONOMER or G5W-12102-MONOMER	PWY-861|1.14.13.68-RXN	0	0	1000	0
1.14.13.68-RXN_c_BS		CPD-2205_c_BS + NADPH_c_BS + OXYGEN-MOLECULE_c_BS + PROTON_c_BS --> CPD-648_c_BS + NADP_c_BS + 2.0 WATER_c_BS	G5W-6276 or G5W-6280 or G5W-6914 or G5W-7559 or G5W-7624 or G5W-8280 or G5W-8496 or G5W-8769 or G5W-9204 or G5W-9294 or G5W-9447 or G5W-9602 or G5W-9923 or G5W-10021 or G5W-10802 or G5W-10887 or G5W-10982 or G5W-12102	G5W-6280 G5W-9294 G5W-10802 G5W-9923 G5W-10982 G5W-12102 G5W-6276 G5W-8769 G5W-8280 G5W-7559 G5W-7624 G5W-9602 G5W-10887 G5W-10021 G5W-8496 G5W-9447 G5W-6914 G5W-9204	G5W-6276-MONOMER or G5W-6280-MONOMER or G5W-6914-MONOMER or G5W-7559-MONOMER or G5W-7624-MONOMER or G5W-8280-MONOMER or G5W-8496-MONOMER or G5W-8769-MONOMER or G5W-9204-MONOMER or G5W-9294-MONOMER or G5W-9447-MONOMER or G5W-9602-MONOMER or G5W-9923-MONOMER or G5W-10021-MONOMER or G5W-10802-MONOMER or G5W-10887-MONOMER or G5W-10982-MONOMER or G5W-12102-MONOMER		0	0	1000	0		|EC-1.14.14.ak|
1.14.13.68-RXN_c_MP		CPD-2205_c_MP + NADPH_c_MP + OXYGEN-MOLECULE_c_MP + PROTON_c_MP --> CPD-648_c_MP + NADP_c_MP + 2.0 WATER_c_MP	G5W-6276 or G5W-6280 or G5W-6914 or G5W-7559 or G5W-7624 or G5W-8280 or G5W-8496 or G5W-8769 or G5W-9204 or G5W-9294 or G5W-9447 or G5W-9602 or G5W-9923 or G5W-10021 or G5W-10802 or G5W-10887 or G5W-10982 or G5W-12102	G5W-6280 G5W-9294 G5W-10802 G5W-9923 G5W-10982 G5W-12102 G5W-6276 G5W-8769 G5W-8280 G5W-7559 G5W-7624 G5W-9602 G5W-10887 G5W-10021 G5W-8496 G5W-9447 G5W-6914 G5W-9204	G5W-6276-MONOMER or G5W-6280-MONOMER or G5W-6914-MONOMER or G5W-7559-MONOMER or G5W-7624-MONOMER or G5W-8280-MONOMER or G5W-8496-MONOMER or G5W-8769-MONOMER or G5W-9204-MONOMER or G5W-9294-MONOMER or G5W-9447-MONOMER or G5W-9602-MONOMER or G5W-9923-MONOMER or G5W-10021-MONOMER or G5W-10802-MONOMER or G5W-10887-MONOMER or G5W-10982-MONOMER or G5W-12102-MONOMER		0	0	1000	0		|EC-1.14.14.ak|
1.14.13.68-RXN_c_ST		CPD-2205_c_ST + NADPH_c_ST + OXYGEN-MOLECULE_c_ST + PROTON_c_ST --> CPD-648_c_ST + NADP_c_ST + 2.0 WATER_c_ST	G5W-6276 or G5W-6280 or G5W-6914 or G5W-7559 or G5W-7624 or G5W-8280 or G5W-8496 or G5W-8769 or G5W-9204 or G5W-9294 or G5W-9447 or G5W-9602 or G5W-9923 or G5W-10021 or G5W-10802 or G5W-10887 or G5W-10982 or G5W-12102	G5W-6280 G5W-9294 G5W-10802 G5W-10021 G5W-10982 G5W-12102 G5W-6276 G5W-8769 G5W-8280 G5W-7559 G5W-7624 G5W-9602 G5W-10887 G5W-8496 G5W-9923 G5W-9447 G5W-6914 G5W-9204	G5W-6276-MONOMER or G5W-6280-MONOMER or G5W-6914-MONOMER or G5W-7559-MONOMER or G5W-7624-MONOMER or G5W-8280-MONOMER or G5W-8496-MONOMER or G5W-8769-MONOMER or G5W-9204-MONOMER or G5W-9294-MONOMER or G5W-9447-MONOMER or G5W-9602-MONOMER or G5W-9923-MONOMER or G5W-10021-MONOMER or G5W-10802-MONOMER or G5W-10887-MONOMER or G5W-10982-MONOMER or G5W-12102-MONOMER		0	0	1000	0		|EC-1.14.14.ak|
1.14.13.70-RXN_c_BS		3.0 NADPH_c_BS + OBTUSIFOLIOL_c_BS + 3.0 OXYGEN-MOLECULE_c_BS + 2.0 PROTON_c_BS --> ALPHA-METHYL-5-ALPHA-ERGOSTA_c_BS + FORMATE_c_BS + 3.0 NADP_c_BS + 4.0 WATER_c_BS	G5W-7178 or G5W-7601 or G5W-8000 or G5W-8384 or G5W-10513 or G5W-10572 or G5W-11264	G5W-10513 G5W-8000 G5W-10572 G5W-7178 G5W-8384 G5W-11264 G5W-7601	G5W-7178-MONOMER or G5W-7601-MONOMER or G5W-8000-MONOMER or G5W-8384-MONOMER or G5W-10513-MONOMER or G5W-10572-MONOMER or G5W-11264-MONOMER	PWY-2541	0	0	1000	0		EC-1.14.13.70
1.14.13.70-RXN_c_MP		3.0 NADPH_c_MP + OBTUSIFOLIOL_c_MP + 3.0 OXYGEN-MOLECULE_c_MP + 2.0 PROTON_c_MP --> ALPHA-METHYL-5-ALPHA-ERGOSTA_c_MP + FORMATE_c_MP + 3.0 NADP_c_MP + 4.0 WATER_c_MP	G5W-7178 or G5W-7601 or G5W-8000 or G5W-8384 or G5W-10513 or G5W-10572 or G5W-11264	G5W-10513 G5W-8000 G5W-10572 G5W-7178 G5W-8384 G5W-7601 G5W-11264	G5W-7178-MONOMER or G5W-7601-MONOMER or G5W-8000-MONOMER or G5W-8384-MONOMER or G5W-10513-MONOMER or G5W-10572-MONOMER or G5W-11264-MONOMER	PWY-2541	0	0	1000	0		EC-1.14.13.70
1.14.13.70-RXN_c_ST		3.0 NADPH_c_ST + OBTUSIFOLIOL_c_ST + 3.0 OXYGEN-MOLECULE_c_ST + 2.0 PROTON_c_ST --> ALPHA-METHYL-5-ALPHA-ERGOSTA_c_ST + FORMATE_c_ST + 3.0 NADP_c_ST + 4.0 WATER_c_ST	G5W-7178 or G5W-7601 or G5W-8000 or G5W-8384 or G5W-10513 or G5W-10572 or G5W-11264	G5W-10513 G5W-8000 G5W-10572 G5W-7178 G5W-8384 G5W-7601 G5W-11264	G5W-7178-MONOMER or G5W-7601-MONOMER or G5W-8000-MONOMER or G5W-8384-MONOMER or G5W-10513-MONOMER or G5W-10572-MONOMER or G5W-11264-MONOMER	PWY-2541	0	0	1000	0		EC-1.14.13.70
1.14.13.73-RXN_c_BS		NADPH_c_BS + OXYGEN-MOLECULE_c_BS + PROTON_c_BS + TABERSONINE_c_BS --> 16-HYDROXYTABERSONINE_c_BS + NADP_c_BS + WATER_c_BS	G5W-8664	G5W-8664	G5W-8664-MONOMER		0	0	1000	0		EC-1.14.13.73
1.14.13.73-RXN_c_MP		NADPH_c_MP + OXYGEN-MOLECULE_c_MP + PROTON_c_MP + TABERSONINE_c_MP --> 16-HYDROXYTABERSONINE_c_MP + NADP_c_MP + WATER_c_MP	G5W-8664	G5W-8664	G5W-8664-MONOMER		0	0	1000	0		EC-1.14.13.73
1.14.13.73-RXN_c_ST		NADPH_c_ST + OXYGEN-MOLECULE_c_ST + PROTON_c_ST + TABERSONINE_c_ST --> 16-HYDROXYTABERSONINE_c_ST + NADP_c_ST + WATER_c_ST	G5W-8664	G5W-8664	G5W-8664-MONOMER		0	0	1000	0		EC-1.14.13.73
1.14.13.77-RXN_c_BS		NADPH_c_BS + OXYGEN-MOLECULE_c_BS + PROTON_c_BS + TAXA-42011-DIEN-5A-OL_c_BS --> NADP_c_BS + TAXA-42011-DIEN-5A13A-DIOL_c_BS + WATER_c_BS	G5W-9401	G5W-9401	G5W-9401-MONOMER		0	0	1000	0		EC-1.14.13.77
1.14.13.77-RXN_c_MP		NADPH_c_MP + OXYGEN-MOLECULE_c_MP + PROTON_c_MP + TAXA-42011-DIEN-5A-OL_c_MP --> NADP_c_MP + TAXA-42011-DIEN-5A13A-DIOL_c_MP + WATER_c_MP	G5W-9401	G5W-9401	G5W-9401-MONOMER		0	0	1000	0		EC-1.14.13.77
1.14.13.77-RXN_c_ST		NADPH_c_ST + OXYGEN-MOLECULE_c_ST + PROTON_c_ST + TAXA-42011-DIEN-5A-OL_c_ST --> NADP_c_ST + TAXA-42011-DIEN-5A13A-DIOL_c_ST + WATER_c_ST	G5W-9401	G5W-9401	G5W-9401-MONOMER		0	0	1000	0		EC-1.14.13.77
1.14.13.78-RXN_c_BS	<em>ent</em>-kaurene 19-hydroxylase	CPD1F-128_c_BS + NADPH_c_BS + OXYGEN-MOLECULE_c_BS + PROTON_c_BS --> ENT-KAUR-16-EN-19-OL_c_BS + NADP_c_BS + WATER_c_BS	G5W-7171 or G5W-8799 or G5W-10427	G5W-7171 G5W-8799 G5W-10427	G5W-7171-MONOMER or G5W-8799-MONOMER or G5W-10427-MONOMER	PWY-5034|RXN-13190	0	0	1000	0
1.14.13.78-RXN_c_MP	<em>ent</em>-kaurene 19-hydroxylase	CPD1F-128_c_MP + NADPH_c_MP + OXYGEN-MOLECULE_c_MP + PROTON_c_MP --> ENT-KAUR-16-EN-19-OL_c_MP + NADP_c_MP + WATER_c_MP	G5W-7171 or G5W-8799 or G5W-10427	G5W-7171 G5W-8799 G5W-10427	G5W-7171-MONOMER or G5W-8799-MONOMER or G5W-10427-MONOMER	PWY-5034|RXN-13190	0	0	1000	0
1.14.13.78-RXN_c_ST	<em>ent</em>-kaurene 19-hydroxylase	CPD1F-128_c_ST + NADPH_c_ST + OXYGEN-MOLECULE_c_ST + PROTON_c_ST --> ENT-KAUR-16-EN-19-OL_c_ST + NADP_c_ST + WATER_c_ST	G5W-7171 or G5W-8799 or G5W-10427	G5W-7171 G5W-8799 G5W-10427	G5W-7171-MONOMER or G5W-8799-MONOMER or G5W-10427-MONOMER	PWY-5034|RXN-13190	0	0	1000	0
1.14.13.79-RXN_c_BS	<em>ent</em>-kaurenoate monooxygenase	CPD1F-132_c_BS + NADPH_c_BS + OXYGEN-MOLECULE_c_BS + PROTON_c_BS --> CPD1F-136_c_BS + NADP_c_BS + WATER_c_BS	G5W-11631 or G5W-11870 or G5W-12098	G5W-12098 G5W-11631 G5W-11870	G5W-11631-MONOMER or G5W-11870-MONOMER or G5W-12098-MONOMER	PWY-5034|RXN-13189	0	0	1000	0
1.14.13.79-RXN_c_MP	<em>ent</em>-kaurenoate monooxygenase	CPD1F-132_c_MP + NADPH_c_MP + OXYGEN-MOLECULE_c_MP + PROTON_c_MP --> CPD1F-136_c_MP + NADP_c_MP + WATER_c_MP	G5W-11631 or G5W-11870 or G5W-12098	G5W-12098 G5W-11870 G5W-11631	G5W-11631-MONOMER or G5W-11870-MONOMER or G5W-12098-MONOMER	PWY-5034|RXN-13189	0	0	1000	0
1.14.13.79-RXN_c_ST	<em>ent</em>-kaurenoate monooxygenase	CPD1F-132_c_ST + NADPH_c_ST + OXYGEN-MOLECULE_c_ST + PROTON_c_ST --> CPD1F-136_c_ST + NADP_c_ST + WATER_c_ST	G5W-11631 or G5W-11870 or G5W-12098	G5W-12098 G5W-11631 G5W-11870	G5W-11631-MONOMER or G5W-11870-MONOMER or G5W-12098-MONOMER	PWY-5034|RXN-13189	0	0	1000	0
1.14.13.8-RXN_c_BS		NADPH_c_BS + NN-DIMETHYLANILINE_c_BS + OXYGEN-MOLECULE_c_BS + PROTON_c_BS --> NADP_c_BS + NN-DIMETHYLANILINE-N-OXIDE_c_BS + WATER_c_BS	G5W-7324 or G5W-8120 or G5W-9231 or G5W-10232 or G5W-10418 or G5W-10772 or G5W-11259 or G5W-11862	G5W-11259 G5W-10232 G5W-10418 G5W-8120 G5W-9231 G5W-7324 G5W-10772 G5W-11862	G5W-7324-MONOMER or G5W-8120-MONOMER or G5W-9231-MONOMER or G5W-10232-MONOMER or G5W-10418-MONOMER or G5W-10772-MONOMER or G5W-11259-MONOMER or G5W-11862-MONOMER		0	0	1000	0		EC-1.14.13.8
1.14.13.8-RXN_c_MP		NADPH_c_MP + NN-DIMETHYLANILINE_c_MP + OXYGEN-MOLECULE_c_MP + PROTON_c_MP --> NADP_c_MP + NN-DIMETHYLANILINE-N-OXIDE_c_MP + WATER_c_MP	G5W-7324 or G5W-8120 or G5W-9231 or G5W-10232 or G5W-10418 or G5W-10772 or G5W-11259 or G5W-11862	G5W-11259 G5W-10232 G5W-10418 G5W-8120 G5W-9231 G5W-7324 G5W-10772 G5W-11862	G5W-7324-MONOMER or G5W-8120-MONOMER or G5W-9231-MONOMER or G5W-10232-MONOMER or G5W-10418-MONOMER or G5W-10772-MONOMER or G5W-11259-MONOMER or G5W-11862-MONOMER		0	0	1000	0		EC-1.14.13.8
1.14.13.8-RXN_c_ST		NADPH_c_ST + NN-DIMETHYLANILINE_c_ST + OXYGEN-MOLECULE_c_ST + PROTON_c_ST --> NADP_c_ST + NN-DIMETHYLANILINE-N-OXIDE_c_ST + WATER_c_ST	G5W-7324 or G5W-8120 or G5W-9231 or G5W-10232 or G5W-10418 or G5W-10772 or G5W-11259 or G5W-11862	G5W-11259 G5W-10232 G5W-10418 G5W-8120 G5W-9231 G5W-7324 G5W-10772 G5W-11862	G5W-7324-MONOMER or G5W-8120-MONOMER or G5W-9231-MONOMER or G5W-10232-MONOMER or G5W-10418-MONOMER or G5W-10772-MONOMER or G5W-11259-MONOMER or G5W-11862-MONOMER		0	0	1000	0		EC-1.14.13.8
1.14.13.93-RXN_c_BS		CPD-693_c_BS + NADPH_c_BS + OXYGEN-MOLECULE_c_BS + PROTON_c_BS --> CPD-7234_c_BS + NADP_c_BS + WATER_c_BS	G5W-6741 or G5W-7823 or G5W-9241 or G5W-10474 or G5W-11020	G5W-6741 G5W-9241 G5W-7823 G5W-11020 G5W-10474	G5W-6741-MONOMER or G5W-7823-MONOMER or G5W-9241-MONOMER or G5W-10474-MONOMER or G5W-11020-MONOMER	PWY-5271	0	0	1000	0		EC-1.14.13.93
1.14.13.93-RXN_c_MP		CPD-693_c_MP + NADPH_c_MP + OXYGEN-MOLECULE_c_MP + PROTON_c_MP --> CPD-7234_c_MP + NADP_c_MP + WATER_c_MP	G5W-6741 or G5W-7823 or G5W-9241 or G5W-10474 or G5W-11020	G5W-6741 G5W-9241 G5W-7823 G5W-11020 G5W-10474	G5W-6741-MONOMER or G5W-7823-MONOMER or G5W-9241-MONOMER or G5W-10474-MONOMER or G5W-11020-MONOMER	PWY-5271	0	0	1000	0		EC-1.14.13.93
1.14.13.93-RXN_c_ST		CPD-693_c_ST + NADPH_c_ST + OXYGEN-MOLECULE_c_ST + PROTON_c_ST --> CPD-7234_c_ST + NADP_c_ST + WATER_c_ST	G5W-6741 or G5W-7823 or G5W-9241 or G5W-10474 or G5W-11020	G5W-6741 G5W-9241 G5W-7823 G5W-11020 G5W-10474	G5W-6741-MONOMER or G5W-7823-MONOMER or G5W-9241-MONOMER or G5W-10474-MONOMER or G5W-11020-MONOMER	PWY-5271	0	0	1000	0		EC-1.14.13.93
1.18.1.2-RXN_p_BS		NADP_p_BS + PROTON_p_BS + 2.0 Reduced-ferredoxins_p_BS <=> NADPH_p_BS + 2.0 Oxidized-ferredoxins_p_BS	G5W-6248 or G5W-6537 or G5W-7220 or G5W-7403 or G5W-8659 or G5W-9443 or G5W-10674	G5W-6248 G5W-8659 G5W-7220 G5W-7403 G5W-10674 G5W-9443 G5W-6537	G5W-6248-MONOMER or G5W-6537-MONOMER or G5W-7220-MONOMER or G5W-7403-MONOMER or G5W-8659-MONOMER or G5W-9443-MONOMER or G5W-10674-MONOMER	PWY-101	1	-1000	1000	0		EC-1.18.1.2
1.18.1.2-RXN_p_MP		NADP_p_MP + PROTON_p_MP + 2.0 Reduced-ferredoxins_p_MP <=> NADPH_p_MP + 2.0 Oxidized-ferredoxins_p_MP	G5W-6248 or G5W-6537 or G5W-7220 or G5W-7403 or G5W-8659 or G5W-9443 or G5W-10674	G5W-6537 G5W-8659 G5W-7220 G5W-7403 G5W-10674 G5W-9443 G5W-6248	G5W-6248-MONOMER or G5W-6537-MONOMER or G5W-7220-MONOMER or G5W-7403-MONOMER or G5W-8659-MONOMER or G5W-9443-MONOMER or G5W-10674-MONOMER	PWY-101	1	-1000	1000	0		EC-1.18.1.2
1.18.1.2-RXN_p_ST		NADP_p_ST + PROTON_p_ST + 2.0 Reduced-ferredoxins_p_ST <=> NADPH_p_ST + 2.0 Oxidized-ferredoxins_p_ST	G5W-6248 or G5W-6537 or G5W-7220 or G5W-7403 or G5W-8659 or G5W-9443 or G5W-10674	G5W-6537 G5W-8659 G5W-7403 G5W-6248 G5W-10674 G5W-9443 G5W-7220	G5W-6248-MONOMER or G5W-6537-MONOMER or G5W-7220-MONOMER or G5W-7403-MONOMER or G5W-8659-MONOMER or G5W-9443-MONOMER or G5W-10674-MONOMER	PWY-101	1	-1000	1000	0		EC-1.18.1.2
1.2.1.1-RXN_c_BS	Formaldehyde dehydrogenase (glutathione)	2.0 FORMALDEHYDE_c_BS + 2.0 GLUTATHIONE_c_BS + 2.0 NAD_c_BS --> 2.0 CPD-548_c_BS + 2.0 NADH_c_BS + 2.0 PROTON_c_BS	G5W-8420	G5W-8420	G5W-8420-MONOMER		0	0	1000	0		EC-1.2.1.1
1.2.1.1-RXN_c_MP	Formaldehyde dehydrogenase (glutathione)	2.0 FORMALDEHYDE_c_MP + 2.0 GLUTATHIONE_c_MP + 2.0 NAD_c_MP --> 2.0 CPD-548_c_MP + 2.0 NADH_c_MP + 2.0 PROTON_c_MP	G5W-8420	G5W-8420	G5W-8420-MONOMER		0	0	1000	0		EC-1.2.1.1
1.2.1.1-RXN_c_ST	Formaldehyde dehydrogenase (glutathione)	2.0 FORMALDEHYDE_c_ST + 2.0 GLUTATHIONE_c_ST + 2.0 NAD_c_ST --> 2.0 CPD-548_c_ST + 2.0 NADH_c_ST + 2.0 PROTON_c_ST	G5W-8420	G5W-8420	G5W-8420-MONOMER		0	0	1000	0		EC-1.2.1.1
1.2.1.13-RXN_p_BS		GAP_p_BS + NADP_p_BS + Pi_p_BS <=> DPG_p_BS + NADPH_p_BS + PROTON_p_BS	G5W-6805 or G5W-9586	G5W-9586 G5W-6805	G5W-6805-MONOMER or G5W-9586-MONOMER	CALVIN-PWY	0	-1000	0	0		EC-1.2.1.13
1.2.1.13-RXN_p_MP		GAP_p_MP + NADP_p_MP + Pi_p_MP <=> DPG_p_MP + NADPH_p_MP + PROTON_p_MP	G5W-6805 or G5W-9586	G5W-6805 G5W-9586	G5W-6805-MONOMER or G5W-9586-MONOMER	CALVIN-PWY	0	-1000	0	0		EC-1.2.1.13
1.2.1.13-RXN_p_ST		GAP_p_ST + NADP_p_ST + Pi_p_ST <=> DPG_p_ST + NADPH_p_ST + PROTON_p_ST	G5W-6805 or G5W-9586	G5W-9586 G5W-6805	G5W-6805-MONOMER or G5W-9586-MONOMER	CALVIN-PWY	0	-1000	0	0		EC-1.2.1.13
1.2.1.2-RXN_m_BS		FORMATE_m_BS + NAD_m_BS --> CARBON-DIOXIDE_m_BS + NADH_m_BS	G5W-7089 or G5W-10849 or G5W-11285	G5W-11285 G5W-10849 G5W-7089	G5W-7089-MONOMER or G5W-10849-MONOMER or G5W-11285-MONOMER		0	0	1000	0		EC-1.2.1.2
1.2.1.2-RXN_m_MP		FORMATE_m_MP + NAD_m_MP --> CARBON-DIOXIDE_m_MP + NADH_m_MP	G5W-7089 or G5W-10849 or G5W-11285	G5W-11285 G5W-10849 G5W-7089	G5W-7089-MONOMER or G5W-10849-MONOMER or G5W-11285-MONOMER		0	0	1000	0		EC-1.2.1.2
1.2.1.2-RXN_m_ST		FORMATE_m_ST + NAD_m_ST --> CARBON-DIOXIDE_m_ST + NADH_m_ST	G5W-7089 or G5W-10849 or G5W-11285	G5W-11285 G5W-10849 G5W-7089	G5W-7089-MONOMER or G5W-10849-MONOMER or G5W-11285-MONOMER		0	0	1000	0		EC-1.2.1.2
1.2.1.2-RXN_p_BS		FORMATE_p_BS + NAD_p_BS --> CARBON-DIOXIDE_p_BS + NADH_p_BS	G5W-7089 or G5W-10849 or G5W-11285	G5W-11285 G5W-10849 G5W-7089	G5W-7089-MONOMER or G5W-10849-MONOMER or G5W-11285-MONOMER		0	0	1000	0		EC-1.2.1.2
1.2.1.2-RXN_p_MP		FORMATE_p_MP + NAD_p_MP --> CARBON-DIOXIDE_p_MP + NADH_p_MP	G5W-7089 or G5W-10849 or G5W-11285	G5W-11285 G5W-10849 G5W-7089	G5W-7089-MONOMER or G5W-10849-MONOMER or G5W-11285-MONOMER		0	0	1000	0		EC-1.2.1.2
1.2.1.2-RXN_p_ST		FORMATE_p_ST + NAD_p_ST --> CARBON-DIOXIDE_p_ST + NADH_p_ST	G5W-7089 or G5W-10849 or G5W-11285	G5W-11285 G5W-10849 G5W-7089	G5W-7089-MONOMER or G5W-10849-MONOMER or G5W-11285-MONOMER		0	0	1000	0		EC-1.2.1.2
1.2.1.25-RXN_m_BS		2-KETO-ISOVALERATE_m_BS + CO-A_m_BS + NAD_m_BS --> CARBON-DIOXIDE_m_BS + ISOBUTYRYL-COA_m_BS + NADH_m_BS	G5W-6492 or G5W-8915	G5W-6492 G5W-8915	G5W-6492-MONOMER or G5W-8915-MONOMER	VALDEG-PWY	0	0	1000	0		EC-1.2.1.25
1.2.1.25-RXN_m_MP		2-KETO-ISOVALERATE_m_MP + CO-A_m_MP + NAD_m_MP --> CARBON-DIOXIDE_m_MP + ISOBUTYRYL-COA_m_MP + NADH_m_MP	G5W-6492 or G5W-8915	G5W-6492 G5W-8915	G5W-6492-MONOMER or G5W-8915-MONOMER	VALDEG-PWY	0	0	1000	0		EC-1.2.1.25
1.2.1.25-RXN_m_ST		2-KETO-ISOVALERATE_m_ST + CO-A_m_ST + NAD_m_ST --> CARBON-DIOXIDE_m_ST + ISOBUTYRYL-COA_m_ST + NADH_m_ST	G5W-6492 or G5W-8915	G5W-6492 G5W-8915	G5W-6492-MONOMER or G5W-8915-MONOMER	VALDEG-PWY	0	0	1000	0		EC-1.2.1.25
1.2.1.42-RXN_c_BS		NADH_c_BS + PALMITYL-COA_c_BS + PROTON_c_BS --> CO-A_c_BS + NAD_c_BS + PALMITALDEHYDE_c_BS	G5W-6975 or G5W-7232 or G5W-7436 or G5W-9899 or G5W-10225 or G5W-11010 or G5W-11413	G5W-11010 G5W-10225 G5W-7436 G5W-6975 G5W-7232 G5W-11413 G5W-9899	G5W-6975-MONOMER or G5W-7232-MONOMER or G5W-7436-MONOMER or G5W-9899-MONOMER or G5W-10225-MONOMER or G5W-11010-MONOMER or G5W-11413-MONOMER		0	0	1000	0		EC-1.2.1.42
1.2.1.42-RXN_c_MP		NADH_c_MP + PALMITYL-COA_c_MP + PROTON_c_MP --> CO-A_c_MP + NAD_c_MP + PALMITALDEHYDE_c_MP	G5W-6975 or G5W-7232 or G5W-7436 or G5W-9899 or G5W-10225 or G5W-11010 or G5W-11413	G5W-11010 G5W-10225 G5W-7436 G5W-6975 G5W-7232 G5W-11413 G5W-9899	G5W-6975-MONOMER or G5W-7232-MONOMER or G5W-7436-MONOMER or G5W-9899-MONOMER or G5W-10225-MONOMER or G5W-11010-MONOMER or G5W-11413-MONOMER		0	0	1000	0		EC-1.2.1.42
1.2.1.42-RXN_c_ST		NADH_c_ST + PALMITYL-COA_c_ST + PROTON_c_ST --> CO-A_c_ST + NAD_c_ST + PALMITALDEHYDE_c_ST	G5W-6975 or G5W-7232 or G5W-7436 or G5W-9899 or G5W-10225 or G5W-11010 or G5W-11413	G5W-11010 G5W-10225 G5W-7436 G5W-6975 G5W-7232 G5W-11413 G5W-9899	G5W-6975-MONOMER or G5W-7232-MONOMER or G5W-7436-MONOMER or G5W-9899-MONOMER or G5W-10225-MONOMER or G5W-11010-MONOMER or G5W-11413-MONOMER		0	0	1000	0		EC-1.2.1.42
1.2.1.65-RXN_c_BS		NAD_c_BS + SALICYLALDEHYDE_c_BS + WATER_c_BS --> CPD-110_c_BS + NADH_c_BS + 2.0 PROTON_c_BS					0	0	1000	0		EC-1.2.1.65
1.2.1.65-RXN_c_MP		NAD_c_MP + SALICYLALDEHYDE_c_MP + WATER_c_MP --> CPD-110_c_MP + NADH_c_MP + 2.0 PROTON_c_MP					0	0	1000	0		EC-1.2.1.65
1.2.1.65-RXN_c_ST		NAD_c_ST + SALICYLALDEHYDE_c_ST + WATER_c_ST --> CPD-110_c_ST + NADH_c_ST + 2.0 PROTON_c_ST					0	0	1000	0		EC-1.2.1.65
1.2.1.9-RXN_c_BS		GAP_c_BS + NADP_c_BS + WATER_c_BS --> G3P_c_BS + NADPH_c_BS + 2.0 PROTON_c_BS	G5W-6978	G5W-6978	G5W-6978-MONOMER	PWY-1042	0	0	1000	0		EC-1.2.1.9
1.2.1.9-RXN_c_MP		GAP_c_MP + NADP_c_MP + WATER_c_MP --> G3P_c_MP + NADPH_c_MP + 2.0 PROTON_c_MP	G5W-6978	G5W-6978	G5W-6978-MONOMER	PWY-1042	0	0	1000	0		EC-1.2.1.9
1.2.1.9-RXN_c_ST		GAP_c_ST + NADP_c_ST + WATER_c_ST --> G3P_c_ST + NADPH_c_ST + 2.0 PROTON_c_ST	G5W-6978	G5W-6978	G5W-6978-MONOMER	PWY-1042	0	0	1000	0		EC-1.2.1.9
1.2.3.14-RXN_c_BS		CPD-692_c_BS + OXYGEN-MOLECULE_c_BS + WATER_c_BS --> CPD-693_c_BS + HYDROGEN-PEROXIDE_c_BS + PROTON_c_BS				PWY-695	0	0	1000	0		EC-1.2.3.14
1.2.3.14-RXN_c_MP		CPD-692_c_MP + OXYGEN-MOLECULE_c_MP + WATER_c_MP --> CPD-693_c_MP + HYDROGEN-PEROXIDE_c_MP + PROTON_c_MP				PWY-695	0	0	1000	0		EC-1.2.3.14
1.2.3.14-RXN_c_ST		CPD-692_c_ST + OXYGEN-MOLECULE_c_ST + WATER_c_ST --> CPD-693_c_ST + HYDROGEN-PEROXIDE_c_ST + PROTON_c_ST				PWY-695	0	0	1000	0		EC-1.2.3.14
1.3.1.2-RXN_c_BS		DI-H-URACIL_c_BS + NADP_c_BS <=> NADPH_c_BS + PROTON_c_BS + URACIL_c_BS				PWY-3982	0	-1000	0	0		EC-1.3.1.2
1.3.1.2-RXN_c_MP		DI-H-URACIL_c_MP + NADP_c_MP <=> NADPH_c_MP + PROTON_c_MP + URACIL_c_MP				PWY-3982	0	-1000	0	0		EC-1.3.1.2
1.3.1.2-RXN_c_ST		DI-H-URACIL_c_ST + NADP_c_ST <=> NADPH_c_ST + PROTON_c_ST + URACIL_c_ST				PWY-3982	0	-1000	0	0		EC-1.3.1.2
1.3.3.9-RXN_c_BS		LOGANIN_c_BS + NADPH_c_BS + OXYGEN-MOLECULE_c_BS + PROTON_c_BS --> NADP_c_BS + SECOLOGANIN-CPD_c_BS + 2.0 WATER_c_BS	G5W-6247 or G5W-7007 or G5W-8867 or G5W-9987 or G5W-10160 or G5W-10586 or G5W-10694 or G5W-12465	G5W-10586 G5W-6247 G5W-9987 G5W-8867 G5W-7007 G5W-10160 G5W-10694 G5W-12465	G5W-6247-MONOMER or G5W-7007-MONOMER or G5W-8867-MONOMER or G5W-9987-MONOMER or G5W-10160-MONOMER or G5W-10586-MONOMER or G5W-10694-MONOMER or G5W-12465-MONOMER		0	0	1000	0		EC-1.3.3.9
1.3.3.9-RXN_c_MP		LOGANIN_c_MP + NADPH_c_MP + OXYGEN-MOLECULE_c_MP + PROTON_c_MP --> NADP_c_MP + SECOLOGANIN-CPD_c_MP + 2.0 WATER_c_MP	G5W-6247 or G5W-7007 or G5W-8867 or G5W-9987 or G5W-10160 or G5W-10586 or G5W-10694 or G5W-12465	G5W-7007 G5W-6247 G5W-9987 G5W-12465 G5W-10586 G5W-10160 G5W-10694 G5W-8867	G5W-6247-MONOMER or G5W-7007-MONOMER or G5W-8867-MONOMER or G5W-9987-MONOMER or G5W-10160-MONOMER or G5W-10586-MONOMER or G5W-10694-MONOMER or G5W-12465-MONOMER		0	0	1000	0		EC-1.3.3.9
1.3.3.9-RXN_c_ST		LOGANIN_c_ST + NADPH_c_ST + OXYGEN-MOLECULE_c_ST + PROTON_c_ST --> NADP_c_ST + SECOLOGANIN-CPD_c_ST + 2.0 WATER_c_ST	G5W-6247 or G5W-7007 or G5W-8867 or G5W-9987 or G5W-10160 or G5W-10586 or G5W-10694 or G5W-12465	G5W-7007 G5W-6247 G5W-9987 G5W-8867 G5W-10586 G5W-10160 G5W-10694 G5W-12465	G5W-6247-MONOMER or G5W-7007-MONOMER or G5W-8867-MONOMER or G5W-9987-MONOMER or G5W-10160-MONOMER or G5W-10586-MONOMER or G5W-10694-MONOMER or G5W-12465-MONOMER		0	0	1000	0		EC-1.3.3.9
1.3.7.3-RXN_c_BS		3Z-PHYCOERYTHROBILIN_c_BS + 2.0 Oxidized-ferredoxins_c_BS --> 1516-DIHYDROBILIVERDIN_c_BS + 2.0 PROTON_c_BS + 2.0 Reduced-ferredoxins_c_BS	G5W-12121	G5W-12121	G5W-12121-MONOMER		0	0	1000	0		EC-1.3.7.3
1.3.7.3-RXN_c_MP		3Z-PHYCOERYTHROBILIN_c_MP + 2.0 Oxidized-ferredoxins_c_MP --> 1516-DIHYDROBILIVERDIN_c_MP + 2.0 PROTON_c_MP + 2.0 Reduced-ferredoxins_c_MP	G5W-12121	G5W-12121	G5W-12121-MONOMER		0	0	1000	0		EC-1.3.7.3
1.3.7.3-RXN_c_ST		3Z-PHYCOERYTHROBILIN_c_ST + 2.0 Oxidized-ferredoxins_c_ST --> 1516-DIHYDROBILIVERDIN_c_ST + 2.0 PROTON_c_ST + 2.0 Reduced-ferredoxins_c_ST	G5W-12121	G5W-12121	G5W-12121-MONOMER		0	0	1000	0		EC-1.3.7.3
1.3.7.4-RXN_c_BS		3Z-PHYTOCHROMOBILIN_c_BS + 2.0 Oxidized-ferredoxins_c_BS <=> BILIVERDINE_c_BS + 2.0 PROTON_c_BS + 2.0 Reduced-ferredoxins_c_BS	G5W-8356	G5W-8356	G5W-8356-MONOMER	PWY-7170	0	-1000	0	0		EC-1.3.7.4
1.3.7.4-RXN_c_MP		3Z-PHYTOCHROMOBILIN_c_MP + 2.0 Oxidized-ferredoxins_c_MP <=> BILIVERDINE_c_MP + 2.0 PROTON_c_MP + 2.0 Reduced-ferredoxins_c_MP	G5W-8356	G5W-8356	G5W-8356-MONOMER	PWY-7170	0	-1000	0	0		EC-1.3.7.4
1.3.7.4-RXN_c_ST		3Z-PHYTOCHROMOBILIN_c_ST + 2.0 Oxidized-ferredoxins_c_ST <=> BILIVERDINE_c_ST + 2.0 PROTON_c_ST + 2.0 Reduced-ferredoxins_c_ST	G5W-8356	G5W-8356	G5W-8356-MONOMER	PWY-7170	0	-1000	0	0		EC-1.3.7.4
1.5.1.20-RXN_c_BS		5-METHYL-THF-GLU-N_c_BS + NAD_c_BS <=> METHYLENE-THF-GLU-N_c_BS + NADH_c_BS + PROTON_c_BS	G5W-10568	G5W-10568	G5W-10568-MONOMER	PWY-3841	0	-1000	0	0		EC-1.5.1.20
1.5.1.20-RXN_c_MP		5-METHYL-THF-GLU-N_c_MP + NAD_c_MP <=> METHYLENE-THF-GLU-N_c_MP + NADH_c_MP + PROTON_c_MP	G5W-10568	G5W-10568	G5W-10568-MONOMER	PWY-3841	0	-1000	0	0		EC-1.5.1.20
1.5.1.20-RXN_c_ST		5-METHYL-THF-GLU-N_c_ST + NAD_c_ST <=> METHYLENE-THF-GLU-N_c_ST + NADH_c_ST + PROTON_c_ST	G5W-10568	G5W-10568	G5W-10568-MONOMER	PWY-3841	0	-1000	0	0		EC-1.5.1.20
1.5.1.25-RXN-(NAD)_c_BS		NAD_c_BS + THIOMORPHOLINE-3-CARBOXYLATE_c_BS --> 34-DEHYDRO-14-THIOMORPHOLINE-3-CARBOXY_c_BS + NADH_c_BS + 2.0 PROTON_c_BS	G5W-11716	G5W-11716	G5W-11716-MONOMER		0	0	1000	0		EC-1.5.1.25
1.5.1.25-RXN-(NAD)_c_MP		NAD_c_MP + THIOMORPHOLINE-3-CARBOXYLATE_c_MP --> 34-DEHYDRO-14-THIOMORPHOLINE-3-CARBOXY_c_MP + NADH_c_MP + 2.0 PROTON_c_MP	G5W-11716	G5W-11716	G5W-11716-MONOMER		0	0	1000	0		EC-1.5.1.25
1.5.1.25-RXN-(NAD)_c_ST		NAD_c_ST + THIOMORPHOLINE-3-CARBOXYLATE_c_ST --> 34-DEHYDRO-14-THIOMORPHOLINE-3-CARBOXY_c_ST + NADH_c_ST + 2.0 PROTON_c_ST	G5W-11716	G5W-11716	G5W-11716-MONOMER		0	0	1000	0		EC-1.5.1.25
1.5.1.25-RXN-(NADP)_c_BS		NADP_c_BS + THIOMORPHOLINE-3-CARBOXYLATE_c_BS --> 34-DEHYDRO-14-THIOMORPHOLINE-3-CARBOXY_c_BS + NADPH_c_BS + 2.0 PROTON_c_BS	G5W-11716	G5W-11716	G5W-11716-MONOMER		0	0	1000	0		EC-1.5.1.25
1.5.1.25-RXN-(NADP)_c_MP		NADP_c_MP + THIOMORPHOLINE-3-CARBOXYLATE_c_MP --> 34-DEHYDRO-14-THIOMORPHOLINE-3-CARBOXY_c_MP + NADPH_c_MP + 2.0 PROTON_c_MP	G5W-11716	G5W-11716	G5W-11716-MONOMER		0	0	1000	0		EC-1.5.1.25
1.5.1.25-RXN-(NADP)_c_ST		NADP_c_ST + THIOMORPHOLINE-3-CARBOXYLATE_c_ST --> 34-DEHYDRO-14-THIOMORPHOLINE-3-CARBOXY_c_ST + NADPH_c_ST + 2.0 PROTON_c_ST	G5W-11716	G5W-11716	G5W-11716-MONOMER		0	0	1000	0		EC-1.5.1.25
1.5.1.8-RXN_c_BS		NADP_c_BS + SACCHAROPINE_c_BS + WATER_c_BS <=> 2-KETOGLUTARATE_c_BS + LYS_c_BS + NADPH_c_BS + PROTON_c_BS				LYSINE-DEG2-PWY	0	-1000	0	0		EC-1.5.1.8
1.5.1.8-RXN_c_MP		NADP_c_MP + SACCHAROPINE_c_MP + WATER_c_MP <=> 2-KETOGLUTARATE_c_MP + LYS_c_MP + NADPH_c_MP + PROTON_c_MP				LYSINE-DEG2-PWY	0	-1000	0	0		EC-1.5.1.8
1.5.1.8-RXN_c_ST		NADP_c_ST + SACCHAROPINE_c_ST + WATER_c_ST <=> 2-KETOGLUTARATE_c_ST + LYS_c_ST + NADPH_c_ST + PROTON_c_ST				LYSINE-DEG2-PWY	0	-1000	0	0		EC-1.5.1.8
1.5.1.9-RXN_c_BS		NAD_c_BS + SACCHAROPINE_c_BS + WATER_c_BS --> ALLYSINE_c_BS + GLT_c_BS + NADH_c_BS + PROTON_c_BS	G5W-6747 or G5W-7731	G5W-7731 G5W-6747	G5W-6747-MONOMER or G5W-7731-MONOMER	LYSINE-DEG2-PWY	0	0	1000	0		EC-1.5.1.9
1.5.1.9-RXN_c_MP		NAD_c_MP + SACCHAROPINE_c_MP + WATER_c_MP --> ALLYSINE_c_MP + GLT_c_MP + NADH_c_MP + PROTON_c_MP	G5W-6747 or G5W-7731	G5W-7731 G5W-6747	G5W-6747-MONOMER or G5W-7731-MONOMER	LYSINE-DEG2-PWY	0	0	1000	0		EC-1.5.1.9
1.5.1.9-RXN_c_ST		NAD_c_ST + SACCHAROPINE_c_ST + WATER_c_ST --> ALLYSINE_c_ST + GLT_c_ST + NADH_c_ST + PROTON_c_ST	G5W-6747 or G5W-7731	G5W-7731 G5W-6747	G5W-6747-MONOMER or G5W-7731-MONOMER	LYSINE-DEG2-PWY	0	0	1000	0		EC-1.5.1.9
1.5.5.1-RXN_m_BS		ETF-Reduced_m_BS + Ubiquinones_m_BS --> ETF-Oxidized_m_BS + PROTON_m_BS + Ubiquinols_m_BS	G5W-11119	G5W-11119	G5W-11119-MONOMER		0	0	1000	0		EC-1.5.5.1
1.5.5.1-RXN_m_MP		ETF-Reduced_m_MP + Ubiquinones_m_MP --> ETF-Oxidized_m_MP + PROTON_m_MP + Ubiquinols_m_MP	G5W-11119	G5W-11119	G5W-11119-MONOMER		0	0	1000	0		EC-1.5.5.1
1.5.5.1-RXN_m_ST		ETF-Reduced_m_ST + Ubiquinones_m_ST --> ETF-Oxidized_m_ST + PROTON_m_ST + Ubiquinols_m_ST	G5W-11119	G5W-11119	G5W-11119-MONOMER		0	0	1000	0		EC-1.5.5.1
1.6.5.4-RXN_x_BS		2.0 CPD-318_x_BS + NADH_x_BS --> 2.0 ASCORBATE_x_BS + NAD_x_BS + PROTON_x_BS	G5W-6268 or G5W-6306 or G5W-6430 or G5W-6542 or G5W-6592 or G5W-6687 or G5W-6993 or G5W-7080 or G5W-7563 or G5W-7931 or G5W-8483 or G5W-8947 or G5W-9316 or G5W-9558 or G5W-10185 or G5W-10814 or G5W-11024 or G5W-11069 or G5W-11093 or G5W-11504 or G5W-11518 or G5W-11544 or G5W-11745 or G5W-11800 or G5W-11901 or G5W-12085 or G5W-12418	G5W-6592 G5W-11745 G5W-6542 G5W-10185 G5W-11800 G5W-7563 G5W-11544 G5W-6268 G5W-8483 G5W-10814 G5W-11504 G5W-9558 G5W-6306 G5W-6430 G5W-9316 G5W-11069 G5W-12085 G5W-11518 G5W-7080 G5W-6687 G5W-7931 G5W-8947 G5W-6993 G5W-11093 G5W-12418 G5W-11901 G5W-11024	G5W-6268-MONOMER or G5W-6306-MONOMER or G5W-6430-MONOMER or G5W-6542-MONOMER or G5W-6592-MONOMER or G5W-6687-MONOMER or G5W-6993-MONOMER or G5W-7080-MONOMER or G5W-7563-MONOMER or G5W-7931-MONOMER or G5W-8483-MONOMER or G5W-8947-MONOMER or G5W-9316-MONOMER or G5W-9558-MONOMER or G5W-10185-MONOMER or G5W-10814-MONOMER or G5W-11024-MONOMER or G5W-11069-MONOMER or G5W-11093-MONOMER or G5W-11504-MONO…		0	0	1000	0		EC-1.6.5.4
1.6.5.4-RXN_x_MP		2.0 CPD-318_x_MP + NADH_x_MP --> 2.0 ASCORBATE_x_MP + NAD_x_MP + PROTON_x_MP	G5W-6268 or G5W-6306 or G5W-6430 or G5W-6542 or G5W-6592 or G5W-6687 or G5W-6993 or G5W-7080 or G5W-7563 or G5W-7931 or G5W-8483 or G5W-8947 or G5W-9316 or G5W-9558 or G5W-10185 or G5W-10814 or G5W-11024 or G5W-11069 or G5W-11093 or G5W-11504 or G5W-11518 or G5W-11544 or G5W-11745 or G5W-11800 or G5W-11901 or G5W-12085 or G5W-12418	G5W-11745 G5W-6542 G5W-11901 G5W-10185 G5W-11800 G5W-11544 G5W-10814 G5W-11504 G5W-9558 G5W-6306 G5W-6430 G5W-9316 G5W-12418 G5W-6687 G5W-12085 G5W-11518 G5W-6993 G5W-6268 G5W-11069 G5W-7931 G5W-8947 G5W-8483 G5W-7080 G5W-11093 G5W-6592 G5W-7563 G5W-11024	G5W-6268-MONOMER or G5W-6306-MONOMER or G5W-6430-MONOMER or G5W-6542-MONOMER or G5W-6592-MONOMER or G5W-6687-MONOMER or G5W-6993-MONOMER or G5W-7080-MONOMER or G5W-7563-MONOMER or G5W-7931-MONOMER or G5W-8483-MONOMER or G5W-8947-MONOMER or G5W-9316-MONOMER or G5W-9558-MONOMER or G5W-10185-MONOMER or G5W-10814-MONOMER or G5W-11024-MONOMER or G5W-11069-MONOMER or G5W-11093-MONOMER or G5W-11504-MONO…		0	0	1000	0		EC-1.6.5.4
1.6.5.4-RXN_x_ST		2.0 CPD-318_x_ST + NADH_x_ST --> 2.0 ASCORBATE_x_ST + NAD_x_ST + PROTON_x_ST	G5W-6268 or G5W-6306 or G5W-6430 or G5W-6542 or G5W-6592 or G5W-6687 or G5W-6993 or G5W-7080 or G5W-7563 or G5W-7931 or G5W-8483 or G5W-8947 or G5W-9316 or G5W-9558 or G5W-10185 or G5W-10814 or G5W-11024 or G5W-11069 or G5W-11093 or G5W-11504 or G5W-11518 or G5W-11544 or G5W-11745 or G5W-11800 or G5W-11901 or G5W-12085 or G5W-12418	G5W-6592 G5W-11745 G5W-6542 G5W-11901 G5W-10185 G5W-11800 G5W-11544 G5W-8483 G5W-10814 G5W-11504 G5W-9558 G5W-6306 G5W-6430 G5W-9316 G5W-11069 G5W-6993 G5W-11518 G5W-6268 G5W-6687 G5W-7931 G5W-8947 G5W-12085 G5W-7080 G5W-11093 G5W-12418 G5W-7563 G5W-11024	G5W-6268-MONOMER or G5W-6306-MONOMER or G5W-6430-MONOMER or G5W-6542-MONOMER or G5W-6592-MONOMER or G5W-6687-MONOMER or G5W-6993-MONOMER or G5W-7080-MONOMER or G5W-7563-MONOMER or G5W-7931-MONOMER or G5W-8483-MONOMER or G5W-8947-MONOMER or G5W-9316-MONOMER or G5W-9558-MONOMER or G5W-10185-MONOMER or G5W-10814-MONOMER or G5W-11024-MONOMER or G5W-11069-MONOMER or G5W-11093-MONOMER or G5W-11504-MONO…		0	0	1000	0		EC-1.6.5.4
1.8.3.5-RXN_c_BS		OXYGEN-MOLECULE_c_BS + S-PRENYL-L-CYSTEINE_c_BS + WATER_c_BS --> CYS_c_BS + HYDROGEN-PEROXIDE_c_BS + PRENAL_c_BS	G5W-10971	G5W-10971	G5W-10971-MONOMER		0	0	1000	0		EC-1.8.3.5
1.8.3.5-RXN_c_MP		OXYGEN-MOLECULE_c_MP + S-PRENYL-L-CYSTEINE_c_MP + WATER_c_MP --> CYS_c_MP + HYDROGEN-PEROXIDE_c_MP + PRENAL_c_MP	G5W-10971	G5W-10971	G5W-10971-MONOMER		0	0	1000	0		EC-1.8.3.5
1.8.3.5-RXN_c_ST		OXYGEN-MOLECULE_c_ST + S-PRENYL-L-CYSTEINE_c_ST + WATER_c_ST --> CYS_c_ST + HYDROGEN-PEROXIDE_c_ST + PRENAL_c_ST	G5W-10971	G5W-10971	G5W-10971-MONOMER		0	0	1000	0		EC-1.8.3.5
1.8.4.9-RXN_p_BS		AMP_p_BS + OXIDIZED-GLUTATHIONE_p_BS + 2.0 PROTON_p_BS + SO3_p_BS <=> APS_p_BS + 2.0 GLUTATHIONE_p_BS	G5W-10004	G5W-10004	G5W-10004-MONOMER	SULFMETII-PWY	0	-1000	0	0		EC-1.8.4.9
1.8.4.9-RXN_p_MP		AMP_p_MP + OXIDIZED-GLUTATHIONE_p_MP + 2.0 PROTON_p_MP + SO3_p_MP <=> APS_p_MP + 2.0 GLUTATHIONE_p_MP	G5W-10004	G5W-10004	G5W-10004-MONOMER	SULFMETII-PWY	0	-1000	0	0		EC-1.8.4.9
1.8.4.9-RXN_p_ST		AMP_p_ST + OXIDIZED-GLUTATHIONE_p_ST + 2.0 PROTON_p_ST + SO3_p_ST <=> APS_p_ST + 2.0 GLUTATHIONE_p_ST	G5W-10004	G5W-10004	G5W-10004-MONOMER	SULFMETII-PWY	0	-1000	0	0		EC-1.8.4.9
1.8.5.1-RXN_c_BS		2.0 GLUTATHIONE_c_BS + L-DEHYDRO-ASCORBATE_c_BS --> ASCORBATE_c_BS + OXIDIZED-GLUTATHIONE_c_BS + PROTON_c_BS	G5W-6239 or G5W-6592 or G5W-6953 or G5W-7762 or G5W-8351 or G5W-8467 or G5W-8483 or G5W-8562 or G5W-9020 or G5W-9517 or G5W-10721 or G5W-10950 or G5W-10984 or G5W-11076	G5W-9517 G5W-6592 G5W-6953 G5W-10721 G5W-8483 G5W-6239 G5W-8351 G5W-9020 G5W-7762 G5W-8467 G5W-8562 G5W-10950 G5W-10984 G5W-11076	G5W-6239-MONOMER or G5W-6592-MONOMER or G5W-6953-MONOMER or G5W-7762-MONOMER or G5W-8351-MONOMER or G5W-8467-MONOMER or G5W-8483-MONOMER or G5W-8562-MONOMER or G5W-9020-MONOMER or G5W-9517-MONOMER or G5W-10721-MONOMER or G5W-10950-MONOMER or G5W-10984-MONOMER or G5W-11076-MONOMER	PWY-2261	0	0	1000	0		EC-1.8.5.1
1.8.5.1-RXN_c_MP		2.0 GLUTATHIONE_c_MP + L-DEHYDRO-ASCORBATE_c_MP --> ASCORBATE_c_MP + OXIDIZED-GLUTATHIONE_c_MP + PROTON_c_MP	G5W-6239 or G5W-6592 or G5W-6953 or G5W-7762 or G5W-8351 or G5W-8467 or G5W-8483 or G5W-8562 or G5W-9020 or G5W-9517 or G5W-10721 or G5W-10950 or G5W-10984 or G5W-11076	G5W-9517 G5W-8351 G5W-6953 G5W-8562 G5W-10721 G5W-7762 G5W-6239 G5W-10950 G5W-9020 G5W-8483 G5W-8467 G5W-6592 G5W-10984 G5W-11076	G5W-6239-MONOMER or G5W-6592-MONOMER or G5W-6953-MONOMER or G5W-7762-MONOMER or G5W-8351-MONOMER or G5W-8467-MONOMER or G5W-8483-MONOMER or G5W-8562-MONOMER or G5W-9020-MONOMER or G5W-9517-MONOMER or G5W-10721-MONOMER or G5W-10950-MONOMER or G5W-10984-MONOMER or G5W-11076-MONOMER	PWY-2261	0	0	1000	0		EC-1.8.5.1
1.8.5.1-RXN_c_ST		2.0 GLUTATHIONE_c_ST + L-DEHYDRO-ASCORBATE_c_ST --> ASCORBATE_c_ST + OXIDIZED-GLUTATHIONE_c_ST + PROTON_c_ST	G5W-6239 or G5W-6592 or G5W-6953 or G5W-7762 or G5W-8351 or G5W-8467 or G5W-8483 or G5W-8562 or G5W-9020 or G5W-9517 or G5W-10721 or G5W-10950 or G5W-10984 or G5W-11076	G5W-9517 G5W-6592 G5W-6953 G5W-10721 G5W-8483 G5W-6239 G5W-8351 G5W-9020 G5W-7762 G5W-8467 G5W-8562 G5W-10950 G5W-10984 G5W-11076	G5W-6239-MONOMER or G5W-6592-MONOMER or G5W-6953-MONOMER or G5W-7762-MONOMER or G5W-8351-MONOMER or G5W-8467-MONOMER or G5W-8483-MONOMER or G5W-8562-MONOMER or G5W-9020-MONOMER or G5W-9517-MONOMER or G5W-10721-MONOMER or G5W-10950-MONOMER or G5W-10984-MONOMER or G5W-11076-MONOMER	PWY-2261	0	0	1000	0		EC-1.8.5.1
1.8.5.1-RXN_m_BS		2.0 GLUTATHIONE_m_BS + L-DEHYDRO-ASCORBATE_m_BS --> ASCORBATE_m_BS + OXIDIZED-GLUTATHIONE_m_BS + PROTON_m_BS	G5W-6239 or G5W-6592 or G5W-6953 or G5W-7762 or G5W-8351 or G5W-8467 or G5W-8483 or G5W-8562 or G5W-9020 or G5W-9517 or G5W-10721 or G5W-10950 or G5W-10984 or G5W-11076	G5W-9517 G5W-6592 G5W-6953 G5W-10950 G5W-10721 G5W-7762 G5W-6239 G5W-8351 G5W-11076 G5W-8483 G5W-8467 G5W-8562 G5W-10984 G5W-9020	G5W-6239-MONOMER or G5W-6592-MONOMER or G5W-6953-MONOMER or G5W-7762-MONOMER or G5W-8351-MONOMER or G5W-8467-MONOMER or G5W-8483-MONOMER or G5W-8562-MONOMER or G5W-9020-MONOMER or G5W-9517-MONOMER or G5W-10721-MONOMER or G5W-10950-MONOMER or G5W-10984-MONOMER or G5W-11076-MONOMER	PWY-2261	0	0	1000	0		EC-1.8.5.1
1.8.5.1-RXN_m_MP		2.0 GLUTATHIONE_m_MP + L-DEHYDRO-ASCORBATE_m_MP --> ASCORBATE_m_MP + OXIDIZED-GLUTATHIONE_m_MP + PROTON_m_MP	G5W-6239 or G5W-6592 or G5W-6953 or G5W-7762 or G5W-8351 or G5W-8467 or G5W-8483 or G5W-8562 or G5W-9020 or G5W-9517 or G5W-10721 or G5W-10950 or G5W-10984 or G5W-11076	G5W-9517 G5W-6953 G5W-8562 G5W-10721 G5W-10984 G5W-6239 G5W-8351 G5W-7762 G5W-9020 G5W-8483 G5W-8467 G5W-6592 G5W-10950 G5W-11076	G5W-6239-MONOMER or G5W-6592-MONOMER or G5W-6953-MONOMER or G5W-7762-MONOMER or G5W-8351-MONOMER or G5W-8467-MONOMER or G5W-8483-MONOMER or G5W-8562-MONOMER or G5W-9020-MONOMER or G5W-9517-MONOMER or G5W-10721-MONOMER or G5W-10950-MONOMER or G5W-10984-MONOMER or G5W-11076-MONOMER	PWY-2261	0	0	1000	0		EC-1.8.5.1
1.8.5.1-RXN_m_ST		2.0 GLUTATHIONE_m_ST + L-DEHYDRO-ASCORBATE_m_ST --> ASCORBATE_m_ST + OXIDIZED-GLUTATHIONE_m_ST + PROTON_m_ST	G5W-6239 or G5W-6592 or G5W-6953 or G5W-7762 or G5W-8351 or G5W-8467 or G5W-8483 or G5W-8562 or G5W-9020 or G5W-9517 or G5W-10721 or G5W-10950 or G5W-10984 or G5W-11076	G5W-9517 G5W-6592 G5W-6953 G5W-10721 G5W-7762 G5W-6239 G5W-8562 G5W-11076 G5W-8483 G5W-8467 G5W-8351 G5W-10950 G5W-10984 G5W-9020	G5W-6239-MONOMER or G5W-6592-MONOMER or G5W-6953-MONOMER or G5W-7762-MONOMER or G5W-8351-MONOMER or G5W-8467-MONOMER or G5W-8483-MONOMER or G5W-8562-MONOMER or G5W-9020-MONOMER or G5W-9517-MONOMER or G5W-10721-MONOMER or G5W-10950-MONOMER or G5W-10984-MONOMER or G5W-11076-MONOMER	PWY-2261	0	0	1000	0		EC-1.8.5.1
1.8.5.1-RXN_p_BS		2.0 GLUTATHIONE_p_BS + L-DEHYDRO-ASCORBATE_p_BS --> ASCORBATE_p_BS + OXIDIZED-GLUTATHIONE_p_BS + PROTON_p_BS	G5W-6239 or G5W-6592 or G5W-6953 or G5W-7762 or G5W-8351 or G5W-8467 or G5W-8483 or G5W-8562 or G5W-9020 or G5W-9517 or G5W-10721 or G5W-10950 or G5W-10984 or G5W-11076	G5W-9517 G5W-10984 G5W-6953 G5W-8562 G5W-10721 G5W-7762 G5W-6239 G5W-8351 G5W-9020 G5W-8483 G5W-8467 G5W-6592 G5W-10950 G5W-11076	G5W-6239-MONOMER or G5W-6592-MONOMER or G5W-6953-MONOMER or G5W-7762-MONOMER or G5W-8351-MONOMER or G5W-8467-MONOMER or G5W-8483-MONOMER or G5W-8562-MONOMER or G5W-9020-MONOMER or G5W-9517-MONOMER or G5W-10721-MONOMER or G5W-10950-MONOMER or G5W-10984-MONOMER or G5W-11076-MONOMER	PWY-2261	0	0	1000	0		EC-1.8.5.1
1.8.5.1-RXN_p_MP		2.0 GLUTATHIONE_p_MP + L-DEHYDRO-ASCORBATE_p_MP --> ASCORBATE_p_MP + OXIDIZED-GLUTATHIONE_p_MP + PROTON_p_MP	G5W-6239 or G5W-6592 or G5W-6953 or G5W-7762 or G5W-8351 or G5W-8467 or G5W-8483 or G5W-8562 or G5W-9020 or G5W-9517 or G5W-10721 or G5W-10950 or G5W-10984 or G5W-11076	G5W-9517 G5W-8351 G5W-10984 G5W-6953 G5W-10721 G5W-7762 G5W-6239 G5W-8562 G5W-9020 G5W-8483 G5W-8467 G5W-6592 G5W-10950 G5W-11076	G5W-6239-MONOMER or G5W-6592-MONOMER or G5W-6953-MONOMER or G5W-7762-MONOMER or G5W-8351-MONOMER or G5W-8467-MONOMER or G5W-8483-MONOMER or G5W-8562-MONOMER or G5W-9020-MONOMER or G5W-9517-MONOMER or G5W-10721-MONOMER or G5W-10950-MONOMER or G5W-10984-MONOMER or G5W-11076-MONOMER	PWY-2261	0	0	1000	0		EC-1.8.5.1
1.8.5.1-RXN_p_ST		2.0 GLUTATHIONE_p_ST + L-DEHYDRO-ASCORBATE_p_ST --> ASCORBATE_p_ST + OXIDIZED-GLUTATHIONE_p_ST + PROTON_p_ST	G5W-6239 or G5W-6592 or G5W-6953 or G5W-7762 or G5W-8351 or G5W-8467 or G5W-8483 or G5W-8562 or G5W-9020 or G5W-9517 or G5W-10721 or G5W-10950 or G5W-10984 or G5W-11076	G5W-9517 G5W-8351 G5W-10984 G5W-6953 G5W-10721 G5W-8483 G5W-6239 G5W-8562 G5W-9020 G5W-7762 G5W-8467 G5W-6592 G5W-10950 G5W-11076	G5W-6239-MONOMER or G5W-6592-MONOMER or G5W-6953-MONOMER or G5W-7762-MONOMER or G5W-8351-MONOMER or G5W-8467-MONOMER or G5W-8483-MONOMER or G5W-8562-MONOMER or G5W-9020-MONOMER or G5W-9517-MONOMER or G5W-10721-MONOMER or G5W-10950-MONOMER or G5W-10984-MONOMER or G5W-11076-MONOMER	PWY-2261	0	0	1000	0		EC-1.8.5.1
1.8.5.1-RXN_x_BS		2.0 GLUTATHIONE_x_BS + L-DEHYDRO-ASCORBATE_x_BS --> ASCORBATE_x_BS + OXIDIZED-GLUTATHIONE_x_BS + PROTON_x_BS	G5W-6239 or G5W-6592 or G5W-6953 or G5W-7762 or G5W-8351 or G5W-8467 or G5W-8483 or G5W-8562 or G5W-9020 or G5W-9517 or G5W-10721 or G5W-10950 or G5W-10984 or G5W-11076	G5W-9517 G5W-10984 G5W-6953 G5W-8562 G5W-10721 G5W-7762 G5W-6239 G5W-8351 G5W-9020 G5W-8483 G5W-8467 G5W-6592 G5W-10950 G5W-11076	G5W-6239-MONOMER or G5W-6592-MONOMER or G5W-6953-MONOMER or G5W-7762-MONOMER or G5W-8351-MONOMER or G5W-8467-MONOMER or G5W-8483-MONOMER or G5W-8562-MONOMER or G5W-9020-MONOMER or G5W-9517-MONOMER or G5W-10721-MONOMER or G5W-10950-MONOMER or G5W-10984-MONOMER or G5W-11076-MONOMER	PWY-2261	0	0	1000	0		EC-1.8.5.1
1.8.5.1-RXN_x_MP		2.0 GLUTATHIONE_x_MP + L-DEHYDRO-ASCORBATE_x_MP --> ASCORBATE_x_MP + OXIDIZED-GLUTATHIONE_x_MP + PROTON_x_MP	G5W-6239 or G5W-6592 or G5W-6953 or G5W-7762 or G5W-8351 or G5W-8467 or G5W-8483 or G5W-8562 or G5W-9020 or G5W-9517 or G5W-10721 or G5W-10950 or G5W-10984 or G5W-11076	G5W-9517 G5W-6953 G5W-8562 G5W-10721 G5W-10984 G5W-6239 G5W-8351 G5W-7762 G5W-9020 G5W-8483 G5W-8467 G5W-6592 G5W-10950 G5W-11076	G5W-6239-MONOMER or G5W-6592-MONOMER or G5W-6953-MONOMER or G5W-7762-MONOMER or G5W-8351-MONOMER or G5W-8467-MONOMER or G5W-8483-MONOMER or G5W-8562-MONOMER or G5W-9020-MONOMER or G5W-9517-MONOMER or G5W-10721-MONOMER or G5W-10950-MONOMER or G5W-10984-MONOMER or G5W-11076-MONOMER	PWY-2261	0	0	1000	0		EC-1.8.5.1
1.8.5.1-RXN_x_ST		2.0 GLUTATHIONE_x_ST + L-DEHYDRO-ASCORBATE_x_ST --> ASCORBATE_x_ST + OXIDIZED-GLUTATHIONE_x_ST + PROTON_x_ST	G5W-6239 or G5W-6592 or G5W-6953 or G5W-7762 or G5W-8351 or G5W-8467 or G5W-8483 or G5W-8562 or G5W-9020 or G5W-9517 or G5W-10721 or G5W-10950 or G5W-10984 or G5W-11076	G5W-9517 G5W-6592 G5W-6953 G5W-10950 G5W-10721 G5W-7762 G5W-6239 G5W-8562 G5W-11076 G5W-8483 G5W-8467 G5W-8351 G5W-10984 G5W-9020	G5W-6239-MONOMER or G5W-6592-MONOMER or G5W-6953-MONOMER or G5W-7762-MONOMER or G5W-8351-MONOMER or G5W-8467-MONOMER or G5W-8483-MONOMER or G5W-8562-MONOMER or G5W-9020-MONOMER or G5W-9517-MONOMER or G5W-10721-MONOMER or G5W-10950-MONOMER or G5W-10984-MONOMER or G5W-11076-MONOMER	PWY-2261	0	0	1000	0		EC-1.8.5.1
12-ALPHA-L-FUCOSIDASE-RXN_c_BS		CPD-8198_c_BS + WATER_c_BS --> L-Fucopyranoses_c_BS + METHYL-BETA-D-GALACTOSIDE_c_BS	G5W-10622 or G5W-12217	G5W-12217 G5W-10622	G5W-10622-MONOMER or G5W-12217-MONOMER		0	0	1000	0		EC-3.2.1.63
12-ALPHA-L-FUCOSIDASE-RXN_c_MP		CPD-8198_c_MP + WATER_c_MP --> L-Fucopyranoses_c_MP + METHYL-BETA-D-GALACTOSIDE_c_MP	G5W-10622 or G5W-12217	G5W-12217 G5W-10622	G5W-10622-MONOMER or G5W-12217-MONOMER		0	0	1000	0		EC-3.2.1.63
12-ALPHA-L-FUCOSIDASE-RXN_c_ST		CPD-8198_c_ST + WATER_c_ST --> L-Fucopyranoses_c_ST + METHYL-BETA-D-GALACTOSIDE_c_ST	G5W-10622 or G5W-12217	G5W-12217 G5W-10622	G5W-10622-MONOMER or G5W-12217-MONOMER		0	0	1000	0		EC-3.2.1.63
12-OXOPHYTODIENOATE-REDUCTASE-RXN_c_BS		CPD-730_c_BS + NADP_c_BS <=> CPD-729_c_BS + NADPH_c_BS + PROTON_c_BS	G5W-6531 or G5W-7120 or G5W-7321 or G5W-8071 or G5W-8103 or G5W-9108 or G5W-9247 or G5W-9249 or G5W-10125 or G5W-10464 or G5W-10683 or G5W-10736 or G5W-10739 or G5W-10911 or G5W-11520 or G5W-12293	G5W-10911 G5W-9108 G5W-7321 G5W-8103 G5W-10739 G5W-10464 G5W-11520 G5W-10736 G5W-6531 G5W-10125 G5W-8071 G5W-7120 G5W-9247 G5W-9249 G5W-10683 G5W-12293	G5W-6531-MONOMER or G5W-7120-MONOMER or G5W-7321-MONOMER or G5W-8071-MONOMER or G5W-8103-MONOMER or G5W-9108-MONOMER or G5W-9247-MONOMER or G5W-9249-MONOMER or G5W-10125-MONOMER or G5W-10464-MONOMER or G5W-10683-MONOMER or G5W-10736-MONOMER or G5W-10739-MONOMER or G5W-10911-MONOMER or G5W-11520-MONOMER or G5W-12293-MONOMER	PWY-735	0	-1000	0	0		EC-1.3.1.42
12-OXOPHYTODIENOATE-REDUCTASE-RXN_c_MP		CPD-730_c_MP + NADP_c_MP <=> CPD-729_c_MP + NADPH_c_MP + PROTON_c_MP	G5W-6531 or G5W-7120 or G5W-7321 or G5W-8071 or G5W-8103 or G5W-9108 or G5W-9247 or G5W-9249 or G5W-10125 or G5W-10464 or G5W-10683 or G5W-10736 or G5W-10739 or G5W-10911 or G5W-11520 or G5W-12293	G5W-10911 G5W-9108 G5W-7321 G5W-8103 G5W-10739 G5W-10464 G5W-11520 G5W-10736 G5W-6531 G5W-10125 G5W-8071 G5W-7120 G5W-9247 G5W-9249 G5W-10683 G5W-12293	G5W-6531-MONOMER or G5W-7120-MONOMER or G5W-7321-MONOMER or G5W-8071-MONOMER or G5W-8103-MONOMER or G5W-9108-MONOMER or G5W-9247-MONOMER or G5W-9249-MONOMER or G5W-10125-MONOMER or G5W-10464-MONOMER or G5W-10683-MONOMER or G5W-10736-MONOMER or G5W-10739-MONOMER or G5W-10911-MONOMER or G5W-11520-MONOMER or G5W-12293-MONOMER	PWY-735	0	-1000	0	0		EC-1.3.1.42
12-OXOPHYTODIENOATE-REDUCTASE-RXN_c_ST		CPD-730_c_ST + NADP_c_ST <=> CPD-729_c_ST + NADPH_c_ST + PROTON_c_ST	G5W-6531 or G5W-7120 or G5W-7321 or G5W-8071 or G5W-8103 or G5W-9108 or G5W-9247 or G5W-9249 or G5W-10125 or G5W-10464 or G5W-10683 or G5W-10736 or G5W-10739 or G5W-10911 or G5W-11520 or G5W-12293	G5W-10911 G5W-9108 G5W-7321 G5W-8103 G5W-10739 G5W-10464 G5W-11520 G5W-10736 G5W-6531 G5W-10125 G5W-8071 G5W-7120 G5W-9247 G5W-9249 G5W-10683 G5W-12293	G5W-6531-MONOMER or G5W-7120-MONOMER or G5W-7321-MONOMER or G5W-8071-MONOMER or G5W-8103-MONOMER or G5W-9108-MONOMER or G5W-9247-MONOMER or G5W-9249-MONOMER or G5W-10125-MONOMER or G5W-10464-MONOMER or G5W-10683-MONOMER or G5W-10736-MONOMER or G5W-10739-MONOMER or G5W-10911-MONOMER or G5W-11520-MONOMER or G5W-12293-MONOMER	PWY-735	0	-1000	0	0		EC-1.3.1.42
1TRANSKETO-RXN_p_BS		D-SEDOHEPTULOSE-7-P_p_BS + GAP_p_BS <=> RIBOSE-5P_p_BS + XYLULOSE-5-PHOSPHATE_p_BS	G5W-6543 or G5W-7361 or G5W-8972	G5W-7361 G5W-6543 G5W-8972	G5W-6543-MONOMER or G5W-7361-MONOMER or G5W-8972-MONOMER	NONOXIPENT-PWY|PWY-5723|CALVIN-PWY	1	-1000	1000	0		EC-2.2.1.1
1TRANSKETO-RXN_p_MP		D-SEDOHEPTULOSE-7-P_p_MP + GAP_p_MP <=> RIBOSE-5P_p_MP + XYLULOSE-5-PHOSPHATE_p_MP	G5W-6543 or G5W-7361 or G5W-8972	G5W-7361 G5W-8972 G5W-6543	G5W-6543-MONOMER or G5W-7361-MONOMER or G5W-8972-MONOMER	NONOXIPENT-PWY|PWY-5723|CALVIN-PWY	1	-1000	1000	0		EC-2.2.1.1
1TRANSKETO-RXN_p_ST		D-SEDOHEPTULOSE-7-P_p_ST + GAP_p_ST <=> RIBOSE-5P_p_ST + XYLULOSE-5-PHOSPHATE_p_ST	G5W-6543 or G5W-7361 or G5W-8972	G5W-7361 G5W-8972 G5W-6543	G5W-6543-MONOMER or G5W-7361-MONOMER or G5W-8972-MONOMER	NONOXIPENT-PWY|PWY-5723|CALVIN-PWY	1	-1000	1000	0		EC-2.2.1.1
2-AMINOADIPATE-AMINOTRANSFERASE-RXN_c_BS		2-KETOGLUTARATE_c_BS + CPD-468_c_BS --> 2K-ADIPATE_c_BS + GLT_c_BS				LYSINE-DEG2-PWY	0	0	1000	0		EC-2.6.1.39
2-AMINOADIPATE-AMINOTRANSFERASE-RXN_c_MP		2-KETOGLUTARATE_c_MP + CPD-468_c_MP --> 2K-ADIPATE_c_MP + GLT_c_MP				LYSINE-DEG2-PWY	0	0	1000	0		EC-2.6.1.39
2-AMINOADIPATE-AMINOTRANSFERASE-RXN_c_ST		2-KETOGLUTARATE_c_ST + CPD-468_c_ST --> 2K-ADIPATE_c_ST + GLT_c_ST				LYSINE-DEG2-PWY	0	0	1000	0		EC-2.6.1.39
2-CARBOXY-D-ARABINITOL-1-PHOSPHATASE-RXN_c_BS		2-CARBOXY-D-ARABINITOL-1-PHOSPHATASE_c_BS + WATER_c_BS --> 2-CARBOXY-D-ARABINITOL_c_BS + Pi_c_BS	G5W-6874 or G5W-7852 or G5W-9829 or G5W-11036	G5W-7852 G5W-11036 G5W-9829 G5W-6874	G5W-6874-MONOMER or G5W-7852-MONOMER or G5W-9829-MONOMER or G5W-11036-MONOMER	PWYQT-4433	0	0	1000	0		EC-3.1.3.63
2-CARBOXY-D-ARABINITOL-1-PHOSPHATASE-RXN_c_MP		2-CARBOXY-D-ARABINITOL-1-PHOSPHATASE_c_MP + WATER_c_MP --> 2-CARBOXY-D-ARABINITOL_c_MP + Pi_c_MP	G5W-6874 or G5W-7852 or G5W-9829 or G5W-11036	G5W-7852 G5W-11036 G5W-9829 G5W-6874	G5W-6874-MONOMER or G5W-7852-MONOMER or G5W-9829-MONOMER or G5W-11036-MONOMER	PWYQT-4433	0	0	1000	0		EC-3.1.3.63
2-CARBOXY-D-ARABINITOL-1-PHOSPHATASE-RXN_c_ST		2-CARBOXY-D-ARABINITOL-1-PHOSPHATASE_c_ST + WATER_c_ST --> 2-CARBOXY-D-ARABINITOL_c_ST + Pi_c_ST	G5W-6874 or G5W-7852 or G5W-9829 or G5W-11036	G5W-11036 G5W-7852 G5W-9829 G5W-6874	G5W-6874-MONOMER or G5W-7852-MONOMER or G5W-9829-MONOMER or G5W-11036-MONOMER	PWYQT-4433	0	0	1000	0		EC-3.1.3.63
2-DEHYDROPANTOATE-REDUCT-RXN_c_BS		L-PANTOATE_c_BS + NADP_c_BS <=> 2-DEHYDROPANTOATE_c_BS + NADPH_c_BS + PROTON_c_BS				PANTO-PWY	0	-1000	0	0		EC-1.1.1.169
2-DEHYDROPANTOATE-REDUCT-RXN_c_MP		L-PANTOATE_c_MP + NADP_c_MP <=> 2-DEHYDROPANTOATE_c_MP + NADPH_c_MP + PROTON_c_MP				PANTO-PWY	0	-1000	0	0		EC-1.1.1.169
2-DEHYDROPANTOATE-REDUCT-RXN_c_ST		L-PANTOATE_c_ST + NADP_c_ST <=> 2-DEHYDROPANTOATE_c_ST + NADPH_c_ST + PROTON_c_ST				PANTO-PWY	0	-1000	0	0		EC-1.1.1.169
2-HEXADECENAL-REDUCTASE-RXN_c_BS		NADP_c_BS + PALMITALDEHYDE_c_BS --> CPD-292_c_BS + NADPH_c_BS + PROTON_c_BS	G5W-12202	G5W-12202	G5W-12202-MONOMER		0	0	1000	0		EC-1.3.1.27
2-HEXADECENAL-REDUCTASE-RXN_c_MP		NADP_c_MP + PALMITALDEHYDE_c_MP --> CPD-292_c_MP + NADPH_c_MP + PROTON_c_MP	G5W-12202	G5W-12202	G5W-12202-MONOMER		0	0	1000	0		EC-1.3.1.27
2-HEXADECENAL-REDUCTASE-RXN_c_ST		NADP_c_ST + PALMITALDEHYDE_c_ST --> CPD-292_c_ST + NADPH_c_ST + PROTON_c_ST	G5W-12202	G5W-12202	G5W-12202-MONOMER		0	0	1000	0		EC-1.3.1.27
2-ISOPROPYLMALATESYN-RXN_p_BS		2-KETO-ISOVALERATE_p_BS + ACETYL-COA_p_BS + WATER_p_BS --> 3-CARBOXY-3-HYDROXY-ISOCAPROATE_p_BS + CO-A_p_BS + PROTON_p_BS	G5W-6398 or G5W-8463	G5W-6398 G5W-8463	G5W-6398-MONOMER or G5W-8463-MONOMER	LEUSYN-PWY	0	0	1000	0		EC-2.3.3.13
2-ISOPROPYLMALATESYN-RXN_p_MP		2-KETO-ISOVALERATE_p_MP + ACETYL-COA_p_MP + WATER_p_MP --> 3-CARBOXY-3-HYDROXY-ISOCAPROATE_p_MP + CO-A_p_MP + PROTON_p_MP	G5W-6398 or G5W-8463	G5W-6398 G5W-8463	G5W-6398-MONOMER or G5W-8463-MONOMER	LEUSYN-PWY	0	0	1000	0		EC-2.3.3.13
2-ISOPROPYLMALATESYN-RXN_p_ST		2-KETO-ISOVALERATE_p_ST + ACETYL-COA_p_ST + WATER_p_ST --> 3-CARBOXY-3-HYDROXY-ISOCAPROATE_p_ST + CO-A_p_ST + PROTON_p_ST	G5W-6398 or G5W-8463	G5W-6398 G5W-8463	G5W-6398-MONOMER or G5W-8463-MONOMER	LEUSYN-PWY	0	0	1000	0		EC-2.3.3.13
2-KETO-ADIPATE-DEHYDROG-RXN_c_BS		2K-ADIPATE_c_BS + CO-A_c_BS + NAD_c_BS --> CARBON-DIOXIDE_c_BS + GLUTARYL-COA_c_BS + NADH_c_BS				LYSINE-DEG2-PWY	0	0	1000	0
2-KETO-ADIPATE-DEHYDROG-RXN_c_MP		2K-ADIPATE_c_MP + CO-A_c_MP + NAD_c_MP --> CARBON-DIOXIDE_c_MP + GLUTARYL-COA_c_MP + NADH_c_MP				LYSINE-DEG2-PWY	0	0	1000	0
2-KETO-ADIPATE-DEHYDROG-RXN_c_ST		2K-ADIPATE_c_ST + CO-A_c_ST + NAD_c_ST --> CARBON-DIOXIDE_c_ST + GLUTARYL-COA_c_ST + NADH_c_ST				LYSINE-DEG2-PWY	0	0	1000	0
2-KETOGLUTARATE_xc_BS		2-KETOGLUTARATE_x_BS <=> 2-KETOGLUTARATE_c_BS					1	-1000	1000	0
2-KETOGLUTARATE_xc_MP		2-KETOGLUTARATE_x_MP <=> 2-KETOGLUTARATE_c_MP					1	-1000	1000	0
2-KETOGLUTARATE_xc_ST		2-KETOGLUTARATE_x_ST <=> 2-KETOGLUTARATE_c_ST					1	-1000	1000	0
2-OCTAPRENYL-6-OHPHENOL-METHY-RXN_c_BS	2-octaprenyl-6-hydroxyphenyl methylase	2-OCTAPRENYL-6-HYDROXYPHENOL_c_BS + S-ADENOSYLMETHIONINE_c_BS --> 2-OCTAPRENYL-6-METHOXYPHENOL_c_BS + ADENOSYL-HOMO-CYS_c_BS + PROTON_c_BS					0	0	1000	0		EC-2.1.1.222
2-OCTAPRENYL-6-OHPHENOL-METHY-RXN_c_MP	2-octaprenyl-6-hydroxyphenyl methylase	2-OCTAPRENYL-6-HYDROXYPHENOL_c_MP + S-ADENOSYLMETHIONINE_c_MP --> 2-OCTAPRENYL-6-METHOXYPHENOL_c_MP + ADENOSYL-HOMO-CYS_c_MP + PROTON_c_MP					0	0	1000	0		EC-2.1.1.222
2-OCTAPRENYL-6-OHPHENOL-METHY-RXN_c_ST	2-octaprenyl-6-hydroxyphenyl methylase	2-OCTAPRENYL-6-HYDROXYPHENOL_c_ST + S-ADENOSYLMETHIONINE_c_ST --> 2-OCTAPRENYL-6-METHOXYPHENOL_c_ST + ADENOSYL-HOMO-CYS_c_ST + PROTON_c_ST					0	0	1000	0		EC-2.1.1.222
2-OCTAPRENYL-METHOXY-BENZOQ-METH-RXN_c_BS		OCTAPRENYL-METHOXY-BENZOQUINONE_c_BS + S-ADENOSYLMETHIONINE_c_BS --> ADENOSYL-HOMO-CYS_c_BS + OCTAPRENYL-METHYL-METHOXY-BENZQ_c_BS + PROTON_c_BS					0	0	1000	0		EC-2.1.1.201
2-OCTAPRENYL-METHOXY-BENZOQ-METH-RXN_c_MP		OCTAPRENYL-METHOXY-BENZOQUINONE_c_MP + S-ADENOSYLMETHIONINE_c_MP --> ADENOSYL-HOMO-CYS_c_MP + OCTAPRENYL-METHYL-METHOXY-BENZQ_c_MP + PROTON_c_MP					0	0	1000	0		EC-2.1.1.201
2-OCTAPRENYL-METHOXY-BENZOQ-METH-RXN_c_ST		OCTAPRENYL-METHOXY-BENZOQUINONE_c_ST + S-ADENOSYLMETHIONINE_c_ST --> ADENOSYL-HOMO-CYS_c_ST + OCTAPRENYL-METHYL-METHOXY-BENZQ_c_ST + PROTON_c_ST					0	0	1000	0		EC-2.1.1.201
2-OCTAPRENYLPHENOL-HYDROX-RXN_c_BS		2-OCTAPRENYLPHENOL_c_BS + NADPH_c_BS + OXYGEN-MOLECULE_c_BS + PROTON_c_BS --> 2-OCTAPRENYL-6-HYDROXYPHENOL_c_BS + NADP_c_BS + WATER_c_BS	G5W-12036	G5W-12036	G5W-12036-MONOMER		0	0	1000	0		EC-1.14.13
2-OCTAPRENYLPHENOL-HYDROX-RXN_c_MP		2-OCTAPRENYLPHENOL_c_MP + NADPH_c_MP + OXYGEN-MOLECULE_c_MP + PROTON_c_MP --> 2-OCTAPRENYL-6-HYDROXYPHENOL_c_MP + NADP_c_MP + WATER_c_MP	G5W-12036	G5W-12036	G5W-12036-MONOMER		0	0	1000	0		EC-1.14.13
2-OCTAPRENYLPHENOL-HYDROX-RXN_c_ST		2-OCTAPRENYLPHENOL_c_ST + NADPH_c_ST + OXYGEN-MOLECULE_c_ST + PROTON_c_ST --> 2-OCTAPRENYL-6-HYDROXYPHENOL_c_ST + NADP_c_ST + WATER_c_ST	G5W-12036	G5W-12036	G5W-12036-MONOMER		0	0	1000	0		EC-1.14.13
2-OH-6-OXOHEPTA-2-4-DIENOATE-HYDR-RXN_c_BS		2H6OH2-4DIENOATE_c_BS + WATER_c_BS --> ACET_c_BS + OXOPENTENOATE_c_BS + PROTON_c_BS	G5W-11785	G5W-11785	G5W-11785-MONOMER		0	0	1000	0		EC-3.7.1
2-OH-6-OXOHEPTA-2-4-DIENOATE-HYDR-RXN_c_MP		2H6OH2-4DIENOATE_c_MP + WATER_c_MP --> ACET_c_MP + OXOPENTENOATE_c_MP + PROTON_c_MP	G5W-11785	G5W-11785	G5W-11785-MONOMER		0	0	1000	0		EC-3.7.1
2-OH-6-OXOHEPTA-2-4-DIENOATE-HYDR-RXN_c_ST		2H6OH2-4DIENOATE_c_ST + WATER_c_ST --> ACET_c_ST + OXOPENTENOATE_c_ST + PROTON_c_ST	G5W-11785	G5W-11785	G5W-11785-MONOMER		0	0	1000	0		EC-3.7.1
2.1.1.103-RXN_c_BS		PHOSPHORYL-ETHANOLAMINE_c_BS + S-ADENOSYLMETHIONINE_c_BS --> ADENOSYL-HOMO-CYS_c_BS + CPD-406_c_BS + PROTON_c_BS	G5W-6380 or G5W-7253 or G5W-8593 or G5W-10886 or G5W-11186 or G5W-11400 or G5W-12318	G5W-11186 G5W-6380 G5W-12318 G5W-8593 G5W-7253 G5W-11400 G5W-10886	G5W-6380-MONOMER or G5W-7253-MONOMER or G5W-8593-MONOMER or G5W-10886-MONOMER or G5W-11186-MONOMER or G5W-11400-MONOMER or G5W-12318-MONOMER	PWY4FS-4|PWY4FS-3|PWY-3385|PWY4FS-2	0	0	1000	0		EC-2.1.1.103
2.1.1.103-RXN_c_MP		PHOSPHORYL-ETHANOLAMINE_c_MP + S-ADENOSYLMETHIONINE_c_MP --> ADENOSYL-HOMO-CYS_c_MP + CPD-406_c_MP + PROTON_c_MP	G5W-6380 or G5W-7253 or G5W-8593 or G5W-10886 or G5W-11186 or G5W-11400 or G5W-12318	G5W-11186 G5W-6380 G5W-12318 G5W-8593 G5W-7253 G5W-11400 G5W-10886	G5W-6380-MONOMER or G5W-7253-MONOMER or G5W-8593-MONOMER or G5W-10886-MONOMER or G5W-11186-MONOMER or G5W-11400-MONOMER or G5W-12318-MONOMER	PWY4FS-4|PWY4FS-3|PWY-3385|PWY4FS-2	0	0	1000	0		EC-2.1.1.103
2.1.1.103-RXN_c_ST		PHOSPHORYL-ETHANOLAMINE_c_ST + S-ADENOSYLMETHIONINE_c_ST --> ADENOSYL-HOMO-CYS_c_ST + CPD-406_c_ST + PROTON_c_ST	G5W-6380 or G5W-7253 or G5W-8593 or G5W-10886 or G5W-11186 or G5W-11400 or G5W-12318	G5W-11186 G5W-6380 G5W-12318 G5W-8593 G5W-7253 G5W-11400 G5W-10886	G5W-6380-MONOMER or G5W-7253-MONOMER or G5W-8593-MONOMER or G5W-10886-MONOMER or G5W-11186-MONOMER or G5W-11400-MONOMER or G5W-12318-MONOMER	PWY4FS-4|PWY4FS-3|PWY-3385|PWY4FS-2	0	0	1000	0		EC-2.1.1.103
2.1.1.114-RXN_c_BS	hexaprenyldihydroxybenzoate methyltransferase	3-HEXAPRENYL-45-DIHYDROXYBENZOATE_c_BS + S-ADENOSYLMETHIONINE_c_BS --> 3-HEXAPRENYL-4-HYDROXY-5-METHOXYBENZOATE_c_BS + ADENOSYL-HOMO-CYS_c_BS + PROTON_c_BS	G5W-8396 or G5W-8743 or G5W-8791	G5W-8791 G5W-8396 G5W-8743	G5W-8396-MONOMER or G5W-8743-MONOMER or G5W-8791-MONOMER		0	0	1000	0		EC-2.1.1.114
2.1.1.114-RXN_c_MP	hexaprenyldihydroxybenzoate methyltransferase	3-HEXAPRENYL-45-DIHYDROXYBENZOATE_c_MP + S-ADENOSYLMETHIONINE_c_MP --> 3-HEXAPRENYL-4-HYDROXY-5-METHOXYBENZOATE_c_MP + ADENOSYL-HOMO-CYS_c_MP + PROTON_c_MP	G5W-8396 or G5W-8743 or G5W-8791	G5W-8791 G5W-8396 G5W-8743	G5W-8396-MONOMER or G5W-8743-MONOMER or G5W-8791-MONOMER		0	0	1000	0		EC-2.1.1.114
2.1.1.114-RXN_c_ST	hexaprenyldihydroxybenzoate methyltransferase	3-HEXAPRENYL-45-DIHYDROXYBENZOATE_c_ST + S-ADENOSYLMETHIONINE_c_ST --> 3-HEXAPRENYL-4-HYDROXY-5-METHOXYBENZOATE_c_ST + ADENOSYL-HOMO-CYS_c_ST + PROTON_c_ST	G5W-8396 or G5W-8743 or G5W-8791	G5W-8396 G5W-8791 G5W-8743	G5W-8396-MONOMER or G5W-8743-MONOMER or G5W-8791-MONOMER		0	0	1000	0		EC-2.1.1.114
2.1.1.139-RXN_c_BS		3-DEMETHYLSTAUROSPORINE_c_BS + S-ADENOSYLMETHIONINE_c_BS --> ADENOSYL-HOMO-CYS_c_BS + 2.0 PROTON_c_BS + STAUROSPORINE_c_BS	G5W-7815 or G5W-8571 or G5W-8934	G5W-7815 G5W-8934 G5W-8571	G5W-7815-MONOMER or G5W-8571-MONOMER or G5W-8934-MONOMER		0	0	1000	0		EC-2.1.1.139
2.1.1.139-RXN_c_MP		3-DEMETHYLSTAUROSPORINE_c_MP + S-ADENOSYLMETHIONINE_c_MP --> ADENOSYL-HOMO-CYS_c_MP + 2.0 PROTON_c_MP + STAUROSPORINE_c_MP	G5W-7815 or G5W-8571 or G5W-8934	G5W-7815 G5W-8934 G5W-8571	G5W-7815-MONOMER or G5W-8571-MONOMER or G5W-8934-MONOMER		0	0	1000	0		EC-2.1.1.139
2.1.1.139-RXN_c_ST		3-DEMETHYLSTAUROSPORINE_c_ST + S-ADENOSYLMETHIONINE_c_ST --> ADENOSYL-HOMO-CYS_c_ST + 2.0 PROTON_c_ST + STAUROSPORINE_c_ST	G5W-7815 or G5W-8571 or G5W-8934	G5W-7815 G5W-8934 G5W-8571	G5W-7815-MONOMER or G5W-8571-MONOMER or G5W-8934-MONOMER		0	0	1000	0		EC-2.1.1.139
2.1.1.140-RXN_c_BS		S-ADENOSYLMETHIONINE_c_BS + S-COCLAURINE_c_BS --> ADENOSYL-HOMO-CYS_c_BS + PROTON_c_BS + S-N-METHYLCOCLAURINE_c_BS	G5W-7788	G5W-7788	G5W-7788-MONOMER		0	0	1000	0		EC-2.1.1.140
2.1.1.140-RXN_c_MP		S-ADENOSYLMETHIONINE_c_MP + S-COCLAURINE_c_MP --> ADENOSYL-HOMO-CYS_c_MP + PROTON_c_MP + S-N-METHYLCOCLAURINE_c_MP	G5W-7788	G5W-7788	G5W-7788-MONOMER		0	0	1000	0		EC-2.1.1.140
2.1.1.140-RXN_c_ST		S-ADENOSYLMETHIONINE_c_ST + S-COCLAURINE_c_ST --> ADENOSYL-HOMO-CYS_c_ST + PROTON_c_ST + S-N-METHYLCOCLAURINE_c_ST	G5W-7788	G5W-7788	G5W-7788-MONOMER		0	0	1000	0		EC-2.1.1.140
2.1.1.142-RXN_c_BS		CYCLOARTENOL_c_BS + S-ADENOSYLMETHIONINE_c_BS --> 24R-24-METHYLCYCLOARTA-825-DIEN-3-BET_c_BS + ADENOSYL-HOMO-CYS_c_BS + PROTON_c_BS	G5W-9534	G5W-9534	G5W-9534-MONOMER		0	0	1000	0		EC-2.1.1.142
2.1.1.142-RXN_c_MP		CYCLOARTENOL_c_MP + S-ADENOSYLMETHIONINE_c_MP --> 24R-24-METHYLCYCLOARTA-825-DIEN-3-BET_c_MP + ADENOSYL-HOMO-CYS_c_MP + PROTON_c_MP	G5W-9534	G5W-9534	G5W-9534-MONOMER		0	0	1000	0		EC-2.1.1.142
2.1.1.142-RXN_c_ST		CYCLOARTENOL_c_ST + S-ADENOSYLMETHIONINE_c_ST --> 24R-24-METHYLCYCLOARTA-825-DIEN-3-BET_c_ST + ADENOSYL-HOMO-CYS_c_ST + PROTON_c_ST	G5W-9534	G5W-9534	G5W-9534-MONOMER		0	0	1000	0		EC-2.1.1.142
2.1.1.143-RXN_c_BS		CPD-4101_c_BS + S-ADENOSYLMETHIONINE_c_BS --> ADENOSYL-HOMO-CYS_c_BS + CPD-4124_c_BS + PROTON_c_BS	G5W-9441 or G5W-9534	G5W-9441 G5W-9534	G5W-9441-MONOMER or G5W-9534-MONOMER	PWY-2541	0	0	1000	0		EC-2.1.1.143
2.1.1.143-RXN_c_MP		CPD-4101_c_MP + S-ADENOSYLMETHIONINE_c_MP --> ADENOSYL-HOMO-CYS_c_MP + CPD-4124_c_MP + PROTON_c_MP	G5W-9441 or G5W-9534	G5W-9441 G5W-9534	G5W-9441-MONOMER or G5W-9534-MONOMER	PWY-2541	0	0	1000	0		EC-2.1.1.143
2.1.1.143-RXN_c_ST		CPD-4101_c_ST + S-ADENOSYLMETHIONINE_c_ST --> ADENOSYL-HOMO-CYS_c_ST + CPD-4124_c_ST + PROTON_c_ST	G5W-9441 or G5W-9534	G5W-9441 G5W-9534	G5W-9441-MONOMER or G5W-9534-MONOMER	PWY-2541	0	0	1000	0		EC-2.1.1.143
2.1.1.145-RXN_c_BS		CPD-225_c_BS + S-ADENOSYLMETHIONINE_c_BS --> ADENOSYL-HOMO-CYS_c_BS + E-2-METHOXYCARBONYLMETHYLBUTENEDIOAT_c_BS	G5W-7860 or G5W-10514 or G5W-12094	G5W-10514 G5W-12094 G5W-7860	G5W-7860-MONOMER or G5W-10514-MONOMER or G5W-12094-MONOMER		0	0	1000	0		EC-2.1.1.145
2.1.1.145-RXN_c_MP		CPD-225_c_MP + S-ADENOSYLMETHIONINE_c_MP --> ADENOSYL-HOMO-CYS_c_MP + E-2-METHOXYCARBONYLMETHYLBUTENEDIOAT_c_MP	G5W-7860 or G5W-10514 or G5W-12094	G5W-10514 G5W-12094 G5W-7860	G5W-7860-MONOMER or G5W-10514-MONOMER or G5W-12094-MONOMER		0	0	1000	0		EC-2.1.1.145
2.1.1.145-RXN_c_ST		CPD-225_c_ST + S-ADENOSYLMETHIONINE_c_ST --> ADENOSYL-HOMO-CYS_c_ST + E-2-METHOXYCARBONYLMETHYLBUTENEDIOAT_c_ST	G5W-7860 or G5W-10514 or G5W-12094	G5W-10514 G5W-12094 G5W-7860	G5W-7860-MONOMER or G5W-10514-MONOMER or G5W-12094-MONOMER		0	0	1000	0		EC-2.1.1.145
2.1.1.64-RXN_c_BS		CPD-7158_c_BS + S-ADENOSYLMETHIONINE_c_BS --> ADENOSYL-HOMO-CYS_c_BS + CPD-9957_c_BS + PROTON_c_BS					0	0	1000	0		EC-2.1.1.64
2.1.1.64-RXN_c_MP		CPD-7158_c_MP + S-ADENOSYLMETHIONINE_c_MP --> ADENOSYL-HOMO-CYS_c_MP + CPD-9957_c_MP + PROTON_c_MP					0	0	1000	0		EC-2.1.1.64
2.1.1.64-RXN_c_ST		CPD-7158_c_ST + S-ADENOSYLMETHIONINE_c_ST --> ADENOSYL-HOMO-CYS_c_ST + CPD-9957_c_ST + PROTON_c_ST					0	0	1000	0		EC-2.1.1.64
2.1.1.69-RXN_c_BS		BERGAPTOL_c_BS + S-ADENOSYLMETHIONINE_c_BS --> 5-METHOXYFURANOCOUMARIN_c_BS + ADENOSYL-HOMO-CYS_c_BS + PROTON_c_BS				PWY-5365	0	0	1000	0		EC-2.1.1.69
2.1.1.69-RXN_c_MP		BERGAPTOL_c_MP + S-ADENOSYLMETHIONINE_c_MP --> 5-METHOXYFURANOCOUMARIN_c_MP + ADENOSYL-HOMO-CYS_c_MP + PROTON_c_MP				PWY-5365	0	0	1000	0		EC-2.1.1.69
2.1.1.69-RXN_c_ST		BERGAPTOL_c_ST + S-ADENOSYLMETHIONINE_c_ST --> 5-METHOXYFURANOCOUMARIN_c_ST + ADENOSYL-HOMO-CYS_c_ST + PROTON_c_ST				PWY-5365	0	0	1000	0		EC-2.1.1.69
2.3.1.103-RXN_c_BS		2.0 1-O-SINAPOYL-BETA-D-GLUCOSE_c_BS --> 12-BIS-O-SINAPOYL-BETA-D-GLUCOSIDE_c_BS + GLC_c_BS	G5W-11600	G5W-11600	G5W-11600-MONOMER		0	0	1000	0		EC-2.3.1.103
2.3.1.103-RXN_c_MP		2.0 1-O-SINAPOYL-BETA-D-GLUCOSE_c_MP --> 12-BIS-O-SINAPOYL-BETA-D-GLUCOSIDE_c_MP + GLC_c_MP	G5W-11600	G5W-11600	G5W-11600-MONOMER		0	0	1000	0		EC-2.3.1.103
2.3.1.103-RXN_c_ST		2.0 1-O-SINAPOYL-BETA-D-GLUCOSE_c_ST --> 12-BIS-O-SINAPOYL-BETA-D-GLUCOSIDE_c_ST + GLC_c_ST	G5W-11600	G5W-11600	G5W-11600-MONOMER		0	0	1000	0		EC-2.3.1.103
2.3.1.133-RXN_c_BS		P-COUMAROYL-COA_c_BS + SHIKIMATE_c_BS --> CO-A_c_BS + CPD-412_c_BS	G5W-6481 or G5W-7479 or G5W-8137 or G5W-8543 or G5W-8893 or G5W-9070 or G5W-9798 or G5W-10649 or G5W-10700 or G5W-10843 or G5W-11113 or G5W-11238 or G5W-11492 or G5W-11613 or G5W-11691 or G5W-12259	G5W-11238 G5W-10700 G5W-8543 G5W-8137 G5W-10649 G5W-6481 G5W-9798 G5W-11691 G5W-11113 G5W-11613 G5W-7479 G5W-12259 G5W-11492 G5W-9070 G5W-10843 G5W-8893	G5W-6481-MONOMER or G5W-7479-MONOMER or G5W-8137-MONOMER or G5W-8543-MONOMER or G5W-8893-MONOMER or G5W-9070-MONOMER or G5W-9798-MONOMER or G5W-10649-MONOMER or G5W-10700-MONOMER or G5W-10843-MONOMER or G5W-11113-MONOMER or G5W-11238-MONOMER or G5W-11492-MONOMER or G5W-11613-MONOMER or G5W-11691-MONOMER or G5W-12259-MONOMER	PWY-6040|PWY-6039|PWY-361	0	0	1000	0		EC-2.3.1.133
2.3.1.133-RXN_c_MP		P-COUMAROYL-COA_c_MP + SHIKIMATE_c_MP --> CO-A_c_MP + CPD-412_c_MP	G5W-6481 or G5W-7479 or G5W-8137 or G5W-8543 or G5W-8893 or G5W-9070 or G5W-9798 or G5W-10649 or G5W-10700 or G5W-10843 or G5W-11113 or G5W-11238 or G5W-11492 or G5W-11613 or G5W-11691 or G5W-12259	G5W-11238 G5W-10700 G5W-11613 G5W-8137 G5W-10649 G5W-6481 G5W-9798 G5W-11691 G5W-11113 G5W-8543 G5W-7479 G5W-12259 G5W-11492 G5W-9070 G5W-10843 G5W-8893	G5W-6481-MONOMER or G5W-7479-MONOMER or G5W-8137-MONOMER or G5W-8543-MONOMER or G5W-8893-MONOMER or G5W-9070-MONOMER or G5W-9798-MONOMER or G5W-10649-MONOMER or G5W-10700-MONOMER or G5W-10843-MONOMER or G5W-11113-MONOMER or G5W-11238-MONOMER or G5W-11492-MONOMER or G5W-11613-MONOMER or G5W-11691-MONOMER or G5W-12259-MONOMER	PWY-6040|PWY-6039|PWY-361	0	0	1000	0		EC-2.3.1.133
2.3.1.133-RXN_c_ST		P-COUMAROYL-COA_c_ST + SHIKIMATE_c_ST --> CO-A_c_ST + CPD-412_c_ST	G5W-6481 or G5W-7479 or G5W-8137 or G5W-8543 or G5W-8893 or G5W-9070 or G5W-9798 or G5W-10649 or G5W-10700 or G5W-10843 or G5W-11113 or G5W-11238 or G5W-11492 or G5W-11613 or G5W-11691 or G5W-12259	G5W-11238 G5W-10700 G5W-8543 G5W-8137 G5W-10649 G5W-6481 G5W-9798 G5W-11691 G5W-11113 G5W-11613 G5W-7479 G5W-12259 G5W-11492 G5W-9070 G5W-10843 G5W-8893	G5W-6481-MONOMER or G5W-7479-MONOMER or G5W-8137-MONOMER or G5W-8543-MONOMER or G5W-8893-MONOMER or G5W-9070-MONOMER or G5W-9798-MONOMER or G5W-10649-MONOMER or G5W-10700-MONOMER or G5W-10843-MONOMER or G5W-11113-MONOMER or G5W-11238-MONOMER or G5W-11492-MONOMER or G5W-11613-MONOMER or G5W-11691-MONOMER or G5W-12259-MONOMER	PWY-6040|PWY-6039|PWY-361	0	0	1000	0		EC-2.3.1.133
2.3.1.138-RXN_c_BS		CAFFEOYL-COA_c_BS + PUTRESCINE_c_BS --> CO-A_c_BS + CPD-411_c_BS + PROTON_c_BS	G5W-7628 or G5W-7779 or G5W-8678 or G5W-8891 or G5W-9518 or G5W-9790 or G5W-10397 or G5W-11391	G5W-8678 G5W-7779 G5W-9790 G5W-11391 G5W-9518 G5W-8891 G5W-7628 G5W-10397	G5W-7628-MONOMER or G5W-7779-MONOMER or G5W-8678-MONOMER or G5W-8891-MONOMER or G5W-9518-MONOMER or G5W-9790-MONOMER or G5W-10397-MONOMER or G5W-11391-MONOMER		0	0	1000	0		EC-2.3.1.138
2.3.1.138-RXN_c_MP		CAFFEOYL-COA_c_MP + PUTRESCINE_c_MP --> CO-A_c_MP + CPD-411_c_MP + PROTON_c_MP	G5W-7628 or G5W-7779 or G5W-8678 or G5W-8891 or G5W-9518 or G5W-9790 or G5W-10397 or G5W-11391	G5W-8891 G5W-9790 G5W-7779 G5W-11391 G5W-9518 G5W-10397 G5W-7628 G5W-8678	G5W-7628-MONOMER or G5W-7779-MONOMER or G5W-8678-MONOMER or G5W-8891-MONOMER or G5W-9518-MONOMER or G5W-9790-MONOMER or G5W-10397-MONOMER or G5W-11391-MONOMER		0	0	1000	0		EC-2.3.1.138
2.3.1.138-RXN_c_ST		CAFFEOYL-COA_c_ST + PUTRESCINE_c_ST --> CO-A_c_ST + CPD-411_c_ST + PROTON_c_ST	G5W-7628 or G5W-7779 or G5W-8678 or G5W-8891 or G5W-9518 or G5W-9790 or G5W-10397 or G5W-11391	G5W-8678 G5W-9790 G5W-7779 G5W-11391 G5W-9518 G5W-10397 G5W-7628 G5W-8891	G5W-7628-MONOMER or G5W-7779-MONOMER or G5W-8678-MONOMER or G5W-8891-MONOMER or G5W-9518-MONOMER or G5W-9790-MONOMER or G5W-10397-MONOMER or G5W-11391-MONOMER		0	0	1000	0		EC-2.3.1.138
2.3.1.156-RXN_c_BS		ISOVALERYL-COA_c_BS + 3.0 MALONYL-COA_c_BS + 3.0 PROTON_c_BS --> 3-METHYL-1-246-TRIHYDROXYPHENYLBUTAN_c_BS + 3.0 CARBON-DIOXIDE_c_BS + 4.0 CO-A_c_BS	G5W-9134	G5W-9134	G5W-9134-MONOMER		0	0	1000	0		EC-2.3.1.156
2.3.1.156-RXN_c_MP		ISOVALERYL-COA_c_MP + 3.0 MALONYL-COA_c_MP + 3.0 PROTON_c_MP --> 3-METHYL-1-246-TRIHYDROXYPHENYLBUTAN_c_MP + 3.0 CARBON-DIOXIDE_c_MP + 4.0 CO-A_c_MP	G5W-9134	G5W-9134	G5W-9134-MONOMER		0	0	1000	0		EC-2.3.1.156
2.3.1.156-RXN_c_ST		ISOVALERYL-COA_c_ST + 3.0 MALONYL-COA_c_ST + 3.0 PROTON_c_ST --> 3-METHYL-1-246-TRIHYDROXYPHENYLBUTAN_c_ST + 3.0 CARBON-DIOXIDE_c_ST + 4.0 CO-A_c_ST	G5W-9134	G5W-9134	G5W-9134-MONOMER		0	0	1000	0		EC-2.3.1.156
2.3.1.162-RXN_c_BS		ACETYL-COA_c_BS + TAXA-42011-DIEN-5A-OL_c_BS --> CO-A_c_BS + TAXA-42011-DIEN-5-ALPHA-YL-ACETATE_c_BS	G5W-10034	G5W-10034	G5W-10034-MONOMER		0	0	1000	0		EC-2.3.1.162
2.3.1.162-RXN_c_MP		ACETYL-COA_c_MP + TAXA-42011-DIEN-5A-OL_c_MP --> CO-A_c_MP + TAXA-42011-DIEN-5-ALPHA-YL-ACETATE_c_MP	G5W-10034	G5W-10034	G5W-10034-MONOMER		0	0	1000	0		EC-2.3.1.162
2.3.1.162-RXN_c_ST		ACETYL-COA_c_ST + TAXA-42011-DIEN-5A-OL_c_ST --> CO-A_c_ST + TAXA-42011-DIEN-5-ALPHA-YL-ACETATE_c_ST	G5W-10034	G5W-10034	G5W-10034-MONOMER		0	0	1000	0		EC-2.3.1.162
2.3.1.166-RXN_c_BS		10-DEACETYL-2-DEBENZOYLBACCATIN-III_c_BS + BENZOYLCOA_c_BS --> 10-DEACETYLBACCATIN-III_c_BS + CO-A_c_BS	G5W-10209	G5W-10209	G5W-10209-MONOMER		0	0	1000	0		EC-2.3.1.166
2.3.1.166-RXN_c_MP		10-DEACETYL-2-DEBENZOYLBACCATIN-III_c_MP + BENZOYLCOA_c_MP --> 10-DEACETYLBACCATIN-III_c_MP + CO-A_c_MP	G5W-10209	G5W-10209	G5W-10209-MONOMER		0	0	1000	0		EC-2.3.1.166
2.3.1.166-RXN_c_ST		10-DEACETYL-2-DEBENZOYLBACCATIN-III_c_ST + BENZOYLCOA_c_ST --> 10-DEACETYLBACCATIN-III_c_ST + CO-A_c_ST	G5W-10209	G5W-10209	G5W-10209-MONOMER		0	0	1000	0		EC-2.3.1.166
2.3.1.167-RXN_c_BS		10-DEACETYLBACCATIN-III_c_BS + ACETYL-COA_c_BS --> BACCATIN-III_c_BS + CO-A_c_BS	G5W-9180 or G5W-10499 or G5W-10931	G5W-9180 G5W-10931 G5W-10499	G5W-9180-MONOMER or G5W-10499-MONOMER or G5W-10931-MONOMER		0	0	1000	0		EC-2.3.1.167
2.3.1.167-RXN_c_MP		10-DEACETYLBACCATIN-III_c_MP + ACETYL-COA_c_MP --> BACCATIN-III_c_MP + CO-A_c_MP	G5W-9180 or G5W-10499 or G5W-10931	G5W-9180 G5W-10931 G5W-10499	G5W-9180-MONOMER or G5W-10499-MONOMER or G5W-10931-MONOMER		0	0	1000	0		EC-2.3.1.167
2.3.1.167-RXN_c_ST		10-DEACETYLBACCATIN-III_c_ST + ACETYL-COA_c_ST --> BACCATIN-III_c_ST + CO-A_c_ST	G5W-9180 or G5W-10499 or G5W-10931	G5W-9180 G5W-10499 G5W-10931	G5W-9180-MONOMER or G5W-10499-MONOMER or G5W-10931-MONOMER		0	0	1000	0		EC-2.3.1.167
2.3.1.172-RXN_c_BS		CPD-7140_c_BS + MALONYL-COA_c_BS --> CO-A_c_BS + CPD-7141_c_BS	G5W-10665	G5W-10665	G5W-10665-MONOMER	PWY-5268	0	0	1000	0		EC-2.3.1.172
2.3.1.172-RXN_c_MP		CPD-7140_c_MP + MALONYL-COA_c_MP --> CO-A_c_MP + CPD-7141_c_MP	G5W-10665	G5W-10665	G5W-10665-MONOMER	PWY-5268	0	0	1000	0		EC-2.3.1.172
2.3.1.172-RXN_c_ST		CPD-7140_c_ST + MALONYL-COA_c_ST --> CO-A_c_ST + CPD-7141_c_ST	G5W-10665	G5W-10665	G5W-10665-MONOMER	PWY-5268	0	0	1000	0		EC-2.3.1.172
2.3.1.179-RXN_c_BS		MALONYL-ACP_c_BS + PROTON_c_BS + Palmitoleoyl-ACPs_c_BS --> 3-oxo-cis-vaccenoyl-ACPs_c_BS + ACP_c_BS + CARBON-DIOXIDE_c_BS	G5W-10475 or G5W-10569 or G5W-11121	G5W-11121 G5W-10569 G5W-10475	G5W-10475-MONOMER or G5W-10569-MONOMER or G5W-11121-MONOMER		0	0	1000	0		EC-2.3.1.179
2.3.1.179-RXN_c_MP		MALONYL-ACP_c_MP + PROTON_c_MP + Palmitoleoyl-ACPs_c_MP --> 3-oxo-cis-vaccenoyl-ACPs_c_MP + ACP_c_MP + CARBON-DIOXIDE_c_MP	G5W-10475 or G5W-10569 or G5W-11121	G5W-11121 G5W-10569 G5W-10475	G5W-10475-MONOMER or G5W-10569-MONOMER or G5W-11121-MONOMER		0	0	1000	0		EC-2.3.1.179
2.3.1.179-RXN_c_ST		MALONYL-ACP_c_ST + PROTON_c_ST + Palmitoleoyl-ACPs_c_ST --> 3-oxo-cis-vaccenoyl-ACPs_c_ST + ACP_c_ST + CARBON-DIOXIDE_c_ST	G5W-10475 or G5W-10569 or G5W-11121	G5W-11121 G5W-10569 G5W-10475	G5W-10475-MONOMER or G5W-10569-MONOMER or G5W-11121-MONOMER		0	0	1000	0		EC-2.3.1.179
2.3.1.180-RXN_p_BS	2.3.1.180-RXN	ACETYL-COA_p_BS + MALONYL-ACP_p_BS + PROTON_p_BS --> Acetoacetyl-ACPs_p_BS + CARBON-DIOXIDE_p_BS + CO-A_p_BS	G5W-7117	G5W-7117	G5W-7117-MONOMER	PWY-4381	0	0	1000	0		EC-2.3.1.180
2.3.1.180-RXN_p_MP	2.3.1.180-RXN	ACETYL-COA_p_MP + MALONYL-ACP_p_MP + PROTON_p_MP --> Acetoacetyl-ACPs_p_MP + CARBON-DIOXIDE_p_MP + CO-A_p_MP	G5W-7117	G5W-7117	G5W-7117-MONOMER	PWY-4381	0	0	1000	0		EC-2.3.1.180
2.3.1.180-RXN_p_ST	2.3.1.180-RXN	ACETYL-COA_p_ST + MALONYL-ACP_p_ST + PROTON_p_ST --> Acetoacetyl-ACPs_p_ST + CARBON-DIOXIDE_p_ST + CO-A_p_ST	G5W-7117	G5W-7117	G5W-7117-MONOMER	PWY-4381	0	0	1000	0		EC-2.3.1.180
2.3.1.91-RXN_c_BS		1-O-SINAPOYL-BETA-D-GLUCOSE_c_BS + CHOLINE_c_BS --> GLC_c_BS + O-SINAPOYLCHOLINE_c_BS	G5W-7028 or G5W-7304 or G5W-9979 or G5W-10239	G5W-7304 G5W-7028 G5W-9979 G5W-10239	G5W-7028-MONOMER or G5W-7304-MONOMER or G5W-9979-MONOMER or G5W-10239-MONOMER		0	0	1000	0		EC-2.3.1.91
2.3.1.91-RXN_c_MP		1-O-SINAPOYL-BETA-D-GLUCOSE_c_MP + CHOLINE_c_MP --> GLC_c_MP + O-SINAPOYLCHOLINE_c_MP	G5W-7028 or G5W-7304 or G5W-9979 or G5W-10239	G5W-7304 G5W-7028 G5W-9979 G5W-10239	G5W-7028-MONOMER or G5W-7304-MONOMER or G5W-9979-MONOMER or G5W-10239-MONOMER		0	0	1000	0		EC-2.3.1.91
2.3.1.91-RXN_c_ST		1-O-SINAPOYL-BETA-D-GLUCOSE_c_ST + CHOLINE_c_ST --> GLC_c_ST + O-SINAPOYLCHOLINE_c_ST	G5W-7028 or G5W-7304 or G5W-9979 or G5W-10239	G5W-7304 G5W-7028 G5W-9979 G5W-10239	G5W-7028-MONOMER or G5W-7304-MONOMER or G5W-9979-MONOMER or G5W-10239-MONOMER		0	0	1000	0		EC-2.3.1.91
2.3.1.98-RXN_c_BS		CAFFEOYLQUINATE_c_BS + D-GLUCARATE_c_BS --> 2-O-CAFFEOYLGLUCARATE_c_BS + QUINATE_c_BS	G5W-6428 or G5W-10234 or G5W-12105 or G5W-12163	G5W-10234 G5W-6428 G5W-12105 G5W-12163	G5W-6428-MONOMER or G5W-10234-MONOMER or G5W-12105-MONOMER or G5W-12163-MONOMER	PWY-6673	0	0	1000	0		EC-2.3.1.98
2.3.1.98-RXN_c_MP		CAFFEOYLQUINATE_c_MP + D-GLUCARATE_c_MP --> 2-O-CAFFEOYLGLUCARATE_c_MP + QUINATE_c_MP	G5W-6428 or G5W-10234 or G5W-12105 or G5W-12163	G5W-10234 G5W-6428 G5W-12105 G5W-12163	G5W-6428-MONOMER or G5W-10234-MONOMER or G5W-12105-MONOMER or G5W-12163-MONOMER	PWY-6673	0	0	1000	0		EC-2.3.1.98
2.3.1.98-RXN_c_ST		CAFFEOYLQUINATE_c_ST + D-GLUCARATE_c_ST --> 2-O-CAFFEOYLGLUCARATE_c_ST + QUINATE_c_ST	G5W-6428 or G5W-10234 or G5W-12105 or G5W-12163	G5W-12163 G5W-6428 G5W-12105 G5W-10234	G5W-6428-MONOMER or G5W-10234-MONOMER or G5W-12105-MONOMER or G5W-12163-MONOMER	PWY-6673	0	0	1000	0		EC-2.3.1.98
2.3.1.99-RXN_c_BS		FERULOYL-COA_c_BS + QUINATE_c_BS --> CO-A_c_BS + CPD-416_c_BS	G5W-6481 or G5W-8137 or G5W-8543 or G5W-8780 or G5W-8893 or G5W-11113 or G5W-11647 or G5W-12141	G5W-8543 G5W-11113 G5W-8137 G5W-11647 G5W-8780 G5W-6481 G5W-12141 G5W-8893	G5W-6481-MONOMER or G5W-8137-MONOMER or G5W-8543-MONOMER or G5W-8780-MONOMER or G5W-8893-MONOMER or G5W-11113-MONOMER or G5W-11647-MONOMER or G5W-12141-MONOMER		0	0	1000	0		EC-2.3.1.99
2.3.1.99-RXN_c_MP		FERULOYL-COA_c_MP + QUINATE_c_MP --> CO-A_c_MP + CPD-416_c_MP	G5W-6481 or G5W-8137 or G5W-8543 or G5W-8780 or G5W-8893 or G5W-11113 or G5W-11647 or G5W-12141	G5W-8543 G5W-8893 G5W-8137 G5W-11647 G5W-8780 G5W-6481 G5W-12141 G5W-11113	G5W-6481-MONOMER or G5W-8137-MONOMER or G5W-8543-MONOMER or G5W-8780-MONOMER or G5W-8893-MONOMER or G5W-11113-MONOMER or G5W-11647-MONOMER or G5W-12141-MONOMER		0	0	1000	0		EC-2.3.1.99
2.3.1.99-RXN_c_ST		FERULOYL-COA_c_ST + QUINATE_c_ST --> CO-A_c_ST + CPD-416_c_ST	G5W-6481 or G5W-8137 or G5W-8543 or G5W-8780 or G5W-8893 or G5W-11113 or G5W-11647 or G5W-12141	G5W-8543 G5W-8893 G5W-8137 G5W-11647 G5W-8780 G5W-6481 G5W-12141 G5W-11113	G5W-6481-MONOMER or G5W-8137-MONOMER or G5W-8543-MONOMER or G5W-8780-MONOMER or G5W-8893-MONOMER or G5W-11113-MONOMER or G5W-11647-MONOMER or G5W-12141-MONOMER		0	0	1000	0		EC-2.3.1.99
2.4.1.111-RXN_c_BS		CONIFERYL-ALCOHOL_c_BS + CPD-12575_c_BS --> CPD-1777_c_BS + PROTON_c_BS + UDP_c_BS	G5W-9015	G5W-9015	G5W-9015-MONOMER	PWY-116	0	0	1000	0		EC-2.4.1.111
2.4.1.111-RXN_c_MP		CONIFERYL-ALCOHOL_c_MP + CPD-12575_c_MP --> CPD-1777_c_MP + PROTON_c_MP + UDP_c_MP	G5W-9015	G5W-9015	G5W-9015-MONOMER	PWY-116	0	0	1000	0		EC-2.4.1.111
2.4.1.111-RXN_c_ST		CONIFERYL-ALCOHOL_c_ST + CPD-12575_c_ST --> CPD-1777_c_ST + PROTON_c_ST + UDP_c_ST	G5W-9015	G5W-9015	G5W-9015-MONOMER	PWY-116	0	0	1000	0		EC-2.4.1.111
2.4.1.114-RXN_c_BS		2-COUMARATE_c_BS + CPD-12575_c_BS --> CPD-459_c_BS + PROTON_c_BS + UDP_c_BS	G5W-9015	G5W-9015	G5W-9015-MONOMER	PWY-5176	0	0	1000	0		EC-2.4.1.114
2.4.1.114-RXN_c_MP		2-COUMARATE_c_MP + CPD-12575_c_MP --> CPD-459_c_MP + PROTON_c_MP + UDP_c_MP	G5W-9015	G5W-9015	G5W-9015-MONOMER	PWY-5176	0	0	1000	0		EC-2.4.1.114
2.4.1.114-RXN_c_ST		2-COUMARATE_c_ST + CPD-12575_c_ST --> CPD-459_c_ST + PROTON_c_ST + UDP_c_ST	G5W-9015	G5W-9015	G5W-9015-MONOMER	PWY-5176	0	0	1000	0		EC-2.4.1.114
2.4.1.116-RXN_c_BS		CPD-12575_c_BS + CPD-15001_c_BS --> CPD-15002_c_BS + PROTON_c_BS + UDP_c_BS	G5W-11049	G5W-11049	G5W-11049-MONOMER		0	0	1000	0		EC-2.4.1.116
2.4.1.116-RXN_c_MP		CPD-12575_c_MP + CPD-15001_c_MP --> CPD-15002_c_MP + PROTON_c_MP + UDP_c_MP	G5W-11049	G5W-11049	G5W-11049-MONOMER		0	0	1000	0		EC-2.4.1.116
2.4.1.116-RXN_c_ST		CPD-12575_c_ST + CPD-15001_c_ST --> CPD-15002_c_ST + PROTON_c_ST + UDP_c_ST	G5W-11049	G5W-11049	G5W-11049-MONOMER		0	0	1000	0		EC-2.4.1.116
2.4.1.121-RXN_c_BS		CPD-12575_c_BS + INDOLE_ACETATE_AUXIN_c_BS --> CPD-1102_c_BS + UDP_c_BS	G5W-11622 or G5W-11772	G5W-11772 G5W-11622	G5W-11622-MONOMER or G5W-11772-MONOMER		0	0	1000	0		EC-2.4.1.121
2.4.1.121-RXN_c_MP		CPD-12575_c_MP + INDOLE_ACETATE_AUXIN_c_MP --> CPD-1102_c_MP + UDP_c_MP	G5W-11622 or G5W-11772	G5W-11772 G5W-11622	G5W-11622-MONOMER or G5W-11772-MONOMER		0	0	1000	0		EC-2.4.1.121
2.4.1.121-RXN_c_ST		CPD-12575_c_ST + INDOLE_ACETATE_AUXIN_c_ST --> CPD-1102_c_ST + UDP_c_ST	G5W-11622 or G5W-11772	G5W-11772 G5W-11622	G5W-11622-MONOMER or G5W-11772-MONOMER		0	0	1000	0		EC-2.4.1.121
2.4.1.123-RXN_c_BS		CPD-14553_c_BS + MYO-INOSITOL_c_BS --> CPD-458_c_BS + PROTON_c_BS + UDP_c_BS	G5W-7591 or G5W-8615 or G5W-12295	G5W-12295 G5W-7591 G5W-8615	G5W-7591-MONOMER or G5W-8615-MONOMER or G5W-12295-MONOMER	PWY-5337	0	0	1000	0		EC-2.4.1.123
2.4.1.123-RXN_c_MP		CPD-14553_c_MP + MYO-INOSITOL_c_MP --> CPD-458_c_MP + PROTON_c_MP + UDP_c_MP	G5W-7591 or G5W-8615 or G5W-12295	G5W-12295 G5W-7591 G5W-8615	G5W-7591-MONOMER or G5W-8615-MONOMER or G5W-12295-MONOMER	PWY-5337	0	0	1000	0		EC-2.4.1.123
2.4.1.123-RXN_c_ST		CPD-14553_c_ST + MYO-INOSITOL_c_ST --> CPD-458_c_ST + PROTON_c_ST + UDP_c_ST	G5W-7591 or G5W-8615 or G5W-12295	G5W-12295 G5W-7591 G5W-8615	G5W-7591-MONOMER or G5W-8615-MONOMER or G5W-12295-MONOMER	PWY-5337	0	0	1000	0		EC-2.4.1.123
2.4.1.126-RXN_c_BS		COUMARATE_c_BS + CPD-12575_c_BS --> CPD-457_c_BS + PROTON_c_BS + UDP_c_BS	G5W-9015	G5W-9015	G5W-9015-MONOMER		0	0	1000	0		EC-2.4.1.126
2.4.1.126-RXN_c_MP		COUMARATE_c_MP + CPD-12575_c_MP --> CPD-457_c_MP + PROTON_c_MP + UDP_c_MP	G5W-9015	G5W-9015	G5W-9015-MONOMER		0	0	1000	0		EC-2.4.1.126
2.4.1.126-RXN_c_ST		COUMARATE_c_ST + CPD-12575_c_ST --> CPD-457_c_ST + PROTON_c_ST + UDP_c_ST	G5W-9015	G5W-9015	G5W-9015-MONOMER		0	0	1000	0		EC-2.4.1.126
2.4.1.194-RXN_c_BS		4-hydroxybenzoate_c_BS + CPD-12575_c_BS --> CPD-453_c_BS + PROTON_c_BS + UDP_c_BS	G5W-9015	G5W-9015	G5W-9015-MONOMER		0	0	1000	0		EC-2.4.1.194
2.4.1.194-RXN_c_MP		4-hydroxybenzoate_c_MP + CPD-12575_c_MP --> CPD-453_c_MP + PROTON_c_MP + UDP_c_MP	G5W-9015	G5W-9015	G5W-9015-MONOMER		0	0	1000	0		EC-2.4.1.194
2.4.1.194-RXN_c_ST		4-hydroxybenzoate_c_ST + CPD-12575_c_ST --> CPD-453_c_ST + PROTON_c_ST + UDP_c_ST	G5W-9015	G5W-9015	G5W-9015-MONOMER		0	0	1000	0		EC-2.4.1.194
2.4.1.218-RXN_c_BS		CPD-12575_c_BS + HYDROQUINONE_c_BS --> HYDROQUINONE-O-BETA-D-GLUCOPYRANOSIDE_c_BS + PROTON_c_BS + UDP_c_BS	G5W-7438 or G5W-9909 or G5W-10046 or G5W-10884 or G5W-11044 or G5W-11909 or G5W-12043	G5W-9909 G5W-11044 G5W-10046 G5W-11909 G5W-7438 G5W-10884 G5W-12043	G5W-7438-MONOMER or G5W-9909-MONOMER or G5W-10046-MONOMER or G5W-10884-MONOMER or G5W-11044-MONOMER or G5W-11909-MONOMER or G5W-12043-MONOMER		0	0	1000	0		EC-2.4.1.218
2.4.1.218-RXN_c_MP		CPD-12575_c_MP + HYDROQUINONE_c_MP --> HYDROQUINONE-O-BETA-D-GLUCOPYRANOSIDE_c_MP + PROTON_c_MP + UDP_c_MP	G5W-7438 or G5W-9909 or G5W-10046 or G5W-10884 or G5W-11044 or G5W-11909 or G5W-12043	G5W-9909 G5W-11044 G5W-10046 G5W-11909 G5W-7438 G5W-10884 G5W-12043	G5W-7438-MONOMER or G5W-9909-MONOMER or G5W-10046-MONOMER or G5W-10884-MONOMER or G5W-11044-MONOMER or G5W-11909-MONOMER or G5W-12043-MONOMER		0	0	1000	0		EC-2.4.1.218
2.4.1.218-RXN_c_ST		CPD-12575_c_ST + HYDROQUINONE_c_ST --> HYDROQUINONE-O-BETA-D-GLUCOPYRANOSIDE_c_ST + PROTON_c_ST + UDP_c_ST	G5W-7438 or G5W-9909 or G5W-10046 or G5W-10884 or G5W-11044 or G5W-11909 or G5W-12043	G5W-9909 G5W-11044 G5W-10046 G5W-11909 G5W-7438 G5W-10884 G5W-12043	G5W-7438-MONOMER or G5W-9909-MONOMER or G5W-10046-MONOMER or G5W-10884-MONOMER or G5W-11044-MONOMER or G5W-11909-MONOMER or G5W-12043-MONOMER		0	0	1000	0		EC-2.4.1.218
2.4.1.67-RXN_c_BS		CPD-1099_c_BS + CPD-458_c_BS --> CPD-170_c_BS + MYO-INOSITOL_c_BS	G5W-11247	G5W-11247	G5W-11247-MONOMER	PWY-5337	0	0	1000	0		EC-2.4.1.67
2.4.1.67-RXN_c_MP		CPD-1099_c_MP + CPD-458_c_MP --> CPD-170_c_MP + MYO-INOSITOL_c_MP	G5W-11247	G5W-11247	G5W-11247-MONOMER	PWY-5337	0	0	1000	0		EC-2.4.1.67
2.4.1.67-RXN_c_ST		CPD-1099_c_ST + CPD-458_c_ST --> CPD-170_c_ST + MYO-INOSITOL_c_ST	G5W-11247	G5W-11247	G5W-11247-MONOMER	PWY-5337	0	0	1000	0		EC-2.4.1.67
2.4.1.82-RXN_c_BS		CPD-458_c_BS + SUCROSE_c_BS --> CPD-1099_c_BS + MYO-INOSITOL_c_BS	G5W-6954 or G5W-7192 or G5W-7242 or G5W-8368 or G5W-9240 or G5W-11140 or G5W-11512 or G5W-12342	G5W-9240 G5W-11140 G5W-6954 G5W-7192 G5W-11512 G5W-7242 G5W-12342 G5W-8368	G5W-6954-MONOMER or G5W-7192-MONOMER or G5W-7242-MONOMER or G5W-8368-MONOMER or G5W-9240-MONOMER or G5W-11140-MONOMER or G5W-11512-MONOMER or G5W-12342-MONOMER	PWY-5337	0	0	1000	0		EC-2.4.1.82
2.4.1.82-RXN_c_MP		CPD-458_c_MP + SUCROSE_c_MP --> CPD-1099_c_MP + MYO-INOSITOL_c_MP	G5W-6954 or G5W-7192 or G5W-7242 or G5W-8368 or G5W-9240 or G5W-11140 or G5W-11512 or G5W-12342	G5W-9240 G5W-11140 G5W-6954 G5W-7192 G5W-11512 G5W-7242 G5W-12342 G5W-8368	G5W-6954-MONOMER or G5W-7192-MONOMER or G5W-7242-MONOMER or G5W-8368-MONOMER or G5W-9240-MONOMER or G5W-11140-MONOMER or G5W-11512-MONOMER or G5W-12342-MONOMER	PWY-5337	0	0	1000	0		EC-2.4.1.82
2.4.1.82-RXN_c_ST		CPD-458_c_ST + SUCROSE_c_ST --> CPD-1099_c_ST + MYO-INOSITOL_c_ST	G5W-6954 or G5W-7192 or G5W-7242 or G5W-8368 or G5W-9240 or G5W-11140 or G5W-11512 or G5W-12342	G5W-9240 G5W-11140 G5W-6954 G5W-7192 G5W-11512 G5W-7242 G5W-12342 G5W-8368	G5W-6954-MONOMER or G5W-7192-MONOMER or G5W-7242-MONOMER or G5W-8368-MONOMER or G5W-9240-MONOMER or G5W-11140-MONOMER or G5W-11512-MONOMER or G5W-12342-MONOMER	PWY-5337	0	0	1000	0		EC-2.4.1.82
2.5.1.19-RXN_p_BS		PHOSPHO-ENOL-PYRUVATE_p_BS + SHIKIMATE-5P_p_BS --> 3-ENOLPYRUVYL-SHIKIMATE-5P_p_BS + Pi_p_BS	G5W-7395	G5W-7395	G5W-7395-MONOMER	PWY-6163	0	0	1000	0		EC-2.5.1.19
2.5.1.19-RXN_p_MP		PHOSPHO-ENOL-PYRUVATE_p_MP + SHIKIMATE-5P_p_MP --> 3-ENOLPYRUVYL-SHIKIMATE-5P_p_MP + Pi_p_MP	G5W-7395	G5W-7395	G5W-7395-MONOMER	PWY-6163	0	0	1000	0		EC-2.5.1.19
2.5.1.19-RXN_p_ST		PHOSPHO-ENOL-PYRUVATE_p_ST + SHIKIMATE-5P_p_ST --> 3-ENOLPYRUVYL-SHIKIMATE-5P_p_ST + Pi_p_ST	G5W-7395	G5W-7395	G5W-7395-MONOMER	PWY-6163	0	0	1000	0		EC-2.5.1.19
2.5.1.32-RXN_c_BS	PSase	2.0 GERANYLGERANYL-PP_c_BS --> CPD-464_c_BS + PPI_c_BS	G5W-6815 or G5W-7571 or G5W-9384	G5W-9384 G5W-7571 G5W-6815	G5W-6815-MONOMER or G5W-7571-MONOMER or G5W-9384-MONOMER	PWY-6287|PWY-6475|RXN-13323	0	0	1000	0
2.5.1.32-RXN_c_MP	PSase	2.0 GERANYLGERANYL-PP_c_MP --> CPD-464_c_MP + PPI_c_MP	G5W-6815 or G5W-7571 or G5W-9384	G5W-9384 G5W-7571 G5W-6815	G5W-6815-MONOMER or G5W-7571-MONOMER or G5W-9384-MONOMER	PWY-6287|PWY-6475|RXN-13323	0	0	1000	0
2.5.1.32-RXN_c_ST	PSase	2.0 GERANYLGERANYL-PP_c_ST --> CPD-464_c_ST + PPI_c_ST	G5W-6815 or G5W-7571 or G5W-9384	G5W-9384 G5W-7571 G5W-6815	G5W-6815-MONOMER or G5W-7571-MONOMER or G5W-9384-MONOMER	PWY-6287|PWY-6475|RXN-13323	0	0	1000	0
2.5.1.39-RXN_c_BS		4-hydroxybenzoate_c_BS + SOLANESYL-PYROPHOSPHATE_c_BS --> NONAPRENYL-4-HYDROXYBENZOATE_c_BS + PPI_c_BS	G5W-11854 or G5W-12199	G5W-12199 G5W-11854	G5W-11854-MONOMER or G5W-12199-MONOMER		0	0	1000	0		EC-2.5.1.39
2.5.1.39-RXN_c_MP		4-hydroxybenzoate_c_MP + SOLANESYL-PYROPHOSPHATE_c_MP --> NONAPRENYL-4-HYDROXYBENZOATE_c_MP + PPI_c_MP	G5W-11854 or G5W-12199	G5W-12199 G5W-11854	G5W-11854-MONOMER or G5W-12199-MONOMER		0	0	1000	0		EC-2.5.1.39
2.5.1.39-RXN_c_ST		4-hydroxybenzoate_c_ST + SOLANESYL-PYROPHOSPHATE_c_ST --> NONAPRENYL-4-HYDROXYBENZOATE_c_ST + PPI_c_ST	G5W-11854 or G5W-12199	G5W-12199 G5W-11854	G5W-11854-MONOMER or G5W-12199-MONOMER		0	0	1000	0		EC-2.5.1.39
2.5.1.43-RXN_c_BS		3.0 S-ADENOSYLMETHIONINE_c_BS --> 3.0 5-METHYLTHIOADENOSINE_c_BS + CPD-463_c_BS + 3.0 PROTON_c_BS	G5W-7562 or G5W-8298 or G5W-10701	G5W-10701 G5W-8298 G5W-7562	G5W-7562-MONOMER or G5W-8298-MONOMER or G5W-10701-MONOMER	PWY-5957|PWY-5912	0	0	1000	0		EC-2.5.1.43
2.5.1.43-RXN_c_MP		3.0 S-ADENOSYLMETHIONINE_c_MP --> 3.0 5-METHYLTHIOADENOSINE_c_MP + CPD-463_c_MP + 3.0 PROTON_c_MP	G5W-7562 or G5W-8298 or G5W-10701	G5W-8298 G5W-10701 G5W-7562	G5W-7562-MONOMER or G5W-8298-MONOMER or G5W-10701-MONOMER	PWY-5957|PWY-5912	0	0	1000	0		EC-2.5.1.43
2.5.1.43-RXN_c_ST		3.0 S-ADENOSYLMETHIONINE_c_ST --> 3.0 5-METHYLTHIOADENOSINE_c_ST + CPD-463_c_ST + 3.0 PROTON_c_ST	G5W-7562 or G5W-8298 or G5W-10701	G5W-10701 G5W-8298 G5W-7562	G5W-7562-MONOMER or G5W-8298-MONOMER or G5W-10701-MONOMER	PWY-5957|PWY-5912	0	0	1000	0		EC-2.5.1.43
2.5.1.64-RXN_c_BS		2-KETOGLUTARATE_c_BS + ISOCHORISMATE_c_BS + PROTON_c_BS --> CARBON-DIOXIDE_c_BS + CPD-9924_c_BS	G5W-10792	G5W-10792	G5W-10792-MONOMER	PWY-5791	0	0	1000	0		EC-2.2.1.9
2.5.1.64-RXN_c_MP		2-KETOGLUTARATE_c_MP + ISOCHORISMATE_c_MP + PROTON_c_MP --> CARBON-DIOXIDE_c_MP + CPD-9924_c_MP	G5W-10792	G5W-10792	G5W-10792-MONOMER	PWY-5791	0	0	1000	0		EC-2.2.1.9
2.5.1.64-RXN_c_ST		2-KETOGLUTARATE_c_ST + ISOCHORISMATE_c_ST + PROTON_c_ST --> CARBON-DIOXIDE_c_ST + CPD-9924_c_ST	G5W-10792	G5W-10792	G5W-10792-MONOMER	PWY-5791	0	0	1000	0		EC-2.2.1.9
2.6.1.18-RXN_c_BS		L-ALPHA-ALANINE_c_BS + MALONATE-S-ALD_c_BS --> B-ALANINE_c_BS + PYRUVATE_c_BS				PWY-3941	0	0	1000	0		EC-2.6.1.18
2.6.1.18-RXN_c_MP		L-ALPHA-ALANINE_c_MP + MALONATE-S-ALD_c_MP --> B-ALANINE_c_MP + PYRUVATE_c_MP				PWY-3941	0	0	1000	0		EC-2.6.1.18
2.6.1.18-RXN_c_ST		L-ALPHA-ALANINE_c_ST + MALONATE-S-ALD_c_ST --> B-ALANINE_c_ST + PYRUVATE_c_ST				PWY-3941	0	0	1000	0		EC-2.6.1.18
2.6.1.22-RXN_c_BS		2-KETOGLUTARATE_c_BS + CPD-466_c_BS <=> CH3-MALONATE-S-ALD_c_BS + GLT_c_BS				VALDEG-PWY	1	-1000	1000	0		EC-2.6.1.22
2.6.1.22-RXN_c_MP		2-KETOGLUTARATE_c_MP + CPD-466_c_MP <=> CH3-MALONATE-S-ALD_c_MP + GLT_c_MP				VALDEG-PWY	1	-1000	1000	0		EC-2.6.1.22
2.6.1.22-RXN_c_ST		2-KETOGLUTARATE_c_ST + CPD-466_c_ST <=> CH3-MALONATE-S-ALD_c_ST + GLT_c_ST				VALDEG-PWY	1	-1000	1000	0		EC-2.6.1.22
2.6.1.49-RXN_c_BS		2-KETOGLUTARATE_c_BS + L-DIHYDROXY-PHENYLALANINE_c_BS <=> 34-DIHYDROXYPHENYLPYRUVATE_c_BS + GLT_c_BS				PWY-5049	1	-1000	1000	0		EC-2.6.1.49
2.6.1.49-RXN_c_MP		2-KETOGLUTARATE_c_MP + L-DIHYDROXY-PHENYLALANINE_c_MP <=> 34-DIHYDROXYPHENYLPYRUVATE_c_MP + GLT_c_MP				PWY-5049	1	-1000	1000	0		EC-2.6.1.49
2.6.1.49-RXN_c_ST		2-KETOGLUTARATE_c_ST + L-DIHYDROXY-PHENYLALANINE_c_ST <=> 34-DIHYDROXYPHENYLPYRUVATE_c_ST + GLT_c_ST				PWY-5049	1	-1000	1000	0		EC-2.6.1.49
2.6.1.80-RXN_c_BS		2-KETOGLUTARATE_c_BS + CPD-463_c_BS <=> CPD-7228_c_BS + GLT_c_BS	G5W-6523 or G5W-6736 or G5W-7202 or G5W-8097 or G5W-8190 or G5W-8679 or G5W-9341 or G5W-10800	G5W-6736 G5W-7202 G5W-8097 G5W-8190 G5W-9341 G5W-10800 G5W-6523 G5W-8679	G5W-6523-MONOMER or G5W-6736-MONOMER or G5W-7202-MONOMER or G5W-8097-MONOMER or G5W-8190-MONOMER or G5W-8679-MONOMER or G5W-9341-MONOMER or G5W-10800-MONOMER	PWY-5912	1	-1000	1000	0		EC-2.6.1.80
2.6.1.80-RXN_c_MP		2-KETOGLUTARATE_c_MP + CPD-463_c_MP <=> CPD-7228_c_MP + GLT_c_MP	G5W-6523 or G5W-6736 or G5W-7202 or G5W-8097 or G5W-8190 or G5W-8679 or G5W-9341 or G5W-10800	G5W-6736 G5W-7202 G5W-8097 G5W-8190 G5W-9341 G5W-10800 G5W-6523 G5W-8679	G5W-6523-MONOMER or G5W-6736-MONOMER or G5W-7202-MONOMER or G5W-8097-MONOMER or G5W-8190-MONOMER or G5W-8679-MONOMER or G5W-9341-MONOMER or G5W-10800-MONOMER	PWY-5912	1	-1000	1000	0		EC-2.6.1.80
2.6.1.80-RXN_c_ST		2-KETOGLUTARATE_c_ST + CPD-463_c_ST <=> CPD-7228_c_ST + GLT_c_ST	G5W-6523 or G5W-6736 or G5W-7202 or G5W-8097 or G5W-8190 or G5W-8679 or G5W-9341 or G5W-10800	G5W-6736 G5W-7202 G5W-8097 G5W-8190 G5W-9341 G5W-10800 G5W-6523 G5W-8679	G5W-6523-MONOMER or G5W-6736-MONOMER or G5W-7202-MONOMER or G5W-8097-MONOMER or G5W-8190-MONOMER or G5W-8679-MONOMER or G5W-9341-MONOMER or G5W-10800-MONOMER	PWY-5912	1	-1000	1000	0		EC-2.6.1.80
2.7.1.133-RXN_c_BS		ATP_c_BS + INOSITOL-1-3-4-TRIPHOSPHATE_c_BS --> ADP_c_BS + CPD-505_c_BS + PROTON_c_BS	G5W-6864 or G5W-7186 or G5W-7647 or G5W-8133 or G5W-8197 or G5W-9199 or G5W-9940 or G5W-11177	G5W-9940 G5W-8133 G5W-9199 G5W-11177 G5W-7647 G5W-7186 G5W-6864 G5W-8197	G5W-6864-MONOMER or G5W-7186-MONOMER or G5W-7647-MONOMER or G5W-8133-MONOMER or G5W-8197-MONOMER or G5W-9199-MONOMER or G5W-9940-MONOMER or G5W-11177-MONOMER	PWY-6554|PWY-4562	0	0	1000	0		EC-2.7.1.159
2.7.1.133-RXN_c_MP		ATP_c_MP + INOSITOL-1-3-4-TRIPHOSPHATE_c_MP --> ADP_c_MP + CPD-505_c_MP + PROTON_c_MP	G5W-6864 or G5W-7186 or G5W-7647 or G5W-8133 or G5W-8197 or G5W-9199 or G5W-9940 or G5W-11177	G5W-9940 G5W-8133 G5W-9199 G5W-11177 G5W-7647 G5W-7186 G5W-6864 G5W-8197	G5W-6864-MONOMER or G5W-7186-MONOMER or G5W-7647-MONOMER or G5W-8133-MONOMER or G5W-8197-MONOMER or G5W-9199-MONOMER or G5W-9940-MONOMER or G5W-11177-MONOMER	PWY-6554|PWY-4562	0	0	1000	0		EC-2.7.1.159
2.7.1.133-RXN_c_ST		ATP_c_ST + INOSITOL-1-3-4-TRIPHOSPHATE_c_ST --> ADP_c_ST + CPD-505_c_ST + PROTON_c_ST	G5W-6864 or G5W-7186 or G5W-7647 or G5W-8133 or G5W-8197 or G5W-9199 or G5W-9940 or G5W-11177	G5W-9940 G5W-8133 G5W-9199 G5W-11177 G5W-7186 G5W-6864 G5W-7647 G5W-8197	G5W-6864-MONOMER or G5W-7186-MONOMER or G5W-7647-MONOMER or G5W-8133-MONOMER or G5W-8197-MONOMER or G5W-9199-MONOMER or G5W-9940-MONOMER or G5W-11177-MONOMER	PWY-6554|PWY-4562	0	0	1000	0		EC-2.7.1.159
2.7.1.134-RXN_c_BS		ATP_c_BS + CPD-178_c_BS --> ADP_c_BS + CPD-1107_c_BS + PROTON_c_BS	G5W-6864 or G5W-7186 or G5W-8133 or G5W-8197 or G5W-9199 or G5W-9940 or G5W-11177	G5W-9940 G5W-8133 G5W-7186 G5W-6864 G5W-9199 G5W-11177 G5W-8197	G5W-6864-MONOMER or G5W-7186-MONOMER or G5W-8133-MONOMER or G5W-8197-MONOMER or G5W-9199-MONOMER or G5W-9940-MONOMER or G5W-11177-MONOMER		0	0	1000	0		EC-2.7.1.134
2.7.1.134-RXN_c_MP		ATP_c_MP + CPD-178_c_MP --> ADP_c_MP + CPD-1107_c_MP + PROTON_c_MP	G5W-6864 or G5W-7186 or G5W-8133 or G5W-8197 or G5W-9199 or G5W-9940 or G5W-11177	G5W-9940 G5W-7186 G5W-6864 G5W-8133 G5W-11177 G5W-8197 G5W-9199	G5W-6864-MONOMER or G5W-7186-MONOMER or G5W-8133-MONOMER or G5W-8197-MONOMER or G5W-9199-MONOMER or G5W-9940-MONOMER or G5W-11177-MONOMER		0	0	1000	0		EC-2.7.1.134
2.7.1.134-RXN_c_ST		ATP_c_ST + CPD-178_c_ST --> ADP_c_ST + CPD-1107_c_ST + PROTON_c_ST	G5W-6864 or G5W-7186 or G5W-8133 or G5W-8197 or G5W-9199 or G5W-9940 or G5W-11177	G5W-9940 G5W-7186 G5W-6864 G5W-8133 G5W-11177 G5W-8197 G5W-9199	G5W-6864-MONOMER or G5W-7186-MONOMER or G5W-8133-MONOMER or G5W-8197-MONOMER or G5W-9199-MONOMER or G5W-9940-MONOMER or G5W-11177-MONOMER		0	0	1000	0		EC-2.7.1.134
2.7.1.139-RXN_c_BS		ATP_c_BS + INOSITOL-1-3-4-TRIPHOSPHATE_c_BS --> ADP_c_BS + CPD-506_c_BS + PROTON_c_BS	G5W-6864 or G5W-7186 or G5W-7647 or G5W-8133 or G5W-8197 or G5W-9199 or G5W-9940 or G5W-11177	G5W-9940 G5W-8133 G5W-9199 G5W-11177 G5W-7647 G5W-7186 G5W-6864 G5W-8197	G5W-6864-MONOMER or G5W-7186-MONOMER or G5W-7647-MONOMER or G5W-8133-MONOMER or G5W-8197-MONOMER or G5W-9199-MONOMER or G5W-9940-MONOMER or G5W-11177-MONOMER	PWY-6554|PWY-4562	0	0	1000	0		EC-2.7.1.159
2.7.1.139-RXN_c_MP		ATP_c_MP + INOSITOL-1-3-4-TRIPHOSPHATE_c_MP --> ADP_c_MP + CPD-506_c_MP + PROTON_c_MP	G5W-6864 or G5W-7186 or G5W-7647 or G5W-8133 or G5W-8197 or G5W-9199 or G5W-9940 or G5W-11177	G5W-9940 G5W-8133 G5W-9199 G5W-11177 G5W-7647 G5W-7186 G5W-6864 G5W-8197	G5W-6864-MONOMER or G5W-7186-MONOMER or G5W-7647-MONOMER or G5W-8133-MONOMER or G5W-8197-MONOMER or G5W-9199-MONOMER or G5W-9940-MONOMER or G5W-11177-MONOMER	PWY-6554|PWY-4562	0	0	1000	0		EC-2.7.1.159
2.7.1.139-RXN_c_ST		ATP_c_ST + INOSITOL-1-3-4-TRIPHOSPHATE_c_ST --> ADP_c_ST + CPD-506_c_ST + PROTON_c_ST	G5W-6864 or G5W-7186 or G5W-7647 or G5W-8133 or G5W-8197 or G5W-9199 or G5W-9940 or G5W-11177	G5W-9940 G5W-8133 G5W-9199 G5W-11177 G5W-7186 G5W-6864 G5W-7647 G5W-8197	G5W-6864-MONOMER or G5W-7186-MONOMER or G5W-7647-MONOMER or G5W-8133-MONOMER or G5W-8197-MONOMER or G5W-9199-MONOMER or G5W-9940-MONOMER or G5W-11177-MONOMER	PWY-6554|PWY-4562	0	0	1000	0		EC-2.7.1.159
2.7.1.140-RXN_c_BS		ATP_c_BS + CPD-505_c_BS --> ADP_c_BS + CPD-1107_c_BS + PROTON_c_BS	G5W-8977	G5W-8977	G5W-8977-MONOMER	PWY-6554|PWY-4562	0	0	1000	0		EC-2.7.1.140
2.7.1.140-RXN_c_MP		ATP_c_MP + CPD-505_c_MP --> ADP_c_MP + CPD-1107_c_MP + PROTON_c_MP	G5W-8977	G5W-8977	G5W-8977-MONOMER	PWY-6554|PWY-4562	0	0	1000	0		EC-2.7.1.140
2.7.1.140-RXN_c_ST		ATP_c_ST + CPD-505_c_ST --> ADP_c_ST + CPD-1107_c_ST + PROTON_c_ST	G5W-8977	G5W-8977	G5W-8977-MONOMER	PWY-6554|PWY-4562	0	0	1000	0		EC-2.7.1.140
2.7.1.148-RXN_p_BS		4-CYTIDINE-5-DIPHOSPHO-2-C_p_BS + ATP_p_BS --> 2-PHOSPHO-4-CYTIDINE-5-DIPHOSPHO-2-C-MET_p_BS + ADP_p_BS + PROTON_p_BS	G5W-12396	G5W-12396	G5W-12396-MONOMER	NONMEVIPP-PWY|PWY-7560	0	0	1000	0		EC-2.7.1.148
2.7.1.148-RXN_p_MP		4-CYTIDINE-5-DIPHOSPHO-2-C_p_MP + ATP_p_MP --> 2-PHOSPHO-4-CYTIDINE-5-DIPHOSPHO-2-C-MET_p_MP + ADP_p_MP + PROTON_p_MP	G5W-12396	G5W-12396	G5W-12396-MONOMER	NONMEVIPP-PWY|PWY-7560	0	0	1000	0		EC-2.7.1.148
2.7.1.148-RXN_p_ST		4-CYTIDINE-5-DIPHOSPHO-2-C_p_ST + ATP_p_ST --> 2-PHOSPHO-4-CYTIDINE-5-DIPHOSPHO-2-C-MET_p_ST + ADP_p_ST + PROTON_p_ST	G5W-12396	G5W-12396	G5W-12396-MONOMER	NONMEVIPP-PWY|PWY-7560	0	0	1000	0		EC-2.7.1.148
2.7.1.151-RXN_c_BS		ATP_c_BS + INOSITOL-1-4-5-TRISPHOSPHATE_c_BS --> ADP_c_BS + INOSITOL-1456-TETRAKISPHOSPHATE_c_BS + PROTON_c_BS	G5W-8977	G5W-8977	G5W-8977-MONOMER	PWY-4541|RXN-13197	0	0	1000	0		EC-2.7.1.151
2.7.1.151-RXN_c_MP		ATP_c_MP + INOSITOL-1-4-5-TRISPHOSPHATE_c_MP --> ADP_c_MP + INOSITOL-1456-TETRAKISPHOSPHATE_c_MP + PROTON_c_MP	G5W-8977	G5W-8977	G5W-8977-MONOMER	PWY-4541|RXN-13197	0	0	1000	0		EC-2.7.1.151
2.7.1.151-RXN_c_ST		ATP_c_ST + INOSITOL-1-4-5-TRISPHOSPHATE_c_ST --> ADP_c_ST + INOSITOL-1456-TETRAKISPHOSPHATE_c_ST + PROTON_c_ST	G5W-8977	G5W-8977	G5W-8977-MONOMER	PWY-4541|RXN-13197	0	0	1000	0		EC-2.7.1.151
2.7.1.152-RXN_c_BS		ATP_c_BS + MI-HEXAKISPHOSPHATE_c_BS + PROTON_c_BS --> 5-DIPHOSPHO-1D-MYO-INOSITOL-12346P_c_BS + ADP_c_BS	G5W-8637 or G5W-9256	G5W-8637 G5W-9256	G5W-8637-MONOMER or G5W-9256-MONOMER	PWY-6369	0	0	1000	0		EC-2.7.4.21
2.7.1.152-RXN_c_MP		ATP_c_MP + MI-HEXAKISPHOSPHATE_c_MP + PROTON_c_MP --> 5-DIPHOSPHO-1D-MYO-INOSITOL-12346P_c_MP + ADP_c_MP	G5W-8637 or G5W-9256	G5W-8637 G5W-9256	G5W-8637-MONOMER or G5W-9256-MONOMER	PWY-6369	0	0	1000	0		EC-2.7.4.21
2.7.1.152-RXN_c_ST		ATP_c_ST + MI-HEXAKISPHOSPHATE_c_ST + PROTON_c_ST --> 5-DIPHOSPHO-1D-MYO-INOSITOL-12346P_c_ST + ADP_c_ST	G5W-8637 or G5W-9256	G5W-8637 G5W-9256	G5W-8637-MONOMER or G5W-9256-MONOMER	PWY-6369	0	0	1000	0		EC-2.7.4.21
2.7.1.90-RXN_c_BS		FRUCTOSE-6P_c_BS + PPI_c_BS --> FRUCTOSE-16-DIPHOSPHATE_c_BS + PROTON_c_BS + Pi_c_BS	G5W-6716 or G5W-7706 or G5W-8716 or G5W-10110 or G5W-10921 or G5W-12238	G5W-10921 G5W-10110 G5W-7706 G5W-12238 G5W-8716 G5W-6716	G5W-6716-MONOMER or G5W-7706-MONOMER or G5W-8716-MONOMER or G5W-10110-MONOMER or G5W-10921-MONOMER or G5W-12238-MONOMER	PWY-1042	0	0	1000	0		EC-2.7.1.90
2.7.1.90-RXN_c_MP		FRUCTOSE-6P_c_MP + PPI_c_MP --> FRUCTOSE-16-DIPHOSPHATE_c_MP + PROTON_c_MP + Pi_c_MP	G5W-6716 or G5W-7706 or G5W-8716 or G5W-10110 or G5W-10921 or G5W-12238	G5W-10921 G5W-10110 G5W-6716 G5W-12238 G5W-8716 G5W-7706	G5W-6716-MONOMER or G5W-7706-MONOMER or G5W-8716-MONOMER or G5W-10110-MONOMER or G5W-10921-MONOMER or G5W-12238-MONOMER	PWY-1042	0	0	1000	0		EC-2.7.1.90
2.7.1.90-RXN_c_ST		FRUCTOSE-6P_c_ST + PPI_c_ST --> FRUCTOSE-16-DIPHOSPHATE_c_ST + PROTON_c_ST + Pi_c_ST	G5W-6716 or G5W-7706 or G5W-8716 or G5W-10110 or G5W-10921 or G5W-12238	G5W-10921 G5W-10110 G5W-7706 G5W-12238 G5W-8716 G5W-6716	G5W-6716-MONOMER or G5W-7706-MONOMER or G5W-8716-MONOMER or G5W-10110-MONOMER or G5W-10921-MONOMER or G5W-12238-MONOMER	PWY-1042	0	0	1000	0		EC-2.7.1.90
2.7.4.24-RXN_c_BS		5-DIPHOSPHO-1D-MYO-INOSITOL-12346P_c_BS + ATP_c_BS --> ADP_c_BS + CPD-11938_c_BS	G5W-8637 or G5W-9256	G5W-8637 G5W-9256	G5W-8637-MONOMER or G5W-9256-MONOMER	PWY-6369	0	0	1000	0		EC-2.7.4.24
2.7.4.24-RXN_c_MP		5-DIPHOSPHO-1D-MYO-INOSITOL-12346P_c_MP + ATP_c_MP --> ADP_c_MP + CPD-11938_c_MP	G5W-8637 or G5W-9256	G5W-8637 G5W-9256	G5W-8637-MONOMER or G5W-9256-MONOMER	PWY-6369	0	0	1000	0		EC-2.7.4.24
2.7.4.24-RXN_c_ST		5-DIPHOSPHO-1D-MYO-INOSITOL-12346P_c_ST + ATP_c_ST --> ADP_c_ST + CPD-11938_c_ST	G5W-8637 or G5W-9256	G5W-8637 G5W-9256	G5W-8637-MONOMER or G5W-9256-MONOMER	PWY-6369	0	0	1000	0		EC-2.7.4.24
2.7.7.1-RXN_c_BS		ATP_c_BS + NICOTINAMIDE_NUCLEOTIDE_c_BS + PROTON_c_BS --> NAD_c_BS + PPI_c_BS	G5W-7136	G5W-7136	G5W-7136-MONOMER		0	0	1000	0		EC-2.7.7.1
2.7.7.1-RXN_c_MP		ATP_c_MP + NICOTINAMIDE_NUCLEOTIDE_c_MP + PROTON_c_MP --> NAD_c_MP + PPI_c_MP	G5W-7136	G5W-7136	G5W-7136-MONOMER		0	0	1000	0		EC-2.7.7.1
2.7.7.1-RXN_c_ST		ATP_c_ST + NICOTINAMIDE_NUCLEOTIDE_c_ST + PROTON_c_ST --> NAD_c_ST + PPI_c_ST	G5W-7136	G5W-7136	G5W-7136-MONOMER		0	0	1000	0		EC-2.7.7.1
2.7.7.11-RXN_c_BS		CPD-490_c_BS + PROTON_c_BS + UTP_c_BS --> PPI_c_BS + UDP-D-XYLOSE_c_BS	G5W-7518 or G5W-8062	G5W-7518 G5W-8062	G5W-7518-MONOMER or G5W-8062-MONOMER		0	0	1000	0		EC-2.7.7.11
2.7.7.11-RXN_c_MP		CPD-490_c_MP + PROTON_c_MP + UTP_c_MP --> PPI_c_MP + UDP-D-XYLOSE_c_MP	G5W-7518 or G5W-8062	G5W-7518 G5W-8062	G5W-7518-MONOMER or G5W-8062-MONOMER		0	0	1000	0		EC-2.7.7.11
2.7.7.11-RXN_c_ST		CPD-490_c_ST + PROTON_c_ST + UTP_c_ST --> PPI_c_ST + UDP-D-XYLOSE_c_ST	G5W-7518 or G5W-8062	G5W-7518 G5W-8062	G5W-7518-MONOMER or G5W-8062-MONOMER		0	0	1000	0		EC-2.7.7.11
2.7.7.13-RXN_c_BS		GTP_c_BS + MANNOSE-1P_c_BS + PROTON_c_BS --> GDP-MANNOSE_c_BS + PPI_c_BS	G5W-7874 or G5W-8990 or G5W-12032	G5W-12032 G5W-8990 G5W-7874	G5W-7874-MONOMER or G5W-8990-MONOMER or G5W-12032-MONOMER	PWY-5659|PWY-882	0	0	1000	0		EC-2.7.7.13
2.7.7.13-RXN_c_MP		GTP_c_MP + MANNOSE-1P_c_MP + PROTON_c_MP --> GDP-MANNOSE_c_MP + PPI_c_MP	G5W-7874 or G5W-8990 or G5W-12032	G5W-8990 G5W-12032 G5W-7874	G5W-7874-MONOMER or G5W-8990-MONOMER or G5W-12032-MONOMER	PWY-5659|PWY-882	0	0	1000	0		EC-2.7.7.13
2.7.7.13-RXN_c_ST		GTP_c_ST + MANNOSE-1P_c_ST + PROTON_c_ST --> GDP-MANNOSE_c_ST + PPI_c_ST	G5W-7874 or G5W-8990 or G5W-12032	G5W-12032 G5W-8990 G5W-7874	G5W-7874-MONOMER or G5W-8990-MONOMER or G5W-12032-MONOMER	PWY-5659|PWY-882	0	0	1000	0		EC-2.7.7.13
2.7.7.14-RXN_c_BS		CTP_c_BS + PHOSPHORYL-ETHANOLAMINE_c_BS + PROTON_c_BS --> CDP-ETHANOLAMINE_c_BS + PPI_c_BS	G5W-8509 or G5W-9042 or G5W-11183 or G5W-11812	G5W-9042 G5W-11183 G5W-8509 G5W-11812	G5W-8509-MONOMER or G5W-9042-MONOMER or G5W-11183-MONOMER or G5W-11812-MONOMER	PWY4FS-6	0	0	1000	0		EC-2.7.7.14
2.7.7.14-RXN_c_MP		CTP_c_MP + PHOSPHORYL-ETHANOLAMINE_c_MP + PROTON_c_MP --> CDP-ETHANOLAMINE_c_MP + PPI_c_MP	G5W-8509 or G5W-9042 or G5W-11183 or G5W-11812	G5W-9042 G5W-11183 G5W-8509 G5W-11812	G5W-8509-MONOMER or G5W-9042-MONOMER or G5W-11183-MONOMER or G5W-11812-MONOMER	PWY4FS-6	0	0	1000	0		EC-2.7.7.14
2.7.7.14-RXN_c_ST		CTP_c_ST + PHOSPHORYL-ETHANOLAMINE_c_ST + PROTON_c_ST --> CDP-ETHANOLAMINE_c_ST + PPI_c_ST	G5W-8509 or G5W-9042 or G5W-11183 or G5W-11812	G5W-9042 G5W-11183 G5W-8509 G5W-11812	G5W-8509-MONOMER or G5W-9042-MONOMER or G5W-11183-MONOMER or G5W-11812-MONOMER	PWY4FS-6	0	0	1000	0		EC-2.7.7.14
2.7.7.15-RXN_c_BS		CTP_c_BS + PHOSPHORYL-CHOLINE_c_BS + PROTON_c_BS --> CDP-CHOLINE_c_BS + PPI_c_BS	G5W-9348 or G5W-10227 or G5W-10423	G5W-9348 G5W-10423 G5W-10227	G5W-9348-MONOMER or G5W-10227-MONOMER or G5W-10423-MONOMER	PWY-3561|PWY3O-450|PWY4FS-2	0	0	1000	0		EC-2.7.7.15
2.7.7.15-RXN_c_MP		CTP_c_MP + PHOSPHORYL-CHOLINE_c_MP + PROTON_c_MP --> CDP-CHOLINE_c_MP + PPI_c_MP	G5W-9348 or G5W-10227 or G5W-10423	G5W-9348 G5W-10423 G5W-10227	G5W-9348-MONOMER or G5W-10227-MONOMER or G5W-10423-MONOMER	PWY-3561|PWY3O-450|PWY4FS-2	0	0	1000	0		EC-2.7.7.15
2.7.7.15-RXN_c_ST		CTP_c_ST + PHOSPHORYL-CHOLINE_c_ST + PROTON_c_ST --> CDP-CHOLINE_c_ST + PPI_c_ST	G5W-9348 or G5W-10227 or G5W-10423	G5W-9348 G5W-10423 G5W-10227	G5W-9348-MONOMER or G5W-10227-MONOMER or G5W-10423-MONOMER	PWY-3561|PWY3O-450|PWY4FS-2	0	0	1000	0		EC-2.7.7.15
2.7.7.44-RXN_c_BS		CPD-510_c_BS + PROTON_c_BS + UTP_c_BS --> PPI_c_BS + UDP-GLUCURONATE_c_BS	G5W-7518 or G5W-8062	G5W-7518 G5W-8062	G5W-7518-MONOMER or G5W-8062-MONOMER	PWY-4841	0	0	1000	0		EC-2.7.7.44
2.7.7.44-RXN_c_MP		CPD-510_c_MP + PROTON_c_MP + UTP_c_MP --> PPI_c_MP + UDP-GLUCURONATE_c_MP	G5W-7518 or G5W-8062	G5W-7518 G5W-8062	G5W-7518-MONOMER or G5W-8062-MONOMER	PWY-4841	0	0	1000	0		EC-2.7.7.44
2.7.7.44-RXN_c_ST		CPD-510_c_ST + PROTON_c_ST + UTP_c_ST --> PPI_c_ST + UDP-GLUCURONATE_c_ST	G5W-7518 or G5W-8062	G5W-7518 G5W-8062	G5W-7518-MONOMER or G5W-8062-MONOMER	PWY-4841	0	0	1000	0		EC-2.7.7.44
2.7.7.57-RXN_c_BS		CPD-406_c_BS + CTP_c_BS + PROTON_c_BS --> CDP-N-METHYLETHANOLAMIN_c_BS + PPI_c_BS				PWY4FS-3	0	0	1000	0		EC-2.7.7.57
2.7.7.57-RXN_c_MP		CPD-406_c_MP + CTP_c_MP + PROTON_c_MP --> CDP-N-METHYLETHANOLAMIN_c_MP + PPI_c_MP				PWY4FS-3	0	0	1000	0		EC-2.7.7.57
2.7.7.57-RXN_c_ST		CPD-406_c_ST + CTP_c_ST + PROTON_c_ST --> CDP-N-METHYLETHANOLAMIN_c_ST + PPI_c_ST				PWY4FS-3	0	0	1000	0		EC-2.7.7.57
2.7.7.60-RXN_p_BS	4-diphosphocytidyl-2-methylerithritol synthase (sugar nucleotide phosphorylase family)	2-C-METHYL-D-ERYTHRITOL-4-PHOSPHATE_p_BS + CTP_p_BS + PROTON_p_BS --> 4-CYTIDINE-5-DIPHOSPHO-2-C_p_BS + PPI_p_BS	G5W-7770	G5W-7770	G5W-7770-MONOMER	NONMEVIPP-PWY|PWY-7560	0	0	1000	0		EC-2.7.7.60
2.7.7.60-RXN_p_MP	4-diphosphocytidyl-2-methylerithritol synthase (sugar nucleotide phosphorylase family)	2-C-METHYL-D-ERYTHRITOL-4-PHOSPHATE_p_MP + CTP_p_MP + PROTON_p_MP --> 4-CYTIDINE-5-DIPHOSPHO-2-C_p_MP + PPI_p_MP	G5W-7770	G5W-7770	G5W-7770-MONOMER	NONMEVIPP-PWY|PWY-7560	0	0	1000	0		EC-2.7.7.60
2.7.7.60-RXN_p_ST	4-diphosphocytidyl-2-methylerithritol synthase (sugar nucleotide phosphorylase family)	2-C-METHYL-D-ERYTHRITOL-4-PHOSPHATE_p_ST + CTP_p_ST + PROTON_p_ST --> 4-CYTIDINE-5-DIPHOSPHO-2-C_p_ST + PPI_p_ST	G5W-7770	G5W-7770	G5W-7770-MONOMER	NONMEVIPP-PWY|PWY-7560	0	0	1000	0		EC-2.7.7.60
23-DIMETHYLMALATE-LYASE-RXN_c_BS		CPD-61_c_BS --> PROPIONATE_c_BS + PYRUVATE_c_BS	G5W-8073 or G5W-8386 or G5W-11375	G5W-8073 G5W-8386 G5W-11375	G5W-8073-MONOMER or G5W-8386-MONOMER or G5W-11375-MONOMER		0	0	1000	0		EC-4.1.3.32
23-DIMETHYLMALATE-LYASE-RXN_c_MP		CPD-61_c_MP --> PROPIONATE_c_MP + PYRUVATE_c_MP	G5W-8073 or G5W-8386 or G5W-11375	G5W-8073 G5W-8386 G5W-11375	G5W-8073-MONOMER or G5W-8386-MONOMER or G5W-11375-MONOMER		0	0	1000	0		EC-4.1.3.32
23-DIMETHYLMALATE-LYASE-RXN_c_ST		CPD-61_c_ST --> PROPIONATE_c_ST + PYRUVATE_c_ST	G5W-8073 or G5W-8386 or G5W-11375	G5W-8073 G5W-8386 G5W-11375	G5W-8073-MONOMER or G5W-8386-MONOMER or G5W-11375-MONOMER		0	0	1000	0		EC-4.1.3.32
24-DICHLOROPHENOL-6-MONOOXYGENASE-RXN_c_BS		24-DICHLOROPHENOL_c_BS + NADPH_c_BS + OXYGEN-MOLECULE_c_BS + PROTON_c_BS --> 35-DICHLOROCATECHOL_c_BS + NADP_c_BS + WATER_c_BS	G5W-9359 or G5W-10588	G5W-10588 G5W-9359	G5W-9359-MONOMER or G5W-10588-MONOMER		0	0	1000	0		EC-1.14.13.20
24-DICHLOROPHENOL-6-MONOOXYGENASE-RXN_c_MP		24-DICHLOROPHENOL_c_MP + NADPH_c_MP + OXYGEN-MOLECULE_c_MP + PROTON_c_MP --> 35-DICHLOROCATECHOL_c_MP + NADP_c_MP + WATER_c_MP	G5W-9359 or G5W-10588	G5W-10588 G5W-9359	G5W-9359-MONOMER or G5W-10588-MONOMER		0	0	1000	0		EC-1.14.13.20
24-DICHLOROPHENOL-6-MONOOXYGENASE-RXN_c_ST		24-DICHLOROPHENOL_c_ST + NADPH_c_ST + OXYGEN-MOLECULE_c_ST + PROTON_c_ST --> 35-DICHLOROCATECHOL_c_ST + NADP_c_ST + WATER_c_ST	G5W-9359 or G5W-10588	G5W-10588 G5W-9359	G5W-9359-MONOMER or G5W-10588-MONOMER		0	0	1000	0		EC-1.14.13.20
2KETO-3METHYLVALERATE-RXN_m_BS	(<i>S</i>)-3-methyl-2-oxopentanoate dehydrogenase (acylating)	2-KETO-3-METHYL-VALERATE_m_BS + CO-A_m_BS + NAD_m_BS <=> 2-METHYL-BUTYRYL-COA_m_BS + CARBON-DIOXIDE_m_BS + NADH_m_BS	G5W-6492 or G5W-8915	G5W-6492 G5W-8915	G5W-6492-MONOMER or G5W-8915-MONOMER	ILEUDEG-PWY	1	-1000	1000	0		EC-1.2.1
2KETO-3METHYLVALERATE-RXN_m_MP	(<i>S</i>)-3-methyl-2-oxopentanoate dehydrogenase (acylating)	2-KETO-3-METHYL-VALERATE_m_MP + CO-A_m_MP + NAD_m_MP <=> 2-METHYL-BUTYRYL-COA_m_MP + CARBON-DIOXIDE_m_MP + NADH_m_MP	G5W-6492 or G5W-8915	G5W-6492 G5W-8915	G5W-6492-MONOMER or G5W-8915-MONOMER	ILEUDEG-PWY	1	-1000	1000	0		EC-1.2.1
2KETO-3METHYLVALERATE-RXN_m_ST	(<i>S</i>)-3-methyl-2-oxopentanoate dehydrogenase (acylating)	2-KETO-3-METHYL-VALERATE_m_ST + CO-A_m_ST + NAD_m_ST <=> 2-METHYL-BUTYRYL-COA_m_ST + CARBON-DIOXIDE_m_ST + NADH_m_ST	G5W-6492 or G5W-8915	G5W-6492 G5W-8915	G5W-6492-MONOMER or G5W-8915-MONOMER	ILEUDEG-PWY	1	-1000	1000	0		EC-1.2.1
2KETO-4METHYL-PENTANOATE-DEHYDROG-RXN_m_BS	4-methyl-2-oxopentanoate dehydrogenase (acylating)	2K-4CH3-PENTANOATE_m_BS + CO-A_m_BS + NAD_m_BS --> CARBON-DIOXIDE_m_BS + ISOVALERYL-COA_m_BS + NADH_m_BS	G5W-6492 or G5W-8915	G5W-6492 G5W-8915	G5W-6492-MONOMER or G5W-8915-MONOMER	LEU-DEG2-PWY	0	0	1000	0		EC-1.2.1
2KETO-4METHYL-PENTANOATE-DEHYDROG-RXN_m_MP	4-methyl-2-oxopentanoate dehydrogenase (acylating)	2K-4CH3-PENTANOATE_m_MP + CO-A_m_MP + NAD_m_MP --> CARBON-DIOXIDE_m_MP + ISOVALERYL-COA_m_MP + NADH_m_MP	G5W-6492 or G5W-8915	G5W-6492 G5W-8915	G5W-6492-MONOMER or G5W-8915-MONOMER	LEU-DEG2-PWY	0	0	1000	0		EC-1.2.1
2KETO-4METHYL-PENTANOATE-DEHYDROG-RXN_m_ST	4-methyl-2-oxopentanoate dehydrogenase (acylating)	2K-4CH3-PENTANOATE_m_ST + CO-A_m_ST + NAD_m_ST --> CARBON-DIOXIDE_m_ST + ISOVALERYL-COA_m_ST + NADH_m_ST	G5W-6492 or G5W-8915	G5W-6492 G5W-8915	G5W-6492-MONOMER or G5W-8915-MONOMER	LEU-DEG2-PWY	0	0	1000	0		EC-1.2.1
2KG_ACONITATE_mc_BS		2-KETOGLUTARATE_m_BS + CIS-ACONITATE_c_BS <=> 2-KETOGLUTARATE_c_BS + CIS-ACONITATE_m_BS					1	-1000	1000	0
2KG_ACONITATE_mc_MP		2-KETOGLUTARATE_m_MP + CIS-ACONITATE_c_MP <=> 2-KETOGLUTARATE_c_MP + CIS-ACONITATE_m_MP					1	-1000	1000	0
2KG_ACONITATE_mc_ST		2-KETOGLUTARATE_m_ST + CIS-ACONITATE_c_ST <=> 2-KETOGLUTARATE_c_ST + CIS-ACONITATE_m_ST					1	-1000	1000	0
2KG_CIT_mc_BS		2-KETOGLUTARATE_m_BS + CIT_c_BS <=> 2-KETOGLUTARATE_c_BS + CIT_m_BS					1	-1000	1000	0
2KG_CIT_mc_MP		2-KETOGLUTARATE_m_MP + CIT_c_MP <=> 2-KETOGLUTARATE_c_MP + CIT_m_MP					1	-1000	1000	0
2KG_CIT_mc_ST		2-KETOGLUTARATE_m_ST + CIT_c_ST <=> 2-KETOGLUTARATE_c_ST + CIT_m_ST					1	-1000	1000	0
2KG_ISOCITRATE_mc_BS		2-KETOGLUTARATE_m_BS + THREO-DS-ISO-CITRATE_c_BS <=> 2-KETOGLUTARATE_c_BS + THREO-DS-ISO-CITRATE_m_BS					1	-1000	1000	0
2KG_ISOCITRATE_mc_MP		2-KETOGLUTARATE_m_MP + THREO-DS-ISO-CITRATE_c_MP <=> 2-KETOGLUTARATE_c_MP + THREO-DS-ISO-CITRATE_m_MP					1	-1000	1000	0
2KG_ISOCITRATE_mc_ST		2-KETOGLUTARATE_m_ST + THREO-DS-ISO-CITRATE_c_ST <=> 2-KETOGLUTARATE_c_ST + THREO-DS-ISO-CITRATE_m_ST					1	-1000	1000	0
2KG_MAL_mc_BS		2-KETOGLUTARATE_m_BS + MAL_c_BS <=> 2-KETOGLUTARATE_c_BS + MAL_m_BS					1	-1000	1000	0
2KG_MAL_mc_MP		2-KETOGLUTARATE_m_MP + MAL_c_MP <=> 2-KETOGLUTARATE_c_MP + MAL_m_MP					1	-1000	1000	0
2KG_MAL_mc_ST		2-KETOGLUTARATE_m_ST + MAL_c_ST <=> 2-KETOGLUTARATE_c_ST + MAL_m_ST					1	-1000	1000	0
2KG_MAL_pc_BS		2-KETOGLUTARATE_p_BS + MAL_c_BS <=> 2-KETOGLUTARATE_c_BS + MAL_p_BS					1	-1000	1000	0
2KG_MAL_pc_MP		2-KETOGLUTARATE_p_MP + MAL_c_MP <=> 2-KETOGLUTARATE_c_MP + MAL_p_MP					1	-1000	1000	0
2KG_MAL_pc_ST		2-KETOGLUTARATE_p_ST + MAL_c_ST <=> 2-KETOGLUTARATE_c_ST + MAL_p_ST					1	-1000	1000	0
2KG_OAA_mc_BS		2-KETOGLUTARATE_m_BS + OXALACETIC_ACID_c_BS <=> 2-KETOGLUTARATE_c_BS + OXALACETIC_ACID_m_BS					1	-1000	1000	0
2KG_OAA_mc_MP		2-KETOGLUTARATE_m_MP + OXALACETIC_ACID_c_MP <=> 2-KETOGLUTARATE_c_MP + OXALACETIC_ACID_m_MP					1	-1000	1000	0
2KG_OAA_mc_ST		2-KETOGLUTARATE_m_ST + OXALACETIC_ACID_c_ST <=> 2-KETOGLUTARATE_c_ST + OXALACETIC_ACID_m_ST					1	-1000	1000	0
2KG_SUC_mc_BS		2-KETOGLUTARATE_m_BS + SUC_c_BS <=> 2-KETOGLUTARATE_c_BS + SUC_m_BS					1	-1000	1000	0
2KG_SUC_mc_MP		2-KETOGLUTARATE_m_MP + SUC_c_MP <=> 2-KETOGLUTARATE_c_MP + SUC_m_MP					1	-1000	1000	0
2KG_SUC_mc_ST		2-KETOGLUTARATE_m_ST + SUC_c_ST <=> 2-KETOGLUTARATE_c_ST + SUC_m_ST					1	-1000	1000	0
2OXOGLUTARATEDEH-RXN_m_BS	2-oxoglutarate dehydrogenase complex	2-KETOGLUTARATE_m_BS + CO-A_m_BS + NAD_m_BS --> CARBON-DIOXIDE_m_BS + NADH_m_BS + SUC-COA_m_BS				PWY-5690	0	0	1000	0
2OXOGLUTARATEDEH-RXN_m_MP	2-oxoglutarate dehydrogenase complex	2-KETOGLUTARATE_m_MP + CO-A_m_MP + NAD_m_MP --> CARBON-DIOXIDE_m_MP + NADH_m_MP + SUC-COA_m_MP				PWY-5690	0	0	1000	0
2OXOGLUTARATEDEH-RXN_m_ST	2-oxoglutarate dehydrogenase complex	2-KETOGLUTARATE_m_ST + CO-A_m_ST + NAD_m_ST --> CARBON-DIOXIDE_m_ST + NADH_m_ST + SUC-COA_m_ST				PWY-5690	0	0	1000	0
2PGADEHYDRAT-RXN_c_BS		2-PG_c_BS <=> PHOSPHO-ENOL-PYRUVATE_c_BS + WATER_c_BS	G5W-6748 or G5W-7375 or G5W-10582 or G5W-12453	G5W-6748 G5W-10582 G5W-7375 G5W-12453	G5W-6748-MONOMER or G5W-7375-MONOMER or G5W-10582-MONOMER or G5W-12453-MONOMER	GLYCOLYSIS|PWY-5723|PWY-1042|GLUCONEO-PWY	1	-1000	1000	0		EC-4.2.1.11
2PGADEHYDRAT-RXN_c_MP		2-PG_c_MP <=> PHOSPHO-ENOL-PYRUVATE_c_MP + WATER_c_MP	G5W-6748 or G5W-7375 or G5W-10582 or G5W-12453	G5W-6748 G5W-10582 G5W-7375 G5W-12453	G5W-6748-MONOMER or G5W-7375-MONOMER or G5W-10582-MONOMER or G5W-12453-MONOMER	GLYCOLYSIS|PWY-5723|PWY-1042|GLUCONEO-PWY	1	-1000	1000	0		EC-4.2.1.11
2PGADEHYDRAT-RXN_c_ST		2-PG_c_ST <=> PHOSPHO-ENOL-PYRUVATE_c_ST + WATER_c_ST	G5W-6748 or G5W-7375 or G5W-10582 or G5W-12453	G5W-12453 G5W-6748 G5W-7375 G5W-10582	G5W-6748-MONOMER or G5W-7375-MONOMER or G5W-10582-MONOMER or G5W-12453-MONOMER	GLYCOLYSIS|PWY-5723|PWY-1042|GLUCONEO-PWY	1	-1000	1000	0		EC-4.2.1.11
2PGADEHYDRAT-RXN_p_BS		2-PG_p_BS <=> PHOSPHO-ENOL-PYRUVATE_p_BS + WATER_p_BS	G5W-6748 or G5W-7375 or G5W-10582 or G5W-12453	G5W-6748 G5W-10582 G5W-7375 G5W-12453	G5W-6748-MONOMER or G5W-7375-MONOMER or G5W-10582-MONOMER or G5W-12453-MONOMER	GLYCOLYSIS|PWY-5723|PWY-1042|GLUCONEO-PWY	1	-1000	1000	0		EC-4.2.1.11
2PGADEHYDRAT-RXN_p_MP		2-PG_p_MP <=> PHOSPHO-ENOL-PYRUVATE_p_MP + WATER_p_MP	G5W-6748 or G5W-7375 or G5W-10582 or G5W-12453	G5W-6748 G5W-10582 G5W-7375 G5W-12453	G5W-6748-MONOMER or G5W-7375-MONOMER or G5W-10582-MONOMER or G5W-12453-MONOMER	GLYCOLYSIS|PWY-5723|PWY-1042|GLUCONEO-PWY	1	-1000	1000	0		EC-4.2.1.11
2PGADEHYDRAT-RXN_p_ST		2-PG_p_ST <=> PHOSPHO-ENOL-PYRUVATE_p_ST + WATER_p_ST	G5W-6748 or G5W-7375 or G5W-10582 or G5W-12453	G5W-6748 G5W-12453 G5W-7375 G5W-10582	G5W-6748-MONOMER or G5W-7375-MONOMER or G5W-10582-MONOMER or G5W-12453-MONOMER	GLYCOLYSIS|PWY-5723|PWY-1042|GLUCONEO-PWY	1	-1000	1000	0		EC-4.2.1.11
2TRANSKETO-RXN_p_BS		ERYTHROSE-4P_p_BS + XYLULOSE-5-PHOSPHATE_p_BS <=> FRUCTOSE-6P_p_BS + GAP_p_BS				NONOXIPENT-PWY|PWY-5723|CALVIN-PWY	1	-1000	1000	0		EC-2.2.1.1
2TRANSKETO-RXN_p_MP		ERYTHROSE-4P_p_MP + XYLULOSE-5-PHOSPHATE_p_MP <=> FRUCTOSE-6P_p_MP + GAP_p_MP				NONOXIPENT-PWY|PWY-5723|CALVIN-PWY	1	-1000	1000	0		EC-2.2.1.1
2TRANSKETO-RXN_p_ST		ERYTHROSE-4P_p_ST + XYLULOSE-5-PHOSPHATE_p_ST <=> FRUCTOSE-6P_p_ST + GAP_p_ST				NONOXIPENT-PWY|PWY-5723|CALVIN-PWY	1	-1000	1000	0		EC-2.2.1.1
3-CH3-2-OXOBUTANOATE-OH-CH3-XFER-RXN_c_BS		2-KETO-ISOVALERATE_c_BS + METHYLENE-THF-GLU-N_c_BS + WATER_c_BS --> 2-DEHYDROPANTOATE_c_BS + THF-GLU-N_c_BS	G5W-11836	G5W-11836	G5W-11836-MONOMER	PANTO-PWY	0	0	1000	0		EC-2.1.2.11
3-CH3-2-OXOBUTANOATE-OH-CH3-XFER-RXN_c_MP		2-KETO-ISOVALERATE_c_MP + METHYLENE-THF-GLU-N_c_MP + WATER_c_MP --> 2-DEHYDROPANTOATE_c_MP + THF-GLU-N_c_MP	G5W-11836	G5W-11836	G5W-11836-MONOMER	PANTO-PWY	0	0	1000	0		EC-2.1.2.11
3-CH3-2-OXOBUTANOATE-OH-CH3-XFER-RXN_c_ST		2-KETO-ISOVALERATE_c_ST + METHYLENE-THF-GLU-N_c_ST + WATER_c_ST --> 2-DEHYDROPANTOATE_c_ST + THF-GLU-N_c_ST	G5W-11836	G5W-11836	G5W-11836-MONOMER	PANTO-PWY	0	0	1000	0		EC-2.1.2.11
3-CYANOALANINE-HYDRATASE-RXN_c_BS		ASN_c_BS <=> CPD-603_c_BS + PROTON_c_BS + WATER_c_BS	G5W-6934 or G5W-12004	G5W-12004 G5W-6934	G5W-6934-MONOMER or G5W-12004-MONOMER	ASPSYNII-PWY|3.5.5.4-RXN	1	-1000	1000	0		EC-4.2.1.65
3-CYANOALANINE-HYDRATASE-RXN_c_MP		ASN_c_MP <=> CPD-603_c_MP + PROTON_c_MP + WATER_c_MP	G5W-6934 or G5W-12004	G5W-12004 G5W-6934	G5W-6934-MONOMER or G5W-12004-MONOMER	ASPSYNII-PWY|3.5.5.4-RXN	1	-1000	1000	0		EC-4.2.1.65
3-CYANOALANINE-HYDRATASE-RXN_c_ST		ASN_c_ST <=> CPD-603_c_ST + PROTON_c_ST + WATER_c_ST	G5W-6934 or G5W-12004	G5W-12004 G5W-6934	G5W-6934-MONOMER or G5W-12004-MONOMER	ASPSYNII-PWY|3.5.5.4-RXN	1	-1000	1000	0		EC-4.2.1.65
3-DEHYDROQUINATE-DEHYDRATASE-RXN_p_BS		DEHYDROQUINATE_p_BS --> 3-DEHYDRO-SHIKIMATE_p_BS + WATER_p_BS	G5W-10957 or G5W-11114 or G5W-11129	G5W-11129 G5W-11114 G5W-10957	G5W-10957-MONOMER or G5W-11114-MONOMER or G5W-11129-MONOMER	PWY-6707|PWY-6163	0	0	1000	0		EC-4.2.1.10
3-DEHYDROQUINATE-DEHYDRATASE-RXN_p_MP		DEHYDROQUINATE_p_MP --> 3-DEHYDRO-SHIKIMATE_p_MP + WATER_p_MP	G5W-10957 or G5W-11114 or G5W-11129	G5W-11114 G5W-10957 G5W-11129	G5W-10957-MONOMER or G5W-11114-MONOMER or G5W-11129-MONOMER	PWY-6707|PWY-6163	0	0	1000	0		EC-4.2.1.10
3-DEHYDROQUINATE-DEHYDRATASE-RXN_p_ST		DEHYDROQUINATE_p_ST --> 3-DEHYDRO-SHIKIMATE_p_ST + WATER_p_ST	G5W-10957 or G5W-11114 or G5W-11129	G5W-11129 G5W-11114 G5W-10957	G5W-10957-MONOMER or G5W-11114-MONOMER or G5W-11129-MONOMER	PWY-6707|PWY-6163	0	0	1000	0		EC-4.2.1.10
3-DEHYDROQUINATE-SYNTHASE-RXN_p_BS		3-DEOXY-D-ARABINO-HEPTULOSONATE-7-P_p_BS --> DEHYDROQUINATE_p_BS + Pi_p_BS	G5W-10945	G5W-10945	G5W-10945-MONOMER	PWY-6164	0	0	1000	0		EC-4.2.3.4
3-DEHYDROQUINATE-SYNTHASE-RXN_p_MP		3-DEOXY-D-ARABINO-HEPTULOSONATE-7-P_p_MP --> DEHYDROQUINATE_p_MP + Pi_p_MP	G5W-10945	G5W-10945	G5W-10945-MONOMER	PWY-6164	0	0	1000	0		EC-4.2.3.4
3-DEHYDROQUINATE-SYNTHASE-RXN_p_ST		3-DEOXY-D-ARABINO-HEPTULOSONATE-7-P_p_ST --> DEHYDROQUINATE_p_ST + Pi_p_ST	G5W-10945	G5W-10945	G5W-10945-MONOMER	PWY-6164	0	0	1000	0		EC-4.2.3.4
3-DEHYDROSPHINGANINE-REDUCTASE-RXN_c_BS		CPD-13612_c_BS + NADP_c_BS <=> DEHYDROSPHINGANINE_c_BS + NADPH_c_BS + PROTON_c_BS	G5W-11876	G5W-11876	G5W-11876-MONOMER	PWY-5129	0	-1000	0	0		EC-1.1.1.102
3-DEHYDROSPHINGANINE-REDUCTASE-RXN_c_MP		CPD-13612_c_MP + NADP_c_MP <=> DEHYDROSPHINGANINE_c_MP + NADPH_c_MP + PROTON_c_MP	G5W-11876	G5W-11876	G5W-11876-MONOMER	PWY-5129	0	-1000	0	0		EC-1.1.1.102
3-DEHYDROSPHINGANINE-REDUCTASE-RXN_c_ST		CPD-13612_c_ST + NADP_c_ST <=> DEHYDROSPHINGANINE_c_ST + NADPH_c_ST + PROTON_c_ST	G5W-11876	G5W-11876	G5W-11876-MONOMER	PWY-5129	0	-1000	0	0		EC-1.1.1.102
3-HYDROXY-PROPIONATE_mc_BS		3-HYDROXY-PROPIONATE_m_BS <=> 3-HYDROXY-PROPIONATE_c_BS					1	-1000	1000	0
3-HYDROXY-PROPIONATE_mc_MP		3-HYDROXY-PROPIONATE_m_MP <=> 3-HYDROXY-PROPIONATE_c_MP					1	-1000	1000	0
3-HYDROXY-PROPIONATE_mc_ST		3-HYDROXY-PROPIONATE_m_ST <=> 3-HYDROXY-PROPIONATE_c_ST					1	-1000	1000	0
3-HYDROXYBENZOATE-6-MONOOXYGENASE-RXN_c_BS		3-HYDROXYBENZOATE_c_BS + NADH_c_BS + OXYGEN-MOLECULE_c_BS + PROTON_c_BS --> CPD-633_c_BS + NAD_c_BS + WATER_c_BS	G5W-9634	G5W-9634	G5W-9634-MONOMER		0	0	1000	0		EC-1.14.13.24
3-HYDROXYBENZOATE-6-MONOOXYGENASE-RXN_c_MP		3-HYDROXYBENZOATE_c_MP + NADH_c_MP + OXYGEN-MOLECULE_c_MP + PROTON_c_MP --> CPD-633_c_MP + NAD_c_MP + WATER_c_MP	G5W-9634	G5W-9634	G5W-9634-MONOMER		0	0	1000	0		EC-1.14.13.24
3-HYDROXYBENZOATE-6-MONOOXYGENASE-RXN_c_ST		3-HYDROXYBENZOATE_c_ST + NADH_c_ST + OXYGEN-MOLECULE_c_ST + PROTON_c_ST --> CPD-633_c_ST + NAD_c_ST + WATER_c_ST	G5W-9634	G5W-9634	G5W-9634-MONOMER		0	0	1000	0		EC-1.14.13.24
3-HYDROXYBUTYRYL-COA-DEHYDROGENASE-RXN_c_BS		NADP_c_BS + S-3-HYDROXYBUTANOYL-COA_c_BS <=> ACETOACETYL-COA_c_BS + NADPH_c_BS + PROTON_c_BS	G5W-8954	G5W-8954	G5W-8954-MONOMER		0	-1000	0	0		EC-1.1.1.157
3-HYDROXYBUTYRYL-COA-DEHYDROGENASE-RXN_c_MP		NADP_c_MP + S-3-HYDROXYBUTANOYL-COA_c_MP <=> ACETOACETYL-COA_c_MP + NADPH_c_MP + PROTON_c_MP	G5W-8954	G5W-8954	G5W-8954-MONOMER		0	-1000	0	0		EC-1.1.1.157
3-HYDROXYBUTYRYL-COA-DEHYDROGENASE-RXN_c_ST		NADP_c_ST + S-3-HYDROXYBUTANOYL-COA_c_ST <=> ACETOACETYL-COA_c_ST + NADPH_c_ST + PROTON_c_ST	G5W-8954	G5W-8954	G5W-8954-MONOMER		0	-1000	0	0		EC-1.1.1.157
3-HYDROXYISOBUTYRATE-DEHYDROGENASE-RXN_m_BS		CPD-12175_m_BS + NAD_m_BS --> CH3-MALONATE-S-ALD_m_BS + NADH_m_BS + PROTON_m_BS	G5W-8874	G5W-8874	G5W-8874-MONOMER	VALDEG-PWY	0	0	1000	0		EC-1.1.1.31
3-HYDROXYISOBUTYRATE-DEHYDROGENASE-RXN_m_MP		CPD-12175_m_MP + NAD_m_MP --> CH3-MALONATE-S-ALD_m_MP + NADH_m_MP + PROTON_m_MP	G5W-8874	G5W-8874	G5W-8874-MONOMER	VALDEG-PWY	0	0	1000	0		EC-1.1.1.31
3-HYDROXYISOBUTYRATE-DEHYDROGENASE-RXN_m_ST		CPD-12175_m_ST + NAD_m_ST --> CH3-MALONATE-S-ALD_m_ST + NADH_m_ST + PROTON_m_ST	G5W-8874	G5W-8874	G5W-8874-MONOMER	VALDEG-PWY	0	0	1000	0		EC-1.1.1.31
3-HYDROXYISOBUTYRYL-COA-HYDROLASE-RXN_m_BS		CPD-12173_m_BS + WATER_m_BS --> CO-A_m_BS + CPD-12175_m_BS + PROTON_m_BS	G5W-6664 or G5W-8178 or G5W-8262 or G5W-8953 or G5W-11497 or G5W-11779	G5W-8953 G5W-11497 G5W-11779 G5W-6664 G5W-8262 G5W-8178	G5W-6664-MONOMER or G5W-8178-MONOMER or G5W-8262-MONOMER or G5W-8953-MONOMER or G5W-11497-MONOMER or G5W-11779-MONOMER	VALDEG-PWY	0	0	1000	0		EC-3.1.2.4
3-HYDROXYISOBUTYRYL-COA-HYDROLASE-RXN_m_MP		CPD-12173_m_MP + WATER_m_MP --> CO-A_m_MP + CPD-12175_m_MP + PROTON_m_MP	G5W-6664 or G5W-8178 or G5W-8262 or G5W-8953 or G5W-11497 or G5W-11779	G5W-8953 G5W-8178 G5W-11779 G5W-6664 G5W-11497 G5W-8262	G5W-6664-MONOMER or G5W-8178-MONOMER or G5W-8262-MONOMER or G5W-8953-MONOMER or G5W-11497-MONOMER or G5W-11779-MONOMER	VALDEG-PWY	0	0	1000	0		EC-3.1.2.4
3-HYDROXYISOBUTYRYL-COA-HYDROLASE-RXN_m_ST		CPD-12173_m_ST + WATER_m_ST --> CO-A_m_ST + CPD-12175_m_ST + PROTON_m_ST	G5W-6664 or G5W-8178 or G5W-8262 or G5W-8953 or G5W-11497 or G5W-11779	G5W-8953 G5W-11497 G5W-11779 G5W-6664 G5W-8262 G5W-8178	G5W-6664-MONOMER or G5W-8178-MONOMER or G5W-8262-MONOMER or G5W-8953-MONOMER or G5W-11497-MONOMER or G5W-11779-MONOMER	VALDEG-PWY	0	0	1000	0		EC-3.1.2.4
3-HYDROXYPROPIONATE-DEHYDROGENASE-RXN_c_BS		3-HYDROXY-PROPIONATE_c_BS + NAD_c_BS --> MALONATE-S-ALD_c_BS + NADH_c_BS + PROTON_c_BS				PWY-3941	0	0	1000	0		EC-1.1.1.59
3-HYDROXYPROPIONATE-DEHYDROGENASE-RXN_c_MP		3-HYDROXY-PROPIONATE_c_MP + NAD_c_MP --> MALONATE-S-ALD_c_MP + NADH_c_MP + PROTON_c_MP				PWY-3941	0	0	1000	0		EC-1.1.1.59
3-HYDROXYPROPIONATE-DEHYDROGENASE-RXN_c_ST		3-HYDROXY-PROPIONATE_c_ST + NAD_c_ST --> MALONATE-S-ALD_c_ST + NADH_c_ST + PROTON_c_ST				PWY-3941	0	0	1000	0		EC-1.1.1.59
3-ISOPROPYLMALDEHYDROG-RXN_p_BS	&beta;-isopropylmalic enzyme	2-D-THREO-HYDROXY-3-CARBOXY-ISOCAPROATE_p_BS + NAD_p_BS --> CPD-7100_p_BS + NADH_p_BS + PROTON_p_BS	G5W-8695 or G5W-9828 or G5W-10848	G5W-10848 G5W-9828 G5W-8695	G5W-8695-MONOMER or G5W-9828-MONOMER or G5W-10848-MONOMER	LEUSYN-PWY|RXN-13158	0	0	1000	0
3-ISOPROPYLMALDEHYDROG-RXN_p_MP	&beta;-isopropylmalic enzyme	2-D-THREO-HYDROXY-3-CARBOXY-ISOCAPROATE_p_MP + NAD_p_MP --> CPD-7100_p_MP + NADH_p_MP + PROTON_p_MP	G5W-8695 or G5W-9828 or G5W-10848	G5W-10848 G5W-9828 G5W-8695	G5W-8695-MONOMER or G5W-9828-MONOMER or G5W-10848-MONOMER	LEUSYN-PWY|RXN-13158	0	0	1000	0
3-ISOPROPYLMALDEHYDROG-RXN_p_ST	&beta;-isopropylmalic enzyme	2-D-THREO-HYDROXY-3-CARBOXY-ISOCAPROATE_p_ST + NAD_p_ST --> CPD-7100_p_ST + NADH_p_ST + PROTON_p_ST	G5W-8695 or G5W-9828 or G5W-10848	G5W-10848 G5W-9828 G5W-8695	G5W-8695-MONOMER or G5W-9828-MONOMER or G5W-10848-MONOMER	LEUSYN-PWY|RXN-13158	0	0	1000	0
3-ISOPROPYLMALISOM-RXN_p_BS	3-isopropylmalate dehydratase	CPD-9451_p_BS + WATER_p_BS <=> 3-CARBOXY-3-HYDROXY-ISOCAPROATE_p_BS	G5W-10262 or G5W-11535	G5W-11535 G5W-10262	G5W-10262-MONOMER or G5W-11535-MONOMER	LEUSYN-PWY|RXN-13163	1	-1000	1000	0
3-ISOPROPYLMALISOM-RXN_p_MP	3-isopropylmalate dehydratase	CPD-9451_p_MP + WATER_p_MP <=> 3-CARBOXY-3-HYDROXY-ISOCAPROATE_p_MP	G5W-10262 or G5W-11535	G5W-11535 G5W-10262	G5W-10262-MONOMER or G5W-11535-MONOMER	LEUSYN-PWY|RXN-13163	1	-1000	1000	0
3-ISOPROPYLMALISOM-RXN_p_ST	3-isopropylmalate dehydratase	CPD-9451_p_ST + WATER_p_ST <=> 3-CARBOXY-3-HYDROXY-ISOCAPROATE_p_ST	G5W-10262 or G5W-11535	G5W-11535 G5W-10262	G5W-10262-MONOMER or G5W-11535-MONOMER	LEUSYN-PWY|RXN-13163	1	-1000	1000	0
3-OXOACYL-ACP-REDUCT-RXN_c_BS		NADP_c_BS + OH-ACYL-ACP_c_BS <=> B-KETOACYL-ACP_c_BS + NADPH_c_BS + PROTON_c_BS	G5W-7033 or G5W-7333 or G5W-7423 or G5W-9789 or G5W-10364 or G5W-11158	G5W-10364 G5W-7333 G5W-7423 G5W-7033 G5W-11158 G5W-9789	G5W-7033-MONOMER or G5W-7333-MONOMER or G5W-7423-MONOMER or G5W-9789-MONOMER or G5W-10364-MONOMER or G5W-11158-MONOMER	FASYN-ELONG-PWY	0	-1000	0	0		EC-2.3.1.86|EC-2.3.1.85|EC-1.1.1.100
3-OXOACYL-ACP-REDUCT-RXN_c_MP		NADP_c_MP + OH-ACYL-ACP_c_MP <=> B-KETOACYL-ACP_c_MP + NADPH_c_MP + PROTON_c_MP	G5W-7033 or G5W-7333 or G5W-7423 or G5W-9789 or G5W-10364 or G5W-11158	G5W-10364 G5W-7333 G5W-7423 G5W-7033 G5W-11158 G5W-9789	G5W-7033-MONOMER or G5W-7333-MONOMER or G5W-7423-MONOMER or G5W-9789-MONOMER or G5W-10364-MONOMER or G5W-11158-MONOMER	FASYN-ELONG-PWY	0	-1000	0	0		EC-2.3.1.86|EC-2.3.1.85|EC-1.1.1.100
3-OXOACYL-ACP-REDUCT-RXN_c_ST		NADP_c_ST + OH-ACYL-ACP_c_ST <=> B-KETOACYL-ACP_c_ST + NADPH_c_ST + PROTON_c_ST	G5W-7033 or G5W-7333 or G5W-7423 or G5W-9789 or G5W-10364 or G5W-11158	G5W-10364 G5W-7333 G5W-7423 G5W-7033 G5W-11158 G5W-9789	G5W-7033-MONOMER or G5W-7333-MONOMER or G5W-7423-MONOMER or G5W-9789-MONOMER or G5W-10364-MONOMER or G5W-11158-MONOMER	FASYN-ELONG-PWY	0	-1000	0	0		EC-2.3.1.86|EC-2.3.1.85|EC-1.1.1.100
3-OXOLAURATE-DECARBOXYLASE-RXN_c_BS		3-OXODODECANOATE_c_BS + PROTON_c_BS --> 2-UNDECANONE_c_BS + CARBON-DIOXIDE_c_BS	G5W-10324	G5W-10324	G5W-10324-MONOMER	PWY-6585	0	0	1000	0		EC-4.1.1.56
3-OXOLAURATE-DECARBOXYLASE-RXN_c_MP		3-OXODODECANOATE_c_MP + PROTON_c_MP --> 2-UNDECANONE_c_MP + CARBON-DIOXIDE_c_MP	G5W-10324	G5W-10324	G5W-10324-MONOMER	PWY-6585	0	0	1000	0		EC-4.1.1.56
3-OXOLAURATE-DECARBOXYLASE-RXN_c_ST		3-OXODODECANOATE_c_ST + PROTON_c_ST --> 2-UNDECANONE_c_ST + CARBON-DIOXIDE_c_ST	G5W-10324	G5W-10324	G5W-10324-MONOMER	PWY-6585	0	0	1000	0		EC-4.1.1.56
3.1.1.78-RXN_c_BS		POLYNEURIDINE-ALDEHYDE_c_BS + WATER_c_BS --> 16-EPIVELLOSIMINE_c_BS + CARBON-DIOXIDE_c_BS + METOH_c_BS	G5W-6284 or G5W-7785 or G5W-10256 or G5W-12449	G5W-10256 G5W-6284 G5W-12449 G5W-7785	G5W-6284-MONOMER or G5W-7785-MONOMER or G5W-10256-MONOMER or G5W-12449-MONOMER		0	0	1000	0		EC-3.1.1.78
3.1.1.78-RXN_c_MP		POLYNEURIDINE-ALDEHYDE_c_MP + WATER_c_MP --> 16-EPIVELLOSIMINE_c_MP + CARBON-DIOXIDE_c_MP + METOH_c_MP	G5W-6284 or G5W-7785 or G5W-10256 or G5W-12449	G5W-10256 G5W-6284 G5W-12449 G5W-7785	G5W-6284-MONOMER or G5W-7785-MONOMER or G5W-10256-MONOMER or G5W-12449-MONOMER		0	0	1000	0		EC-3.1.1.78
3.1.1.78-RXN_c_ST		POLYNEURIDINE-ALDEHYDE_c_ST + WATER_c_ST --> 16-EPIVELLOSIMINE_c_ST + CARBON-DIOXIDE_c_ST + METOH_c_ST	G5W-6284 or G5W-7785 or G5W-10256 or G5W-12449	G5W-6284 G5W-10256 G5W-12449 G5W-7785	G5W-6284-MONOMER or G5W-7785-MONOMER or G5W-10256-MONOMER or G5W-12449-MONOMER		0	0	1000	0		EC-3.1.1.78
3.1.1.82-RXN_c_BS		CPD-7061_c_BS + WATER_c_BS --> CARBON-DIOXIDE_c_BS + CPD-10296_c_BS + METOH_c_BS	G5W-11207	G5W-11207	G5W-11207-MONOMER	PWY-5098	0	0	1000	0		EC-3.1.1.82
3.1.1.82-RXN_c_MP		CPD-7061_c_MP + WATER_c_MP --> CARBON-DIOXIDE_c_MP + CPD-10296_c_MP + METOH_c_MP	G5W-11207	G5W-11207	G5W-11207-MONOMER	PWY-5098	0	0	1000	0		EC-3.1.1.82
3.1.1.82-RXN_c_ST		CPD-7061_c_ST + WATER_c_ST --> CARBON-DIOXIDE_c_ST + CPD-10296_c_ST + METOH_c_ST	G5W-11207	G5W-11207	G5W-11207-MONOMER	PWY-5098	0	0	1000	0		EC-3.1.1.82
3.1.2.14-RXN_c_BS		Oleoyl-ACPs_c_BS + WATER_c_BS --> ACP_c_BS + OLEATE-CPD_c_BS + PROTON_c_BS	G5W-7569 or G5W-8196 or G5W-8823 or G5W-9622 or G5W-9808 or G5W-10181 or G5W-10805 or G5W-11923 or G5W-12473	G5W-9808 G5W-9622 G5W-8823 G5W-7569 G5W-10181 G5W-11923 G5W-10805 G5W-12473 G5W-8196	G5W-7569-MONOMER or G5W-8196-MONOMER or G5W-8823-MONOMER or G5W-9622-MONOMER or G5W-9808-MONOMER or G5W-10181-MONOMER or G5W-10805-MONOMER or G5W-11923-MONOMER or G5W-12473-MONOMER	PWY-5147	0	0	1000	0		EC-3.1.2.14
3.1.2.14-RXN_c_MP		Oleoyl-ACPs_c_MP + WATER_c_MP --> ACP_c_MP + OLEATE-CPD_c_MP + PROTON_c_MP	G5W-7569 or G5W-8196 or G5W-8823 or G5W-9622 or G5W-9808 or G5W-10181 or G5W-10805 or G5W-11923 or G5W-12473	G5W-9808 G5W-9622 G5W-8823 G5W-7569 G5W-10805 G5W-10181 G5W-11923 G5W-8196 G5W-12473	G5W-7569-MONOMER or G5W-8196-MONOMER or G5W-8823-MONOMER or G5W-9622-MONOMER or G5W-9808-MONOMER or G5W-10181-MONOMER or G5W-10805-MONOMER or G5W-11923-MONOMER or G5W-12473-MONOMER	PWY-5147	0	0	1000	0		EC-3.1.2.14
3.1.2.14-RXN_c_ST		Oleoyl-ACPs_c_ST + WATER_c_ST --> ACP_c_ST + OLEATE-CPD_c_ST + PROTON_c_ST	G5W-7569 or G5W-8196 or G5W-8823 or G5W-9622 or G5W-9808 or G5W-10181 or G5W-10805 or G5W-11923 or G5W-12473	G5W-9808 G5W-9622 G5W-8823 G5W-7569 G5W-10181 G5W-11923 G5W-10805 G5W-12473 G5W-8196	G5W-7569-MONOMER or G5W-8196-MONOMER or G5W-8823-MONOMER or G5W-9622-MONOMER or G5W-9808-MONOMER or G5W-10181-MONOMER or G5W-10805-MONOMER or G5W-11923-MONOMER or G5W-12473-MONOMER	PWY-5147	0	0	1000	0		EC-3.1.2.14
3.1.2.21-RXN_c_BS		Dodecanoyl-ACPs_c_BS + WATER_c_BS --> ACP_c_BS + DODECANOATE_c_BS + PROTON_c_BS				PWY-5971	0	0	1000	0		EC-3.1.2.21
3.1.2.21-RXN_c_MP		Dodecanoyl-ACPs_c_MP + WATER_c_MP --> ACP_c_MP + DODECANOATE_c_MP + PROTON_c_MP				PWY-5971	0	0	1000	0		EC-3.1.2.21
3.1.2.21-RXN_c_ST		Dodecanoyl-ACPs_c_ST + WATER_c_ST --> ACP_c_ST + DODECANOATE_c_ST + PROTON_c_ST				PWY-5971	0	0	1000	0		EC-3.1.2.21
3.1.2.23-RXN_c_BS		CPD-201_c_BS + WATER_c_BS --> 4-hydroxybenzoate_c_BS + CO-A_c_BS + PROTON_c_BS				PWY-5754	0	0	1000	0		EC-3.1.2.23
3.1.2.23-RXN_c_MP		CPD-201_c_MP + WATER_c_MP --> 4-hydroxybenzoate_c_MP + CO-A_c_MP + PROTON_c_MP				PWY-5754	0	0	1000	0		EC-3.1.2.23
3.1.2.23-RXN_c_ST		CPD-201_c_ST + WATER_c_ST --> 4-hydroxybenzoate_c_ST + CO-A_c_ST + PROTON_c_ST				PWY-5754	0	0	1000	0		EC-3.1.2.23
3.1.3.46-RXN_c_BS		CPD-535_c_BS + WATER_c_BS --> FRUCTOSE-6P_c_BS + Pi_c_BS	G5W-7454 or G5W-7589	G5W-7589 G5W-7454	G5W-7454-MONOMER or G5W-7589-MONOMER	PWY66-423	0	0	1000	0		EC-3.1.3.46
3.1.3.46-RXN_c_MP		CPD-535_c_MP + WATER_c_MP --> FRUCTOSE-6P_c_MP + Pi_c_MP	G5W-7454 or G5W-7589	G5W-7589 G5W-7454	G5W-7454-MONOMER or G5W-7589-MONOMER	PWY66-423	0	0	1000	0		EC-3.1.3.46
3.1.3.46-RXN_c_ST		CPD-535_c_ST + WATER_c_ST --> FRUCTOSE-6P_c_ST + Pi_c_ST	G5W-7454 or G5W-7589	G5W-7589 G5W-7454	G5W-7454-MONOMER or G5W-7589-MONOMER	PWY66-423	0	0	1000	0		EC-3.1.3.46
3.1.3.56-RXN_c_BS		INOSITOL-1-4-5-TRISPHOSPHATE_c_BS + WATER_c_BS --> INOSITOL-1-4-BISPHOSPHATE_c_BS + Pi_c_BS	G5W-6461 or G5W-6704 or G5W-6888 or G5W-7042 or G5W-7639 or G5W-7818 or G5W-8031 or G5W-8045 or G5W-8692 or G5W-8862 or G5W-10009 or G5W-10060 or G5W-10226 or G5W-10231	G5W-8031 G5W-6461 G5W-7818 G5W-8045 G5W-10231 G5W-6704 G5W-10060 G5W-8862 G5W-7042 G5W-6888 G5W-10226 G5W-8692 G5W-7639 G5W-10009	G5W-6461-MONOMER or G5W-6704-MONOMER or G5W-6888-MONOMER or G5W-7042-MONOMER or G5W-7639-MONOMER or G5W-7818-MONOMER or G5W-8031-MONOMER or G5W-8045-MONOMER or G5W-8692-MONOMER or G5W-8862-MONOMER or G5W-10009-MONOMER or G5W-10060-MONOMER or G5W-10226-MONOMER or G5W-10231-MONOMER	PWY-6363	0	0	1000	0		EC-3.1.3.56
3.1.3.56-RXN_c_MP		INOSITOL-1-4-5-TRISPHOSPHATE_c_MP + WATER_c_MP --> INOSITOL-1-4-BISPHOSPHATE_c_MP + Pi_c_MP	G5W-6461 or G5W-6704 or G5W-6888 or G5W-7042 or G5W-7639 or G5W-7818 or G5W-8031 or G5W-8045 or G5W-8692 or G5W-8862 or G5W-10009 or G5W-10060 or G5W-10226 or G5W-10231	G5W-8031 G5W-6461 G5W-6888 G5W-8045 G5W-10231 G5W-7639 G5W-10060 G5W-8862 G5W-7042 G5W-7818 G5W-10226 G5W-8692 G5W-6704 G5W-10009	G5W-6461-MONOMER or G5W-6704-MONOMER or G5W-6888-MONOMER or G5W-7042-MONOMER or G5W-7639-MONOMER or G5W-7818-MONOMER or G5W-8031-MONOMER or G5W-8045-MONOMER or G5W-8692-MONOMER or G5W-8862-MONOMER or G5W-10009-MONOMER or G5W-10060-MONOMER or G5W-10226-MONOMER or G5W-10231-MONOMER	PWY-6363	0	0	1000	0		EC-3.1.3.56
3.1.3.56-RXN_c_ST		INOSITOL-1-4-5-TRISPHOSPHATE_c_ST + WATER_c_ST --> INOSITOL-1-4-BISPHOSPHATE_c_ST + Pi_c_ST	G5W-6461 or G5W-6704 or G5W-6888 or G5W-7042 or G5W-7639 or G5W-7818 or G5W-8031 or G5W-8045 or G5W-8692 or G5W-8862 or G5W-10009 or G5W-10060 or G5W-10226 or G5W-10231	G5W-8031 G5W-6461 G5W-6888 G5W-8045 G5W-10231 G5W-6704 G5W-10060 G5W-8862 G5W-8692 G5W-7042 G5W-10226 G5W-10009 G5W-7639 G5W-7818	G5W-6461-MONOMER or G5W-6704-MONOMER or G5W-6888-MONOMER or G5W-7042-MONOMER or G5W-7639-MONOMER or G5W-7818-MONOMER or G5W-8031-MONOMER or G5W-8045-MONOMER or G5W-8692-MONOMER or G5W-8862-MONOMER or G5W-10009-MONOMER or G5W-10060-MONOMER or G5W-10226-MONOMER or G5W-10231-MONOMER	PWY-6363	0	0	1000	0		EC-3.1.3.56
3.1.3.57-RXN_c_BS		INOSITOL-1-4-BISPHOSPHATE_c_BS + WATER_c_BS --> D-MYO-INOSITOL-4-PHOSPHATE_c_BS + Pi_c_BS				PWY-6363	0	0	1000	0		EC-3.1.3.57
3.1.3.57-RXN_c_MP		INOSITOL-1-4-BISPHOSPHATE_c_MP + WATER_c_MP --> D-MYO-INOSITOL-4-PHOSPHATE_c_MP + Pi_c_MP				PWY-6363	0	0	1000	0		EC-3.1.3.57
3.1.3.57-RXN_c_ST		INOSITOL-1-4-BISPHOSPHATE_c_ST + WATER_c_ST --> D-MYO-INOSITOL-4-PHOSPHATE_c_ST + Pi_c_ST				PWY-6363	0	0	1000	0		EC-3.1.3.57
3.1.3.68-RXN_c_BS		2-DEOXY-D-GLUCOSE-6-PHOSPHATE_c_BS + WATER_c_BS --> 2-DEOXY-D-GLUCOSE_c_BS + Pi_c_BS	G5W-6388	G5W-6388	G5W-6388-MONOMER		0	0	1000	0		EC-3.1.3.68
3.1.3.68-RXN_c_MP		2-DEOXY-D-GLUCOSE-6-PHOSPHATE_c_MP + WATER_c_MP --> 2-DEOXY-D-GLUCOSE_c_MP + Pi_c_MP	G5W-6388	G5W-6388	G5W-6388-MONOMER		0	0	1000	0		EC-3.1.3.68
3.1.3.68-RXN_c_ST		2-DEOXY-D-GLUCOSE-6-PHOSPHATE_c_ST + WATER_c_ST --> 2-DEOXY-D-GLUCOSE_c_ST + Pi_c_ST	G5W-6388	G5W-6388	G5W-6388-MONOMER		0	0	1000	0		EC-3.1.3.68
3.1.3.74-RXN_c_BS		PYRIDOXAL_PHOSPHATE_c_BS + WATER_c_BS --> PYRIDOXAL_c_BS + Pi_c_BS	G5W-6453 or G5W-6644 or G5W-8964 or G5W-10786 or G5W-10963 or G5W-11573 or G5W-12247 or G5W-12278	G5W-10786 G5W-6453 G5W-6644 G5W-10963 G5W-12247 G5W-12278 G5W-11573 G5W-8964	G5W-6453-MONOMER or G5W-6644-MONOMER or G5W-8964-MONOMER or G5W-10786-MONOMER or G5W-10963-MONOMER or G5W-11573-MONOMER or G5W-12247-MONOMER or G5W-12278-MONOMER		0	0	1000	0		EC-3.1.3.74
3.1.3.74-RXN_c_MP		PYRIDOXAL_PHOSPHATE_c_MP + WATER_c_MP --> PYRIDOXAL_c_MP + Pi_c_MP	G5W-6453 or G5W-6644 or G5W-8964 or G5W-10786 or G5W-10963 or G5W-11573 or G5W-12247 or G5W-12278	G5W-10786 G5W-8964 G5W-12278 G5W-10963 G5W-12247 G5W-6644 G5W-11573 G5W-6453	G5W-6453-MONOMER or G5W-6644-MONOMER or G5W-8964-MONOMER or G5W-10786-MONOMER or G5W-10963-MONOMER or G5W-11573-MONOMER or G5W-12247-MONOMER or G5W-12278-MONOMER		0	0	1000	0		EC-3.1.3.74
3.1.3.74-RXN_c_ST		PYRIDOXAL_PHOSPHATE_c_ST + WATER_c_ST --> PYRIDOXAL_c_ST + Pi_c_ST	G5W-6453 or G5W-6644 or G5W-8964 or G5W-10786 or G5W-10963 or G5W-11573 or G5W-12247 or G5W-12278	G5W-12278 G5W-8964 G5W-10786 G5W-10963 G5W-12247 G5W-6644 G5W-11573 G5W-6453	G5W-6453-MONOMER or G5W-6644-MONOMER or G5W-8964-MONOMER or G5W-10786-MONOMER or G5W-10963-MONOMER or G5W-11573-MONOMER or G5W-12247-MONOMER or G5W-12278-MONOMER		0	0	1000	0		EC-3.1.3.74
3.1.3.76-RXN_c_BS		CPD-9001_c_BS + WATER_c_BS --> CPD-9002_c_BS + Pi_c_BS	G5W-8121	G5W-8121	G5W-8121-MONOMER		0	0	1000	0		EC-3.1.3.76
3.1.3.76-RXN_c_MP		CPD-9001_c_MP + WATER_c_MP --> CPD-9002_c_MP + Pi_c_MP	G5W-8121	G5W-8121	G5W-8121-MONOMER		0	0	1000	0		EC-3.1.3.76
3.1.3.76-RXN_c_ST		CPD-9001_c_ST + WATER_c_ST --> CPD-9002_c_ST + Pi_c_ST	G5W-8121	G5W-8121	G5W-8121-MONOMER		0	0	1000	0		EC-3.1.3.76
3.1.3.77-RXN_c_BS		CPD-8999_c_BS + WATER_c_BS --> CPD-85_c_BS + PROTON_c_BS + Pi_c_BS	G5W-7298 or G5W-11630	G5W-7298 G5W-11630	G5W-7298-MONOMER or G5W-11630-MONOMER		0	0	1000	0		EC-3.1.3.77
3.1.3.77-RXN_c_MP		CPD-8999_c_MP + WATER_c_MP --> CPD-85_c_MP + PROTON_c_MP + Pi_c_MP	G5W-7298 or G5W-11630	G5W-7298 G5W-11630	G5W-7298-MONOMER or G5W-11630-MONOMER		0	0	1000	0		EC-3.1.3.77
3.1.3.77-RXN_c_ST		CPD-8999_c_ST + WATER_c_ST --> CPD-85_c_ST + PROTON_c_ST + Pi_c_ST	G5W-7298 or G5W-11630	G5W-7298 G5W-11630	G5W-7298-MONOMER or G5W-11630-MONOMER		0	0	1000	0		EC-3.1.3.77
3.5.1.26-RXN_c_BS		ACETYL-ETCETERA-L-ASPARAGINE_c_BS + WATER_c_BS --> L-ASPARTATE_c_BS + N-ACETYL-BETA-GLUCOSAMINYLAMINE_c_BS + PROTON_c_BS	G5W-6925	G5W-6925	G5W-6925-MONOMER		0	0	1000	0		EC-3.5.1.26
3.5.1.26-RXN_c_MP		ACETYL-ETCETERA-L-ASPARAGINE_c_MP + WATER_c_MP --> L-ASPARTATE_c_MP + N-ACETYL-BETA-GLUCOSAMINYLAMINE_c_MP + PROTON_c_MP	G5W-6925	G5W-6925	G5W-6925-MONOMER		0	0	1000	0		EC-3.5.1.26
3.5.1.26-RXN_c_ST		ACETYL-ETCETERA-L-ASPARAGINE_c_ST + WATER_c_ST --> L-ASPARTATE_c_ST + N-ACETYL-BETA-GLUCOSAMINYLAMINE_c_ST + PROTON_c_ST	G5W-6925	G5W-6925	G5W-6925-MONOMER		0	0	1000	0		EC-3.5.1.26
3.5.1.93-RXN_c_BS		CPD-7270_c_BS + WATER_c_BS --> CPD-7271_c_BS + GLUTARATE_c_BS	G5W-11195	G5W-11195	G5W-11195-MONOMER		0	0	1000	0		EC-3.5.1.93
3.5.1.93-RXN_c_MP		CPD-7270_c_MP + WATER_c_MP --> CPD-7271_c_MP + GLUTARATE_c_MP	G5W-11195	G5W-11195	G5W-11195-MONOMER		0	0	1000	0		EC-3.5.1.93
3.5.1.93-RXN_c_ST		CPD-7270_c_ST + WATER_c_ST --> CPD-7271_c_ST + GLUTARATE_c_ST	G5W-11195	G5W-11195	G5W-11195-MONOMER		0	0	1000	0		EC-3.5.1.93
3.5.2.17-RXN_x_BS		5-HYDROXYISOURATE_x_BS + WATER_x_BS --> CPD-5821_x_BS + PROTON_x_BS	G5W-7104 or G5W-8289	G5W-7104 G5W-8289	G5W-7104-MONOMER or G5W-8289-MONOMER	PWY-5691	0	0	1000	0		EC-3.5.2.17
3.5.2.17-RXN_x_MP		5-HYDROXYISOURATE_x_MP + WATER_x_MP --> CPD-5821_x_MP + PROTON_x_MP	G5W-7104 or G5W-8289	G5W-8289 G5W-7104	G5W-7104-MONOMER or G5W-8289-MONOMER	PWY-5691	0	0	1000	0		EC-3.5.2.17
3.5.2.17-RXN_x_ST		5-HYDROXYISOURATE_x_ST + WATER_x_ST --> CPD-5821_x_ST + PROTON_x_ST	G5W-7104 or G5W-8289	G5W-7104 G5W-8289	G5W-7104-MONOMER or G5W-8289-MONOMER	PWY-5691	0	0	1000	0		EC-3.5.2.17
3.5.5.4-RXN_c_BS		CPD-603_c_BS + PROTON_c_BS + 2.0 WATER_c_BS --> AMMONIUM_c_BS + L-ASPARTATE_c_BS	G5W-6934 or G5W-12004	G5W-12004 G5W-6934	G5W-6934-MONOMER or G5W-12004-MONOMER	ASPSYNII-PWY	0	0	1000	0		EC-3.5.5.4
3.5.5.4-RXN_c_MP		CPD-603_c_MP + PROTON_c_MP + 2.0 WATER_c_MP --> AMMONIUM_c_MP + L-ASPARTATE_c_MP	G5W-6934 or G5W-12004	G5W-12004 G5W-6934	G5W-6934-MONOMER or G5W-12004-MONOMER	ASPSYNII-PWY	0	0	1000	0		EC-3.5.5.4
3.5.5.4-RXN_c_ST		CPD-603_c_ST + PROTON_c_ST + 2.0 WATER_c_ST --> AMMONIUM_c_ST + L-ASPARTATE_c_ST	G5W-6934 or G5W-12004	G5W-12004 G5W-6934	G5W-6934-MONOMER or G5W-12004-MONOMER	ASPSYNII-PWY	0	0	1000	0		EC-3.5.5.4
3.6.1.17-RXN_c_BS		CPD-609_c_BS + WATER_c_BS --> GMP_c_BS + GTP_c_BS + 2.0 PROTON_c_BS	G5W-11982	G5W-11982	G5W-11982-MONOMER		0	0	1000	0		EC-3.6.1.17
3.6.1.17-RXN_c_MP		CPD-609_c_MP + WATER_c_MP --> GMP_c_MP + GTP_c_MP + 2.0 PROTON_c_MP	G5W-11982	G5W-11982	G5W-11982-MONOMER		0	0	1000	0		EC-3.6.1.17
3.6.1.17-RXN_c_ST		CPD-609_c_ST + WATER_c_ST --> GMP_c_ST + GTP_c_ST + 2.0 PROTON_c_ST	G5W-11982	G5W-11982	G5W-11982-MONOMER		0	0	1000	0		EC-3.6.1.17
3.6.3.42-RXN_c_BS		ATP_c_BS + WATER_c_BS --> ADP_c_BS + PROTON_c_BS + Pi_c_BS	G5W-6450 or G5W-11872	G5W-6450 G5W-11872	G5W-6450-MONOMER or G5W-11872-MONOMER		0	0	1000	0		EC-3.6.3.42
3.6.3.42-RXN_c_MP		ATP_c_MP + WATER_c_MP --> ADP_c_MP + PROTON_c_MP + Pi_c_MP	G5W-6450 or G5W-11872	G5W-6450 G5W-11872	G5W-6450-MONOMER or G5W-11872-MONOMER		0	0	1000	0		EC-3.6.3.42
3.6.3.42-RXN_c_ST		ATP_c_ST + WATER_c_ST --> ADP_c_ST + PROTON_c_ST + Pi_c_ST	G5W-6450 or G5W-11872	G5W-6450 G5W-11872	G5W-6450-MONOMER or G5W-11872-MONOMER		0	0	1000	0		EC-3.6.3.42
3.7.1.8-RXN_c_BS		CPD-14298_c_BS + WATER_c_BS --> BENZOATE_c_BS + OXOPENTENOATE_c_BS + PROTON_c_BS	G5W-6803 or G5W-8652 or G5W-9964 or G5W-10029 or G5W-10877	G5W-10877 G5W-6803 G5W-9964 G5W-10029 G5W-8652	G5W-6803-MONOMER or G5W-8652-MONOMER or G5W-9964-MONOMER or G5W-10029-MONOMER or G5W-10877-MONOMER		0	0	1000	0		EC-3.7.1.8
3.7.1.8-RXN_c_MP		CPD-14298_c_MP + WATER_c_MP --> BENZOATE_c_MP + OXOPENTENOATE_c_MP + PROTON_c_MP	G5W-6803 or G5W-8652 or G5W-9964 or G5W-10029 or G5W-10877	G5W-10877 G5W-6803 G5W-9964 G5W-10029 G5W-8652	G5W-6803-MONOMER or G5W-8652-MONOMER or G5W-9964-MONOMER or G5W-10029-MONOMER or G5W-10877-MONOMER		0	0	1000	0		EC-3.7.1.8
3.7.1.8-RXN_c_ST		CPD-14298_c_ST + WATER_c_ST --> BENZOATE_c_ST + OXOPENTENOATE_c_ST + PROTON_c_ST	G5W-6803 or G5W-8652 or G5W-9964 or G5W-10029 or G5W-10877	G5W-8652 G5W-6803 G5W-10877 G5W-9964 G5W-10029	G5W-6803-MONOMER or G5W-8652-MONOMER or G5W-9964-MONOMER or G5W-10029-MONOMER or G5W-10877-MONOMER		0	0	1000	0		EC-3.7.1.8
3.7.1.9-RXN_c_BS		HYDROXYMUCONATE-SALD_c_BS + WATER_c_BS --> FORMATE_c_BS + OXOPENTENOATE_c_BS + PROTON_c_BS	G5W-8059 or G5W-11314	G5W-11314 G5W-8059	G5W-8059-MONOMER or G5W-11314-MONOMER		0	0	1000	0		EC-3.7.1.9
3.7.1.9-RXN_c_MP		HYDROXYMUCONATE-SALD_c_MP + WATER_c_MP --> FORMATE_c_MP + OXOPENTENOATE_c_MP + PROTON_c_MP	G5W-8059 or G5W-11314	G5W-11314 G5W-8059	G5W-8059-MONOMER or G5W-11314-MONOMER		0	0	1000	0		EC-3.7.1.9
3.7.1.9-RXN_c_ST		HYDROXYMUCONATE-SALD_c_ST + WATER_c_ST --> FORMATE_c_ST + OXOPENTENOATE_c_ST + PROTON_c_ST	G5W-8059 or G5W-11314	G5W-11314 G5W-8059	G5W-8059-MONOMER or G5W-11314-MONOMER		0	0	1000	0		EC-3.7.1.9
325-BISPHOSPHATE-NUCLEOTIDASE-RXN_c_BS		3-5-ADP_c_BS + WATER_c_BS --> AMP_c_BS + Pi_c_BS	G5W-7685 or G5W-9285 or G5W-9942 or G5W-12192 or G5W-12365	G5W-9942 G5W-12365 G5W-9285 G5W-7685 G5W-12192	G5W-7685-MONOMER or G5W-9285-MONOMER or G5W-9942-MONOMER or G5W-12192-MONOMER or G5W-12365-MONOMER		0	0	1000	0		EC-3.1.3.7
325-BISPHOSPHATE-NUCLEOTIDASE-RXN_c_MP		3-5-ADP_c_MP + WATER_c_MP --> AMP_c_MP + Pi_c_MP	G5W-7685 or G5W-9285 or G5W-9942 or G5W-12192 or G5W-12365	G5W-7685 G5W-12192 G5W-9942 G5W-12365 G5W-9285	G5W-7685-MONOMER or G5W-9285-MONOMER or G5W-9942-MONOMER or G5W-12192-MONOMER or G5W-12365-MONOMER		0	0	1000	0		EC-3.1.3.7
325-BISPHOSPHATE-NUCLEOTIDASE-RXN_c_ST		3-5-ADP_c_ST + WATER_c_ST --> AMP_c_ST + Pi_c_ST	G5W-7685 or G5W-9285 or G5W-9942 or G5W-12192 or G5W-12365	G5W-9942 G5W-12365 G5W-9285 G5W-7685 G5W-12192	G5W-7685-MONOMER or G5W-9285-MONOMER or G5W-9942-MONOMER or G5W-12192-MONOMER or G5W-12365-MONOMER		0	0	1000	0		EC-3.1.3.7
3PGAREARR-RXN_c_BS		2-PG_c_BS <=> G3P_c_BS	G5W-6817 or G5W-7281 or G5W-7817 or G5W-8366	G5W-7817 G5W-6817 G5W-7281 G5W-8366	G5W-6817-MONOMER or G5W-7281-MONOMER or G5W-7817-MONOMER or G5W-8366-MONOMER	GLYCOLYSIS|PWY-5723|PWY-1042|GLUCONEO-PWY	1	-1000	1000	0		EC-5.4.2.12
3PGAREARR-RXN_c_MP		2-PG_c_MP <=> G3P_c_MP	G5W-6817 or G5W-7281 or G5W-7817 or G5W-8366	G5W-7817 G5W-6817 G5W-7281 G5W-8366	G5W-6817-MONOMER or G5W-7281-MONOMER or G5W-7817-MONOMER or G5W-8366-MONOMER	GLYCOLYSIS|PWY-5723|PWY-1042|GLUCONEO-PWY	1	-1000	1000	0		EC-5.4.2.12
3PGAREARR-RXN_c_ST		2-PG_c_ST <=> G3P_c_ST	G5W-6817 or G5W-7281 or G5W-7817 or G5W-8366	G5W-7817 G5W-6817 G5W-8366 G5W-7281	G5W-6817-MONOMER or G5W-7281-MONOMER or G5W-7817-MONOMER or G5W-8366-MONOMER	GLYCOLYSIS|PWY-5723|PWY-1042|GLUCONEO-PWY	1	-1000	1000	0		EC-5.4.2.12
3PGAREARR-RXN_p_BS		2-PG_p_BS <=> G3P_p_BS	G5W-6817 or G5W-7281 or G5W-7817 or G5W-8366	G5W-7817 G5W-6817 G5W-7281 G5W-8366	G5W-6817-MONOMER or G5W-7281-MONOMER or G5W-7817-MONOMER or G5W-8366-MONOMER	GLYCOLYSIS|PWY-5723|PWY-1042|GLUCONEO-PWY	1	-1000	1000	0		EC-5.4.2.12
3PGAREARR-RXN_p_MP		2-PG_p_MP <=> G3P_p_MP	G5W-6817 or G5W-7281 or G5W-7817 or G5W-8366	G5W-7817 G5W-6817 G5W-7281 G5W-8366	G5W-6817-MONOMER or G5W-7281-MONOMER or G5W-7817-MONOMER or G5W-8366-MONOMER	GLYCOLYSIS|PWY-5723|PWY-1042|GLUCONEO-PWY	1	-1000	1000	0		EC-5.4.2.12
3PGAREARR-RXN_p_ST		2-PG_p_ST <=> G3P_p_ST	G5W-6817 or G5W-7281 or G5W-7817 or G5W-8366	G5W-7817 G5W-6817 G5W-7281 G5W-8366	G5W-6817-MONOMER or G5W-7281-MONOMER or G5W-7817-MONOMER or G5W-8366-MONOMER	GLYCOLYSIS|PWY-5723|PWY-1042|GLUCONEO-PWY	1	-1000	1000	0		EC-5.4.2.12
3PGA_Pi_pc_BS		G3P_p_BS + Pi_c_BS <=> G3P_c_BS + Pi_p_BS					1	-1000	1000	0
3PGA_Pi_pc_MP		G3P_p_MP + Pi_c_MP <=> G3P_c_MP + Pi_p_MP					1	-1000	1000	0
3PGA_Pi_pc_ST		G3P_p_ST + Pi_c_ST <=> G3P_c_ST + Pi_p_ST					1	-1000	1000	0
4-AMINO-BUTYRATE_mc_BS		4-AMINO-BUTYRATE_m_BS <=> 4-AMINO-BUTYRATE_c_BS					1	-1000	1000	0
4-AMINO-BUTYRATE_mc_MP		4-AMINO-BUTYRATE_m_MP <=> 4-AMINO-BUTYRATE_c_MP					1	-1000	1000	0
4-AMINO-BUTYRATE_mc_ST		4-AMINO-BUTYRATE_m_ST <=> 4-AMINO-BUTYRATE_c_ST					1	-1000	1000	0
4-COUMARATE--COA-LIGASE-RXN_c_BS		ATP_c_BS + CO-A_c_BS + COUMARATE_c_BS --> AMP_c_BS + P-COUMAROYL-COA_c_BS + PPI_c_BS	G5W-6948 or G5W-7345 or G5W-8761 or G5W-10077 or G5W-10284 or G5W-10458 or G5W-10712 or G5W-10997 or G5W-11161 or G5W-12051 or G5W-12111	G5W-6948 G5W-8761 G5W-10458 G5W-10077 G5W-10712 G5W-10284 G5W-7345 G5W-12111 G5W-12051 G5W-11161 G5W-10997	G5W-6948-MONOMER or G5W-7345-MONOMER or G5W-8761-MONOMER or G5W-10077-MONOMER or G5W-10284-MONOMER or G5W-10458-MONOMER or G5W-10712-MONOMER or G5W-10997-MONOMER or G5W-11161-MONOMER or G5W-12051-MONOMER or G5W-12111-MONOMER	PWY-5754|PWY1F-FLAVSYN|PWY-361	0	0	1000	0		EC-6.2.1.12
4-COUMARATE--COA-LIGASE-RXN_c_MP		ATP_c_MP + CO-A_c_MP + COUMARATE_c_MP --> AMP_c_MP + P-COUMAROYL-COA_c_MP + PPI_c_MP	G5W-6948 or G5W-7345 or G5W-8761 or G5W-10077 or G5W-10284 or G5W-10458 or G5W-10712 or G5W-10997 or G5W-11161 or G5W-12051 or G5W-12111	G5W-10997 G5W-8761 G5W-10458 G5W-10077 G5W-10712 G5W-10284 G5W-7345 G5W-12111 G5W-12051 G5W-11161 G5W-6948	G5W-6948-MONOMER or G5W-7345-MONOMER or G5W-8761-MONOMER or G5W-10077-MONOMER or G5W-10284-MONOMER or G5W-10458-MONOMER or G5W-10712-MONOMER or G5W-10997-MONOMER or G5W-11161-MONOMER or G5W-12051-MONOMER or G5W-12111-MONOMER	PWY-5754|PWY1F-FLAVSYN|PWY-361	0	0	1000	0		EC-6.2.1.12
4-COUMARATE--COA-LIGASE-RXN_c_ST		ATP_c_ST + CO-A_c_ST + COUMARATE_c_ST --> AMP_c_ST + P-COUMAROYL-COA_c_ST + PPI_c_ST	G5W-6948 or G5W-7345 or G5W-8761 or G5W-10077 or G5W-10284 or G5W-10458 or G5W-10712 or G5W-10997 or G5W-11161 or G5W-12051 or G5W-12111	G5W-10997 G5W-8761 G5W-10458 G5W-10077 G5W-10712 G5W-10284 G5W-7345 G5W-12111 G5W-12051 G5W-11161 G5W-6948	G5W-6948-MONOMER or G5W-7345-MONOMER or G5W-8761-MONOMER or G5W-10077-MONOMER or G5W-10284-MONOMER or G5W-10458-MONOMER or G5W-10712-MONOMER or G5W-10997-MONOMER or G5W-11161-MONOMER or G5W-12051-MONOMER or G5W-12111-MONOMER	PWY-5754|PWY1F-FLAVSYN|PWY-361	0	0	1000	0		EC-6.2.1.12
4-HYDROXYPHENYLPYRUVATE-DIOXYGENASE-RXN_c_BS		OXYGEN-MOLECULE_c_BS + P-HYDROXY-PHENYLPYRUVATE_c_BS --> CARBON-DIOXIDE_c_BS + HOMOGENTISATE_c_BS	G5W-7703 or G5W-8948 or G5W-10617	G5W-10617 G5W-7703 G5W-8948	G5W-7703-MONOMER or G5W-8948-MONOMER or G5W-10617-MONOMER	PWY-1581|PWY-1422	0	0	1000	0		EC-1.13.11.27
4-HYDROXYPHENYLPYRUVATE-DIOXYGENASE-RXN_c_MP		OXYGEN-MOLECULE_c_MP + P-HYDROXY-PHENYLPYRUVATE_c_MP --> CARBON-DIOXIDE_c_MP + HOMOGENTISATE_c_MP	G5W-7703 or G5W-8948 or G5W-10617	G5W-10617 G5W-7703 G5W-8948	G5W-7703-MONOMER or G5W-8948-MONOMER or G5W-10617-MONOMER	PWY-1581|PWY-1422	0	0	1000	0		EC-1.13.11.27
4-HYDROXYPHENYLPYRUVATE-DIOXYGENASE-RXN_c_ST		OXYGEN-MOLECULE_c_ST + P-HYDROXY-PHENYLPYRUVATE_c_ST --> CARBON-DIOXIDE_c_ST + HOMOGENTISATE_c_ST	G5W-7703 or G5W-8948 or G5W-10617	G5W-10617 G5W-7703 G5W-8948	G5W-7703-MONOMER or G5W-8948-MONOMER or G5W-10617-MONOMER	PWY-1581|PWY-1422	0	0	1000	0		EC-1.13.11.27
4-NITROPHENYLPHOSPHATASE-RXN_c_BS		CPD-194_c_BS + WATER_c_BS --> P-NITROPHENOL_c_BS + PROTON_c_BS + Pi_c_BS	G5W-8513 or G5W-10302	G5W-10302 G5W-8513	G5W-8513-MONOMER or G5W-10302-MONOMER		0	0	1000	0		EC-3.1.3.41
4-NITROPHENYLPHOSPHATASE-RXN_c_MP		CPD-194_c_MP + WATER_c_MP --> P-NITROPHENOL_c_MP + PROTON_c_MP + Pi_c_MP	G5W-8513 or G5W-10302	G5W-10302 G5W-8513	G5W-8513-MONOMER or G5W-10302-MONOMER		0	0	1000	0		EC-3.1.3.41
4-NITROPHENYLPHOSPHATASE-RXN_c_ST		CPD-194_c_ST + WATER_c_ST --> P-NITROPHENOL_c_ST + PROTON_c_ST + Pi_c_ST	G5W-8513 or G5W-10302	G5W-10302 G5W-8513	G5W-8513-MONOMER or G5W-10302-MONOMER		0	0	1000	0		EC-3.1.3.41
4.1.1.32-RXN_c_BS		GTP_c_BS + OXALACETIC_ACID_c_BS <=> CARBON-DIOXIDE_c_BS + GDP_c_BS + PHOSPHO-ENOL-PYRUVATE_c_BS	G5W-8795 or G5W-12012	G5W-12012 G5W-8795	G5W-8795-MONOMER or G5W-12012-MONOMER		1	-1000	1000	0		EC-4.1.1.32
4.1.1.32-RXN_c_MP		GTP_c_MP + OXALACETIC_ACID_c_MP <=> CARBON-DIOXIDE_c_MP + GDP_c_MP + PHOSPHO-ENOL-PYRUVATE_c_MP	G5W-8795 or G5W-12012	G5W-12012 G5W-8795	G5W-8795-MONOMER or G5W-12012-MONOMER		1	-1000	1000	0		EC-4.1.1.32
4.1.1.32-RXN_c_ST		GTP_c_ST + OXALACETIC_ACID_c_ST <=> CARBON-DIOXIDE_c_ST + GDP_c_ST + PHOSPHO-ENOL-PYRUVATE_c_ST	G5W-8795 or G5W-12012	G5W-12012 G5W-8795	G5W-8795-MONOMER or G5W-12012-MONOMER		1	-1000	1000	0		EC-4.1.1.32
4.1.1.80-RXN_c_BS		P-HYDROXY-PHENYLPYRUVATE_c_BS + PROTON_c_BS --> CARBON-DIOXIDE_c_BS + HYDRPHENYLAC-CPD_c_BS					0	0	1000	0		EC-4.1.1.80
4.1.1.80-RXN_c_MP		P-HYDROXY-PHENYLPYRUVATE_c_MP + PROTON_c_MP --> CARBON-DIOXIDE_c_MP + HYDRPHENYLAC-CPD_c_MP					0	0	1000	0		EC-4.1.1.80
4.1.1.80-RXN_c_ST		P-HYDROXY-PHENYLPYRUVATE_c_ST + PROTON_c_ST --> CARBON-DIOXIDE_c_ST + HYDRPHENYLAC-CPD_c_ST					0	0	1000	0		EC-4.1.1.80
4.2.1.107-RXN_c_BS		CPD-7275_c_BS --> CPD-7243_c_BS + WATER_c_BS	G5W-7398 or G5W-7987 or G5W-10405	G5W-10405 G5W-7987 G5W-7398	G5W-7398-MONOMER or G5W-7987-MONOMER or G5W-10405-MONOMER		0	0	1000	0		EC-4.2.1.107
4.2.1.107-RXN_c_MP		CPD-7275_c_MP --> CPD-7243_c_MP + WATER_c_MP	G5W-7398 or G5W-7987 or G5W-10405	G5W-10405 G5W-7398 G5W-7987	G5W-7398-MONOMER or G5W-7987-MONOMER or G5W-10405-MONOMER		0	0	1000	0		EC-4.2.1.107
4.2.1.107-RXN_c_ST		CPD-7275_c_ST --> CPD-7243_c_ST + WATER_c_ST	G5W-7398 or G5W-7987 or G5W-10405	G5W-10405 G5W-7987 G5W-7398	G5W-7398-MONOMER or G5W-7987-MONOMER or G5W-10405-MONOMER		0	0	1000	0		EC-4.2.1.107
4.2.1.58-RXN_p_BS	(3<em>R</em>)-3-hydroxybutanoyl-[acyl-carrier-protein] hydratase	Beta-3-hydroxybutyryl-ACPs_p_BS --> Crotonyl-ACPs_p_BS + WATER_p_BS	G5W-7262 or G5W-10371	G5W-10371 G5W-7262	G5W-7262-MONOMER or G5W-10371-MONOMER	PWY-7388|PWY-5971	0	0	1000	0		EC-2.3.1.86|EC-2.3.1.85|EC-4.2.1.59
4.2.1.58-RXN_p_MP	(3<em>R</em>)-3-hydroxybutanoyl-[acyl-carrier-protein] hydratase	Beta-3-hydroxybutyryl-ACPs_p_MP --> Crotonyl-ACPs_p_MP + WATER_p_MP	G5W-7262 or G5W-10371	G5W-10371 G5W-7262	G5W-7262-MONOMER or G5W-10371-MONOMER	PWY-7388|PWY-5971	0	0	1000	0		EC-2.3.1.86|EC-2.3.1.85|EC-4.2.1.59
4.2.1.58-RXN_p_ST	(3<em>R</em>)-3-hydroxybutanoyl-[acyl-carrier-protein] hydratase	Beta-3-hydroxybutyryl-ACPs_p_ST --> Crotonyl-ACPs_p_ST + WATER_p_ST	G5W-7262 or G5W-10371	G5W-10371 G5W-7262	G5W-7262-MONOMER or G5W-10371-MONOMER	PWY-7388|PWY-5971	0	0	1000	0		EC-2.3.1.86|EC-2.3.1.85|EC-4.2.1.59
4.2.1.59-RXN_p_BS	3-hydroxyoctanoyl-[acyl-carrier-protein] dehydratase	3-Hydroxy-octanoyl-ACPs_p_BS --> 2-Octenoyl-ACPs_p_BS + WATER_p_BS				PWY-5971	0	0	1000	0		EC-2.3.1.86|EC-2.3.1.85|EC-4.2.1.59
4.2.1.59-RXN_p_MP	3-hydroxyoctanoyl-[acyl-carrier-protein] dehydratase	3-Hydroxy-octanoyl-ACPs_p_MP --> 2-Octenoyl-ACPs_p_MP + WATER_p_MP				PWY-5971	0	0	1000	0		EC-2.3.1.86|EC-2.3.1.85|EC-4.2.1.59
4.2.1.59-RXN_p_ST	3-hydroxyoctanoyl-[acyl-carrier-protein] dehydratase	3-Hydroxy-octanoyl-ACPs_p_ST --> 2-Octenoyl-ACPs_p_ST + WATER_p_ST				PWY-5971	0	0	1000	0		EC-2.3.1.86|EC-2.3.1.85|EC-4.2.1.59
4.2.1.61-RXN_p_BS	<small>D</small>-3-hydroxypalmitoyl-[acyl-carrier-protein] dehydratase	R-3-Hydroxypalmitoyl-ACPs_p_BS --> 2-Hexadecenoyl-ACPs_p_BS + WATER_p_BS				PWY-5971	0	0	1000	0		EC-2.3.1.86|EC-2.3.1.85|EC-4.2.1.59
4.2.1.61-RXN_p_MP	<small>D</small>-3-hydroxypalmitoyl-[acyl-carrier-protein] dehydratase	R-3-Hydroxypalmitoyl-ACPs_p_MP --> 2-Hexadecenoyl-ACPs_p_MP + WATER_p_MP				PWY-5971	0	0	1000	0		EC-2.3.1.86|EC-2.3.1.85|EC-4.2.1.59
4.2.1.61-RXN_p_ST	<small>D</small>-3-hydroxypalmitoyl-[acyl-carrier-protein] dehydratase	R-3-Hydroxypalmitoyl-ACPs_p_ST --> 2-Hexadecenoyl-ACPs_p_ST + WATER_p_ST				PWY-5971	0	0	1000	0		EC-2.3.1.86|EC-2.3.1.85|EC-4.2.1.59
4.2.1.93-RXN_c_BS		ATP_c_BS + CPD-653_c_BS --> ADP_c_BS + NADH_c_BS + PROTON_c_BS + Pi_c_BS	G5W-7100	G5W-7100	G5W-7100-MONOMER	PWY-6938	0	0	1000	0		EC-4.2.1.93
4.2.1.93-RXN_c_MP		ATP_c_MP + CPD-653_c_MP --> ADP_c_MP + NADH_c_MP + PROTON_c_MP + Pi_c_MP	G5W-7100	G5W-7100	G5W-7100-MONOMER	PWY-6938	0	0	1000	0		EC-4.2.1.93
4.2.1.93-RXN_c_ST		ATP_c_ST + CPD-653_c_ST --> ADP_c_ST + NADH_c_ST + PROTON_c_ST + Pi_c_ST	G5W-7100	G5W-7100	G5W-7100-MONOMER	PWY-6938	0	0	1000	0		EC-4.2.1.93
4.2.3.19-RXN_c_BS		ENT-COPALYL-DIPHOSPHATE_c_BS --> CPD1F-128_c_BS + PPI_c_BS	G5W-6949 or G5W-8307 or G5W-10320 or G5W-11976	G5W-11976 G5W-6949 G5W-10320 G5W-8307	G5W-6949-MONOMER or G5W-8307-MONOMER or G5W-10320-MONOMER or G5W-11976-MONOMER	PWY-5032	0	0	1000	0		EC-4.2.3.19
4.2.3.19-RXN_c_MP		ENT-COPALYL-DIPHOSPHATE_c_MP --> CPD1F-128_c_MP + PPI_c_MP	G5W-6949 or G5W-8307 or G5W-10320 or G5W-11976	G5W-11976 G5W-6949 G5W-10320 G5W-8307	G5W-6949-MONOMER or G5W-8307-MONOMER or G5W-10320-MONOMER or G5W-11976-MONOMER	PWY-5032	0	0	1000	0		EC-4.2.3.19
4.2.3.19-RXN_c_ST		ENT-COPALYL-DIPHOSPHATE_c_ST --> CPD1F-128_c_ST + PPI_c_ST	G5W-6949 or G5W-8307 or G5W-10320 or G5W-11976	G5W-11976 G5W-6949 G5W-10320 G5W-8307	G5W-6949-MONOMER or G5W-8307-MONOMER or G5W-10320-MONOMER or G5W-11976-MONOMER	PWY-5032	0	0	1000	0		EC-4.2.3.19
4.2.3.26-RXN_c_BS		GERANYL-PP_c_BS + WATER_c_BS --> CPD-8996_c_BS + PPI_c_BS	G5W-7833	G5W-7833	G5W-7833-MONOMER	PWY-7182|PWY-7709	0	0	1000	0		EC-4.2.3.26
4.2.3.26-RXN_c_MP		GERANYL-PP_c_MP + WATER_c_MP --> CPD-8996_c_MP + PPI_c_MP	G5W-7833	G5W-7833	G5W-7833-MONOMER	PWY-7182|PWY-7709	0	0	1000	0		EC-4.2.3.26
4.2.3.26-RXN_c_ST		GERANYL-PP_c_ST + WATER_c_ST --> CPD-8996_c_ST + PPI_c_ST	G5W-7833	G5W-7833	G5W-7833-MONOMER	PWY-7182|PWY-7709	0	0	1000	0		EC-4.2.3.26
4.3.1.17-RXN_c_BS		SER_c_BS --> AMMONIUM_c_BS + PYRUVATE_c_BS	G5W-9046	G5W-9046	G5W-9046-MONOMER		0	0	1000	0		EC-4.3.1.17
4.3.1.17-RXN_c_MP		SER_c_MP --> AMMONIUM_c_MP + PYRUVATE_c_MP	G5W-9046	G5W-9046	G5W-9046-MONOMER		0	0	1000	0		EC-4.3.1.17
4.3.1.17-RXN_c_ST		SER_c_ST --> AMMONIUM_c_ST + PYRUVATE_c_ST	G5W-9046	G5W-9046	G5W-9046-MONOMER		0	0	1000	0		EC-4.3.1.17
4.4.1.14-RXN_c_BS		S-ADENOSYLMETHIONINE_c_BS --> 5-METHYLTHIOADENOSINE_c_BS + CPD-68_c_BS + PROTON_c_BS	G5W-6333 or G5W-6886 or G5W-8171 or G5W-8537 or G5W-11907	G5W-8171 G5W-11907 G5W-6886 G5W-8537 G5W-6333	G5W-6333-MONOMER or G5W-6886-MONOMER or G5W-8171-MONOMER or G5W-8537-MONOMER or G5W-11907-MONOMER	PWY-7270|ETHYL-PWY	0	0	1000	0		EC-4.4.1.14
4.4.1.14-RXN_c_MP		S-ADENOSYLMETHIONINE_c_MP --> 5-METHYLTHIOADENOSINE_c_MP + CPD-68_c_MP + PROTON_c_MP	G5W-6333 or G5W-6886 or G5W-8171 or G5W-8537 or G5W-11907	G5W-8171 G5W-11907 G5W-6886 G5W-8537 G5W-6333	G5W-6333-MONOMER or G5W-6886-MONOMER or G5W-8171-MONOMER or G5W-8537-MONOMER or G5W-11907-MONOMER	PWY-7270|ETHYL-PWY	0	0	1000	0		EC-4.4.1.14
4.4.1.14-RXN_c_ST		S-ADENOSYLMETHIONINE_c_ST --> 5-METHYLTHIOADENOSINE_c_ST + CPD-68_c_ST + PROTON_c_ST	G5W-6333 or G5W-6886 or G5W-8171 or G5W-8537 or G5W-11907	G5W-8171 G5W-11907 G5W-6886 G5W-8537 G5W-6333	G5W-6333-MONOMER or G5W-6886-MONOMER or G5W-8171-MONOMER or G5W-8537-MONOMER or G5W-11907-MONOMER	PWY-7270|ETHYL-PWY	0	0	1000	0		EC-4.4.1.14
4.4.1.19-RXN_c_BS		CPD-366_c_BS <=> PHOSPHO-ENOL-PYRUVATE_c_BS + PROTON_c_BS + SO3_c_BS	G5W-7442	G5W-7442	G5W-7442-MONOMER		0	-1000	0	0		EC-4.4.1.19
4.4.1.19-RXN_c_MP		CPD-366_c_MP <=> PHOSPHO-ENOL-PYRUVATE_c_MP + PROTON_c_MP + SO3_c_MP	G5W-7442	G5W-7442	G5W-7442-MONOMER		0	-1000	0	0		EC-4.4.1.19
4.4.1.19-RXN_c_ST		CPD-366_c_ST <=> PHOSPHO-ENOL-PYRUVATE_c_ST + PROTON_c_ST + SO3_c_ST	G5W-7442	G5W-7442	G5W-7442-MONOMER		0	-1000	0	0		EC-4.4.1.19
4.6.1.11-RXN_c_BS		FARNESYL-PP_c_BS --> CPD-1722_c_BS + PPI_c_BS	G5W-12292	G5W-12292	G5W-12292-MONOMER		0	0	1000	0		EC-4.2.3.13
4.6.1.11-RXN_c_MP		FARNESYL-PP_c_MP --> CPD-1722_c_MP + PPI_c_MP	G5W-12292	G5W-12292	G5W-12292-MONOMER		0	0	1000	0		EC-4.2.3.13
4.6.1.11-RXN_c_ST		FARNESYL-PP_c_ST --> CPD-1722_c_ST + PPI_c_ST	G5W-12292	G5W-12292	G5W-12292-MONOMER		0	0	1000	0		EC-4.2.3.13
4OHBENZOATE-OCTAPRENYLTRANSFER-RXN_c_BS		4-hydroxybenzoate_c_BS + OCTAPRENYL-DIPHOSPHATE_c_BS --> 3-OCTAPRENYL-4-HYDROXYBENZOATE_c_BS + PPI_c_BS					0	0	1000	0		EC-2.5.1.39
4OHBENZOATE-OCTAPRENYLTRANSFER-RXN_c_MP		4-hydroxybenzoate_c_MP + OCTAPRENYL-DIPHOSPHATE_c_MP --> 3-OCTAPRENYL-4-HYDROXYBENZOATE_c_MP + PPI_c_MP					0	0	1000	0		EC-2.5.1.39
4OHBENZOATE-OCTAPRENYLTRANSFER-RXN_c_ST		4-hydroxybenzoate_c_ST + OCTAPRENYL-DIPHOSPHATE_c_ST --> 3-OCTAPRENYL-4-HYDROXYBENZOATE_c_ST + PPI_c_ST					0	0	1000	0		EC-2.5.1.39
5-METHYL-THF-GLU-N_pc_BS		5-METHYL-THF-GLU-N_p_BS <=> 5-METHYL-THF-GLU-N_c_BS					1	-1000	1000	0
5-METHYL-THF-GLU-N_pc_MP		5-METHYL-THF-GLU-N_p_MP <=> 5-METHYL-THF-GLU-N_c_MP					1	-1000	1000	0
5-METHYL-THF-GLU-N_pc_ST		5-METHYL-THF-GLU-N_p_ST <=> 5-METHYL-THF-GLU-N_c_ST					1	-1000	1000	0
5-METHYLTHIORIBOSE-KINASE-RXN_c_BS		ATP_c_BS + CPD-560_c_BS --> ADP_c_BS + CPD-444_c_BS + PROTON_c_BS	G5W-10097	G5W-10097	G5W-10097-MONOMER	PWY-6754	0	0	1000	0		EC-2.7.1.100
5-METHYLTHIORIBOSE-KINASE-RXN_c_MP		ATP_c_MP + CPD-560_c_MP --> ADP_c_MP + CPD-444_c_MP + PROTON_c_MP	G5W-10097	G5W-10097	G5W-10097-MONOMER	PWY-6754	0	0	1000	0		EC-2.7.1.100
5-METHYLTHIORIBOSE-KINASE-RXN_c_ST		ATP_c_ST + CPD-560_c_ST --> ADP_c_ST + CPD-444_c_ST + PROTON_c_ST	G5W-10097	G5W-10097	G5W-10097-MONOMER	PWY-6754	0	0	1000	0		EC-2.7.1.100
5-OXOPROLINASE-ATP-HYDROLYSING-RXN_c_BS		5-OXOPROLINE_c_BS + ATP_c_BS + 2.0 WATER_c_BS --> ADP_c_BS + GLT_c_BS + PROTON_c_BS + Pi_c_BS	G5W-11487	G5W-11487	G5W-11487-MONOMER	PWY-4041	0	0	1000	0		EC-3.5.2.9
5-OXOPROLINASE-ATP-HYDROLYSING-RXN_c_MP		5-OXOPROLINE_c_MP + ATP_c_MP + 2.0 WATER_c_MP --> ADP_c_MP + GLT_c_MP + PROTON_c_MP + Pi_c_MP	G5W-11487	G5W-11487	G5W-11487-MONOMER	PWY-4041	0	0	1000	0		EC-3.5.2.9
5-OXOPROLINASE-ATP-HYDROLYSING-RXN_c_ST		5-OXOPROLINE_c_ST + ATP_c_ST + 2.0 WATER_c_ST --> ADP_c_ST + GLT_c_ST + PROTON_c_ST + Pi_c_ST	G5W-11487	G5W-11487	G5W-11487-MONOMER	PWY-4041	0	0	1000	0		EC-3.5.2.9
5.1.1.17-RXN_c_BS		ISOPENICILLIN-N_c_BS --> PENICILLIN-N_c_BS	G5W-8105 or G5W-8203	G5W-8105 G5W-8203	G5W-8105-MONOMER or G5W-8203-MONOMER		0	0	1000	0		EC-5.1.1.17
5.1.1.17-RXN_c_MP		ISOPENICILLIN-N_c_MP --> PENICILLIN-N_c_MP	G5W-8105 or G5W-8203	G5W-8105 G5W-8203	G5W-8105-MONOMER or G5W-8203-MONOMER		0	0	1000	0		EC-5.1.1.17
5.1.1.17-RXN_c_ST		ISOPENICILLIN-N_c_ST --> PENICILLIN-N_c_ST	G5W-8105 or G5W-8203	G5W-8105 G5W-8203	G5W-8105-MONOMER or G5W-8203-MONOMER		0	0	1000	0		EC-5.1.1.17
5.1.1.18-RXN_c_BS		SER_c_BS --> D-SERINE_c_BS	G5W-9046	G5W-9046	G5W-9046-MONOMER	PWY-6196	0	0	1000	0		EC-5.1.1.18
5.1.1.18-RXN_c_MP		SER_c_MP --> D-SERINE_c_MP	G5W-9046	G5W-9046	G5W-9046-MONOMER	PWY-6196	0	0	1000	0		EC-5.1.1.18
5.1.1.18-RXN_c_ST		SER_c_ST --> D-SERINE_c_ST	G5W-9046	G5W-9046	G5W-9046-MONOMER	PWY-6196	0	0	1000	0		EC-5.1.1.18
5.1.2.3-RXN_c_BS		S-3-HYDROXYBUTANOYL-COA_c_BS --> CPD-650_c_BS	G5W-7844 or G5W-8821 or G5W-9081 or G5W-10203 or G5W-11004	G5W-7844 G5W-8821 G5W-10203 G5W-9081 G5W-11004	G5W-7844-MONOMER or G5W-8821-MONOMER or G5W-9081-MONOMER or G5W-10203-MONOMER or G5W-11004-MONOMER		0	0	1000	0		EC-5.1.2.3
5.1.2.3-RXN_c_MP		S-3-HYDROXYBUTANOYL-COA_c_MP --> CPD-650_c_MP	G5W-7844 or G5W-8821 or G5W-9081 or G5W-10203 or G5W-11004	G5W-7844 G5W-8821 G5W-10203 G5W-9081 G5W-11004	G5W-7844-MONOMER or G5W-8821-MONOMER or G5W-9081-MONOMER or G5W-10203-MONOMER or G5W-11004-MONOMER		0	0	1000	0		EC-5.1.2.3
5.1.2.3-RXN_c_ST		S-3-HYDROXYBUTANOYL-COA_c_ST --> CPD-650_c_ST	G5W-7844 or G5W-8821 or G5W-9081 or G5W-10203 or G5W-11004	G5W-11004 G5W-8821 G5W-7844 G5W-9081 G5W-10203	G5W-7844-MONOMER or G5W-8821-MONOMER or G5W-9081-MONOMER or G5W-10203-MONOMER or G5W-11004-MONOMER		0	0	1000	0		EC-5.1.2.3
5.3.1.23-RXN_c_BS		CPD-444_c_BS --> CPD-1063_c_BS	G5W-8736	G5W-8736	G5W-8736-MONOMER	PWY-4361	0	0	1000	0		EC-5.3.1.23
5.3.1.23-RXN_c_MP		CPD-444_c_MP --> CPD-1063_c_MP	G5W-8736	G5W-8736	G5W-8736-MONOMER	PWY-4361	0	0	1000	0		EC-5.3.1.23
5.3.1.23-RXN_c_ST		CPD-444_c_ST --> CPD-1063_c_ST	G5W-8736	G5W-8736	G5W-8736-MONOMER	PWY-4361	0	0	1000	0		EC-5.3.1.23
5.5.1.13-RXN_c_BS		GERANYLGERANYL-PP_c_BS --> ENT-COPALYL-DIPHOSPHATE_c_BS	G5W-8598 or G5W-9701 or G5W-10597 or G5W-10881	G5W-10881 G5W-8598 G5W-10597 G5W-9701	G5W-8598-MONOMER or G5W-9701-MONOMER or G5W-10597-MONOMER or G5W-10881-MONOMER	PWY-5032|PWY-2981	0	0	1000	0		EC-5.5.1.13
5.5.1.13-RXN_c_MP		GERANYLGERANYL-PP_c_MP --> ENT-COPALYL-DIPHOSPHATE_c_MP	G5W-8598 or G5W-9701 or G5W-10597 or G5W-10881	G5W-10881 G5W-9701 G5W-8598 G5W-10597	G5W-8598-MONOMER or G5W-9701-MONOMER or G5W-10597-MONOMER or G5W-10881-MONOMER	PWY-5032|PWY-2981	0	0	1000	0		EC-5.5.1.13
5.5.1.13-RXN_c_ST		GERANYLGERANYL-PP_c_ST --> ENT-COPALYL-DIPHOSPHATE_c_ST	G5W-8598 or G5W-9701 or G5W-10597 or G5W-10881	G5W-10881 G5W-8598 G5W-10597 G5W-9701	G5W-8598-MONOMER or G5W-9701-MONOMER or G5W-10597-MONOMER or G5W-10881-MONOMER	PWY-5032|PWY-2981	0	0	1000	0		EC-5.5.1.13
6-PHOSPHOFRUCTO-2-KINASE-RXN_c_BS		ATP_c_BS + FRUCTOSE-6P_c_BS --> ADP_c_BS + CPD-535_c_BS + PROTON_c_BS	G5W-7454 or G5W-12325	G5W-12325 G5W-7454	G5W-7454-MONOMER or G5W-12325-MONOMER	PWY66-423	0	0	1000	0		EC-2.7.1.105
6-PHOSPHOFRUCTO-2-KINASE-RXN_c_MP		ATP_c_MP + FRUCTOSE-6P_c_MP --> ADP_c_MP + CPD-535_c_MP + PROTON_c_MP	G5W-7454 or G5W-12325	G5W-12325 G5W-7454	G5W-7454-MONOMER or G5W-12325-MONOMER	PWY66-423	0	0	1000	0		EC-2.7.1.105
6-PHOSPHOFRUCTO-2-KINASE-RXN_c_ST		ATP_c_ST + FRUCTOSE-6P_c_ST --> ADP_c_ST + CPD-535_c_ST + PROTON_c_ST	G5W-7454 or G5W-12325	G5W-12325 G5W-7454	G5W-7454-MONOMER or G5W-12325-MONOMER	PWY66-423	0	0	1000	0		EC-2.7.1.105
6.2.1.34-RXN_c_BS		ATP_c_BS + CO-A_c_BS + FERULIC-ACID_c_BS --> AMP_c_BS + FERULOYL-COA_c_BS + PPI_c_BS	G5W-6948 or G5W-7345 or G5W-10077 or G5W-10458	G5W-10458 G5W-10077 G5W-6948 G5W-7345	G5W-6948-MONOMER or G5W-7345-MONOMER or G5W-10077-MONOMER or G5W-10458-MONOMER	PWY-1121	0	0	1000	0		EC-6.2.1.34
6.2.1.34-RXN_c_MP		ATP_c_MP + CO-A_c_MP + FERULIC-ACID_c_MP --> AMP_c_MP + FERULOYL-COA_c_MP + PPI_c_MP	G5W-6948 or G5W-7345 or G5W-10077 or G5W-10458	G5W-10458 G5W-10077 G5W-6948 G5W-7345	G5W-6948-MONOMER or G5W-7345-MONOMER or G5W-10077-MONOMER or G5W-10458-MONOMER	PWY-1121	0	0	1000	0		EC-6.2.1.34
6.2.1.34-RXN_c_ST		ATP_c_ST + CO-A_c_ST + FERULIC-ACID_c_ST --> AMP_c_ST + FERULOYL-COA_c_ST + PPI_c_ST	G5W-6948 or G5W-7345 or G5W-10077 or G5W-10458	G5W-10458 G5W-10077 G5W-6948 G5W-7345	G5W-6948-MONOMER or G5W-7345-MONOMER or G5W-10077-MONOMER or G5W-10458-MONOMER	PWY-1121	0	0	1000	0		EC-6.2.1.34
6.3.2.7-RXN_c_BS		ATP_c_BS + LYS_c_BS + UDP-AA-GLUTAMATE_c_BS --> ADP_c_BS + CPD-209_c_BS + PROTON_c_BS + Pi_c_BS	G5W-7065	G5W-7065	G5W-7065-MONOMER		0	0	1000	0		EC-6.3.2.7
6.3.2.7-RXN_c_MP		ATP_c_MP + LYS_c_MP + UDP-AA-GLUTAMATE_c_MP --> ADP_c_MP + CPD-209_c_MP + PROTON_c_MP + Pi_c_MP	G5W-7065	G5W-7065	G5W-7065-MONOMER		0	0	1000	0		EC-6.3.2.7
6.3.2.7-RXN_c_ST		ATP_c_ST + LYS_c_ST + UDP-AA-GLUTAMATE_c_ST --> ADP_c_ST + CPD-209_c_ST + PROTON_c_ST + Pi_c_ST	G5W-7065	G5W-7065	G5W-7065-MONOMER		0	0	1000	0		EC-6.3.2.7
6.3.5.6-RXN_c_BS		ATP_c_BS + GLN_c_BS + L-aspartyl-tRNAAsn_c_BS + WATER_c_BS --> ADP_c_BS + Charged-ASN-tRNAs_c_BS + GLT_c_BS + PROTON_c_BS + Pi_c_BS	G5W-8134 or G5W-8303 or G5W-10892 or G5W-11590	G5W-11590 G5W-8303 G5W-10892 G5W-8134	G5W-8134-MONOMER or G5W-8303-MONOMER or G5W-10892-MONOMER or G5W-11590-MONOMER		0	0	1000	0		EC-6.3.5.6
6.3.5.6-RXN_c_MP		ATP_c_MP + GLN_c_MP + L-aspartyl-tRNAAsn_c_MP + WATER_c_MP --> ADP_c_MP + Charged-ASN-tRNAs_c_MP + GLT_c_MP + PROTON_c_MP + Pi_c_MP	G5W-8134 or G5W-8303 or G5W-10892 or G5W-11590	G5W-11590 G5W-8303 G5W-8134 G5W-10892	G5W-8134-MONOMER or G5W-8303-MONOMER or G5W-10892-MONOMER or G5W-11590-MONOMER		0	0	1000	0		EC-6.3.5.6
6.3.5.6-RXN_c_ST		ATP_c_ST + GLN_c_ST + L-aspartyl-tRNAAsn_c_ST + WATER_c_ST --> ADP_c_ST + Charged-ASN-tRNAs_c_ST + GLT_c_ST + PROTON_c_ST + Pi_c_ST	G5W-8134 or G5W-8303 or G5W-10892 or G5W-11590	G5W-11590 G5W-8303 G5W-10892 G5W-8134	G5W-8134-MONOMER or G5W-8303-MONOMER or G5W-10892-MONOMER or G5W-11590-MONOMER		0	0	1000	0		EC-6.3.5.6
6.3.5.7-RXN_c_BS		ATP_c_BS + GLN_c_BS + L-glutamyl-tRNAGln_c_BS + WATER_c_BS --> ADP_c_BS + Charged-GLN-tRNAs_c_BS + GLT_c_BS + PROTON_c_BS + Pi_c_BS	G5W-6310 or G5W-7392 or G5W-8303 or G5W-11575	G5W-7392 G5W-8303 G5W-11575 G5W-6310	G5W-6310-MONOMER or G5W-7392-MONOMER or G5W-8303-MONOMER or G5W-11575-MONOMER	PWY-5921	0	0	1000	0		EC-6.3.5.7
6.3.5.7-RXN_c_MP		ATP_c_MP + GLN_c_MP + L-glutamyl-tRNAGln_c_MP + WATER_c_MP --> ADP_c_MP + Charged-GLN-tRNAs_c_MP + GLT_c_MP + PROTON_c_MP + Pi_c_MP	G5W-6310 or G5W-7392 or G5W-8303 or G5W-11575	G5W-7392 G5W-8303 G5W-11575 G5W-6310	G5W-6310-MONOMER or G5W-7392-MONOMER or G5W-8303-MONOMER or G5W-11575-MONOMER	PWY-5921	0	0	1000	0		EC-6.3.5.7
6.3.5.7-RXN_c_ST		ATP_c_ST + GLN_c_ST + L-glutamyl-tRNAGln_c_ST + WATER_c_ST --> ADP_c_ST + Charged-GLN-tRNAs_c_ST + GLT_c_ST + PROTON_c_ST + Pi_c_ST	G5W-6310 or G5W-7392 or G5W-8303 or G5W-11575	G5W-7392 G5W-11575 G5W-8303 G5W-6310	G5W-6310-MONOMER or G5W-7392-MONOMER or G5W-8303-MONOMER or G5W-11575-MONOMER	PWY-5921	0	0	1000	0		EC-6.3.5.7
6PFRUCTPHOS-RXN_c_BS		ATP_c_BS + FRUCTOSE-6P_c_BS --> ADP_c_BS + FRUCTOSE-16-DIPHOSPHATE_c_BS + PROTON_c_BS	G5W-6265 or G5W-6365 or G5W-6441 or G5W-7680 or G5W-8123 or G5W-8556 or G5W-9226 or G5W-10294 or G5W-10576 or G5W-11802 or G5W-12054	G5W-11802 G5W-8123 G5W-9226 G5W-10294 G5W-6265 G5W-12054 G5W-8556 G5W-7680 G5W-6441 G5W-6365 G5W-10576	G5W-6265-MONOMER or G5W-6365-MONOMER or G5W-6441-MONOMER or G5W-7680-MONOMER or G5W-8123-MONOMER or G5W-8556-MONOMER or G5W-9226-MONOMER or G5W-10294-MONOMER or G5W-10576-MONOMER or G5W-11802-MONOMER or G5W-12054-MONOMER	GLYCOLYSIS|PWY-1042	0	0	1000	0		EC-2.7.1.11
6PFRUCTPHOS-RXN_c_MP		ATP_c_MP + FRUCTOSE-6P_c_MP --> ADP_c_MP + FRUCTOSE-16-DIPHOSPHATE_c_MP + PROTON_c_MP	G5W-6265 or G5W-6365 or G5W-6441 or G5W-7680 or G5W-8123 or G5W-8556 or G5W-9226 or G5W-10294 or G5W-10576 or G5W-11802 or G5W-12054	G5W-11802 G5W-8123 G5W-9226 G5W-6265 G5W-12054 G5W-10294 G5W-8556 G5W-7680 G5W-6441 G5W-6365 G5W-10576	G5W-6265-MONOMER or G5W-6365-MONOMER or G5W-6441-MONOMER or G5W-7680-MONOMER or G5W-8123-MONOMER or G5W-8556-MONOMER or G5W-9226-MONOMER or G5W-10294-MONOMER or G5W-10576-MONOMER or G5W-11802-MONOMER or G5W-12054-MONOMER	GLYCOLYSIS|PWY-1042	0	0	1000	0		EC-2.7.1.11
6PFRUCTPHOS-RXN_c_ST		ATP_c_ST + FRUCTOSE-6P_c_ST --> ADP_c_ST + FRUCTOSE-16-DIPHOSPHATE_c_ST + PROTON_c_ST	G5W-6265 or G5W-6365 or G5W-6441 or G5W-7680 or G5W-8123 or G5W-8556 or G5W-9226 or G5W-10294 or G5W-10576 or G5W-11802 or G5W-12054	G5W-11802 G5W-8123 G5W-9226 G5W-6265 G5W-12054 G5W-10294 G5W-10576 G5W-7680 G5W-6441 G5W-6365 G5W-8556	G5W-6265-MONOMER or G5W-6365-MONOMER or G5W-6441-MONOMER or G5W-7680-MONOMER or G5W-8123-MONOMER or G5W-8556-MONOMER or G5W-9226-MONOMER or G5W-10294-MONOMER or G5W-10576-MONOMER or G5W-11802-MONOMER or G5W-12054-MONOMER	GLYCOLYSIS|PWY-1042	0	0	1000	0		EC-2.7.1.11
6PFRUCTPHOS-RXN_p_BS		ATP_p_BS + FRUCTOSE-6P_p_BS --> ADP_p_BS + FRUCTOSE-16-DIPHOSPHATE_p_BS + PROTON_p_BS	G5W-6265 or G5W-6365 or G5W-6441 or G5W-7680 or G5W-8123 or G5W-8556 or G5W-9226 or G5W-10294 or G5W-10576 or G5W-11802 or G5W-12054	G5W-11802 G5W-8123 G5W-9226 G5W-10294 G5W-6265 G5W-12054 G5W-8556 G5W-7680 G5W-6441 G5W-6365 G5W-10576	G5W-6265-MONOMER or G5W-6365-MONOMER or G5W-6441-MONOMER or G5W-7680-MONOMER or G5W-8123-MONOMER or G5W-8556-MONOMER or G5W-9226-MONOMER or G5W-10294-MONOMER or G5W-10576-MONOMER or G5W-11802-MONOMER or G5W-12054-MONOMER	GLYCOLYSIS|PWY-1042	0	0	1000	0		EC-2.7.1.11
6PFRUCTPHOS-RXN_p_MP		ATP_p_MP + FRUCTOSE-6P_p_MP --> ADP_p_MP + FRUCTOSE-16-DIPHOSPHATE_p_MP + PROTON_p_MP	G5W-6265 or G5W-6365 or G5W-6441 or G5W-7680 or G5W-8123 or G5W-8556 or G5W-9226 or G5W-10294 or G5W-10576 or G5W-11802 or G5W-12054	G5W-11802 G5W-8123 G5W-9226 G5W-6265 G5W-12054 G5W-10294 G5W-8556 G5W-7680 G5W-6441 G5W-6365 G5W-10576	G5W-6265-MONOMER or G5W-6365-MONOMER or G5W-6441-MONOMER or G5W-7680-MONOMER or G5W-8123-MONOMER or G5W-8556-MONOMER or G5W-9226-MONOMER or G5W-10294-MONOMER or G5W-10576-MONOMER or G5W-11802-MONOMER or G5W-12054-MONOMER	GLYCOLYSIS|PWY-1042	0	0	1000	0		EC-2.7.1.11
6PFRUCTPHOS-RXN_p_ST		ATP_p_ST + FRUCTOSE-6P_p_ST --> ADP_p_ST + FRUCTOSE-16-DIPHOSPHATE_p_ST + PROTON_p_ST	G5W-6265 or G5W-6365 or G5W-6441 or G5W-7680 or G5W-8123 or G5W-8556 or G5W-9226 or G5W-10294 or G5W-10576 or G5W-11802 or G5W-12054	G5W-11802 G5W-8123 G5W-9226 G5W-6265 G5W-12054 G5W-10294 G5W-10576 G5W-7680 G5W-6441 G5W-6365 G5W-8556	G5W-6265-MONOMER or G5W-6365-MONOMER or G5W-6441-MONOMER or G5W-7680-MONOMER or G5W-8123-MONOMER or G5W-8556-MONOMER or G5W-9226-MONOMER or G5W-10294-MONOMER or G5W-10576-MONOMER or G5W-11802-MONOMER or G5W-12054-MONOMER	GLYCOLYSIS|PWY-1042	0	0	1000	0		EC-2.7.1.11
6PGLUCONOLACT-RXN_c_BS		D-6-P-GLUCONO-DELTA-LACTONE_c_BS + WATER_c_BS --> CPD-2961_c_BS + PROTON_c_BS	G5W-6341 or G5W-6813 or G5W-7716 or G5W-9664	G5W-6813 G5W-6341 G5W-7716 G5W-9664	G5W-6341-MONOMER or G5W-6813-MONOMER or G5W-7716-MONOMER or G5W-9664-MONOMER	OXIDATIVEPENT-PWY	0	0	1000	0		EC-3.1.1.31
6PGLUCONOLACT-RXN_c_MP		D-6-P-GLUCONO-DELTA-LACTONE_c_MP + WATER_c_MP --> CPD-2961_c_MP + PROTON_c_MP	G5W-6341 or G5W-6813 or G5W-7716 or G5W-9664	G5W-6813 G5W-6341 G5W-7716 G5W-9664	G5W-6341-MONOMER or G5W-6813-MONOMER or G5W-7716-MONOMER or G5W-9664-MONOMER	OXIDATIVEPENT-PWY	0	0	1000	0		EC-3.1.1.31
6PGLUCONOLACT-RXN_c_ST		D-6-P-GLUCONO-DELTA-LACTONE_c_ST + WATER_c_ST --> CPD-2961_c_ST + PROTON_c_ST	G5W-6341 or G5W-6813 or G5W-7716 or G5W-9664	G5W-6813 G5W-7716 G5W-6341 G5W-9664	G5W-6341-MONOMER or G5W-6813-MONOMER or G5W-7716-MONOMER or G5W-9664-MONOMER	OXIDATIVEPENT-PWY	0	0	1000	0		EC-3.1.1.31
6PGLUCONOLACT-RXN_p_BS		D-6-P-GLUCONO-DELTA-LACTONE_p_BS + WATER_p_BS --> CPD-2961_p_BS + PROTON_p_BS	G5W-6341 or G5W-6813 or G5W-7716 or G5W-9664	G5W-6813 G5W-6341 G5W-7716 G5W-9664	G5W-6341-MONOMER or G5W-6813-MONOMER or G5W-7716-MONOMER or G5W-9664-MONOMER	OXIDATIVEPENT-PWY	0	0	1000	0		EC-3.1.1.31
6PGLUCONOLACT-RXN_p_MP		D-6-P-GLUCONO-DELTA-LACTONE_p_MP + WATER_p_MP --> CPD-2961_p_MP + PROTON_p_MP	G5W-6341 or G5W-6813 or G5W-7716 or G5W-9664	G5W-6813 G5W-6341 G5W-7716 G5W-9664	G5W-6341-MONOMER or G5W-6813-MONOMER or G5W-7716-MONOMER or G5W-9664-MONOMER	OXIDATIVEPENT-PWY	0	0	1000	0		EC-3.1.1.31
6PGLUCONOLACT-RXN_p_ST		D-6-P-GLUCONO-DELTA-LACTONE_p_ST + WATER_p_ST --> CPD-2961_p_ST + PROTON_p_ST	G5W-6341 or G5W-6813 or G5W-7716 or G5W-9664	G5W-6813 G5W-6341 G5W-7716 G5W-9664	G5W-6341-MONOMER or G5W-6813-MONOMER or G5W-7716-MONOMER or G5W-9664-MONOMER	OXIDATIVEPENT-PWY	0	0	1000	0		EC-3.1.1.31
7KAPSYN-RXN_c_BS		CPD-558_c_BS + L-ALPHA-ALANINE_c_BS + PROTON_c_BS --> 8-AMINO-7-OXONONANOATE_c_BS + CARBON-DIOXIDE_c_BS + CO-A_c_BS	G5W-6553	G5W-6553	G5W-6553-MONOMER		0	0	1000	0		EC-2.3.1.47
7KAPSYN-RXN_c_MP		CPD-558_c_MP + L-ALPHA-ALANINE_c_MP + PROTON_c_MP --> 8-AMINO-7-OXONONANOATE_c_MP + CARBON-DIOXIDE_c_MP + CO-A_c_MP	G5W-6553	G5W-6553	G5W-6553-MONOMER		0	0	1000	0		EC-2.3.1.47
7KAPSYN-RXN_c_ST		CPD-558_c_ST + L-ALPHA-ALANINE_c_ST + PROTON_c_ST --> 8-AMINO-7-OXONONANOATE_c_ST + CARBON-DIOXIDE_c_ST + CO-A_c_ST	G5W-6553	G5W-6553	G5W-6553-MONOMER		0	0	1000	0		EC-2.3.1.47
ABC-27-RXN_c_BS		ATP_c_BS + WATER_c_BS --> ADP_c_BS + PROTON_c_BS + Pi_c_BS	G5W-7191 or G5W-7713 or G5W-7982 or G5W-8686 or G5W-8706 or G5W-10069 or G5W-10415 or G5W-10463 or G5W-10525 or G5W-10607 or G5W-10698	G5W-10525 G5W-7191 G5W-7713 G5W-10607 G5W-8706 G5W-8686 G5W-10415 G5W-10463 G5W-10069 G5W-7982 G5W-10698	G5W-7191-MONOMER or G5W-7713-MONOMER or G5W-7982-MONOMER or G5W-8686-MONOMER or G5W-8706-MONOMER or G5W-10069-MONOMER or G5W-10415-MONOMER or G5W-10463-MONOMER or G5W-10525-MONOMER or G5W-10607-MONOMER or G5W-10698-MONOMER		0	0	1000	0		EC-3.6.3.27
ABC-27-RXN_c_MP		ATP_c_MP + WATER_c_MP --> ADP_c_MP + PROTON_c_MP + Pi_c_MP	G5W-7191 or G5W-7713 or G5W-7982 or G5W-8686 or G5W-8706 or G5W-10069 or G5W-10415 or G5W-10463 or G5W-10525 or G5W-10607 or G5W-10698	G5W-10525 G5W-7191 G5W-7713 G5W-10607 G5W-8706 G5W-8686 G5W-10415 G5W-10463 G5W-10069 G5W-7982 G5W-10698	G5W-7191-MONOMER or G5W-7713-MONOMER or G5W-7982-MONOMER or G5W-8686-MONOMER or G5W-8706-MONOMER or G5W-10069-MONOMER or G5W-10415-MONOMER or G5W-10463-MONOMER or G5W-10525-MONOMER or G5W-10607-MONOMER or G5W-10698-MONOMER		0	0	1000	0		EC-3.6.3.27
ABC-27-RXN_c_ST		ATP_c_ST + WATER_c_ST --> ADP_c_ST + PROTON_c_ST + Pi_c_ST	G5W-7191 or G5W-7713 or G5W-7982 or G5W-8686 or G5W-8706 or G5W-10069 or G5W-10415 or G5W-10463 or G5W-10525 or G5W-10607 or G5W-10698	G5W-8706 G5W-10698 G5W-7191 G5W-7713 G5W-10607 G5W-10463 G5W-8686 G5W-10415 G5W-10069 G5W-7982 G5W-10525	G5W-7191-MONOMER or G5W-7713-MONOMER or G5W-7982-MONOMER or G5W-8686-MONOMER or G5W-8706-MONOMER or G5W-10069-MONOMER or G5W-10415-MONOMER or G5W-10463-MONOMER or G5W-10525-MONOMER or G5W-10607-MONOMER or G5W-10698-MONOMER		0	0	1000	0		EC-3.6.3.27
ACETALD_mc_BS		ACETALD_m_BS <=> ACETALD_c_BS					1	-1000	1000	0
ACETALD_mc_MP		ACETALD_m_MP <=> ACETALD_c_MP					1	-1000	1000	0
ACETALD_mc_ST		ACETALD_m_ST <=> ACETALD_c_ST					1	-1000	1000	0
ACETATE--COA-LIGASE-RXN_p_BS		ACET_p_BS + ATP_p_BS + CO-A_p_BS --> ACETYL-COA_p_BS + AMP_p_BS + PPI_p_BS	G5W-7294 or G5W-7470 or G5W-9945 or G5W-10010 or G5W-10655 or G5W-11438 or G5W-11954	G5W-7294 G5W-10655 G5W-7470 G5W-9945 G5W-11954 G5W-10010 G5W-11438	G5W-7294-MONOMER or G5W-7470-MONOMER or G5W-9945-MONOMER or G5W-10010-MONOMER or G5W-10655-MONOMER or G5W-11438-MONOMER or G5W-11954-MONOMER		0	0	1000	0		EC-6.2.1.1
ACETATE--COA-LIGASE-RXN_p_MP		ACET_p_MP + ATP_p_MP + CO-A_p_MP --> ACETYL-COA_p_MP + AMP_p_MP + PPI_p_MP	G5W-7294 or G5W-7470 or G5W-9945 or G5W-10010 or G5W-10655 or G5W-11438 or G5W-11954	G5W-7294 G5W-10655 G5W-7470 G5W-9945 G5W-11954 G5W-10010 G5W-11438	G5W-7294-MONOMER or G5W-7470-MONOMER or G5W-9945-MONOMER or G5W-10010-MONOMER or G5W-10655-MONOMER or G5W-11438-MONOMER or G5W-11954-MONOMER		0	0	1000	0		EC-6.2.1.1
ACETATE--COA-LIGASE-RXN_p_ST		ACET_p_ST + ATP_p_ST + CO-A_p_ST --> ACETYL-COA_p_ST + AMP_p_ST + PPI_p_ST	G5W-7294 or G5W-7470 or G5W-9945 or G5W-10010 or G5W-10655 or G5W-11438 or G5W-11954	G5W-7294 G5W-10655 G5W-7470 G5W-9945 G5W-11954 G5W-10010 G5W-11438	G5W-7294-MONOMER or G5W-7470-MONOMER or G5W-9945-MONOMER or G5W-10010-MONOMER or G5W-10655-MONOMER or G5W-11438-MONOMER or G5W-11954-MONOMER		0	0	1000	0		EC-6.2.1.1
ACETATE--COA-LIGASE-RXN_x_BS		ACET_x_BS + ATP_x_BS + CO-A_x_BS --> ACETYL-COA_x_BS + AMP_x_BS + PPI_x_BS	G5W-7294 or G5W-7470 or G5W-9945 or G5W-10010 or G5W-10655 or G5W-11438 or G5W-11954	G5W-7294 G5W-10655 G5W-7470 G5W-9945 G5W-11954 G5W-10010 G5W-11438	G5W-7294-MONOMER or G5W-7470-MONOMER or G5W-9945-MONOMER or G5W-10010-MONOMER or G5W-10655-MONOMER or G5W-11438-MONOMER or G5W-11954-MONOMER		0	0	1000	0		EC-6.2.1.1
ACETATE--COA-LIGASE-RXN_x_MP		ACET_x_MP + ATP_x_MP + CO-A_x_MP --> ACETYL-COA_x_MP + AMP_x_MP + PPI_x_MP	G5W-7294 or G5W-7470 or G5W-9945 or G5W-10010 or G5W-10655 or G5W-11438 or G5W-11954	G5W-7294 G5W-10655 G5W-7470 G5W-9945 G5W-11954 G5W-10010 G5W-11438	G5W-7294-MONOMER or G5W-7470-MONOMER or G5W-9945-MONOMER or G5W-10010-MONOMER or G5W-10655-MONOMER or G5W-11438-MONOMER or G5W-11954-MONOMER		0	0	1000	0		EC-6.2.1.1
ACETATE--COA-LIGASE-RXN_x_ST		ACET_x_ST + ATP_x_ST + CO-A_x_ST --> ACETYL-COA_x_ST + AMP_x_ST + PPI_x_ST	G5W-7294 or G5W-7470 or G5W-9945 or G5W-10010 or G5W-10655 or G5W-11438 or G5W-11954	G5W-7294 G5W-10655 G5W-7470 G5W-9945 G5W-11954 G5W-10010 G5W-11438	G5W-7294-MONOMER or G5W-7470-MONOMER or G5W-9945-MONOMER or G5W-10010-MONOMER or G5W-10655-MONOMER or G5W-11438-MONOMER or G5W-11954-MONOMER		0	0	1000	0		EC-6.2.1.1
ACETOACETATE-DECARBOXYLASE-RXN_c_BS		3-KETOBUTYRATE_c_BS + PROTON_c_BS --> ACETONE_c_BS + CARBON-DIOXIDE_c_BS					0	0	1000	0		EC-4.1.1.4
ACETOACETATE-DECARBOXYLASE-RXN_c_MP		3-KETOBUTYRATE_c_MP + PROTON_c_MP --> ACETONE_c_MP + CARBON-DIOXIDE_c_MP					0	0	1000	0		EC-4.1.1.4
ACETOACETATE-DECARBOXYLASE-RXN_c_ST		3-KETOBUTYRATE_c_ST + PROTON_c_ST --> ACETONE_c_ST + CARBON-DIOXIDE_c_ST					0	0	1000	0		EC-4.1.1.4
ACETOLACTREDUCTOISOM-RXN_p_BS		CPD-13357_p_BS + NADP_p_BS <=> 2-ACETO-LACTATE_p_BS + NADPH_p_BS + PROTON_p_BS	G5W-9161 or G5W-9376 or G5W-10951	G5W-10951 G5W-9161 G5W-9376	G5W-9161-MONOMER or G5W-9376-MONOMER or G5W-10951-MONOMER	VALSYN-PWY	0	-1000	0	0		EC-1.1.1.86
ACETOLACTREDUCTOISOM-RXN_p_MP		CPD-13357_p_MP + NADP_p_MP <=> 2-ACETO-LACTATE_p_MP + NADPH_p_MP + PROTON_p_MP	G5W-9161 or G5W-9376 or G5W-10951	G5W-10951 G5W-9161 G5W-9376	G5W-9161-MONOMER or G5W-9376-MONOMER or G5W-10951-MONOMER	VALSYN-PWY	0	-1000	0	0		EC-1.1.1.86
ACETOLACTREDUCTOISOM-RXN_p_ST		CPD-13357_p_ST + NADP_p_ST <=> 2-ACETO-LACTATE_p_ST + NADPH_p_ST + PROTON_p_ST	G5W-9161 or G5W-9376 or G5W-10951	G5W-10951 G5W-9161 G5W-9376	G5W-9161-MONOMER or G5W-9376-MONOMER or G5W-10951-MONOMER	VALSYN-PWY	0	-1000	0	0		EC-1.1.1.86
ACETOLACTSYN-RXN_p_BS		PROTON_p_BS + 2.0 PYRUVATE_p_BS --> 2-ACETO-LACTATE_p_BS + CARBON-DIOXIDE_p_BS	G5W-6272 or G5W-7217 or G5W-11884 or G5W-12214	G5W-7217 G5W-6272 G5W-11884 G5W-12214	G5W-6272-MONOMER or G5W-7217-MONOMER or G5W-11884-MONOMER or G5W-12214-MONOMER	VALSYN-PWY	0	0	1000	0		EC-2.2.1.6
ACETOLACTSYN-RXN_p_MP		PROTON_p_MP + 2.0 PYRUVATE_p_MP --> 2-ACETO-LACTATE_p_MP + CARBON-DIOXIDE_p_MP	G5W-6272 or G5W-7217 or G5W-11884 or G5W-12214	G5W-7217 G5W-6272 G5W-11884 G5W-12214	G5W-6272-MONOMER or G5W-7217-MONOMER or G5W-11884-MONOMER or G5W-12214-MONOMER	VALSYN-PWY	0	0	1000	0		EC-2.2.1.6
ACETOLACTSYN-RXN_p_ST		PROTON_p_ST + 2.0 PYRUVATE_p_ST --> 2-ACETO-LACTATE_p_ST + CARBON-DIOXIDE_p_ST	G5W-6272 or G5W-7217 or G5W-11884 or G5W-12214	G5W-7217 G5W-6272 G5W-11884 G5W-12214	G5W-6272-MONOMER or G5W-7217-MONOMER or G5W-11884-MONOMER or G5W-12214-MONOMER	VALSYN-PWY	0	0	1000	0		EC-2.2.1.6
ACETOOHBUTREDUCTOISOM-RXN_p_BS		1-KETO-2-METHYLVALERATE_p_BS + NADP_p_BS <=> 2-ACETO-2-HYDROXY-BUTYRATE_p_BS + NADPH_p_BS + PROTON_p_BS				ILEUSYN-PWY	0	-1000	0	0		EC-1.1.1.86
ACETOOHBUTREDUCTOISOM-RXN_p_MP		1-KETO-2-METHYLVALERATE_p_MP + NADP_p_MP <=> 2-ACETO-2-HYDROXY-BUTYRATE_p_MP + NADPH_p_MP + PROTON_p_MP				ILEUSYN-PWY	0	-1000	0	0		EC-1.1.1.86
ACETOOHBUTREDUCTOISOM-RXN_p_ST		1-KETO-2-METHYLVALERATE_p_ST + NADP_p_ST <=> 2-ACETO-2-HYDROXY-BUTYRATE_p_ST + NADPH_p_ST + PROTON_p_ST				ILEUSYN-PWY	0	-1000	0	0		EC-1.1.1.86
ACETOOHBUTSYN-RXN_p_BS	2-aceto-2-hydroxy-butyrate synthase	2-OXOBUTANOATE_p_BS + PROTON_p_BS + PYRUVATE_p_BS --> 2-ACETO-2-HYDROXY-BUTYRATE_p_BS + CARBON-DIOXIDE_p_BS				ILEUSYN-PWY	0	0	1000	0		EC-2.2.1.6
ACETOOHBUTSYN-RXN_p_MP	2-aceto-2-hydroxy-butyrate synthase	2-OXOBUTANOATE_p_MP + PROTON_p_MP + PYRUVATE_p_MP --> 2-ACETO-2-HYDROXY-BUTYRATE_p_MP + CARBON-DIOXIDE_p_MP				ILEUSYN-PWY	0	0	1000	0		EC-2.2.1.6
ACETOOHBUTSYN-RXN_p_ST	2-aceto-2-hydroxy-butyrate synthase	2-OXOBUTANOATE_p_ST + PROTON_p_ST + PYRUVATE_p_ST --> 2-ACETO-2-HYDROXY-BUTYRATE_p_ST + CARBON-DIOXIDE_p_ST				ILEUSYN-PWY	0	0	1000	0		EC-2.2.1.6
ACETYL-COA-ACETYLTRANSFER-RXN_c_BS		2.0 ACETYL-COA_c_BS <=> ACETOACETYL-COA_c_BS + CO-A_c_BS	G5W-8187 or G5W-8511 or G5W-10435	G5W-10435 G5W-8511 G5W-8187	G5W-8187-MONOMER or G5W-8511-MONOMER or G5W-10435-MONOMER	PWY-922|LYSINE-DEG2-PWY	1	-1000	1000	0		EC-2.3.1.9
ACETYL-COA-ACETYLTRANSFER-RXN_c_MP		2.0 ACETYL-COA_c_MP <=> ACETOACETYL-COA_c_MP + CO-A_c_MP	G5W-8187 or G5W-8511 or G5W-10435	G5W-10435 G5W-8511 G5W-8187	G5W-8187-MONOMER or G5W-8511-MONOMER or G5W-10435-MONOMER	PWY-922|LYSINE-DEG2-PWY	1	-1000	1000	0		EC-2.3.1.9
ACETYL-COA-ACETYLTRANSFER-RXN_c_ST		2.0 ACETYL-COA_c_ST <=> ACETOACETYL-COA_c_ST + CO-A_c_ST	G5W-8187 or G5W-8511 or G5W-10435	G5W-10435 G5W-8511 G5W-8187	G5W-8187-MONOMER or G5W-8511-MONOMER or G5W-10435-MONOMER	PWY-922|LYSINE-DEG2-PWY	1	-1000	1000	0		EC-2.3.1.9
ACETYL-COA-ACETYLTRANSFER-RXN_x_BS		2.0 ACETYL-COA_x_BS <=> ACETOACETYL-COA_x_BS + CO-A_x_BS	G5W-8187 or G5W-8511 or G5W-10435	G5W-10435 G5W-8511 G5W-8187	G5W-8187-MONOMER or G5W-8511-MONOMER or G5W-10435-MONOMER	PWY-922|LYSINE-DEG2-PWY	1	-1000	1000	0		EC-2.3.1.9
ACETYL-COA-ACETYLTRANSFER-RXN_x_MP		2.0 ACETYL-COA_x_MP <=> ACETOACETYL-COA_x_MP + CO-A_x_MP	G5W-8187 or G5W-8511 or G5W-10435	G5W-10435 G5W-8511 G5W-8187	G5W-8187-MONOMER or G5W-8511-MONOMER or G5W-10435-MONOMER	PWY-922|LYSINE-DEG2-PWY	1	-1000	1000	0		EC-2.3.1.9
ACETYL-COA-ACETYLTRANSFER-RXN_x_ST		2.0 ACETYL-COA_x_ST <=> ACETOACETYL-COA_x_ST + CO-A_x_ST	G5W-8187 or G5W-8511 or G5W-10435	G5W-10435 G5W-8511 G5W-8187	G5W-8187-MONOMER or G5W-8511-MONOMER or G5W-10435-MONOMER	PWY-922|LYSINE-DEG2-PWY	1	-1000	1000	0		EC-2.3.1.9
ACETYL-COA-CARBOXYLTRANSFER-RXN_p_BS		ACETYL-COA_p_BS + ATP_p_BS + HCO3_p_BS --> ADP_p_BS + MALONYL-COA_p_BS + PROTON_p_BS + Pi_p_BS	G5W-6256 or G5W-7492	G5W-7492 G5W-6256	G5W-6256-MONOMER or G5W-7492-MONOMER	PWY-4381|PWY-7388	0	0	1000	0		EC-6.4.1.2
ACETYL-COA-CARBOXYLTRANSFER-RXN_p_MP		ACETYL-COA_p_MP + ATP_p_MP + HCO3_p_MP --> ADP_p_MP + MALONYL-COA_p_MP + PROTON_p_MP + Pi_p_MP	G5W-6256 or G5W-7492	G5W-7492 G5W-6256	G5W-6256-MONOMER or G5W-7492-MONOMER	PWY-4381|PWY-7388	0	0	1000	0		EC-6.4.1.2
ACETYL-COA-CARBOXYLTRANSFER-RXN_p_ST		ACETYL-COA_p_ST + ATP_p_ST + HCO3_p_ST --> ADP_p_ST + MALONYL-COA_p_ST + PROTON_p_ST + Pi_p_ST	G5W-6256 or G5W-7492	G5W-7492 G5W-6256	G5W-6256-MONOMER or G5W-7492-MONOMER	PWY-4381|PWY-7388	0	0	1000	0		EC-6.4.1.2
ACETYLGLUTKIN-RXN_p_BS		ACETYL-GLU_p_BS + ATP_p_BS --> ADP_p_BS + N-ACETYL-GLUTAMYL-P_p_BS	G5W-8429 or G5W-10095	G5W-8429 G5W-10095	G5W-8429-MONOMER or G5W-10095-MONOMER	GLUTORN-PWY|ARGSYNBSUB-PWY	0	0	1000	0		EC-2.7.2.8
ACETYLGLUTKIN-RXN_p_MP		ACETYL-GLU_p_MP + ATP_p_MP --> ADP_p_MP + N-ACETYL-GLUTAMYL-P_p_MP	G5W-8429 or G5W-10095	G5W-8429 G5W-10095	G5W-8429-MONOMER or G5W-10095-MONOMER	GLUTORN-PWY|ARGSYNBSUB-PWY	0	0	1000	0		EC-2.7.2.8
ACETYLGLUTKIN-RXN_p_ST		ACETYL-GLU_p_ST + ATP_p_ST --> ADP_p_ST + N-ACETYL-GLUTAMYL-P_p_ST	G5W-8429 or G5W-10095	G5W-8429 G5W-10095	G5W-8429-MONOMER or G5W-10095-MONOMER	GLUTORN-PWY|ARGSYNBSUB-PWY	0	0	1000	0		EC-2.7.2.8
ACETYLORNDEACET-RXN_p_BS		N-ALPHA-ACETYLORNITHINE_p_BS + WATER_p_BS --> ACET_p_BS + L-ORNITHINE_p_BS	G5W-8255	G5W-8255	G5W-8255-MONOMER	GLUTORN-PWY	0	0	1000	0		EC-3.5.1.16
ACETYLORNDEACET-RXN_p_MP		N-ALPHA-ACETYLORNITHINE_p_MP + WATER_p_MP --> ACET_p_MP + L-ORNITHINE_p_MP	G5W-8255	G5W-8255	G5W-8255-MONOMER	GLUTORN-PWY	0	0	1000	0		EC-3.5.1.16
ACETYLORNDEACET-RXN_p_ST		N-ALPHA-ACETYLORNITHINE_p_ST + WATER_p_ST --> ACET_p_ST + L-ORNITHINE_p_ST	G5W-8255	G5W-8255	G5W-8255-MONOMER	GLUTORN-PWY	0	0	1000	0		EC-3.5.1.16
ACETYLORNTRANSAM-RXN_p_BS	ACETYLORNTRANSAM-RXN	2-KETOGLUTARATE_p_BS + N-ALPHA-ACETYLORNITHINE_p_BS <=> CPD-469_p_BS + GLT_p_BS	G5W-11315	G5W-11315	G5W-11315-MONOMER	GLUTORN-PWY|ARGSYNBSUB-PWY	0	-1000	0	0		EC-2.6.1.11
ACETYLORNTRANSAM-RXN_p_MP	ACETYLORNTRANSAM-RXN	2-KETOGLUTARATE_p_MP + N-ALPHA-ACETYLORNITHINE_p_MP <=> CPD-469_p_MP + GLT_p_MP	G5W-11315	G5W-11315	G5W-11315-MONOMER	GLUTORN-PWY|ARGSYNBSUB-PWY	0	-1000	0	0		EC-2.6.1.11
ACETYLORNTRANSAM-RXN_p_ST	ACETYLORNTRANSAM-RXN	2-KETOGLUTARATE_p_ST + N-ALPHA-ACETYLORNITHINE_p_ST <=> CPD-469_p_ST + GLT_p_ST	G5W-11315	G5W-11315	G5W-11315-MONOMER	GLUTORN-PWY|ARGSYNBSUB-PWY	0	-1000	0	0		EC-2.6.1.11
ACET_mc_BS		ACET_m_BS <=> ACET_c_BS					1	-1000	1000	0
ACET_mc_MP		ACET_m_MP <=> ACET_c_MP					1	-1000	1000	0
ACET_mc_ST		ACET_m_ST <=> ACET_c_ST					1	-1000	1000	0
ACET_pc_BS		ACET_p_BS <=> ACET_c_BS					1	-1000	1000	0
ACET_pc_MP		ACET_p_MP <=> ACET_c_MP					1	-1000	1000	0
ACET_pc_ST		ACET_p_ST <=> ACET_c_ST					1	-1000	1000	0
ACET_xc_BS		ACET_x_BS <=> ACET_c_BS					1	-1000	1000	0
ACET_xc_MP		ACET_x_MP <=> ACET_c_MP					1	-1000	1000	0
ACET_xc_ST		ACET_x_ST <=> ACET_c_ST					1	-1000	1000	0
ACONITATEDEHYDR-RXN_c_BS		CIT_c_BS <=> CIS-ACONITATE_c_BS + WATER_c_BS	G5W-11741 or G5W-12016	G5W-12016 G5W-11741	G5W-11741-MONOMER or G5W-12016-MONOMER	PWY-5690|GLYOXYLATE-BYPASS|PWY-6549|RXN-14047	1	-1000	1000	0
ACONITATEDEHYDR-RXN_c_MP		CIT_c_MP <=> CIS-ACONITATE_c_MP + WATER_c_MP	G5W-11741 or G5W-12016	G5W-12016 G5W-11741	G5W-11741-MONOMER or G5W-12016-MONOMER	PWY-5690|GLYOXYLATE-BYPASS|PWY-6549|RXN-14047	1	-1000	1000	0
ACONITATEDEHYDR-RXN_c_ST		CIT_c_ST <=> CIS-ACONITATE_c_ST + WATER_c_ST	G5W-11741 or G5W-12016	G5W-12016 G5W-11741	G5W-11741-MONOMER or G5W-12016-MONOMER	PWY-5690|GLYOXYLATE-BYPASS|PWY-6549|RXN-14047	1	-1000	1000	0
ACONITATEDEHYDR-RXN_m_BS		CIT_m_BS <=> CIS-ACONITATE_m_BS + WATER_m_BS	G5W-11741 or G5W-12016	G5W-12016 G5W-11741	G5W-11741-MONOMER or G5W-12016-MONOMER	PWY-5690|GLYOXYLATE-BYPASS|PWY-6549|RXN-14047	1	-1000	1000	0
ACONITATEDEHYDR-RXN_m_MP		CIT_m_MP <=> CIS-ACONITATE_m_MP + WATER_m_MP	G5W-11741 or G5W-12016	G5W-12016 G5W-11741	G5W-11741-MONOMER or G5W-12016-MONOMER	PWY-5690|GLYOXYLATE-BYPASS|PWY-6549|RXN-14047	1	-1000	1000	0
ACONITATEDEHYDR-RXN_m_ST		CIT_m_ST <=> CIS-ACONITATE_m_ST + WATER_m_ST	G5W-11741 or G5W-12016	G5W-12016 G5W-11741	G5W-11741-MONOMER or G5W-12016-MONOMER	PWY-5690|GLYOXYLATE-BYPASS|PWY-6549|RXN-14047	1	-1000	1000	0
ACONITATEHYDR-RXN_c_BS	cis-aconitate hydratase	CIS-ACONITATE_c_BS + WATER_c_BS <=> THREO-DS-ISO-CITRATE_c_BS	G5W-11741 or G5W-12016	G5W-12016 G5W-11741	G5W-11741-MONOMER or G5W-12016-MONOMER	PWY-5690|GLYOXYLATE-BYPASS|PWY-6549|RXN-14047	1	-1000	1000	0
ACONITATEHYDR-RXN_c_MP	cis-aconitate hydratase	CIS-ACONITATE_c_MP + WATER_c_MP <=> THREO-DS-ISO-CITRATE_c_MP	G5W-11741 or G5W-12016	G5W-12016 G5W-11741	G5W-11741-MONOMER or G5W-12016-MONOMER	PWY-5690|GLYOXYLATE-BYPASS|PWY-6549|RXN-14047	1	-1000	1000	0
ACONITATEHYDR-RXN_c_ST	cis-aconitate hydratase	CIS-ACONITATE_c_ST + WATER_c_ST <=> THREO-DS-ISO-CITRATE_c_ST	G5W-11741 or G5W-12016	G5W-12016 G5W-11741	G5W-11741-MONOMER or G5W-12016-MONOMER	PWY-5690|GLYOXYLATE-BYPASS|PWY-6549|RXN-14047	1	-1000	1000	0
ACONITATEHYDR-RXN_m_BS	cis-aconitate hydratase	CIS-ACONITATE_m_BS + WATER_m_BS <=> THREO-DS-ISO-CITRATE_m_BS	G5W-11741 or G5W-12016	G5W-12016 G5W-11741	G5W-11741-MONOMER or G5W-12016-MONOMER	PWY-5690|GLYOXYLATE-BYPASS|PWY-6549|RXN-14047	1	-1000	1000	0
ACONITATEHYDR-RXN_m_MP	cis-aconitate hydratase	CIS-ACONITATE_m_MP + WATER_m_MP <=> THREO-DS-ISO-CITRATE_m_MP	G5W-11741 or G5W-12016	G5W-12016 G5W-11741	G5W-11741-MONOMER or G5W-12016-MONOMER	PWY-5690|GLYOXYLATE-BYPASS|PWY-6549|RXN-14047	1	-1000	1000	0
ACONITATEHYDR-RXN_m_ST	cis-aconitate hydratase	CIS-ACONITATE_m_ST + WATER_m_ST <=> THREO-DS-ISO-CITRATE_m_ST	G5W-11741 or G5W-12016	G5W-12016 G5W-11741	G5W-11741-MONOMER or G5W-12016-MONOMER	PWY-5690|GLYOXYLATE-BYPASS|PWY-6549|RXN-14047	1	-1000	1000	0
ACSERLY-RXN_c_BS		ACETYLSERINE_c_BS + HS_c_BS --> ACET_c_BS + CYS_c_BS + PROTON_c_BS	G5W-6381 or G5W-7431 or G5W-9126 or G5W-9157 or G5W-10084 or G5W-11235 or G5W-11565 or G5W-11579 or G5W-12089	G5W-9157 G5W-7431 G5W-9126 G5W-11579 G5W-12089 G5W-6381 G5W-11235 G5W-11565 G5W-10084	G5W-6381-MONOMER or G5W-7431-MONOMER or G5W-9126-MONOMER or G5W-9157-MONOMER or G5W-10084-MONOMER or G5W-11235-MONOMER or G5W-11565-MONOMER or G5W-11579-MONOMER or G5W-12089-MONOMER	CYSTSYN-PWY	0	0	1000	0		EC-2.5.1.47
ACSERLY-RXN_c_MP		ACETYLSERINE_c_MP + HS_c_MP --> ACET_c_MP + CYS_c_MP + PROTON_c_MP	G5W-6381 or G5W-7431 or G5W-9126 or G5W-9157 or G5W-10084 or G5W-11235 or G5W-11565 or G5W-11579 or G5W-12089	G5W-9157 G5W-7431 G5W-9126 G5W-11579 G5W-12089 G5W-6381 G5W-11235 G5W-11565 G5W-10084	G5W-6381-MONOMER or G5W-7431-MONOMER or G5W-9126-MONOMER or G5W-9157-MONOMER or G5W-10084-MONOMER or G5W-11235-MONOMER or G5W-11565-MONOMER or G5W-11579-MONOMER or G5W-12089-MONOMER	CYSTSYN-PWY	0	0	1000	0		EC-2.5.1.47
ACSERLY-RXN_c_ST		ACETYLSERINE_c_ST + HS_c_ST --> ACET_c_ST + CYS_c_ST + PROTON_c_ST	G5W-6381 or G5W-7431 or G5W-9126 or G5W-9157 or G5W-10084 or G5W-11235 or G5W-11565 or G5W-11579 or G5W-12089	G5W-11565 G5W-7431 G5W-9126 G5W-11579 G5W-12089 G5W-6381 G5W-11235 G5W-9157 G5W-10084	G5W-6381-MONOMER or G5W-7431-MONOMER or G5W-9126-MONOMER or G5W-9157-MONOMER or G5W-10084-MONOMER or G5W-11235-MONOMER or G5W-11565-MONOMER or G5W-11579-MONOMER or G5W-12089-MONOMER	CYSTSYN-PWY	0	0	1000	0		EC-2.5.1.47
ACSERLY-RXN_m_BS		ACETYLSERINE_m_BS + HS_m_BS --> ACET_m_BS + CYS_m_BS + PROTON_m_BS	G5W-6381 or G5W-7431 or G5W-9126 or G5W-9157 or G5W-10084 or G5W-11235 or G5W-11565 or G5W-11579 or G5W-12089	G5W-9157 G5W-7431 G5W-9126 G5W-11579 G5W-12089 G5W-6381 G5W-11235 G5W-11565 G5W-10084	G5W-6381-MONOMER or G5W-7431-MONOMER or G5W-9126-MONOMER or G5W-9157-MONOMER or G5W-10084-MONOMER or G5W-11235-MONOMER or G5W-11565-MONOMER or G5W-11579-MONOMER or G5W-12089-MONOMER	CYSTSYN-PWY	0	0	1000	0		EC-2.5.1.47
ACSERLY-RXN_m_MP		ACETYLSERINE_m_MP + HS_m_MP --> ACET_m_MP + CYS_m_MP + PROTON_m_MP	G5W-6381 or G5W-7431 or G5W-9126 or G5W-9157 or G5W-10084 or G5W-11235 or G5W-11565 or G5W-11579 or G5W-12089	G5W-9157 G5W-7431 G5W-9126 G5W-11579 G5W-12089 G5W-6381 G5W-11235 G5W-11565 G5W-10084	G5W-6381-MONOMER or G5W-7431-MONOMER or G5W-9126-MONOMER or G5W-9157-MONOMER or G5W-10084-MONOMER or G5W-11235-MONOMER or G5W-11565-MONOMER or G5W-11579-MONOMER or G5W-12089-MONOMER	CYSTSYN-PWY	0	0	1000	0		EC-2.5.1.47
ACSERLY-RXN_m_ST		ACETYLSERINE_m_ST + HS_m_ST --> ACET_m_ST + CYS_m_ST + PROTON_m_ST	G5W-6381 or G5W-7431 or G5W-9126 or G5W-9157 or G5W-10084 or G5W-11235 or G5W-11565 or G5W-11579 or G5W-12089	G5W-11565 G5W-7431 G5W-9126 G5W-11579 G5W-12089 G5W-6381 G5W-11235 G5W-9157 G5W-10084	G5W-6381-MONOMER or G5W-7431-MONOMER or G5W-9126-MONOMER or G5W-9157-MONOMER or G5W-10084-MONOMER or G5W-11235-MONOMER or G5W-11565-MONOMER or G5W-11579-MONOMER or G5W-12089-MONOMER	CYSTSYN-PWY	0	0	1000	0		EC-2.5.1.47
ACSERLY-RXN_p_BS		ACETYLSERINE_p_BS + HS_p_BS --> ACET_p_BS + CYS_p_BS + PROTON_p_BS	G5W-6381 or G5W-7431 or G5W-9126 or G5W-9157 or G5W-10084 or G5W-11235 or G5W-11565 or G5W-11579 or G5W-12089	G5W-9157 G5W-7431 G5W-9126 G5W-11579 G5W-12089 G5W-6381 G5W-11235 G5W-11565 G5W-10084	G5W-6381-MONOMER or G5W-7431-MONOMER or G5W-9126-MONOMER or G5W-9157-MONOMER or G5W-10084-MONOMER or G5W-11235-MONOMER or G5W-11565-MONOMER or G5W-11579-MONOMER or G5W-12089-MONOMER	CYSTSYN-PWY	0	0	1000	0		EC-2.5.1.47
ACSERLY-RXN_p_MP		ACETYLSERINE_p_MP + HS_p_MP --> ACET_p_MP + CYS_p_MP + PROTON_p_MP	G5W-6381 or G5W-7431 or G5W-9126 or G5W-9157 or G5W-10084 or G5W-11235 or G5W-11565 or G5W-11579 or G5W-12089	G5W-9157 G5W-7431 G5W-9126 G5W-11579 G5W-12089 G5W-6381 G5W-11235 G5W-11565 G5W-10084	G5W-6381-MONOMER or G5W-7431-MONOMER or G5W-9126-MONOMER or G5W-9157-MONOMER or G5W-10084-MONOMER or G5W-11235-MONOMER or G5W-11565-MONOMER or G5W-11579-MONOMER or G5W-12089-MONOMER	CYSTSYN-PWY	0	0	1000	0		EC-2.5.1.47
ACSERLY-RXN_p_ST		ACETYLSERINE_p_ST + HS_p_ST --> ACET_p_ST + CYS_p_ST + PROTON_p_ST	G5W-6381 or G5W-7431 or G5W-9126 or G5W-9157 or G5W-10084 or G5W-11235 or G5W-11565 or G5W-11579 or G5W-12089	G5W-11565 G5W-7431 G5W-9126 G5W-11579 G5W-12089 G5W-6381 G5W-11235 G5W-9157 G5W-10084	G5W-6381-MONOMER or G5W-7431-MONOMER or G5W-9126-MONOMER or G5W-9157-MONOMER or G5W-10084-MONOMER or G5W-11235-MONOMER or G5W-11565-MONOMER or G5W-11579-MONOMER or G5W-12089-MONOMER	CYSTSYN-PWY	0	0	1000	0		EC-2.5.1.47
ADCLY-RXN_p_BS		4-AMINO-4-DEOXYCHORISMATE_p_BS --> P-AMINO-BENZOATE_p_BS + PROTON_p_BS + PYRUVATE_p_BS	G5W-8655 or G5W-9740 or G5W-10387 or G5W-10793	G5W-10387 G5W-10793 G5W-8655 G5W-9740	G5W-8655-MONOMER or G5W-9740-MONOMER or G5W-10387-MONOMER or G5W-10793-MONOMER	PWY-6543|PWY-3742	0	0	1000	0		EC-4.1.3.38
ADCLY-RXN_p_MP		4-AMINO-4-DEOXYCHORISMATE_p_MP --> P-AMINO-BENZOATE_p_MP + PROTON_p_MP + PYRUVATE_p_MP	G5W-8655 or G5W-9740 or G5W-10387 or G5W-10793	G5W-10387 G5W-10793 G5W-8655 G5W-9740	G5W-8655-MONOMER or G5W-9740-MONOMER or G5W-10387-MONOMER or G5W-10793-MONOMER	PWY-6543|PWY-3742	0	0	1000	0		EC-4.1.3.38
ADCLY-RXN_p_ST		4-AMINO-4-DEOXYCHORISMATE_p_ST --> P-AMINO-BENZOATE_p_ST + PROTON_p_ST + PYRUVATE_p_ST	G5W-8655 or G5W-9740 or G5W-10387 or G5W-10793	G5W-10387 G5W-10793 G5W-8655 G5W-9740	G5W-8655-MONOMER or G5W-9740-MONOMER or G5W-10387-MONOMER or G5W-10793-MONOMER	PWY-6543|PWY-3742	0	0	1000	0		EC-4.1.3.38
ADENODEAMIN-RXN_c_BS		ADENOSINE_c_BS + PROTON_c_BS + WATER_c_BS --> AMMONIUM_c_BS + INOSINE_c_BS	G5W-8783	G5W-8783	G5W-8783-MONOMER		0	0	1000	0		EC-3.5.4.4
ADENODEAMIN-RXN_c_MP		ADENOSINE_c_MP + PROTON_c_MP + WATER_c_MP --> AMMONIUM_c_MP + INOSINE_c_MP	G5W-8783	G5W-8783	G5W-8783-MONOMER		0	0	1000	0		EC-3.5.4.4
ADENODEAMIN-RXN_c_ST		ADENOSINE_c_ST + PROTON_c_ST + WATER_c_ST --> AMMONIUM_c_ST + INOSINE_c_ST	G5W-8783	G5W-8783	G5W-8783-MONOMER		0	0	1000	0		EC-3.5.4.4
ADENOSINE-KINASE-RXN_c_BS		ADENOSINE_c_BS + ATP_c_BS --> ADP_c_BS + AMP_c_BS + PROTON_c_BS	G5W-7838 or G5W-12185	G5W-12185 G5W-7838	G5W-7838-MONOMER or G5W-12185-MONOMER	PWY-6619	0	0	1000	0		EC-2.7.1.20
ADENOSINE-KINASE-RXN_c_MP		ADENOSINE_c_MP + ATP_c_MP --> ADP_c_MP + AMP_c_MP + PROTON_c_MP	G5W-7838 or G5W-12185	G5W-12185 G5W-7838	G5W-7838-MONOMER or G5W-12185-MONOMER	PWY-6619	0	0	1000	0		EC-2.7.1.20
ADENOSINE-KINASE-RXN_c_ST		ADENOSINE_c_ST + ATP_c_ST --> ADP_c_ST + AMP_c_ST + PROTON_c_ST	G5W-7838 or G5W-12185	G5W-12185 G5W-7838	G5W-7838-MONOMER or G5W-12185-MONOMER	PWY-6619	0	0	1000	0		EC-2.7.1.20
ADENOSINE-NUCLEOSIDASE-RXN_c_BS		ADENOSINE_c_BS + WATER_c_BS --> ADENINE_c_BS + D-Ribofuranose_c_BS	G5W-6894 or G5W-8069 or G5W-8499 or G5W-9884 or G5W-10430 or G5W-11875 or G5W-11967	G5W-11967 G5W-8069 G5W-6894 G5W-11875 G5W-8499 G5W-10430 G5W-9884	G5W-6894-MONOMER or G5W-8069-MONOMER or G5W-8499-MONOMER or G5W-9884-MONOMER or G5W-10430-MONOMER or G5W-11875-MONOMER or G5W-11967-MONOMER	PWY-6605	0	0	1000	0		EC-3.2.2.7
ADENOSINE-NUCLEOSIDASE-RXN_c_MP		ADENOSINE_c_MP + WATER_c_MP --> ADENINE_c_MP + D-Ribofuranose_c_MP	G5W-6894 or G5W-8069 or G5W-8499 or G5W-9884 or G5W-10430 or G5W-11875 or G5W-11967	G5W-11967 G5W-8069 G5W-6894 G5W-11875 G5W-8499 G5W-10430 G5W-9884	G5W-6894-MONOMER or G5W-8069-MONOMER or G5W-8499-MONOMER or G5W-9884-MONOMER or G5W-10430-MONOMER or G5W-11875-MONOMER or G5W-11967-MONOMER	PWY-6605	0	0	1000	0		EC-3.2.2.7
ADENOSINE-NUCLEOSIDASE-RXN_c_ST		ADENOSINE_c_ST + WATER_c_ST --> ADENINE_c_ST + D-Ribofuranose_c_ST	G5W-6894 or G5W-8069 or G5W-8499 or G5W-9884 or G5W-10430 or G5W-11875 or G5W-11967	G5W-11967 G5W-8069 G5W-6894 G5W-11875 G5W-8499 G5W-10430 G5W-9884	G5W-6894-MONOMER or G5W-8069-MONOMER or G5W-8499-MONOMER or G5W-9884-MONOMER or G5W-10430-MONOMER or G5W-11875-MONOMER or G5W-11967-MONOMER	PWY-6605	0	0	1000	0		EC-3.2.2.7
ADENOSYLHOMOCYSTEINASE-RXN_c_BS		ADENOSYL-HOMO-CYS_c_BS + WATER_c_BS --> ADENOSINE_c_BS + HOMO-CYS_c_BS	G5W-7822 or G5W-11550	G5W-11550 G5W-7822	G5W-7822-MONOMER or G5W-11550-MONOMER	METHIONINE-DEG1-PWY|PWY-5041	0	0	1000	0		EC-3.3.1.1
ADENOSYLHOMOCYSTEINASE-RXN_c_MP		ADENOSYL-HOMO-CYS_c_MP + WATER_c_MP --> ADENOSINE_c_MP + HOMO-CYS_c_MP	G5W-7822 or G5W-11550	G5W-11550 G5W-7822	G5W-7822-MONOMER or G5W-11550-MONOMER	METHIONINE-DEG1-PWY|PWY-5041	0	0	1000	0		EC-3.3.1.1
ADENOSYLHOMOCYSTEINASE-RXN_c_ST		ADENOSYL-HOMO-CYS_c_ST + WATER_c_ST --> ADENOSINE_c_ST + HOMO-CYS_c_ST	G5W-7822 or G5W-11550	G5W-11550 G5W-7822	G5W-7822-MONOMER or G5W-11550-MONOMER	METHIONINE-DEG1-PWY|PWY-5041	0	0	1000	0		EC-3.3.1.1
ADENOSYLHOMOCYSTEINE-NUCLEOSIDASE-RXN_c_BS		ADENOSYL-HOMO-CYS_c_BS + WATER_c_BS --> ADENINE_c_BS + CPD-564_c_BS	G5W-6849 or G5W-8625 or G5W-9802 or G5W-11231	G5W-6849 G5W-9802 G5W-8625 G5W-11231	G5W-6849-MONOMER or G5W-8625-MONOMER or G5W-9802-MONOMER or G5W-11231-MONOMER		0	0	1000	0		EC-3.2.2.9
ADENOSYLHOMOCYSTEINE-NUCLEOSIDASE-RXN_c_MP		ADENOSYL-HOMO-CYS_c_MP + WATER_c_MP --> ADENINE_c_MP + CPD-564_c_MP	G5W-6849 or G5W-8625 or G5W-9802 or G5W-11231	G5W-6849 G5W-9802 G5W-8625 G5W-11231	G5W-6849-MONOMER or G5W-8625-MONOMER or G5W-9802-MONOMER or G5W-11231-MONOMER		0	0	1000	0		EC-3.2.2.9
ADENOSYLHOMOCYSTEINE-NUCLEOSIDASE-RXN_c_ST		ADENOSYL-HOMO-CYS_c_ST + WATER_c_ST --> ADENINE_c_ST + CPD-564_c_ST	G5W-6849 or G5W-8625 or G5W-9802 or G5W-11231	G5W-6849 G5W-11231 G5W-8625 G5W-9802	G5W-6849-MONOMER or G5W-8625-MONOMER or G5W-9802-MONOMER or G5W-11231-MONOMER		0	0	1000	0		EC-3.2.2.9
ADENPHOSPHOR-RXN_c_BS		ADENOSINE_c_BS + Pi_c_BS --> ADENINE_c_BS + RIBOSE-1P_c_BS					0	0	1000	0		EC-2.4.2.1
ADENPHOSPHOR-RXN_c_MP		ADENOSINE_c_MP + Pi_c_MP --> ADENINE_c_MP + RIBOSE-1P_c_MP					0	0	1000	0		EC-2.4.2.1
ADENPHOSPHOR-RXN_c_ST		ADENOSINE_c_ST + Pi_c_ST --> ADENINE_c_ST + RIBOSE-1P_c_ST					0	0	1000	0		EC-2.4.2.1
ADENPRIBOSYLTRAN-RXN_c_BS		AMP_c_BS + PPI_c_BS <=> ADENINE_c_BS + PRPP_c_BS	G5W-7695 or G5W-10330 or G5W-10630	G5W-7695 G5W-10330 G5W-10630	G5W-7695-MONOMER or G5W-10330-MONOMER or G5W-10630-MONOMER	PWY-6605	0	-1000	0	0		EC-2.4.2.7
ADENPRIBOSYLTRAN-RXN_c_MP		AMP_c_MP + PPI_c_MP <=> ADENINE_c_MP + PRPP_c_MP	G5W-7695 or G5W-10330 or G5W-10630	G5W-10630 G5W-10330 G5W-7695	G5W-7695-MONOMER or G5W-10330-MONOMER or G5W-10630-MONOMER	PWY-6605	0	-1000	0	0		EC-2.4.2.7
ADENPRIBOSYLTRAN-RXN_c_ST		AMP_c_ST + PPI_c_ST <=> ADENINE_c_ST + PRPP_c_ST	G5W-7695 or G5W-10330 or G5W-10630	G5W-10330 G5W-7695 G5W-10630	G5W-7695-MONOMER or G5W-10330-MONOMER or G5W-10630-MONOMER	PWY-6605	0	-1000	0	0		EC-2.4.2.7
ADENYL-KIN-RXN_c_BS		AMP_c_BS + ATP_c_BS --> 2.0 ADP_c_BS	G5W-6967 or G5W-7181 or G5W-8549 or G5W-8834 or G5W-9420 or G5W-9983 or G5W-10170 or G5W-10269 or G5W-11545 or G5W-12257	G5W-10269 G5W-12257 G5W-8549 G5W-11545 G5W-10170 G5W-7181 G5W-8834 G5W-9983 G5W-9420 G5W-6967	G5W-6967-MONOMER or G5W-7181-MONOMER or G5W-8549-MONOMER or G5W-8834-MONOMER or G5W-9420-MONOMER or G5W-9983-MONOMER or G5W-10170-MONOMER or G5W-10269-MONOMER or G5W-11545-MONOMER or G5W-12257-MONOMER	PWY-7219	0	0	1000	0		EC-2.7.4.3
ADENYL-KIN-RXN_c_MP		AMP_c_MP + ATP_c_MP --> 2.0 ADP_c_MP	G5W-6967 or G5W-7181 or G5W-8549 or G5W-8834 or G5W-9420 or G5W-9983 or G5W-10170 or G5W-10269 or G5W-11545 or G5W-12257	G5W-12257 G5W-8549 G5W-9983 G5W-10170 G5W-9420 G5W-8834 G5W-11545 G5W-7181 G5W-10269 G5W-6967	G5W-6967-MONOMER or G5W-7181-MONOMER or G5W-8549-MONOMER or G5W-8834-MONOMER or G5W-9420-MONOMER or G5W-9983-MONOMER or G5W-10170-MONOMER or G5W-10269-MONOMER or G5W-11545-MONOMER or G5W-12257-MONOMER	PWY-7219	0	0	1000	0		EC-2.7.4.3
ADENYL-KIN-RXN_c_ST		AMP_c_ST + ATP_c_ST --> 2.0 ADP_c_ST	G5W-6967 or G5W-7181 or G5W-8549 or G5W-8834 or G5W-9420 or G5W-9983 or G5W-10170 or G5W-10269 or G5W-11545 or G5W-12257	G5W-12257 G5W-8549 G5W-11545 G5W-10170 G5W-10269 G5W-8834 G5W-9983 G5W-7181 G5W-9420 G5W-6967	G5W-6967-MONOMER or G5W-7181-MONOMER or G5W-8549-MONOMER or G5W-8834-MONOMER or G5W-9420-MONOMER or G5W-9983-MONOMER or G5W-10170-MONOMER or G5W-10269-MONOMER or G5W-11545-MONOMER or G5W-12257-MONOMER	PWY-7219	0	0	1000	0		EC-2.7.4.3
ADENYL-KIN-RXN_m_BS		AMP_m_BS + ATP_m_BS --> 2.0 ADP_m_BS	G5W-6967 or G5W-7181 or G5W-8549 or G5W-8834 or G5W-9420 or G5W-9983 or G5W-10170 or G5W-10269 or G5W-11545 or G5W-12257	G5W-10269 G5W-12257 G5W-8549 G5W-11545 G5W-10170 G5W-7181 G5W-8834 G5W-9983 G5W-9420 G5W-6967	G5W-6967-MONOMER or G5W-7181-MONOMER or G5W-8549-MONOMER or G5W-8834-MONOMER or G5W-9420-MONOMER or G5W-9983-MONOMER or G5W-10170-MONOMER or G5W-10269-MONOMER or G5W-11545-MONOMER or G5W-12257-MONOMER	PWY-7219	0	0	1000	0		EC-2.7.4.3
ADENYL-KIN-RXN_m_MP		AMP_m_MP + ATP_m_MP --> 2.0 ADP_m_MP	G5W-6967 or G5W-7181 or G5W-8549 or G5W-8834 or G5W-9420 or G5W-9983 or G5W-10170 or G5W-10269 or G5W-11545 or G5W-12257	G5W-12257 G5W-8549 G5W-9983 G5W-10170 G5W-10269 G5W-8834 G5W-11545 G5W-7181 G5W-9420 G5W-6967	G5W-6967-MONOMER or G5W-7181-MONOMER or G5W-8549-MONOMER or G5W-8834-MONOMER or G5W-9420-MONOMER or G5W-9983-MONOMER or G5W-10170-MONOMER or G5W-10269-MONOMER or G5W-11545-MONOMER or G5W-12257-MONOMER	PWY-7219	0	0	1000	0		EC-2.7.4.3
ADENYL-KIN-RXN_m_ST		AMP_m_ST + ATP_m_ST --> 2.0 ADP_m_ST	G5W-6967 or G5W-7181 or G5W-8549 or G5W-8834 or G5W-9420 or G5W-9983 or G5W-10170 or G5W-10269 or G5W-11545 or G5W-12257	G5W-10269 G5W-12257 G5W-8549 G5W-11545 G5W-10170 G5W-7181 G5W-8834 G5W-9983 G5W-9420 G5W-6967	G5W-6967-MONOMER or G5W-7181-MONOMER or G5W-8549-MONOMER or G5W-8834-MONOMER or G5W-9420-MONOMER or G5W-9983-MONOMER or G5W-10170-MONOMER or G5W-10269-MONOMER or G5W-11545-MONOMER or G5W-12257-MONOMER	PWY-7219	0	0	1000	0		EC-2.7.4.3
ADENYL-KIN-RXN_p_BS		AMP_p_BS + ATP_p_BS --> 2.0 ADP_p_BS	G5W-6967 or G5W-7181 or G5W-8549 or G5W-8834 or G5W-9420 or G5W-9983 or G5W-10170 or G5W-10269 or G5W-11545 or G5W-12257	G5W-10269 G5W-12257 G5W-8549 G5W-11545 G5W-10170 G5W-7181 G5W-8834 G5W-9983 G5W-9420 G5W-6967	G5W-6967-MONOMER or G5W-7181-MONOMER or G5W-8549-MONOMER or G5W-8834-MONOMER or G5W-9420-MONOMER or G5W-9983-MONOMER or G5W-10170-MONOMER or G5W-10269-MONOMER or G5W-11545-MONOMER or G5W-12257-MONOMER	PWY-7219	0	0	1000	0		EC-2.7.4.3
ADENYL-KIN-RXN_p_MP		AMP_p_MP + ATP_p_MP --> 2.0 ADP_p_MP	G5W-6967 or G5W-7181 or G5W-8549 or G5W-8834 or G5W-9420 or G5W-9983 or G5W-10170 or G5W-10269 or G5W-11545 or G5W-12257	G5W-9420 G5W-12257 G5W-8549 G5W-9983 G5W-10170 G5W-7181 G5W-8834 G5W-11545 G5W-10269 G5W-6967	G5W-6967-MONOMER or G5W-7181-MONOMER or G5W-8549-MONOMER or G5W-8834-MONOMER or G5W-9420-MONOMER or G5W-9983-MONOMER or G5W-10170-MONOMER or G5W-10269-MONOMER or G5W-11545-MONOMER or G5W-12257-MONOMER	PWY-7219	0	0	1000	0		EC-2.7.4.3
ADENYL-KIN-RXN_p_ST		AMP_p_ST + ATP_p_ST --> 2.0 ADP_p_ST	G5W-6967 or G5W-7181 or G5W-8549 or G5W-8834 or G5W-9420 or G5W-9983 or G5W-10170 or G5W-10269 or G5W-11545 or G5W-12257	G5W-9420 G5W-12257 G5W-8549 G5W-11545 G5W-10170 G5W-7181 G5W-8834 G5W-9983 G5W-10269 G5W-6967	G5W-6967-MONOMER or G5W-7181-MONOMER or G5W-8549-MONOMER or G5W-8834-MONOMER or G5W-9420-MONOMER or G5W-9983-MONOMER or G5W-10170-MONOMER or G5W-10269-MONOMER or G5W-11545-MONOMER or G5W-12257-MONOMER	PWY-7219	0	0	1000	0		EC-2.7.4.3
ADENYLATECYC-RXN_c_BS		ATP_c_BS --> CAMP_c_BS + PPI_c_BS	G5W-11689	G5W-11689	G5W-11689-MONOMER		0	0	1000	0		EC-4.6.1.1
ADENYLATECYC-RXN_c_MP		ATP_c_MP --> CAMP_c_MP + PPI_c_MP	G5W-11689	G5W-11689	G5W-11689-MONOMER		0	0	1000	0		EC-4.6.1.1
ADENYLATECYC-RXN_c_ST		ATP_c_ST --> CAMP_c_ST + PPI_c_ST	G5W-11689	G5W-11689	G5W-11689-MONOMER		0	0	1000	0		EC-4.6.1.1
ADENYLOSUCCINATE-SYNTHASE-RXN_p_BS		GTP_p_BS + IMP_p_BS + L-ASPARTATE_p_BS --> ADENYLOSUCC_p_BS + GDP_p_BS + 2.0 PROTON_p_BS + Pi_p_BS	G5W-6457 or G5W-8251	G5W-6457 G5W-8251	G5W-6457-MONOMER or G5W-8251-MONOMER	PWY-7219	0	0	1000	0		EC-6.3.4.4
ADENYLOSUCCINATE-SYNTHASE-RXN_p_MP		GTP_p_MP + IMP_p_MP + L-ASPARTATE_p_MP --> ADENYLOSUCC_p_MP + GDP_p_MP + 2.0 PROTON_p_MP + Pi_p_MP	G5W-6457 or G5W-8251	G5W-6457 G5W-8251	G5W-6457-MONOMER or G5W-8251-MONOMER	PWY-7219	0	0	1000	0		EC-6.3.4.4
ADENYLOSUCCINATE-SYNTHASE-RXN_p_ST		GTP_p_ST + IMP_p_ST + L-ASPARTATE_p_ST --> ADENYLOSUCC_p_ST + GDP_p_ST + 2.0 PROTON_p_ST + Pi_p_ST	G5W-6457 or G5W-8251	G5W-6457 G5W-8251	G5W-6457-MONOMER or G5W-8251-MONOMER	PWY-7219	0	0	1000	0		EC-6.3.4.4
ADENYLYLSULFATASE-RXN_c_BS		APS_c_BS + WATER_c_BS --> AMP_c_BS + 2.0 PROTON_c_BS + SULFATE_c_BS	G5W-7269 or G5W-7867 or G5W-8535 or G5W-9353 or G5W-9604 or G5W-12031 or G5W-12183	G5W-9604 G5W-12031 G5W-7269 G5W-9353 G5W-8535 G5W-7867 G5W-12183	G5W-7269-MONOMER or G5W-7867-MONOMER or G5W-8535-MONOMER or G5W-9353-MONOMER or G5W-9604-MONOMER or G5W-12031-MONOMER or G5W-12183-MONOMER		0	0	1000	0		EC-3.6.2.1
ADENYLYLSULFATASE-RXN_c_MP		APS_c_MP + WATER_c_MP --> AMP_c_MP + 2.0 PROTON_c_MP + SULFATE_c_MP	G5W-7269 or G5W-7867 or G5W-8535 or G5W-9353 or G5W-9604 or G5W-12031 or G5W-12183	G5W-9604 G5W-12031 G5W-9353 G5W-7269 G5W-12183 G5W-7867 G5W-8535	G5W-7269-MONOMER or G5W-7867-MONOMER or G5W-8535-MONOMER or G5W-9353-MONOMER or G5W-9604-MONOMER or G5W-12031-MONOMER or G5W-12183-MONOMER		0	0	1000	0		EC-3.6.2.1
ADENYLYLSULFATASE-RXN_c_ST		APS_c_ST + WATER_c_ST --> AMP_c_ST + 2.0 PROTON_c_ST + SULFATE_c_ST	G5W-7269 or G5W-7867 or G5W-8535 or G5W-9353 or G5W-9604 or G5W-12031 or G5W-12183	G5W-9604 G5W-12031 G5W-9353 G5W-7269 G5W-12183 G5W-7867 G5W-8535	G5W-7269-MONOMER or G5W-7867-MONOMER or G5W-8535-MONOMER or G5W-9353-MONOMER or G5W-9604-MONOMER or G5W-12031-MONOMER or G5W-12183-MONOMER		0	0	1000	0		EC-3.6.2.1
ADENYLYLSULFKIN-RXN_c_BS		APS_c_BS + ATP_c_BS --> ADP_c_BS + PAPS_c_BS + PROTON_c_BS	G5W-6952 or G5W-7427 or G5W-7688	G5W-6952 G5W-7427 G5W-7688	G5W-6952-MONOMER or G5W-7427-MONOMER or G5W-7688-MONOMER	PWY-5340	0	0	1000	0		EC-2.7.1.25
ADENYLYLSULFKIN-RXN_c_MP		APS_c_MP + ATP_c_MP --> ADP_c_MP + PAPS_c_MP + PROTON_c_MP	G5W-6952 or G5W-7427 or G5W-7688	G5W-6952 G5W-7427 G5W-7688	G5W-6952-MONOMER or G5W-7427-MONOMER or G5W-7688-MONOMER	PWY-5340	0	0	1000	0		EC-2.7.1.25
ADENYLYLSULFKIN-RXN_c_ST		APS_c_ST + ATP_c_ST --> ADP_c_ST + PAPS_c_ST + PROTON_c_ST	G5W-6952 or G5W-7427 or G5W-7688	G5W-6952 G5W-7427 G5W-7688	G5W-6952-MONOMER or G5W-7427-MONOMER or G5W-7688-MONOMER	PWY-5340	0	0	1000	0		EC-2.7.1.25
ADENYLYLSULFKIN-RXN_p_BS		APS_p_BS + ATP_p_BS --> ADP_p_BS + PAPS_p_BS + PROTON_p_BS	G5W-6952 or G5W-7427 or G5W-7688	G5W-6952 G5W-7427 G5W-7688	G5W-6952-MONOMER or G5W-7427-MONOMER or G5W-7688-MONOMER	PWY-5340	0	0	1000	0		EC-2.7.1.25
ADENYLYLSULFKIN-RXN_p_MP		APS_p_MP + ATP_p_MP --> ADP_p_MP + PAPS_p_MP + PROTON_p_MP	G5W-6952 or G5W-7427 or G5W-7688	G5W-6952 G5W-7427 G5W-7688	G5W-6952-MONOMER or G5W-7427-MONOMER or G5W-7688-MONOMER	PWY-5340	0	0	1000	0		EC-2.7.1.25
ADENYLYLSULFKIN-RXN_p_ST		APS_p_ST + ATP_p_ST --> ADP_p_ST + PAPS_p_ST + PROTON_p_ST	G5W-6952 or G5W-7427 or G5W-7688	G5W-6952 G5W-7427 G5W-7688	G5W-6952-MONOMER or G5W-7427-MONOMER or G5W-7688-MONOMER	PWY-5340	0	0	1000	0		EC-2.7.1.25
ADOMET-DMK-METHYLTRANSFER-RXN_c_BS		CPD-12115_c_BS + S-ADENOSYLMETHIONINE_c_BS --> ADENOSYL-HOMO-CYS_c_BS + PROTON_c_BS + REDUCED-MENAQUINONE_c_BS					0	0	1000	0		EC-2.1.1.163
ADOMET-DMK-METHYLTRANSFER-RXN_c_MP		CPD-12115_c_MP + S-ADENOSYLMETHIONINE_c_MP --> ADENOSYL-HOMO-CYS_c_MP + PROTON_c_MP + REDUCED-MENAQUINONE_c_MP					0	0	1000	0		EC-2.1.1.163
ADOMET-DMK-METHYLTRANSFER-RXN_c_ST		CPD-12115_c_ST + S-ADENOSYLMETHIONINE_c_ST --> ADENOSYL-HOMO-CYS_c_ST + PROTON_c_ST + REDUCED-MENAQUINONE_c_ST					0	0	1000	0		EC-2.1.1.163
ADP-DEAMINASE-RXN_c_BS		ADP_c_BS + PROTON_c_BS + WATER_c_BS --> AMMONIUM_c_BS + IDP_c_BS	G5W-7646	G5W-7646	G5W-7646-MONOMER		0	0	1000	0		EC-3.5.4.17|EC-3.5.4.7
ADP-DEAMINASE-RXN_c_MP		ADP_c_MP + PROTON_c_MP + WATER_c_MP --> AMMONIUM_c_MP + IDP_c_MP	G5W-7646	G5W-7646	G5W-7646-MONOMER		0	0	1000	0		EC-3.5.4.17|EC-3.5.4.7
ADP-DEAMINASE-RXN_c_ST		ADP_c_ST + PROTON_c_ST + WATER_c_ST --> AMMONIUM_c_ST + IDP_c_ST	G5W-7646	G5W-7646	G5W-7646-MONOMER		0	0	1000	0		EC-3.5.4.17|EC-3.5.4.7
ADPREDUCT-RXN_c_BS	ADP reductase	DADP_c_BS + Ox-Thioredoxin_c_BS + WATER_c_BS <=> ADP_c_BS + Red-Thioredoxin_c_BS				PWY-7227	0	-1000	0	0		EC-1.17.4.1
ADPREDUCT-RXN_c_MP	ADP reductase	DADP_c_MP + Ox-Thioredoxin_c_MP + WATER_c_MP <=> ADP_c_MP + Red-Thioredoxin_c_MP				PWY-7227	0	-1000	0	0		EC-1.17.4.1
ADPREDUCT-RXN_c_ST	ADP reductase	DADP_c_ST + Ox-Thioredoxin_c_ST + WATER_c_ST <=> ADP_c_ST + Red-Thioredoxin_c_ST				PWY-7227	0	-1000	0	0		EC-1.17.4.1
ADP_pc_BS		ADP_p_BS <=> ADP_c_BS					1	-1000	1000	0
ADP_pc_MP		ADP_p_MP <=> ADP_c_MP					1	-1000	1000	0
ADP_pc_ST		ADP_p_ST <=> ADP_c_ST					1	-1000	1000	0
AGMATINE-DEIMINASE-RXN_c_BS		AGMATHINE_c_BS + WATER_c_BS --> AMMONIUM_c_BS + CPD-597_c_BS	G5W-11472	G5W-11472	G5W-11472-MONOMER	PWY-43	0	0	1000	0		EC-3.5.3.12
AGMATINE-DEIMINASE-RXN_c_MP		AGMATHINE_c_MP + WATER_c_MP --> AMMONIUM_c_MP + CPD-597_c_MP	G5W-11472	G5W-11472	G5W-11472-MONOMER	PWY-43	0	0	1000	0		EC-3.5.3.12
AGMATINE-DEIMINASE-RXN_c_ST		AGMATHINE_c_ST + WATER_c_ST --> AMMONIUM_c_ST + CPD-597_c_ST	G5W-11472	G5W-11472	G5W-11472-MONOMER	PWY-43	0	0	1000	0		EC-3.5.3.12
AGMATINE-N4-COUMAROYLTRANSFERASE-RXN_c_BS		AGMATHINE_c_BS + P-COUMAROYL-COA_c_BS --> CO-A_c_BS + N-4-GUANIDINOBUTYL-4-HYDROXYCINNAMAMID_c_BS + PROTON_c_BS	G5W-7513 or G5W-8239 or G5W-8371 or G5W-8836 or G5W-8899 or G5W-8989 or G5W-10331 or G5W-10340 or G5W-11210 or G5W-11287 or G5W-11833	G5W-11287 G5W-8239 G5W-7513 G5W-8371 G5W-10331 G5W-11210 G5W-11833 G5W-10340 G5W-8836 G5W-8899 G5W-8989	G5W-7513-MONOMER or G5W-8239-MONOMER or G5W-8371-MONOMER or G5W-8836-MONOMER or G5W-8899-MONOMER or G5W-8989-MONOMER or G5W-10331-MONOMER or G5W-10340-MONOMER or G5W-11210-MONOMER or G5W-11287-MONOMER or G5W-11833-MONOMER		0	0	1000	0		EC-2.3.1.64
AGMATINE-N4-COUMAROYLTRANSFERASE-RXN_c_MP		AGMATHINE_c_MP + P-COUMAROYL-COA_c_MP --> CO-A_c_MP + N-4-GUANIDINOBUTYL-4-HYDROXYCINNAMAMID_c_MP + PROTON_c_MP	G5W-7513 or G5W-8239 or G5W-8371 or G5W-8836 or G5W-8899 or G5W-8989 or G5W-10331 or G5W-10340 or G5W-11210 or G5W-11287 or G5W-11833	G5W-11287 G5W-8239 G5W-8371 G5W-10331 G5W-11210 G5W-11833 G5W-10340 G5W-8836 G5W-8899 G5W-7513 G5W-8989	G5W-7513-MONOMER or G5W-8239-MONOMER or G5W-8371-MONOMER or G5W-8836-MONOMER or G5W-8899-MONOMER or G5W-8989-MONOMER or G5W-10331-MONOMER or G5W-10340-MONOMER or G5W-11210-MONOMER or G5W-11287-MONOMER or G5W-11833-MONOMER		0	0	1000	0		EC-2.3.1.64
AGMATINE-N4-COUMAROYLTRANSFERASE-RXN_c_ST		AGMATHINE_c_ST + P-COUMAROYL-COA_c_ST --> CO-A_c_ST + N-4-GUANIDINOBUTYL-4-HYDROXYCINNAMAMID_c_ST + PROTON_c_ST	G5W-7513 or G5W-8239 or G5W-8371 or G5W-8836 or G5W-8899 or G5W-8989 or G5W-10331 or G5W-10340 or G5W-11210 or G5W-11287 or G5W-11833	G5W-11287 G5W-11210 G5W-8371 G5W-10331 G5W-11833 G5W-10340 G5W-8239 G5W-8836 G5W-8899 G5W-7513 G5W-8989	G5W-7513-MONOMER or G5W-8239-MONOMER or G5W-8371-MONOMER or G5W-8836-MONOMER or G5W-8899-MONOMER or G5W-8989-MONOMER or G5W-10331-MONOMER or G5W-10340-MONOMER or G5W-11210-MONOMER or G5W-11287-MONOMER or G5W-11833-MONOMER		0	0	1000	0		EC-2.3.1.64
AICARSYN-RXN_p_BS		P-RIBOSYL-4-SUCCCARB-AMINOIMIDAZOLE_p_BS --> AICAR_p_BS + FUM_p_BS	G5W-9023	G5W-9023	G5W-9023-MONOMER	PWY-6124	0	0	1000	0		EC-4.3.2.2
AICARSYN-RXN_p_MP		P-RIBOSYL-4-SUCCCARB-AMINOIMIDAZOLE_p_MP --> AICAR_p_MP + FUM_p_MP	G5W-9023	G5W-9023	G5W-9023-MONOMER	PWY-6124	0	0	1000	0		EC-4.3.2.2
AICARSYN-RXN_p_ST		P-RIBOSYL-4-SUCCCARB-AMINOIMIDAZOLE_p_ST --> AICAR_p_ST + FUM_p_ST	G5W-9023	G5W-9023	G5W-9023-MONOMER	PWY-6124	0	0	1000	0		EC-4.3.2.2
AICARTRANSFORM-RXN_p_BS	5-aminoimidazole-4-carboxamide ribonucleotide transformylase	AICAR_p_BS + FORMYL-THF-GLU-N_p_BS --> PHOSPHORIBOSYL-FORMAMIDO-CARBOXAMIDE_p_BS + THF-GLU-N_p_BS	G5W-6261 or G5W-9154 or G5W-11319	G5W-6261 G5W-9154 G5W-11319	G5W-6261-MONOMER or G5W-9154-MONOMER or G5W-11319-MONOMER	PWY-6124	0	0	1000	0		EC-2.1.2.3
AICARTRANSFORM-RXN_p_MP	5-aminoimidazole-4-carboxamide ribonucleotide transformylase	AICAR_p_MP + FORMYL-THF-GLU-N_p_MP --> PHOSPHORIBOSYL-FORMAMIDO-CARBOXAMIDE_p_MP + THF-GLU-N_p_MP	G5W-6261 or G5W-9154 or G5W-11319	G5W-6261 G5W-9154 G5W-11319	G5W-6261-MONOMER or G5W-9154-MONOMER or G5W-11319-MONOMER	PWY-6124	0	0	1000	0		EC-2.1.2.3
AICARTRANSFORM-RXN_p_ST	5-aminoimidazole-4-carboxamide ribonucleotide transformylase	AICAR_p_ST + FORMYL-THF-GLU-N_p_ST --> PHOSPHORIBOSYL-FORMAMIDO-CARBOXAMIDE_p_ST + THF-GLU-N_p_ST	G5W-6261 or G5W-9154 or G5W-11319	G5W-6261 G5W-9154 G5W-11319	G5W-6261-MONOMER or G5W-9154-MONOMER or G5W-11319-MONOMER	PWY-6124	0	0	1000	0		EC-2.1.2.3
AIRCARBOXY-RXN_p_BS		PHOSPHORIBOSYL-CARBOXY-AMINOIMIDAZOLE_p_BS + 2.0 PROTON_p_BS <=> 5-PHOSPHORIBOSYL-5-AMINOIMIDAZOLE_p_BS + CARBON-DIOXIDE_p_BS	G5W-6729 or G5W-8475	G5W-6729 G5W-8475	G5W-6729-MONOMER or G5W-8475-MONOMER	PWY-6124	0	-1000	0	0		EC-4.1.1.21
AIRCARBOXY-RXN_p_MP		PHOSPHORIBOSYL-CARBOXY-AMINOIMIDAZOLE_p_MP + 2.0 PROTON_p_MP <=> 5-PHOSPHORIBOSYL-5-AMINOIMIDAZOLE_p_MP + CARBON-DIOXIDE_p_MP	G5W-6729 or G5W-8475	G5W-6729 G5W-8475	G5W-6729-MONOMER or G5W-8475-MONOMER	PWY-6124	0	-1000	0	0		EC-4.1.1.21
AIRCARBOXY-RXN_p_ST		PHOSPHORIBOSYL-CARBOXY-AMINOIMIDAZOLE_p_ST + 2.0 PROTON_p_ST <=> 5-PHOSPHORIBOSYL-5-AMINOIMIDAZOLE_p_ST + CARBON-DIOXIDE_p_ST	G5W-6729 or G5W-8475	G5W-6729 G5W-8475	G5W-6729-MONOMER or G5W-8475-MONOMER	PWY-6124	0	-1000	0	0		EC-4.1.1.21
AIRS-RXN_p_BS		5-PHOSPHORIBOSYL-N-FORMYLGLYCINEAMIDINE_p_BS + ATP_p_BS --> 5-PHOSPHORIBOSYL-5-AMINOIMIDAZOLE_p_BS + ADP_p_BS + PROTON_p_BS + Pi_p_BS	G5W-8186	G5W-8186	G5W-8186-MONOMER	PWY-6121	0	0	1000	0		EC-6.3.3.1
AIRS-RXN_p_MP		5-PHOSPHORIBOSYL-N-FORMYLGLYCINEAMIDINE_p_MP + ATP_p_MP --> 5-PHOSPHORIBOSYL-5-AMINOIMIDAZOLE_p_MP + ADP_p_MP + PROTON_p_MP + Pi_p_MP	G5W-8186	G5W-8186	G5W-8186-MONOMER	PWY-6121	0	0	1000	0		EC-6.3.3.1
AIRS-RXN_p_ST		5-PHOSPHORIBOSYL-N-FORMYLGLYCINEAMIDINE_p_ST + ATP_p_ST --> 5-PHOSPHORIBOSYL-5-AMINOIMIDAZOLE_p_ST + ADP_p_ST + PROTON_p_ST + Pi_p_ST	G5W-8186	G5W-8186	G5W-8186-MONOMER	PWY-6121	0	0	1000	0		EC-6.3.3.1
ALANINE--GLYOXYLATE-AMINOTRANSFERASE-RXN_x_BS		GLYOX_x_BS + L-ALPHA-ALANINE_x_BS <=> GLY_x_BS + PYRUVATE_x_BS	G5W-6727 or G5W-7000 or G5W-8348 or G5W-8486 or G5W-9556	G5W-8348 G5W-8486 G5W-6727 G5W-9556 G5W-7000	G5W-6727-MONOMER or G5W-7000-MONOMER or G5W-8348-MONOMER or G5W-8486-MONOMER or G5W-9556-MONOMER	GLYSYN-ALA-PWY	1	-1000	1000	0		EC-2.6.1.44
ALANINE--GLYOXYLATE-AMINOTRANSFERASE-RXN_x_MP		GLYOX_x_MP + L-ALPHA-ALANINE_x_MP <=> GLY_x_MP + PYRUVATE_x_MP	G5W-6727 or G5W-7000 or G5W-8348 or G5W-8486 or G5W-9556	G5W-8348 G5W-8486 G5W-6727 G5W-9556 G5W-7000	G5W-6727-MONOMER or G5W-7000-MONOMER or G5W-8348-MONOMER or G5W-8486-MONOMER or G5W-9556-MONOMER	GLYSYN-ALA-PWY	1	-1000	1000	0		EC-2.6.1.44
ALANINE--GLYOXYLATE-AMINOTRANSFERASE-RXN_x_ST		GLYOX_x_ST + L-ALPHA-ALANINE_x_ST <=> GLY_x_ST + PYRUVATE_x_ST	G5W-6727 or G5W-7000 or G5W-8348 or G5W-8486 or G5W-9556	G5W-8348 G5W-6727 G5W-9556 G5W-7000 G5W-8486	G5W-6727-MONOMER or G5W-7000-MONOMER or G5W-8348-MONOMER or G5W-8486-MONOMER or G5W-9556-MONOMER	GLYSYN-ALA-PWY	1	-1000	1000	0		EC-2.6.1.44
ALANINE-AMINOTRANSFERASE-RXN_c_BS		2-KETOGLUTARATE_c_BS + L-ALPHA-ALANINE_c_BS <=> GLT_c_BS + PYRUVATE_c_BS	G5W-7692 or G5W-9556 or G5W-10215 or G5W-11680 or G5W-11795	G5W-11680 G5W-11795 G5W-7692 G5W-10215 G5W-9556	G5W-7692-MONOMER or G5W-9556-MONOMER or G5W-10215-MONOMER or G5W-11680-MONOMER or G5W-11795-MONOMER	ALANINE-DEG3-PWY|ALACAT2-PWY|ALANINE-SYN2-PWY	1	-1000	1000	0		EC-2.6.1.2
ALANINE-AMINOTRANSFERASE-RXN_c_MP		2-KETOGLUTARATE_c_MP + L-ALPHA-ALANINE_c_MP <=> GLT_c_MP + PYRUVATE_c_MP	G5W-7692 or G5W-9556 or G5W-10215 or G5W-11680 or G5W-11795	G5W-7692 G5W-11680 G5W-9556 G5W-10215 G5W-11795	G5W-7692-MONOMER or G5W-9556-MONOMER or G5W-10215-MONOMER or G5W-11680-MONOMER or G5W-11795-MONOMER	ALANINE-DEG3-PWY|ALACAT2-PWY|ALANINE-SYN2-PWY	1	-1000	1000	0		EC-2.6.1.2
ALANINE-AMINOTRANSFERASE-RXN_c_ST		2-KETOGLUTARATE_c_ST + L-ALPHA-ALANINE_c_ST <=> GLT_c_ST + PYRUVATE_c_ST	G5W-7692 or G5W-9556 or G5W-10215 or G5W-11680 or G5W-11795	G5W-11680 G5W-11795 G5W-7692 G5W-10215 G5W-9556	G5W-7692-MONOMER or G5W-9556-MONOMER or G5W-10215-MONOMER or G5W-11680-MONOMER or G5W-11795-MONOMER	ALANINE-DEG3-PWY|ALACAT2-PWY|ALANINE-SYN2-PWY	1	-1000	1000	0		EC-2.6.1.2
ALANINE-AMINOTRANSFERASE-RXN_m_BS		2-KETOGLUTARATE_m_BS + L-ALPHA-ALANINE_m_BS <=> GLT_m_BS + PYRUVATE_m_BS	G5W-7692 or G5W-9556 or G5W-10215 or G5W-11680 or G5W-11795	G5W-11680 G5W-11795 G5W-7692 G5W-10215 G5W-9556	G5W-7692-MONOMER or G5W-9556-MONOMER or G5W-10215-MONOMER or G5W-11680-MONOMER or G5W-11795-MONOMER	ALANINE-DEG3-PWY|ALACAT2-PWY|ALANINE-SYN2-PWY	1	-1000	1000	0		EC-2.6.1.2
ALANINE-AMINOTRANSFERASE-RXN_m_MP		2-KETOGLUTARATE_m_MP + L-ALPHA-ALANINE_m_MP <=> GLT_m_MP + PYRUVATE_m_MP	G5W-7692 or G5W-9556 or G5W-10215 or G5W-11680 or G5W-11795	G5W-7692 G5W-11680 G5W-9556 G5W-10215 G5W-11795	G5W-7692-MONOMER or G5W-9556-MONOMER or G5W-10215-MONOMER or G5W-11680-MONOMER or G5W-11795-MONOMER	ALANINE-DEG3-PWY|ALACAT2-PWY|ALANINE-SYN2-PWY	1	-1000	1000	0		EC-2.6.1.2
ALANINE-AMINOTRANSFERASE-RXN_m_ST		2-KETOGLUTARATE_m_ST + L-ALPHA-ALANINE_m_ST <=> GLT_m_ST + PYRUVATE_m_ST	G5W-7692 or G5W-9556 or G5W-10215 or G5W-11680 or G5W-11795	G5W-7692 G5W-11680 G5W-9556 G5W-10215 G5W-11795	G5W-7692-MONOMER or G5W-9556-MONOMER or G5W-10215-MONOMER or G5W-11680-MONOMER or G5W-11795-MONOMER	ALANINE-DEG3-PWY|ALACAT2-PWY|ALANINE-SYN2-PWY	1	-1000	1000	0		EC-2.6.1.2
ALANINE-AMINOTRANSFERASE-RXN_x_BS		2-KETOGLUTARATE_x_BS + L-ALPHA-ALANINE_x_BS <=> GLT_x_BS + PYRUVATE_x_BS	G5W-7692 or G5W-9556 or G5W-10215 or G5W-11680 or G5W-11795	G5W-11680 G5W-11795 G5W-7692 G5W-10215 G5W-9556	G5W-7692-MONOMER or G5W-9556-MONOMER or G5W-10215-MONOMER or G5W-11680-MONOMER or G5W-11795-MONOMER	ALANINE-DEG3-PWY|ALACAT2-PWY|ALANINE-SYN2-PWY	1	-1000	1000	0		EC-2.6.1.2
ALANINE-AMINOTRANSFERASE-RXN_x_MP		2-KETOGLUTARATE_x_MP + L-ALPHA-ALANINE_x_MP <=> GLT_x_MP + PYRUVATE_x_MP	G5W-7692 or G5W-9556 or G5W-10215 or G5W-11680 or G5W-11795	G5W-7692 G5W-11680 G5W-9556 G5W-10215 G5W-11795	G5W-7692-MONOMER or G5W-9556-MONOMER or G5W-10215-MONOMER or G5W-11680-MONOMER or G5W-11795-MONOMER	ALANINE-DEG3-PWY|ALACAT2-PWY|ALANINE-SYN2-PWY	1	-1000	1000	0		EC-2.6.1.2
ALANINE-AMINOTRANSFERASE-RXN_x_ST		2-KETOGLUTARATE_x_ST + L-ALPHA-ALANINE_x_ST <=> GLT_x_ST + PYRUVATE_x_ST	G5W-7692 or G5W-9556 or G5W-10215 or G5W-11680 or G5W-11795	G5W-7692 G5W-11680 G5W-9556 G5W-10215 G5W-11795	G5W-7692-MONOMER or G5W-9556-MONOMER or G5W-10215-MONOMER or G5W-11680-MONOMER or G5W-11795-MONOMER	ALANINE-DEG3-PWY|ALACAT2-PWY|ALANINE-SYN2-PWY	1	-1000	1000	0		EC-2.6.1.2
ALA_biomass_BS		<=> L-ALPHA-ALANINE_c_BS					1	-1000	1000	0
ALA_biomass_MP		<=> L-ALPHA-ALANINE_c_MP					1	-1000	1000	0
ALA_biomass_ST		<=> L-ALPHA-ALANINE_c_ST					1	-1000	1000	0
ALCOHOL-DEHYDROG-RXN_c_BS		ETOH_c_BS + NAD_c_BS <=> ACETALD_c_BS + NADH_c_BS + PROTON_c_BS				PWY-6333|PWY-5486	1	-1000	1000	0		EC-1.1.1.1
ALCOHOL-DEHYDROG-RXN_c_MP		ETOH_c_MP + NAD_c_MP <=> ACETALD_c_MP + NADH_c_MP + PROTON_c_MP				PWY-6333|PWY-5486	1	-1000	1000	0		EC-1.1.1.1
ALCOHOL-DEHYDROG-RXN_c_ST		ETOH_c_ST + NAD_c_ST <=> ACETALD_c_ST + NADH_c_ST + PROTON_c_ST				PWY-6333|PWY-5486	1	-1000	1000	0		EC-1.1.1.1
ALDOSE-1-EPIMERASE-RXN_c_BS		ALPHA-GLUCOSE_c_BS <=> GLC_c_BS	G5W-6478 or G5W-6653 or G5W-6883 or G5W-6937 or G5W-7474 or G5W-8952 or G5W-9187 or G5W-10672 or G5W-11338 or G5W-12316	G5W-10672 G5W-6478 G5W-8952 G5W-12316 G5W-6653 G5W-6937 G5W-6883 G5W-11338 G5W-7474 G5W-9187	G5W-6478-MONOMER or G5W-6653-MONOMER or G5W-6883-MONOMER or G5W-6937-MONOMER or G5W-7474-MONOMER or G5W-8952-MONOMER or G5W-9187-MONOMER or G5W-10672-MONOMER or G5W-11338-MONOMER or G5W-12316-MONOMER		1	-1000	1000	0		EC-5.1.3.3
ALDOSE-1-EPIMERASE-RXN_c_MP		ALPHA-GLUCOSE_c_MP <=> GLC_c_MP	G5W-6478 or G5W-6653 or G5W-6883 or G5W-6937 or G5W-7474 or G5W-8952 or G5W-9187 or G5W-10672 or G5W-11338 or G5W-12316	G5W-10672 G5W-6478 G5W-8952 G5W-12316 G5W-6937 G5W-6883 G5W-11338 G5W-6653 G5W-7474 G5W-9187	G5W-6478-MONOMER or G5W-6653-MONOMER or G5W-6883-MONOMER or G5W-6937-MONOMER or G5W-7474-MONOMER or G5W-8952-MONOMER or G5W-9187-MONOMER or G5W-10672-MONOMER or G5W-11338-MONOMER or G5W-12316-MONOMER		1	-1000	1000	0		EC-5.1.3.3
ALDOSE-1-EPIMERASE-RXN_c_ST		ALPHA-GLUCOSE_c_ST <=> GLC_c_ST	G5W-6478 or G5W-6653 or G5W-6883 or G5W-6937 or G5W-7474 or G5W-8952 or G5W-9187 or G5W-10672 or G5W-11338 or G5W-12316	G5W-10672 G5W-6478 G5W-8952 G5W-12316 G5W-6937 G5W-6883 G5W-7474 G5W-6653 G5W-11338 G5W-9187	G5W-6478-MONOMER or G5W-6653-MONOMER or G5W-6883-MONOMER or G5W-6937-MONOMER or G5W-7474-MONOMER or G5W-8952-MONOMER or G5W-9187-MONOMER or G5W-10672-MONOMER or G5W-11338-MONOMER or G5W-12316-MONOMER		1	-1000	1000	0		EC-5.1.3.3
ALLANTOATE-DEIMINASE-RXN_c_BS		ALLANTOATE_c_BS + 2.0 PROTON_c_BS + WATER_c_BS --> AMMONIUM_c_BS + CARBON-DIOXIDE_c_BS + CPD0-2298_c_BS	G5W-11043	G5W-11043	G5W-11043-MONOMER	PWY-5698	0	0	1000	0		EC-3.5.3.9
ALLANTOATE-DEIMINASE-RXN_c_MP		ALLANTOATE_c_MP + 2.0 PROTON_c_MP + WATER_c_MP --> AMMONIUM_c_MP + CARBON-DIOXIDE_c_MP + CPD0-2298_c_MP	G5W-11043	G5W-11043	G5W-11043-MONOMER	PWY-5698	0	0	1000	0		EC-3.5.3.9
ALLANTOATE-DEIMINASE-RXN_c_ST		ALLANTOATE_c_ST + 2.0 PROTON_c_ST + WATER_c_ST --> AMMONIUM_c_ST + CARBON-DIOXIDE_c_ST + CPD0-2298_c_ST	G5W-11043	G5W-11043	G5W-11043-MONOMER	PWY-5698	0	0	1000	0		EC-3.5.3.9
ALLANTOICASE-RXN_c_BS		ALLANTOATE_c_BS + WATER_c_BS --> CPD-1091_c_BS + UREA_c_BS				PWY-5697	0	0	1000	0		EC-3.5.3.4
ALLANTOICASE-RXN_c_MP		ALLANTOATE_c_MP + WATER_c_MP --> CPD-1091_c_MP + UREA_c_MP				PWY-5697	0	0	1000	0		EC-3.5.3.4
ALLANTOICASE-RXN_c_ST		ALLANTOATE_c_ST + WATER_c_ST --> CPD-1091_c_ST + UREA_c_ST				PWY-5697	0	0	1000	0		EC-3.5.3.4
ALLANTOINASE-RXN_c_BS		S-ALLANTOIN_c_BS + WATER_c_BS --> ALLANTOATE_c_BS + PROTON_c_BS	G5W-10078	G5W-10078	G5W-10078-MONOMER	PWY-5697|PWY-5698	0	0	1000	0		EC-3.5.2.5
ALLANTOINASE-RXN_c_MP		S-ALLANTOIN_c_MP + WATER_c_MP --> ALLANTOATE_c_MP + PROTON_c_MP	G5W-10078	G5W-10078	G5W-10078-MONOMER	PWY-5697|PWY-5698	0	0	1000	0		EC-3.5.2.5
ALLANTOINASE-RXN_c_ST		S-ALLANTOIN_c_ST + WATER_c_ST --> ALLANTOATE_c_ST + PROTON_c_ST	G5W-10078	G5W-10078	G5W-10078-MONOMER	PWY-5697|PWY-5698	0	0	1000	0		EC-3.5.2.5
ALLENE-OXIDE-CYCLASE-RXN_c_BS		CPD-728_c_BS --> CPD-729_c_BS	G5W-9995	G5W-9995	G5W-9995-MONOMER	PWY-735	0	0	1000	0		EC-5.3.99.6
ALLENE-OXIDE-CYCLASE-RXN_c_MP		CPD-728_c_MP --> CPD-729_c_MP	G5W-9995	G5W-9995	G5W-9995-MONOMER	PWY-735	0	0	1000	0		EC-5.3.99.6
ALLENE-OXIDE-CYCLASE-RXN_c_ST		CPD-728_c_ST --> CPD-729_c_ST	G5W-9995	G5W-9995	G5W-9995-MONOMER	PWY-735	0	0	1000	0		EC-5.3.99.6
ALLYL-ALCOHOL-DEHYDROGENASE-RXN_c_BS		ALLYL-ALCOHOL_c_BS + NADP_c_BS --> ACROLEIN_c_BS + NADPH_c_BS + PROTON_c_BS	G5W-8501 or G5W-9648 or G5W-9656 or G5W-11173 or G5W-11507 or G5W-12131	G5W-11507 G5W-9656 G5W-9648 G5W-8501 G5W-11173 G5W-12131	G5W-8501-MONOMER or G5W-9648-MONOMER or G5W-9656-MONOMER or G5W-11173-MONOMER or G5W-11507-MONOMER or G5W-12131-MONOMER	PWY-6786	0	0	1000	0		EC-1.1.1.54
ALLYL-ALCOHOL-DEHYDROGENASE-RXN_c_MP		ALLYL-ALCOHOL_c_MP + NADP_c_MP --> ACROLEIN_c_MP + NADPH_c_MP + PROTON_c_MP	G5W-8501 or G5W-9648 or G5W-9656 or G5W-11173 or G5W-11507 or G5W-12131	G5W-11507 G5W-9656 G5W-9648 G5W-8501 G5W-11173 G5W-12131	G5W-8501-MONOMER or G5W-9648-MONOMER or G5W-9656-MONOMER or G5W-11173-MONOMER or G5W-11507-MONOMER or G5W-12131-MONOMER	PWY-6786	0	0	1000	0		EC-1.1.1.54
ALLYL-ALCOHOL-DEHYDROGENASE-RXN_c_ST		ALLYL-ALCOHOL_c_ST + NADP_c_ST --> ACROLEIN_c_ST + NADPH_c_ST + PROTON_c_ST	G5W-8501 or G5W-9648 or G5W-9656 or G5W-11173 or G5W-11507 or G5W-12131	G5W-11507 G5W-9656 G5W-9648 G5W-8501 G5W-11173 G5W-12131	G5W-8501-MONOMER or G5W-9648-MONOMER or G5W-9656-MONOMER or G5W-11173-MONOMER or G5W-11507-MONOMER or G5W-12131-MONOMER	PWY-6786	0	0	1000	0		EC-1.1.1.54
ALLYSINE-DEHYDROG-RXN_c_BS		ALLYSINE_c_BS + NAD_c_BS + WATER_c_BS --> CPD-468_c_BS + NADH_c_BS + 2.0 PROTON_c_BS				LYSINE-DEG2-PWY	0	0	1000	0		EC-1.2.1.31
ALLYSINE-DEHYDROG-RXN_c_MP		ALLYSINE_c_MP + NAD_c_MP + WATER_c_MP --> CPD-468_c_MP + NADH_c_MP + 2.0 PROTON_c_MP				LYSINE-DEG2-PWY	0	0	1000	0		EC-1.2.1.31
ALLYSINE-DEHYDROG-RXN_c_ST		ALLYSINE_c_ST + NAD_c_ST + WATER_c_ST --> CPD-468_c_ST + NADH_c_ST + 2.0 PROTON_c_ST				LYSINE-DEG2-PWY	0	0	1000	0		EC-1.2.1.31
AMINEPHEN-RXN_c_BS		OXYGEN-MOLECULE_c_BS + PHENYLETHYLAMINE_c_BS + WATER_c_BS --> AMMONIUM_c_BS + HYDROGEN-PEROXIDE_c_BS + PHENYLACETALDEHYDE_c_BS				PWY-5751	0	0	1000	0		EC-1.4.3.21
AMINEPHEN-RXN_c_MP		OXYGEN-MOLECULE_c_MP + PHENYLETHYLAMINE_c_MP + WATER_c_MP --> AMMONIUM_c_MP + HYDROGEN-PEROXIDE_c_MP + PHENYLACETALDEHYDE_c_MP				PWY-5751	0	0	1000	0		EC-1.4.3.21
AMINEPHEN-RXN_c_ST		OXYGEN-MOLECULE_c_ST + PHENYLETHYLAMINE_c_ST + WATER_c_ST --> AMMONIUM_c_ST + HYDROGEN-PEROXIDE_c_ST + PHENYLACETALDEHYDE_c_ST				PWY-5751	0	0	1000	0		EC-1.4.3.21
AMINO-OH-HYDROXYMETHYL-DIHYDROPTERIDINE_mc_BS		AMINO-OH-HYDROXYMETHYL-DIHYDROPTERIDINE_m_BS <=> AMINO-OH-HYDROXYMETHYL-DIHYDROPTERIDINE_c_BS					1	-1000	1000	0
AMINO-OH-HYDROXYMETHYL-DIHYDROPTERIDINE_mc_MP		AMINO-OH-HYDROXYMETHYL-DIHYDROPTERIDINE_m_MP <=> AMINO-OH-HYDROXYMETHYL-DIHYDROPTERIDINE_c_MP					1	-1000	1000	0
AMINO-OH-HYDROXYMETHYL-DIHYDROPTERIDINE_mc_ST		AMINO-OH-HYDROXYMETHYL-DIHYDROPTERIDINE_m_ST <=> AMINO-OH-HYDROXYMETHYL-DIHYDROPTERIDINE_c_ST					1	-1000	1000	0
AMINOBUTDEHYDROG-RXN_c_BS		4-AMINO-BUTYRALDEHYDE_c_BS + NAD_c_BS + WATER_c_BS --> 4-AMINO-BUTYRATE_c_BS + NADH_c_BS + 2.0 PROTON_c_BS	G5W-9687 or G5W-11746	G5W-11746 G5W-9687	G5W-9687-MONOMER or G5W-11746-MONOMER		0	0	1000	0		EC-1.2.1.19
AMINOBUTDEHYDROG-RXN_c_MP		4-AMINO-BUTYRALDEHYDE_c_MP + NAD_c_MP + WATER_c_MP --> 4-AMINO-BUTYRATE_c_MP + NADH_c_MP + 2.0 PROTON_c_MP	G5W-9687 or G5W-11746	G5W-11746 G5W-9687	G5W-9687-MONOMER or G5W-11746-MONOMER		0	0	1000	0		EC-1.2.1.19
AMINOBUTDEHYDROG-RXN_c_ST		4-AMINO-BUTYRALDEHYDE_c_ST + NAD_c_ST + WATER_c_ST --> 4-AMINO-BUTYRATE_c_ST + NADH_c_ST + 2.0 PROTON_c_ST	G5W-9687 or G5W-11746	G5W-11746 G5W-9687	G5W-9687-MONOMER or G5W-11746-MONOMER		0	0	1000	0		EC-1.2.1.19
AMINOGLYCOSIDE-N6-ACETYLTRANSFERASE-RXN_c_BS		ACETYL-COA_c_BS + CPD-4822_c_BS --> CO-A_c_BS + N6-ACETYLKANAMYCIN-B_c_BS + PROTON_c_BS	G5W-7796 or G5W-9167 or G5W-9897 or G5W-11690 or G5W-11817 or G5W-12393	G5W-9897 G5W-9167 G5W-11817 G5W-7796 G5W-12393 G5W-11690	G5W-7796-MONOMER or G5W-9167-MONOMER or G5W-9897-MONOMER or G5W-11690-MONOMER or G5W-11817-MONOMER or G5W-12393-MONOMER		0	0	1000	0		EC-2.3.1.82
AMINOGLYCOSIDE-N6-ACETYLTRANSFERASE-RXN_c_MP		ACETYL-COA_c_MP + CPD-4822_c_MP --> CO-A_c_MP + N6-ACETYLKANAMYCIN-B_c_MP + PROTON_c_MP	G5W-7796 or G5W-9167 or G5W-9897 or G5W-11690 or G5W-11817 or G5W-12393	G5W-9897 G5W-9167 G5W-11817 G5W-7796 G5W-12393 G5W-11690	G5W-7796-MONOMER or G5W-9167-MONOMER or G5W-9897-MONOMER or G5W-11690-MONOMER or G5W-11817-MONOMER or G5W-12393-MONOMER		0	0	1000	0		EC-2.3.1.82
AMINOGLYCOSIDE-N6-ACETYLTRANSFERASE-RXN_c_ST		ACETYL-COA_c_ST + CPD-4822_c_ST --> CO-A_c_ST + N6-ACETYLKANAMYCIN-B_c_ST + PROTON_c_ST	G5W-7796 or G5W-9167 or G5W-9897 or G5W-11690 or G5W-11817 or G5W-12393	G5W-9897 G5W-9167 G5W-11817 G5W-7796 G5W-12393 G5W-11690	G5W-7796-MONOMER or G5W-9167-MONOMER or G5W-9897-MONOMER or G5W-11690-MONOMER or G5W-11817-MONOMER or G5W-12393-MONOMER		0	0	1000	0		EC-2.3.1.82
AMMONIUM_vc_BS		AMMONIUM_c_BS <=> AMMONIUM_v_BS					1	-1000	1000	0
AMMONIUM_vc_MP		AMMONIUM_c_MP <=> AMMONIUM_v_MP					1	-1000	1000	0
AMMONIUM_vc_ST		AMMONIUM_c_ST <=> AMMONIUM_v_ST					1	-1000	1000	0
AMP-DEAMINASE-RXN_c_BS		AMP_c_BS + PROTON_c_BS + WATER_c_BS --> AMMONIUM_c_BS + IMP_c_BS	G5W-7646 or G5W-9160	G5W-9160 G5W-7646	G5W-7646-MONOMER or G5W-9160-MONOMER	PWY-6596	0	0	1000	0		EC-3.5.4.17|EC-3.5.4.6
AMP-DEAMINASE-RXN_c_MP		AMP_c_MP + PROTON_c_MP + WATER_c_MP --> AMMONIUM_c_MP + IMP_c_MP	G5W-7646 or G5W-9160	G5W-9160 G5W-7646	G5W-7646-MONOMER or G5W-9160-MONOMER	PWY-6596	0	0	1000	0		EC-3.5.4.17|EC-3.5.4.6
AMP-DEAMINASE-RXN_c_ST		AMP_c_ST + PROTON_c_ST + WATER_c_ST --> AMMONIUM_c_ST + IMP_c_ST	G5W-7646 or G5W-9160	G5W-9160 G5W-7646	G5W-7646-MONOMER or G5W-9160-MONOMER	PWY-6596	0	0	1000	0		EC-3.5.4.17|EC-3.5.4.6
AMP-DEPHOSPHORYLATION-RXN_c_BS		AMP_c_BS + WATER_c_BS --> ADENOSINE_c_BS + Pi_c_BS					0	0	1000	0		EC-3.1.3.5
AMP-DEPHOSPHORYLATION-RXN_c_MP		AMP_c_MP + WATER_c_MP --> ADENOSINE_c_MP + Pi_c_MP					0	0	1000	0		EC-3.1.3.5
AMP-DEPHOSPHORYLATION-RXN_c_ST		AMP_c_ST + WATER_c_ST --> ADENOSINE_c_ST + Pi_c_ST					0	0	1000	0		EC-3.1.3.5
AMPSYN-RXN_p_BS		ADENYLOSUCC_p_BS --> AMP_p_BS + FUM_p_BS	G5W-9023	G5W-9023	G5W-9023-MONOMER	PWY-7219	0	0	1000	0		EC-4.3.2.2
AMPSYN-RXN_p_MP		ADENYLOSUCC_p_MP --> AMP_p_MP + FUM_p_MP	G5W-9023	G5W-9023	G5W-9023-MONOMER	PWY-7219	0	0	1000	0		EC-4.3.2.2
AMPSYN-RXN_p_ST		ADENYLOSUCC_p_ST --> AMP_p_ST + FUM_p_ST	G5W-9023	G5W-9023	G5W-9023-MONOMER	PWY-7219	0	0	1000	0		EC-4.3.2.2
AMP_ATP_xc_BS		AMP_x_BS + ATP_c_BS <=> AMP_c_BS + ATP_x_BS					1	-1000	1000	0
AMP_ATP_xc_MP		AMP_x_MP + ATP_c_MP <=> AMP_c_MP + ATP_x_MP					1	-1000	1000	0
AMP_ATP_xc_ST		AMP_x_ST + ATP_c_ST <=> AMP_c_ST + ATP_x_ST					1	-1000	1000	0
AMP_biomass_BS		<=> AMP_c_BS					1	-1000	1000	0
AMP_biomass_MP		<=> AMP_c_MP					1	-1000	1000	0
AMP_biomass_ST		<=> AMP_c_ST					1	-1000	1000	0
AMP_pc_BS		AMP_p_BS <=> AMP_c_BS					1	-1000	1000	0
AMP_pc_MP		AMP_p_MP <=> AMP_c_MP					1	-1000	1000	0
AMP_pc_ST		AMP_p_ST <=> AMP_c_ST					1	-1000	1000	0
ANTHRANSYN-RXN_p_BS		CHORISMATE_p_BS + GLN_p_BS --> ANTHRANILATE_p_BS + GLT_p_BS + PROTON_p_BS + PYRUVATE_p_BS	G5W-6487 or G5W-7401 or G5W-10197 or G5W-10223 or G5W-10987	G5W-6487 G5W-7401 G5W-10987 G5W-10223 G5W-10197	G5W-6487-MONOMER or G5W-7401-MONOMER or G5W-10197-MONOMER or G5W-10223-MONOMER or G5W-10987-MONOMER	TRPSYN-PWY	0	0	1000	0		EC-4.1.3.27
ANTHRANSYN-RXN_p_MP		CHORISMATE_p_MP + GLN_p_MP --> ANTHRANILATE_p_MP + GLT_p_MP + PROTON_p_MP + PYRUVATE_p_MP	G5W-6487 or G5W-7401 or G5W-10197 or G5W-10223 or G5W-10987	G5W-6487 G5W-7401 G5W-10987 G5W-10223 G5W-10197	G5W-6487-MONOMER or G5W-7401-MONOMER or G5W-10197-MONOMER or G5W-10223-MONOMER or G5W-10987-MONOMER	TRPSYN-PWY	0	0	1000	0		EC-4.1.3.27
ANTHRANSYN-RXN_p_ST		CHORISMATE_p_ST + GLN_p_ST --> ANTHRANILATE_p_ST + GLT_p_ST + PROTON_p_ST + PYRUVATE_p_ST	G5W-6487 or G5W-7401 or G5W-10197 or G5W-10223 or G5W-10987	G5W-6487 G5W-7401 G5W-10197 G5W-10223 G5W-10987	G5W-6487-MONOMER or G5W-7401-MONOMER or G5W-10197-MONOMER or G5W-10223-MONOMER or G5W-10987-MONOMER	TRPSYN-PWY	0	0	1000	0		EC-4.1.3.27
APIGNAR-RXN_c_BS	Naringenin chalcone isomerase	APIGENIN_c_BS --> NARINGENIN-CMPD_c_BS				PWY-6787|PWY1F-FLAVSYN	0	0	1000	0		EC-5.5.1.6
APIGNAR-RXN_c_MP	Naringenin chalcone isomerase	APIGENIN_c_MP --> NARINGENIN-CMPD_c_MP				PWY-6787|PWY1F-FLAVSYN	0	0	1000	0		EC-5.5.1.6
APIGNAR-RXN_c_ST	Naringenin chalcone isomerase	APIGENIN_c_ST --> NARINGENIN-CMPD_c_ST				PWY-6787|PWY1F-FLAVSYN	0	0	1000	0		EC-5.5.1.6
APYRASE-RXN_c_BS		ATP_c_BS + 2.0 WATER_c_BS --> AMP_c_BS + 2.0 PROTON_c_BS + 2.0 Pi_c_BS	G5W-7673 or G5W-9076 or G5W-9715 or G5W-12415	G5W-9076 G5W-9715 G5W-7673 G5W-12415	G5W-7673-MONOMER or G5W-9076-MONOMER or G5W-9715-MONOMER or G5W-12415-MONOMER		0	0	1000	0		EC-3.6.1.5
APYRASE-RXN_c_MP		ATP_c_MP + 2.0 WATER_c_MP --> AMP_c_MP + 2.0 PROTON_c_MP + 2.0 Pi_c_MP	G5W-7673 or G5W-9076 or G5W-9715 or G5W-12415	G5W-9715 G5W-9076 G5W-7673 G5W-12415	G5W-7673-MONOMER or G5W-9076-MONOMER or G5W-9715-MONOMER or G5W-12415-MONOMER		0	0	1000	0		EC-3.6.1.5
APYRASE-RXN_c_ST		ATP_c_ST + 2.0 WATER_c_ST --> AMP_c_ST + 2.0 PROTON_c_ST + 2.0 Pi_c_ST	G5W-7673 or G5W-9076 or G5W-9715 or G5W-12415	G5W-9076 G5W-7673 G5W-12415 G5W-9715	G5W-7673-MONOMER or G5W-9076-MONOMER or G5W-9715-MONOMER or G5W-12415-MONOMER		0	0	1000	0		EC-3.6.1.5
ARABINONATE-DEHYDRATASE-RXN_c_BS		CPD-1114_c_BS --> 2-DH-3-DO-D-ARABINONATE_c_BS + WATER_c_BS	G5W-11353	G5W-11353	G5W-11353-MONOMER		0	0	1000	0		EC-4.2.1.5
ARABINONATE-DEHYDRATASE-RXN_c_MP		CPD-1114_c_MP --> 2-DH-3-DO-D-ARABINONATE_c_MP + WATER_c_MP	G5W-11353	G5W-11353	G5W-11353-MONOMER		0	0	1000	0		EC-4.2.1.5
ARABINONATE-DEHYDRATASE-RXN_c_ST		CPD-1114_c_ST --> 2-DH-3-DO-D-ARABINONATE_c_ST + WATER_c_ST	G5W-11353	G5W-11353	G5W-11353-MONOMER		0	0	1000	0		EC-4.2.1.5
ARACHIDONATE-15-LIPOXYGENASE-RXN_c_BS		ARACHIDONIC_ACID_c_BS + OXYGEN-MOLECULE_c_BS --> 5Z8Z11Z13E-15S-15-HYDROPEROXYICOS_c_BS	G5W-6635	G5W-6635	G5W-6635-MONOMER		0	0	1000	0		EC-1.13.11.33
ARACHIDONATE-15-LIPOXYGENASE-RXN_c_MP		ARACHIDONIC_ACID_c_MP + OXYGEN-MOLECULE_c_MP --> 5Z8Z11Z13E-15S-15-HYDROPEROXYICOS_c_MP	G5W-6635	G5W-6635	G5W-6635-MONOMER		0	0	1000	0		EC-1.13.11.33
ARACHIDONATE-15-LIPOXYGENASE-RXN_c_ST		ARACHIDONIC_ACID_c_ST + OXYGEN-MOLECULE_c_ST --> 5Z8Z11Z13E-15S-15-HYDROPEROXYICOS_c_ST	G5W-6635	G5W-6635	G5W-6635-MONOMER		0	0	1000	0		EC-1.13.11.33
ARGDECARBOX-RXN_c_BS		ARG_c_BS + PROTON_c_BS --> AGMATHINE_c_BS + CARBON-DIOXIDE_c_BS	G5W-10189 or G5W-10321 or G5W-12369	G5W-10321 G5W-12369 G5W-10189	G5W-10189-MONOMER or G5W-10321-MONOMER or G5W-12369-MONOMER	PWY-43	0	0	1000	0		EC-4.1.1.19
ARGDECARBOX-RXN_c_MP		ARG_c_MP + PROTON_c_MP --> AGMATHINE_c_MP + CARBON-DIOXIDE_c_MP	G5W-10189 or G5W-10321 or G5W-12369	G5W-10321 G5W-12369 G5W-10189	G5W-10189-MONOMER or G5W-10321-MONOMER or G5W-12369-MONOMER	PWY-43	0	0	1000	0		EC-4.1.1.19
ARGDECARBOX-RXN_c_ST		ARG_c_ST + PROTON_c_ST --> AGMATHINE_c_ST + CARBON-DIOXIDE_c_ST	G5W-10189 or G5W-10321 or G5W-12369	G5W-10189 G5W-12369 G5W-10321	G5W-10189-MONOMER or G5W-10321-MONOMER or G5W-12369-MONOMER	PWY-43	0	0	1000	0		EC-4.1.1.19
ARGINASE-RXN_m_BS		ARG_m_BS + WATER_m_BS --> L-ORNITHINE_m_BS + UREA_m_BS	G5W-10467	G5W-10467	G5W-10467-MONOMER	ARGASEDEG-PWY|PWY-4984|ARG-PRO-PWY|PWY-6922	0	0	1000	0		EC-3.5.3.1
ARGINASE-RXN_m_MP		ARG_m_MP + WATER_m_MP --> L-ORNITHINE_m_MP + UREA_m_MP	G5W-10467	G5W-10467	G5W-10467-MONOMER	ARGASEDEG-PWY|PWY-4984|ARG-PRO-PWY|PWY-6922	0	0	1000	0		EC-3.5.3.1
ARGINASE-RXN_m_ST		ARG_m_ST + WATER_m_ST --> L-ORNITHINE_m_ST + UREA_m_ST	G5W-10467	G5W-10467	G5W-10467-MONOMER	ARGASEDEG-PWY|PWY-4984|ARG-PRO-PWY|PWY-6922	0	0	1000	0		EC-3.5.3.1
ARGSUCCINLYA-RXN_c_BS		L-ARGININO-SUCCINATE_c_BS --> ARG_c_BS + FUM_c_BS	G5W-9096 or G5W-10314 or G5W-10722	G5W-10314 G5W-10722 G5W-9096	G5W-9096-MONOMER or G5W-10314-MONOMER or G5W-10722-MONOMER	ARGSYN-PWY|PWY-4984|ARGSYNBSUB-PWY	0	0	1000	0		EC-4.3.2.1
ARGSUCCINLYA-RXN_c_MP		L-ARGININO-SUCCINATE_c_MP --> ARG_c_MP + FUM_c_MP	G5W-9096 or G5W-10314 or G5W-10722	G5W-10314 G5W-10722 G5W-9096	G5W-9096-MONOMER or G5W-10314-MONOMER or G5W-10722-MONOMER	ARGSYN-PWY|PWY-4984|ARGSYNBSUB-PWY	0	0	1000	0		EC-4.3.2.1
ARGSUCCINLYA-RXN_c_ST		L-ARGININO-SUCCINATE_c_ST --> ARG_c_ST + FUM_c_ST	G5W-9096 or G5W-10314 or G5W-10722	G5W-9096 G5W-10722 G5W-10314	G5W-9096-MONOMER or G5W-10314-MONOMER or G5W-10722-MONOMER	ARGSYN-PWY|PWY-4984|ARGSYNBSUB-PWY	0	0	1000	0		EC-4.3.2.1
ARGSUCCINSYN-RXN_c_BS		ATP_c_BS + L-ASPARTATE_c_BS + L-CITRULLINE_c_BS --> AMP_c_BS + L-ARGININO-SUCCINATE_c_BS + PPI_c_BS + PROTON_c_BS	G5W-9865	G5W-9865	G5W-9865-MONOMER	ARGSYN-PWY|PWY-4984|ARGSYNBSUB-PWY	0	0	1000	0		EC-6.3.4.5
ARGSUCCINSYN-RXN_c_MP		ATP_c_MP + L-ASPARTATE_c_MP + L-CITRULLINE_c_MP --> AMP_c_MP + L-ARGININO-SUCCINATE_c_MP + PPI_c_MP + PROTON_c_MP	G5W-9865	G5W-9865	G5W-9865-MONOMER	ARGSYN-PWY|PWY-4984|ARGSYNBSUB-PWY	0	0	1000	0		EC-6.3.4.5
ARGSUCCINSYN-RXN_c_ST		ATP_c_ST + L-ASPARTATE_c_ST + L-CITRULLINE_c_ST --> AMP_c_ST + L-ARGININO-SUCCINATE_c_ST + PPI_c_ST + PROTON_c_ST	G5W-9865	G5W-9865	G5W-9865-MONOMER	ARGSYN-PWY|PWY-4984|ARGSYNBSUB-PWY	0	0	1000	0		EC-6.3.4.5
ARG_CITRULLINE_mc_BS		ARG_m_BS + L-CITRULLINE_c_BS <=> ARG_c_BS + L-CITRULLINE_m_BS					1	-1000	1000	0
ARG_CITRULLINE_mc_MP		ARG_m_MP + L-CITRULLINE_c_MP <=> ARG_c_MP + L-CITRULLINE_m_MP					1	-1000	1000	0
ARG_CITRULLINE_mc_ST		ARG_m_ST + L-CITRULLINE_c_ST <=> ARG_c_ST + L-CITRULLINE_m_ST					1	-1000	1000	0
ARG_HIS_mc_BS		ARG_m_BS + HIS_c_BS <=> ARG_c_BS + HIS_m_BS					1	-1000	1000	0
ARG_HIS_mc_MP		ARG_m_MP + HIS_c_MP <=> ARG_c_MP + HIS_m_MP					1	-1000	1000	0
ARG_HIS_mc_ST		ARG_m_ST + HIS_c_ST <=> ARG_c_ST + HIS_m_ST					1	-1000	1000	0
ARG_LYS_mc_BS		ARG_m_BS + LYS_c_BS <=> ARG_c_BS + LYS_m_BS					1	-1000	1000	0
ARG_LYS_mc_MP		ARG_m_MP + LYS_c_MP <=> ARG_c_MP + LYS_m_MP					1	-1000	1000	0
ARG_LYS_mc_ST		ARG_m_ST + LYS_c_ST <=> ARG_c_ST + LYS_m_ST					1	-1000	1000	0
ARG_ORNITHINE_mc_BS		ARG_m_BS + L-ORNITHINE_c_BS <=> ARG_c_BS + L-ORNITHINE_m_BS					1	-1000	1000	0
ARG_ORNITHINE_mc_MP		ARG_m_MP + L-ORNITHINE_c_MP <=> ARG_c_MP + L-ORNITHINE_m_MP					1	-1000	1000	0
ARG_ORNITHINE_mc_ST		ARG_m_ST + L-ORNITHINE_c_ST <=> ARG_c_ST + L-ORNITHINE_m_ST					1	-1000	1000	0
ARG_biomass_BS		<=> ARG_c_BS					1	-1000	1000	0
ARG_biomass_MP		<=> ARG_c_MP					1	-1000	1000	0
ARG_biomass_ST		<=> ARG_c_ST					1	-1000	1000	0
ARG_mc_BS		ARG_m_BS <=> ARG_c_BS					1	-1000	1000	0
ARG_mc_MP		ARG_m_MP <=> ARG_c_MP					1	-1000	1000	0
ARG_mc_ST		ARG_m_ST <=> ARG_c_ST					1	-1000	1000	0
AROMATIC-L-AMINO-ACID-DECARBOXYLASE-RXN_c_BS		PROTON_c_BS + TRP_c_BS --> CARBON-DIOXIDE_c_BS + TRYPTAMINE_c_BS	G5W-6612 or G5W-6750 or G5W-8935 or G5W-9078 or G5W-9723 or G5W-9919 or G5W-12062	G5W-12062 G5W-6750 G5W-6612 G5W-9919 G5W-9723 G5W-9078 G5W-8935	G5W-6612-MONOMER or G5W-6750-MONOMER or G5W-8935-MONOMER or G5W-9078-MONOMER or G5W-9723-MONOMER or G5W-9919-MONOMER or G5W-12062-MONOMER	PWY-3181	0	0	1000	0		EC-4.1.1.28
AROMATIC-L-AMINO-ACID-DECARBOXYLASE-RXN_c_MP		PROTON_c_MP + TRP_c_MP --> CARBON-DIOXIDE_c_MP + TRYPTAMINE_c_MP	G5W-6612 or G5W-6750 or G5W-8935 or G5W-9078 or G5W-9723 or G5W-9919 or G5W-12062	G5W-12062 G5W-6612 G5W-9919 G5W-8935 G5W-9078 G5W-9723 G5W-6750	G5W-6612-MONOMER or G5W-6750-MONOMER or G5W-8935-MONOMER or G5W-9078-MONOMER or G5W-9723-MONOMER or G5W-9919-MONOMER or G5W-12062-MONOMER	PWY-3181	0	0	1000	0		EC-4.1.1.28
AROMATIC-L-AMINO-ACID-DECARBOXYLASE-RXN_c_ST		PROTON_c_ST + TRP_c_ST --> CARBON-DIOXIDE_c_ST + TRYPTAMINE_c_ST	G5W-6612 or G5W-6750 or G5W-8935 or G5W-9078 or G5W-9723 or G5W-9919 or G5W-12062	G5W-9919 G5W-12062 G5W-6612 G5W-8935 G5W-9078 G5W-9723 G5W-6750	G5W-6612-MONOMER or G5W-6750-MONOMER or G5W-8935-MONOMER or G5W-9078-MONOMER or G5W-9723-MONOMER or G5W-9919-MONOMER or G5W-12062-MONOMER	PWY-3181	0	0	1000	0		EC-4.1.1.28
ARYLFORMAMIDASE-RXN_c_BS		N-FORMYLKYNURENINE_c_BS + WATER_c_BS --> CPD-14736_c_BS + FORMATE_c_BS + PROTON_c_BS	G5W-8297 or G5W-8492 or G5W-12251	G5W-12251 G5W-8297 G5W-8492	G5W-8297-MONOMER or G5W-8492-MONOMER or G5W-12251-MONOMER		0	0	1000	0		EC-3.5.1.9
ARYLFORMAMIDASE-RXN_c_MP		N-FORMYLKYNURENINE_c_MP + WATER_c_MP --> CPD-14736_c_MP + FORMATE_c_MP + PROTON_c_MP	G5W-8297 or G5W-8492 or G5W-12251	G5W-12251 G5W-8297 G5W-8492	G5W-8297-MONOMER or G5W-8492-MONOMER or G5W-12251-MONOMER		0	0	1000	0		EC-3.5.1.9
ARYLFORMAMIDASE-RXN_c_ST		N-FORMYLKYNURENINE_c_ST + WATER_c_ST --> CPD-14736_c_ST + FORMATE_c_ST + PROTON_c_ST	G5W-8297 or G5W-8492 or G5W-12251	G5W-12251 G5W-8492 G5W-8297	G5W-8297-MONOMER or G5W-8492-MONOMER or G5W-12251-MONOMER		0	0	1000	0		EC-3.5.1.9
ASCORBATE_CPD-330_mc_BS		ASCORBATE_m_BS + CPD-330_c_BS <=> ASCORBATE_c_BS + CPD-330_m_BS					1	-1000	1000	0
ASCORBATE_CPD-330_mc_MP		ASCORBATE_m_MP + CPD-330_c_MP <=> ASCORBATE_c_MP + CPD-330_m_MP					1	-1000	1000	0
ASCORBATE_CPD-330_mc_ST		ASCORBATE_m_ST + CPD-330_c_ST <=> ASCORBATE_c_ST + CPD-330_m_ST					1	-1000	1000	0
ASNSYNA-RXN_c_BS		AMMONIUM_c_BS + ATP_c_BS + L-ASPARTATE_c_BS --> AMP_c_BS + ASN_c_BS + PPI_c_BS + PROTON_c_BS	G5W-8170 or G5W-10393 or G5W-11303 or G5W-11519 or G5W-12069	G5W-11519 G5W-10393 G5W-8170 G5W-12069 G5W-11303	G5W-8170-MONOMER or G5W-10393-MONOMER or G5W-11303-MONOMER or G5W-11519-MONOMER or G5W-12069-MONOMER	ASPARAGINESYN-PWY|ASNSYNB-RXN	0	0	1000	0		EC-6.3.1.1
ASNSYNA-RXN_c_MP		AMMONIUM_c_MP + ATP_c_MP + L-ASPARTATE_c_MP --> AMP_c_MP + ASN_c_MP + PPI_c_MP + PROTON_c_MP	G5W-8170 or G5W-10393 or G5W-11303 or G5W-11519 or G5W-12069	G5W-11519 G5W-10393 G5W-8170 G5W-12069 G5W-11303	G5W-8170-MONOMER or G5W-10393-MONOMER or G5W-11303-MONOMER or G5W-11519-MONOMER or G5W-12069-MONOMER	ASPARAGINESYN-PWY|ASNSYNB-RXN	0	0	1000	0		EC-6.3.1.1
ASNSYNA-RXN_c_ST		AMMONIUM_c_ST + ATP_c_ST + L-ASPARTATE_c_ST --> AMP_c_ST + ASN_c_ST + PPI_c_ST + PROTON_c_ST	G5W-8170 or G5W-10393 or G5W-11303 or G5W-11519 or G5W-12069	G5W-11519 G5W-12069 G5W-8170 G5W-11303 G5W-10393	G5W-8170-MONOMER or G5W-10393-MONOMER or G5W-11303-MONOMER or G5W-11519-MONOMER or G5W-12069-MONOMER	ASPARAGINESYN-PWY|ASNSYNB-RXN	0	0	1000	0		EC-6.3.1.1
ASNSYNB-RXN_c_BS		ATP_c_BS + GLN_c_BS + L-ASPARTATE_c_BS + WATER_c_BS --> AMP_c_BS + ASN_c_BS + GLT_c_BS + PPI_c_BS + PROTON_c_BS	G5W-8170 or G5W-10393 or G5W-11303 or G5W-11519 or G5W-12069	G5W-11303 G5W-11519 G5W-12069 G5W-8170 G5W-10393	G5W-8170-MONOMER or G5W-10393-MONOMER or G5W-11303-MONOMER or G5W-11519-MONOMER or G5W-12069-MONOMER	ASPARAGINE-BIOSYNTHESIS	0	0	1000	0		EC-6.3.5.4
ASNSYNB-RXN_c_MP		ATP_c_MP + GLN_c_MP + L-ASPARTATE_c_MP + WATER_c_MP --> AMP_c_MP + ASN_c_MP + GLT_c_MP + PPI_c_MP + PROTON_c_MP	G5W-8170 or G5W-10393 or G5W-11303 or G5W-11519 or G5W-12069	G5W-11303 G5W-10393 G5W-12069 G5W-8170 G5W-11519	G5W-8170-MONOMER or G5W-10393-MONOMER or G5W-11303-MONOMER or G5W-11519-MONOMER or G5W-12069-MONOMER	ASPARAGINE-BIOSYNTHESIS	0	0	1000	0		EC-6.3.5.4
ASNSYNB-RXN_c_ST		ATP_c_ST + GLN_c_ST + L-ASPARTATE_c_ST + WATER_c_ST --> AMP_c_ST + ASN_c_ST + GLT_c_ST + PPI_c_ST + PROTON_c_ST	G5W-8170 or G5W-10393 or G5W-11303 or G5W-11519 or G5W-12069	G5W-11519 G5W-10393 G5W-8170 G5W-11303 G5W-12069	G5W-8170-MONOMER or G5W-10393-MONOMER or G5W-11303-MONOMER or G5W-11519-MONOMER or G5W-12069-MONOMER	ASPARAGINE-BIOSYNTHESIS	0	0	1000	0		EC-6.3.5.4
ASN_biomass_BS		<=> ASN_c_BS					1	-1000	1000	0
ASN_biomass_MP		<=> ASN_c_MP					1	-1000	1000	0
ASN_biomass_ST		<=> ASN_c_ST					1	-1000	1000	0
ASPAMINOTRANS-RXN_c_BS		2-KETOGLUTARATE_c_BS + L-ASPARTATE_c_BS <=> GLT_c_BS + OXALACETIC_ACID_c_BS	G5W-7257 or G5W-9487 or G5W-10713 or G5W-10969 or G5W-12345 or G5W-12380	G5W-10969 G5W-12345 G5W-7257 G5W-10713 G5W-9487 G5W-12380	G5W-7257-MONOMER or G5W-9487-MONOMER or G5W-10713-MONOMER or G5W-10969-MONOMER or G5W-12345-MONOMER or G5W-12380-MONOMER	ASPARTATESYN-PWY|ASPARTATE-DEG1-PWY	1	-1000	1000	0		EC-2.6.1.1
ASPAMINOTRANS-RXN_c_MP		2-KETOGLUTARATE_c_MP + L-ASPARTATE_c_MP <=> GLT_c_MP + OXALACETIC_ACID_c_MP	G5W-7257 or G5W-9487 or G5W-10713 or G5W-10969 or G5W-12345 or G5W-12380	G5W-10969 G5W-12345 G5W-10713 G5W-7257 G5W-9487 G5W-12380	G5W-7257-MONOMER or G5W-9487-MONOMER or G5W-10713-MONOMER or G5W-10969-MONOMER or G5W-12345-MONOMER or G5W-12380-MONOMER	ASPARTATESYN-PWY|ASPARTATE-DEG1-PWY	1	-1000	1000	0		EC-2.6.1.1
ASPAMINOTRANS-RXN_c_ST		2-KETOGLUTARATE_c_ST + L-ASPARTATE_c_ST <=> GLT_c_ST + OXALACETIC_ACID_c_ST	G5W-7257 or G5W-9487 or G5W-10713 or G5W-10969 or G5W-12345 or G5W-12380	G5W-10969 G5W-12345 G5W-10713 G5W-7257 G5W-9487 G5W-12380	G5W-7257-MONOMER or G5W-9487-MONOMER or G5W-10713-MONOMER or G5W-10969-MONOMER or G5W-12345-MONOMER or G5W-12380-MONOMER	ASPARTATESYN-PWY|ASPARTATE-DEG1-PWY	1	-1000	1000	0		EC-2.6.1.1
ASPAMINOTRANS-RXN_m_BS		2-KETOGLUTARATE_m_BS + L-ASPARTATE_m_BS <=> GLT_m_BS + OXALACETIC_ACID_m_BS	G5W-7257 or G5W-9487 or G5W-10713 or G5W-10969 or G5W-12345 or G5W-12380	G5W-10969 G5W-12345 G5W-7257 G5W-10713 G5W-9487 G5W-12380	G5W-7257-MONOMER or G5W-9487-MONOMER or G5W-10713-MONOMER or G5W-10969-MONOMER or G5W-12345-MONOMER or G5W-12380-MONOMER	ASPARTATESYN-PWY|ASPARTATE-DEG1-PWY	1	-1000	1000	0		EC-2.6.1.1
ASPAMINOTRANS-RXN_m_MP		2-KETOGLUTARATE_m_MP + L-ASPARTATE_m_MP <=> GLT_m_MP + OXALACETIC_ACID_m_MP	G5W-7257 or G5W-9487 or G5W-10713 or G5W-10969 or G5W-12345 or G5W-12380	G5W-10969 G5W-12345 G5W-10713 G5W-7257 G5W-9487 G5W-12380	G5W-7257-MONOMER or G5W-9487-MONOMER or G5W-10713-MONOMER or G5W-10969-MONOMER or G5W-12345-MONOMER or G5W-12380-MONOMER	ASPARTATESYN-PWY|ASPARTATE-DEG1-PWY	1	-1000	1000	0		EC-2.6.1.1
ASPAMINOTRANS-RXN_m_ST		2-KETOGLUTARATE_m_ST + L-ASPARTATE_m_ST <=> GLT_m_ST + OXALACETIC_ACID_m_ST	G5W-7257 or G5W-9487 or G5W-10713 or G5W-10969 or G5W-12345 or G5W-12380	G5W-10969 G5W-12345 G5W-10713 G5W-7257 G5W-9487 G5W-12380	G5W-7257-MONOMER or G5W-9487-MONOMER or G5W-10713-MONOMER or G5W-10969-MONOMER or G5W-12345-MONOMER or G5W-12380-MONOMER	ASPARTATESYN-PWY|ASPARTATE-DEG1-PWY	1	-1000	1000	0		EC-2.6.1.1
ASPAMINOTRANS-RXN_p_BS		2-KETOGLUTARATE_p_BS + L-ASPARTATE_p_BS <=> GLT_p_BS + OXALACETIC_ACID_p_BS	G5W-7257 or G5W-9487 or G5W-10713 or G5W-10969 or G5W-12345 or G5W-12380	G5W-10969 G5W-12345 G5W-7257 G5W-10713 G5W-9487 G5W-12380	G5W-7257-MONOMER or G5W-9487-MONOMER or G5W-10713-MONOMER or G5W-10969-MONOMER or G5W-12345-MONOMER or G5W-12380-MONOMER	ASPARTATESYN-PWY|ASPARTATE-DEG1-PWY	1	-1000	1000	0		EC-2.6.1.1
ASPAMINOTRANS-RXN_p_MP		2-KETOGLUTARATE_p_MP + L-ASPARTATE_p_MP <=> GLT_p_MP + OXALACETIC_ACID_p_MP	G5W-7257 or G5W-9487 or G5W-10713 or G5W-10969 or G5W-12345 or G5W-12380	G5W-10969 G5W-12345 G5W-10713 G5W-7257 G5W-9487 G5W-12380	G5W-7257-MONOMER or G5W-9487-MONOMER or G5W-10713-MONOMER or G5W-10969-MONOMER or G5W-12345-MONOMER or G5W-12380-MONOMER	ASPARTATESYN-PWY|ASPARTATE-DEG1-PWY	1	-1000	1000	0		EC-2.6.1.1
ASPAMINOTRANS-RXN_p_ST		2-KETOGLUTARATE_p_ST + L-ASPARTATE_p_ST <=> GLT_p_ST + OXALACETIC_ACID_p_ST	G5W-7257 or G5W-9487 or G5W-10713 or G5W-10969 or G5W-12345 or G5W-12380	G5W-10969 G5W-12345 G5W-7257 G5W-10713 G5W-9487 G5W-12380	G5W-7257-MONOMER or G5W-9487-MONOMER or G5W-10713-MONOMER or G5W-10969-MONOMER or G5W-12345-MONOMER or G5W-12380-MONOMER	ASPARTATESYN-PWY|ASPARTATE-DEG1-PWY	1	-1000	1000	0		EC-2.6.1.1
ASPAMINOTRANS-RXN_x_BS		2-KETOGLUTARATE_x_BS + L-ASPARTATE_x_BS <=> GLT_x_BS + OXALACETIC_ACID_x_BS	G5W-7257 or G5W-9487 or G5W-10713 or G5W-10969 or G5W-12345 or G5W-12380	G5W-10969 G5W-12345 G5W-7257 G5W-10713 G5W-9487 G5W-12380	G5W-7257-MONOMER or G5W-9487-MONOMER or G5W-10713-MONOMER or G5W-10969-MONOMER or G5W-12345-MONOMER or G5W-12380-MONOMER	ASPARTATESYN-PWY|ASPARTATE-DEG1-PWY	1	-1000	1000	0		EC-2.6.1.1
ASPAMINOTRANS-RXN_x_MP		2-KETOGLUTARATE_x_MP + L-ASPARTATE_x_MP <=> GLT_x_MP + OXALACETIC_ACID_x_MP	G5W-7257 or G5W-9487 or G5W-10713 or G5W-10969 or G5W-12345 or G5W-12380	G5W-10969 G5W-12345 G5W-10713 G5W-7257 G5W-9487 G5W-12380	G5W-7257-MONOMER or G5W-9487-MONOMER or G5W-10713-MONOMER or G5W-10969-MONOMER or G5W-12345-MONOMER or G5W-12380-MONOMER	ASPARTATESYN-PWY|ASPARTATE-DEG1-PWY	1	-1000	1000	0		EC-2.6.1.1
ASPAMINOTRANS-RXN_x_ST		2-KETOGLUTARATE_x_ST + L-ASPARTATE_x_ST <=> GLT_x_ST + OXALACETIC_ACID_x_ST	G5W-7257 or G5W-9487 or G5W-10713 or G5W-10969 or G5W-12345 or G5W-12380	G5W-10969 G5W-12345 G5W-7257 G5W-10713 G5W-9487 G5W-12380	G5W-7257-MONOMER or G5W-9487-MONOMER or G5W-10713-MONOMER or G5W-10969-MONOMER or G5W-12345-MONOMER or G5W-12380-MONOMER	ASPARTATESYN-PWY|ASPARTATE-DEG1-PWY	1	-1000	1000	0		EC-2.6.1.1
ASPARAGHYD-RXN_c_BS		ASN_c_BS + WATER_c_BS --> AMMONIUM_c_BS + L-ASPARTATE_c_BS	G5W-6934 or G5W-7301 or G5W-7532 or G5W-9977 or G5W-11823 or G5W-12004	G5W-12004 G5W-9977 G5W-7301 G5W-6934 G5W-7532 G5W-11823	G5W-6934-MONOMER or G5W-7301-MONOMER or G5W-7532-MONOMER or G5W-9977-MONOMER or G5W-11823-MONOMER or G5W-12004-MONOMER	ASPARAGINE-DEG1-PWY|3.5.5.4-RXN	0	0	1000	0		EC-3.5.1.38|EC-3.5.1.1
ASPARAGHYD-RXN_c_MP		ASN_c_MP + WATER_c_MP --> AMMONIUM_c_MP + L-ASPARTATE_c_MP	G5W-6934 or G5W-7301 or G5W-7532 or G5W-9977 or G5W-11823 or G5W-12004	G5W-12004 G5W-9977 G5W-7301 G5W-6934 G5W-7532 G5W-11823	G5W-6934-MONOMER or G5W-7301-MONOMER or G5W-7532-MONOMER or G5W-9977-MONOMER or G5W-11823-MONOMER or G5W-12004-MONOMER	ASPARAGINE-DEG1-PWY|3.5.5.4-RXN	0	0	1000	0		EC-3.5.1.38|EC-3.5.1.1
ASPARAGHYD-RXN_c_ST		ASN_c_ST + WATER_c_ST --> AMMONIUM_c_ST + L-ASPARTATE_c_ST	G5W-6934 or G5W-7301 or G5W-7532 or G5W-9977 or G5W-11823 or G5W-12004	G5W-12004 G5W-9977 G5W-7301 G5W-6934 G5W-7532 G5W-11823	G5W-6934-MONOMER or G5W-7301-MONOMER or G5W-7532-MONOMER or G5W-9977-MONOMER or G5W-11823-MONOMER or G5W-12004-MONOMER	ASPARAGINE-DEG1-PWY|3.5.5.4-RXN	0	0	1000	0		EC-3.5.1.38|EC-3.5.1.1
ASPARTATE-RACEMASE-RXN_c_BS		L-ASPARTATE_c_BS --> CPD-302_c_BS	G5W-9993	G5W-9993	G5W-9993-MONOMER		0	0	1000	0		EC-5.1.1.13
ASPARTATE-RACEMASE-RXN_c_MP		L-ASPARTATE_c_MP --> CPD-302_c_MP	G5W-9993	G5W-9993	G5W-9993-MONOMER		0	0	1000	0		EC-5.1.1.13
ASPARTATE-RACEMASE-RXN_c_ST		L-ASPARTATE_c_ST --> CPD-302_c_ST	G5W-9993	G5W-9993	G5W-9993-MONOMER		0	0	1000	0		EC-5.1.1.13
ASPARTATE-SEMIALDEHYDE-DEHYDROGENASE-RXN_p_BS		L-ASPARTATE-SEMIALDEHYDE_p_BS + NADP_p_BS + Pi_p_BS <=> L-BETA-ASPARTYL-P_p_BS + NADPH_p_BS + PROTON_p_BS	G5W-9432	G5W-9432	G5W-9432-MONOMER	HOMOSERSYN-PWY|PWY-5097	0	-1000	0	0		EC-1.2.1.11
ASPARTATE-SEMIALDEHYDE-DEHYDROGENASE-RXN_p_MP		L-ASPARTATE-SEMIALDEHYDE_p_MP + NADP_p_MP + Pi_p_MP <=> L-BETA-ASPARTYL-P_p_MP + NADPH_p_MP + PROTON_p_MP	G5W-9432	G5W-9432	G5W-9432-MONOMER	HOMOSERSYN-PWY|PWY-5097	0	-1000	0	0		EC-1.2.1.11
ASPARTATE-SEMIALDEHYDE-DEHYDROGENASE-RXN_p_ST		L-ASPARTATE-SEMIALDEHYDE_p_ST + NADP_p_ST + Pi_p_ST <=> L-BETA-ASPARTYL-P_p_ST + NADPH_p_ST + PROTON_p_ST	G5W-9432	G5W-9432	G5W-9432-MONOMER	HOMOSERSYN-PWY|PWY-5097	0	-1000	0	0		EC-1.2.1.11
ASPARTATEKIN-RXN_p_BS		ATP_p_BS + L-ASPARTATE_p_BS --> ADP_p_BS + L-BETA-ASPARTYL-P_p_BS	G5W-8745 or G5W-9053 or G5W-9423 or G5W-10344 or G5W-11289 or G5W-12344	G5W-9423 G5W-11289 G5W-12344 G5W-9053 G5W-10344 G5W-8745	G5W-8745-MONOMER or G5W-9053-MONOMER or G5W-9423-MONOMER or G5W-10344-MONOMER or G5W-11289-MONOMER or G5W-12344-MONOMER	HOMOSERSYN-PWY|PWY-5097	0	0	1000	0		EC-2.7.2.4
ASPARTATEKIN-RXN_p_MP		ATP_p_MP + L-ASPARTATE_p_MP --> ADP_p_MP + L-BETA-ASPARTYL-P_p_MP	G5W-8745 or G5W-9053 or G5W-9423 or G5W-10344 or G5W-11289 or G5W-12344	G5W-9423 G5W-11289 G5W-12344 G5W-9053 G5W-10344 G5W-8745	G5W-8745-MONOMER or G5W-9053-MONOMER or G5W-9423-MONOMER or G5W-10344-MONOMER or G5W-11289-MONOMER or G5W-12344-MONOMER	HOMOSERSYN-PWY|PWY-5097	0	0	1000	0		EC-2.7.2.4
ASPARTATEKIN-RXN_p_ST		ATP_p_ST + L-ASPARTATE_p_ST --> ADP_p_ST + L-BETA-ASPARTYL-P_p_ST	G5W-8745 or G5W-9053 or G5W-9423 or G5W-10344 or G5W-11289 or G5W-12344	G5W-9423 G5W-11289 G5W-12344 G5W-9053 G5W-10344 G5W-8745	G5W-8745-MONOMER or G5W-9053-MONOMER or G5W-9423-MONOMER or G5W-10344-MONOMER or G5W-11289-MONOMER or G5W-12344-MONOMER	HOMOSERSYN-PWY|PWY-5097	0	0	1000	0		EC-2.7.2.4
ASPCARBTRANS-RXN_p_BS		CARBAMOYL-P_p_BS + L-ASPARTATE_p_BS --> CARBAMYUL-L-ASPARTATE_p_BS + PROTON_p_BS + Pi_p_BS	G5W-8052	G5W-8052	G5W-8052-MONOMER	PWY-5686	0	0	1000	0		EC-2.1.3.2
ASPCARBTRANS-RXN_p_MP		CARBAMOYL-P_p_MP + L-ASPARTATE_p_MP --> CARBAMYUL-L-ASPARTATE_p_MP + PROTON_p_MP + Pi_p_MP	G5W-8052	G5W-8052	G5W-8052-MONOMER	PWY-5686	0	0	1000	0		EC-2.1.3.2
ASPCARBTRANS-RXN_p_ST		CARBAMOYL-P_p_ST + L-ASPARTATE_p_ST --> CARBAMYUL-L-ASPARTATE_p_ST + PROTON_p_ST + Pi_p_ST	G5W-8052	G5W-8052	G5W-8052-MONOMER	PWY-5686	0	0	1000	0		EC-2.1.3.2
ASP_biomass_BS		<=> L-ASPARTATE_c_BS					1	-1000	1000	0
ASP_biomass_MP		<=> L-ASPARTATE_c_MP					1	-1000	1000	0
ASP_biomass_ST		<=> L-ASPARTATE_c_ST					1	-1000	1000	0
ATP-CITRATE-PRO-S--LYASE-RXN_c_BS		ACETYL-COA_c_BS + ADP_c_BS + OXALACETIC_ACID_c_BS + Pi_c_BS <=> ATP_c_BS + CIT_c_BS + CO-A_c_BS	G5W-7530 or G5W-8401 or G5W-11416	G5W-7530 G5W-8401 G5W-11416	G5W-7530-MONOMER or G5W-8401-MONOMER or G5W-11416-MONOMER	PWY-5172	0	-1000	0	0		EC-2.3.3.8
ATP-CITRATE-PRO-S--LYASE-RXN_c_MP		ACETYL-COA_c_MP + ADP_c_MP + OXALACETIC_ACID_c_MP + Pi_c_MP <=> ATP_c_MP + CIT_c_MP + CO-A_c_MP	G5W-7530 or G5W-8401 or G5W-11416	G5W-7530 G5W-8401 G5W-11416	G5W-7530-MONOMER or G5W-8401-MONOMER or G5W-11416-MONOMER	PWY-5172	0	-1000	0	0		EC-2.3.3.8
ATP-CITRATE-PRO-S--LYASE-RXN_c_ST		ACETYL-COA_c_ST + ADP_c_ST + OXALACETIC_ACID_c_ST + Pi_c_ST <=> ATP_c_ST + CIT_c_ST + CO-A_c_ST	G5W-7530 or G5W-8401 or G5W-11416	G5W-7530 G5W-8401 G5W-11416	G5W-7530-MONOMER or G5W-8401-MONOMER or G5W-11416-MONOMER	PWY-5172	0	-1000	0	0		EC-2.3.3.8
ATP-DEAMINASE-RXN_c_BS		ATP_c_BS + PROTON_c_BS + WATER_c_BS --> AMMONIUM_c_BS + ITP_c_BS	G5W-7646	G5W-7646	G5W-7646-MONOMER		0	0	1000	0		EC-3.5.4.17|EC-3.5.4.18
ATP-DEAMINASE-RXN_c_MP		ATP_c_MP + PROTON_c_MP + WATER_c_MP --> AMMONIUM_c_MP + ITP_c_MP	G5W-7646	G5W-7646	G5W-7646-MONOMER		0	0	1000	0		EC-3.5.4.17|EC-3.5.4.18
ATP-DEAMINASE-RXN_c_ST		ATP_c_ST + PROTON_c_ST + WATER_c_ST --> AMMONIUM_c_ST + ITP_c_ST	G5W-7646	G5W-7646	G5W-7646-MONOMER		0	0	1000	0		EC-3.5.4.17|EC-3.5.4.18
ATP-PYROPHOSPHATASE-RXN_c_BS		ATP_c_BS + WATER_c_BS --> AMP_c_BS + PPI_c_BS + PROTON_c_BS	G5W-7020 or G5W-7643 or G5W-7824 or G5W-8839 or G5W-8946 or G5W-9794 or G5W-10182 or G5W-11037 or G5W-11115 or G5W-11306 or G5W-11712	G5W-11115 G5W-9794 G5W-11037 G5W-7824 G5W-11712 G5W-7020 G5W-7643 G5W-10182 G5W-8839 G5W-8946 G5W-11306	G5W-7020-MONOMER or G5W-7643-MONOMER or G5W-7824-MONOMER or G5W-8839-MONOMER or G5W-8946-MONOMER or G5W-9794-MONOMER or G5W-10182-MONOMER or G5W-11037-MONOMER or G5W-11115-MONOMER or G5W-11306-MONOMER or G5W-11712-MONOMER		0	0	1000	0		EC-3.6.1.8
ATP-PYROPHOSPHATASE-RXN_c_MP		ATP_c_MP + WATER_c_MP --> AMP_c_MP + PPI_c_MP + PROTON_c_MP	G5W-7020 or G5W-7643 or G5W-7824 or G5W-8839 or G5W-8946 or G5W-9794 or G5W-10182 or G5W-11037 or G5W-11115 or G5W-11306 or G5W-11712	G5W-11115 G5W-9794 G5W-11037 G5W-7824 G5W-11712 G5W-7020 G5W-7643 G5W-10182 G5W-8839 G5W-8946 G5W-11306	G5W-7020-MONOMER or G5W-7643-MONOMER or G5W-7824-MONOMER or G5W-8839-MONOMER or G5W-8946-MONOMER or G5W-9794-MONOMER or G5W-10182-MONOMER or G5W-11037-MONOMER or G5W-11115-MONOMER or G5W-11306-MONOMER or G5W-11712-MONOMER		0	0	1000	0		EC-3.6.1.8
ATP-PYROPHOSPHATASE-RXN_c_ST		ATP_c_ST + WATER_c_ST --> AMP_c_ST + PPI_c_ST + PROTON_c_ST	G5W-7020 or G5W-7643 or G5W-7824 or G5W-8839 or G5W-8946 or G5W-9794 or G5W-10182 or G5W-11037 or G5W-11115 or G5W-11306 or G5W-11712	G5W-11115 G5W-9794 G5W-11037 G5W-7824 G5W-11712 G5W-7020 G5W-7643 G5W-10182 G5W-8839 G5W-8946 G5W-11306	G5W-7020-MONOMER or G5W-7643-MONOMER or G5W-7824-MONOMER or G5W-8839-MONOMER or G5W-8946-MONOMER or G5W-9794-MONOMER or G5W-10182-MONOMER or G5W-11037-MONOMER or G5W-11115-MONOMER or G5W-11306-MONOMER or G5W-11712-MONOMER		0	0	1000	0		EC-3.6.1.8
ATPPHOSPHORIBOSYLTRANS-RXN_p_BS		PHOSPHORIBOSYL-ATP_p_BS + PPI_p_BS <=> ATP_p_BS + PROTON_p_BS + PRPP_p_BS	G5W-7746 or G5W-10518	G5W-10518 G5W-7746	G5W-7746-MONOMER or G5W-10518-MONOMER	HISTSYN-PWY	0	-1000	0	0		EC-2.4.2.17
ATPPHOSPHORIBOSYLTRANS-RXN_p_MP		PHOSPHORIBOSYL-ATP_p_MP + PPI_p_MP <=> ATP_p_MP + PROTON_p_MP + PRPP_p_MP	G5W-7746 or G5W-10518	G5W-10518 G5W-7746	G5W-7746-MONOMER or G5W-10518-MONOMER	HISTSYN-PWY	0	-1000	0	0		EC-2.4.2.17
ATPPHOSPHORIBOSYLTRANS-RXN_p_ST		PHOSPHORIBOSYL-ATP_p_ST + PPI_p_ST <=> ATP_p_ST + PROTON_p_ST + PRPP_p_ST	G5W-7746 or G5W-10518	G5W-10518 G5W-7746	G5W-7746-MONOMER or G5W-10518-MONOMER	HISTSYN-PWY	0	-1000	0	0		EC-2.4.2.17
ATP_ADP_Pi_pc_BS		ADP_c_BS + ATP_p_BS + Pi_c_BS <=> ADP_p_BS + ATP_c_BS + Pi_p_BS					1	-1000	1000	0
ATP_ADP_Pi_pc_MP		ADP_c_MP + ATP_p_MP + Pi_c_MP <=> ADP_p_MP + ATP_c_MP + Pi_p_MP					1	-1000	1000	0
ATP_ADP_Pi_pc_ST		ADP_c_ST + ATP_p_ST + Pi_c_ST <=> ADP_p_ST + ATP_c_ST + Pi_p_ST					1	-1000	1000	0
ATP_ADP_mc_BS		ADP_c_BS + ATP_m_BS <=> ADP_m_BS + ATP_c_BS					1	-1000	1000	0
ATP_ADP_mc_MP		ADP_c_MP + ATP_m_MP <=> ADP_m_MP + ATP_c_MP					1	-1000	1000	0
ATP_ADP_mc_ST		ADP_c_ST + ATP_m_ST <=> ADP_m_ST + ATP_c_ST					1	-1000	1000	0
ATP_ADP_xc_BS		ADP_c_BS + ATP_x_BS <=> ADP_x_BS + ATP_c_BS					1	-1000	1000	0
ATP_ADP_xc_MP		ADP_c_MP + ATP_x_MP <=> ADP_x_MP + ATP_c_MP					1	-1000	1000	0
ATP_ADP_xc_ST		ADP_c_ST + ATP_x_ST <=> ADP_x_ST + ATP_c_ST					1	-1000	1000	0
ATP_AMP_mc_BS		AMP_c_BS + ATP_m_BS <=> AMP_m_BS + ATP_c_BS					1	-1000	1000	0
ATP_AMP_mc_MP		AMP_c_MP + ATP_m_MP <=> AMP_m_MP + ATP_c_MP					1	-1000	1000	0
ATP_AMP_mc_ST		AMP_c_ST + ATP_m_ST <=> AMP_m_ST + ATP_c_ST					1	-1000	1000	0
ATP_pc_BS		ATP_p_BS <=> ATP_c_BS					1	-1000	1000	0
ATP_pc_MP		ATP_p_MP <=> ATP_c_MP					1	-1000	1000	0
ATP_pc_ST		ATP_p_ST <=> ATP_c_ST					1	-1000	1000	0
ATPase_tx_BS		ADP_c_BS + PROTON_c_BS + Pi_c_BS <=> ATP_c_BS + WATER_c_BS					1	-1000	1000	0
ATPase_tx_MP		ADP_c_MP + PROTON_c_MP + Pi_c_MP <=> ATP_c_MP + WATER_c_MP					1	-1000	1000	0
ATPase_tx_ST		ADP_c_ST + PROTON_c_ST + Pi_c_ST <=> ATP_c_ST + WATER_c_ST					1	-1000	1000	0
BADH-RXN_c_BS		BETAINE_ALDEHYDE_c_BS + NAD_c_BS + WATER_c_BS --> BETAINE_c_BS + NADH_c_BS + 2.0 PROTON_c_BS	G5W-9687 or G5W-11746 or G5W-11926	G5W-11746 G5W-9687 G5W-11926	G5W-9687-MONOMER or G5W-11746-MONOMER or G5W-11926-MONOMER	PWY1F-353	0	0	1000	0		EC-1.2.1.8
BADH-RXN_c_MP		BETAINE_ALDEHYDE_c_MP + NAD_c_MP + WATER_c_MP --> BETAINE_c_MP + NADH_c_MP + 2.0 PROTON_c_MP	G5W-9687 or G5W-11746 or G5W-11926	G5W-11746 G5W-9687 G5W-11926	G5W-9687-MONOMER or G5W-11746-MONOMER or G5W-11926-MONOMER	PWY1F-353	0	0	1000	0		EC-1.2.1.8
BADH-RXN_c_ST		BETAINE_ALDEHYDE_c_ST + NAD_c_ST + WATER_c_ST --> BETAINE_c_ST + NADH_c_ST + 2.0 PROTON_c_ST	G5W-9687 or G5W-11746 or G5W-11926	G5W-11746 G5W-9687 G5W-11926	G5W-9687-MONOMER or G5W-11746-MONOMER or G5W-11926-MONOMER	PWY1F-353	0	0	1000	0		EC-1.2.1.8
BENZALDEHYDE-DEHYDROGENASE-NAD+-RXN_c_BS		BENZALDEHYDE_c_BS + NAD_c_BS + WATER_c_BS --> BENZOATE_c_BS + NADH_c_BS + 2.0 PROTON_c_BS					0	0	1000	0		EC-1.2.1.28
BENZALDEHYDE-DEHYDROGENASE-NAD+-RXN_c_MP		BENZALDEHYDE_c_MP + NAD_c_MP + WATER_c_MP --> BENZOATE_c_MP + NADH_c_MP + 2.0 PROTON_c_MP					0	0	1000	0		EC-1.2.1.28
BENZALDEHYDE-DEHYDROGENASE-NAD+-RXN_c_ST		BENZALDEHYDE_c_ST + NAD_c_ST + WATER_c_ST --> BENZOATE_c_ST + NADH_c_ST + 2.0 PROTON_c_ST					0	0	1000	0		EC-1.2.1.28
BENZALDEHYDE-DEHYDROGENASE-NADP+-RXN_c_BS		BENZALDEHYDE_c_BS + NADP_c_BS + WATER_c_BS --> BENZOATE_c_BS + NADPH_c_BS + 2.0 PROTON_c_BS					0	0	1000	0		EC-1.2.1.7
BENZALDEHYDE-DEHYDROGENASE-NADP+-RXN_c_MP		BENZALDEHYDE_c_MP + NADP_c_MP + WATER_c_MP --> BENZOATE_c_MP + NADPH_c_MP + 2.0 PROTON_c_MP					0	0	1000	0		EC-1.2.1.7
BENZALDEHYDE-DEHYDROGENASE-NADP+-RXN_c_ST		BENZALDEHYDE_c_ST + NADP_c_ST + WATER_c_ST --> BENZOATE_c_ST + NADPH_c_ST + 2.0 PROTON_c_ST					0	0	1000	0		EC-1.2.1.7
BENZOATE--COA-LIGASE-RXN_c_BS		ATP_c_BS + BENZOATE_c_BS + CO-A_c_BS --> AMP_c_BS + BENZOYLCOA_c_BS + PPI_c_BS				PWY-6443	0	0	1000	0		EC-6.2.1.25
BENZOATE--COA-LIGASE-RXN_c_MP		ATP_c_MP + BENZOATE_c_MP + CO-A_c_MP --> AMP_c_MP + BENZOYLCOA_c_MP + PPI_c_MP				PWY-6443	0	0	1000	0		EC-6.2.1.25
BENZOATE--COA-LIGASE-RXN_c_ST		ATP_c_ST + BENZOATE_c_ST + CO-A_c_ST --> AMP_c_ST + BENZOYLCOA_c_ST + PPI_c_ST				PWY-6443	0	0	1000	0		EC-6.2.1.25
BENZOYLFORMATE-DECARBOXYLASE-RXN_c_BS		PHENYLGLYOXYLATE_c_BS + PROTON_c_BS --> BENZALDEHYDE_c_BS + CARBON-DIOXIDE_c_BS					0	0	1000	0		EC-4.1.1.7
BENZOYLFORMATE-DECARBOXYLASE-RXN_c_MP		PHENYLGLYOXYLATE_c_MP + PROTON_c_MP --> BENZALDEHYDE_c_MP + CARBON-DIOXIDE_c_MP					0	0	1000	0		EC-4.1.1.7
BENZOYLFORMATE-DECARBOXYLASE-RXN_c_ST		PHENYLGLYOXYLATE_c_ST + PROTON_c_ST --> BENZALDEHYDE_c_ST + CARBON-DIOXIDE_c_ST					0	0	1000	0		EC-4.1.1.7
BETA-D-FRUCTOSE_biomass_BS		<=> BETA-D-FRUCTOSE_c_BS					1	-1000	1000	0
BETA-D-FRUCTOSE_biomass_MP		<=> BETA-D-FRUCTOSE_c_MP					1	-1000	1000	0
BETA-D-FRUCTOSE_biomass_ST		<=> BETA-D-FRUCTOSE_c_ST					1	-1000	1000	0
BETA-PHOSPHOGLUCOMUTASE-RXN_c_BS		CPD-448_c_BS <=> GLC-6-P_c_BS	G5W-12330	G5W-12330	G5W-12330-MONOMER		1	-1000	1000	0		EC-5.4.2.6
BETA-PHOSPHOGLUCOMUTASE-RXN_c_MP		CPD-448_c_MP <=> GLC-6-P_c_MP	G5W-12330	G5W-12330	G5W-12330-MONOMER		1	-1000	1000	0		EC-5.4.2.6
BETA-PHOSPHOGLUCOMUTASE-RXN_c_ST		CPD-448_c_ST <=> GLC-6-P_c_ST	G5W-12330	G5W-12330	G5W-12330-MONOMER		1	-1000	1000	0		EC-5.4.2.6
BETA-UREIDOPROPIONASE-RXN_c_BS		3-UREIDO-PROPIONATE_c_BS + 2.0 PROTON_c_BS + WATER_c_BS --> AMMONIUM_c_BS + B-ALANINE_c_BS + CARBON-DIOXIDE_c_BS	G5W-10563	G5W-10563	G5W-10563-MONOMER	PWY-3982	0	0	1000	0		EC-3.5.1.6
BETA-UREIDOPROPIONASE-RXN_c_MP		3-UREIDO-PROPIONATE_c_MP + 2.0 PROTON_c_MP + WATER_c_MP --> AMMONIUM_c_MP + B-ALANINE_c_MP + CARBON-DIOXIDE_c_MP	G5W-10563	G5W-10563	G5W-10563-MONOMER	PWY-3982	0	0	1000	0		EC-3.5.1.6
BETA-UREIDOPROPIONASE-RXN_c_ST		3-UREIDO-PROPIONATE_c_ST + 2.0 PROTON_c_ST + WATER_c_ST --> AMMONIUM_c_ST + B-ALANINE_c_ST + CARBON-DIOXIDE_c_ST	G5W-10563	G5W-10563	G5W-10563-MONOMER	PWY-3982	0	0	1000	0		EC-3.5.1.6
BHBDCLOS-RXN_x_BS		CPD-650_x_BS + NAD_x_BS --> ACETOACETYL-COA_x_BS + NADH_x_BS + PROTON_x_BS	G5W-10203	G5W-10203	G5W-10203-MONOMER	LYSINE-DEG2-PWY	0	0	1000	0		EC-1.1.1.36
BHBDCLOS-RXN_x_MP		CPD-650_x_MP + NAD_x_MP --> ACETOACETYL-COA_x_MP + NADH_x_MP + PROTON_x_MP	G5W-10203	G5W-10203	G5W-10203-MONOMER	LYSINE-DEG2-PWY	0	0	1000	0		EC-1.1.1.36
BHBDCLOS-RXN_x_ST		CPD-650_x_ST + NAD_x_ST --> ACETOACETYL-COA_x_ST + NADH_x_ST + PROTON_x_ST	G5W-10203	G5W-10203	G5W-10203-MONOMER	LYSINE-DEG2-PWY	0	0	1000	0		EC-1.1.1.36
BILIRUBIN-OXIDASE-RXN_c_BS		2.0 BILIRUBIN_c_BS + OXYGEN-MOLECULE_c_BS --> 2.0 BILIVERDINE_c_BS + 2.0 WATER_c_BS	G5W-6371 or G5W-10059 or G5W-12078	G5W-12078 G5W-10059 G5W-6371	G5W-6371-MONOMER or G5W-10059-MONOMER or G5W-12078-MONOMER		0	0	1000	0		EC-1.3.3.5
BILIRUBIN-OXIDASE-RXN_c_MP		2.0 BILIRUBIN_c_MP + OXYGEN-MOLECULE_c_MP --> 2.0 BILIVERDINE_c_MP + 2.0 WATER_c_MP	G5W-6371 or G5W-10059 or G5W-12078	G5W-12078 G5W-6371 G5W-10059	G5W-6371-MONOMER or G5W-10059-MONOMER or G5W-12078-MONOMER		0	0	1000	0		EC-1.3.3.5
BILIRUBIN-OXIDASE-RXN_c_ST		2.0 BILIRUBIN_c_ST + OXYGEN-MOLECULE_c_ST --> 2.0 BILIVERDINE_c_ST + 2.0 WATER_c_ST	G5W-6371 or G5W-10059 or G5W-12078	G5W-12078 G5W-6371 G5W-10059	G5W-6371-MONOMER or G5W-10059-MONOMER or G5W-12078-MONOMER		0	0	1000	0		EC-1.3.3.5
BRANCHED-CHAINAMINOTRANSFERILEU-RXN_c_BS		2-KETOGLUTARATE_c_BS + ILE_c_BS <=> 2-KETO-3-METHYL-VALERATE_c_BS + GLT_c_BS	G5W-6403	G5W-6403	G5W-6403-MONOMER	ILEUDEG-PWY|ILEUSYN-PWY	1	-1000	1000	0		EC-2.6.1.42
BRANCHED-CHAINAMINOTRANSFERILEU-RXN_c_MP		2-KETOGLUTARATE_c_MP + ILE_c_MP <=> 2-KETO-3-METHYL-VALERATE_c_MP + GLT_c_MP	G5W-6403	G5W-6403	G5W-6403-MONOMER	ILEUDEG-PWY|ILEUSYN-PWY	1	-1000	1000	0		EC-2.6.1.42
BRANCHED-CHAINAMINOTRANSFERILEU-RXN_c_ST		2-KETOGLUTARATE_c_ST + ILE_c_ST <=> 2-KETO-3-METHYL-VALERATE_c_ST + GLT_c_ST	G5W-6403	G5W-6403	G5W-6403-MONOMER	ILEUDEG-PWY|ILEUSYN-PWY	1	-1000	1000	0		EC-2.6.1.42
BRANCHED-CHAINAMINOTRANSFERILEU-RXN_m_BS		2-KETOGLUTARATE_m_BS + ILE_m_BS <=> 2-KETO-3-METHYL-VALERATE_m_BS + GLT_m_BS	G5W-6403	G5W-6403	G5W-6403-MONOMER	ILEUDEG-PWY|ILEUSYN-PWY	1	-1000	1000	0		EC-2.6.1.42
BRANCHED-CHAINAMINOTRANSFERILEU-RXN_m_MP		2-KETOGLUTARATE_m_MP + ILE_m_MP <=> 2-KETO-3-METHYL-VALERATE_m_MP + GLT_m_MP	G5W-6403	G5W-6403	G5W-6403-MONOMER	ILEUDEG-PWY|ILEUSYN-PWY	1	-1000	1000	0		EC-2.6.1.42
BRANCHED-CHAINAMINOTRANSFERILEU-RXN_m_ST		2-KETOGLUTARATE_m_ST + ILE_m_ST <=> 2-KETO-3-METHYL-VALERATE_m_ST + GLT_m_ST	G5W-6403	G5W-6403	G5W-6403-MONOMER	ILEUDEG-PWY|ILEUSYN-PWY	1	-1000	1000	0		EC-2.6.1.42
BRANCHED-CHAINAMINOTRANSFERILEU-RXN_p_BS		2-KETOGLUTARATE_p_BS + ILE_p_BS <=> 2-KETO-3-METHYL-VALERATE_p_BS + GLT_p_BS	G5W-6403	G5W-6403	G5W-6403-MONOMER	ILEUDEG-PWY|ILEUSYN-PWY	1	-1000	1000	0		EC-2.6.1.42
BRANCHED-CHAINAMINOTRANSFERILEU-RXN_p_MP		2-KETOGLUTARATE_p_MP + ILE_p_MP <=> 2-KETO-3-METHYL-VALERATE_p_MP + GLT_p_MP	G5W-6403	G5W-6403	G5W-6403-MONOMER	ILEUDEG-PWY|ILEUSYN-PWY	1	-1000	1000	0		EC-2.6.1.42
BRANCHED-CHAINAMINOTRANSFERILEU-RXN_p_ST		2-KETOGLUTARATE_p_ST + ILE_p_ST <=> 2-KETO-3-METHYL-VALERATE_p_ST + GLT_p_ST	G5W-6403	G5W-6403	G5W-6403-MONOMER	ILEUDEG-PWY|ILEUSYN-PWY	1	-1000	1000	0		EC-2.6.1.42
BRANCHED-CHAINAMINOTRANSFERLEU-RXN_c_BS		2-KETOGLUTARATE_c_BS + LEU_c_BS <=> 2K-4CH3-PENTANOATE_c_BS + GLT_c_BS	G5W-6403 or G5W-7446 or G5W-9508 or G5W-9769 or G5W-10420 or G5W-10669	G5W-10669 G5W-6403 G5W-9508 G5W-10420 G5W-9769 G5W-7446	G5W-6403-MONOMER or G5W-7446-MONOMER or G5W-9508-MONOMER or G5W-9769-MONOMER or G5W-10420-MONOMER or G5W-10669-MONOMER	LEU-DEG2-PWY|LEUSYN-PWY	1	-1000	1000	0		EC-2.6.1.6|EC-2.6.1.42
BRANCHED-CHAINAMINOTRANSFERLEU-RXN_c_MP		2-KETOGLUTARATE_c_MP + LEU_c_MP <=> 2K-4CH3-PENTANOATE_c_MP + GLT_c_MP	G5W-6403 or G5W-7446 or G5W-9508 or G5W-9769 or G5W-10420 or G5W-10669	G5W-10669 G5W-6403 G5W-9508 G5W-10420 G5W-9769 G5W-7446	G5W-6403-MONOMER or G5W-7446-MONOMER or G5W-9508-MONOMER or G5W-9769-MONOMER or G5W-10420-MONOMER or G5W-10669-MONOMER	LEU-DEG2-PWY|LEUSYN-PWY	1	-1000	1000	0		EC-2.6.1.6|EC-2.6.1.42
BRANCHED-CHAINAMINOTRANSFERLEU-RXN_c_ST		2-KETOGLUTARATE_c_ST + LEU_c_ST <=> 2K-4CH3-PENTANOATE_c_ST + GLT_c_ST	G5W-6403 or G5W-7446 or G5W-9508 or G5W-9769 or G5W-10420 or G5W-10669	G5W-10669 G5W-6403 G5W-9508 G5W-10420 G5W-9769 G5W-7446	G5W-6403-MONOMER or G5W-7446-MONOMER or G5W-9508-MONOMER or G5W-9769-MONOMER or G5W-10420-MONOMER or G5W-10669-MONOMER	LEU-DEG2-PWY|LEUSYN-PWY	1	-1000	1000	0		EC-2.6.1.6|EC-2.6.1.42
BRANCHED-CHAINAMINOTRANSFERLEU-RXN_m_BS		2-KETOGLUTARATE_m_BS + LEU_m_BS <=> 2K-4CH3-PENTANOATE_m_BS + GLT_m_BS	G5W-6403 or G5W-7446 or G5W-9508 or G5W-9769 or G5W-10420 or G5W-10669	G5W-10669 G5W-6403 G5W-9508 G5W-10420 G5W-9769 G5W-7446	G5W-6403-MONOMER or G5W-7446-MONOMER or G5W-9508-MONOMER or G5W-9769-MONOMER or G5W-10420-MONOMER or G5W-10669-MONOMER	LEU-DEG2-PWY|LEUSYN-PWY	1	-1000	1000	0		EC-2.6.1.6|EC-2.6.1.42
BRANCHED-CHAINAMINOTRANSFERLEU-RXN_m_MP		2-KETOGLUTARATE_m_MP + LEU_m_MP <=> 2K-4CH3-PENTANOATE_m_MP + GLT_m_MP	G5W-6403 or G5W-7446 or G5W-9508 or G5W-9769 or G5W-10420 or G5W-10669	G5W-10669 G5W-6403 G5W-9508 G5W-10420 G5W-9769 G5W-7446	G5W-6403-MONOMER or G5W-7446-MONOMER or G5W-9508-MONOMER or G5W-9769-MONOMER or G5W-10420-MONOMER or G5W-10669-MONOMER	LEU-DEG2-PWY|LEUSYN-PWY	1	-1000	1000	0		EC-2.6.1.6|EC-2.6.1.42
BRANCHED-CHAINAMINOTRANSFERLEU-RXN_m_ST		2-KETOGLUTARATE_m_ST + LEU_m_ST <=> 2K-4CH3-PENTANOATE_m_ST + GLT_m_ST	G5W-6403 or G5W-7446 or G5W-9508 or G5W-9769 or G5W-10420 or G5W-10669	G5W-10669 G5W-6403 G5W-9508 G5W-10420 G5W-9769 G5W-7446	G5W-6403-MONOMER or G5W-7446-MONOMER or G5W-9508-MONOMER or G5W-9769-MONOMER or G5W-10420-MONOMER or G5W-10669-MONOMER	LEU-DEG2-PWY|LEUSYN-PWY	1	-1000	1000	0		EC-2.6.1.6|EC-2.6.1.42
BRANCHED-CHAINAMINOTRANSFERLEU-RXN_p_BS		2-KETOGLUTARATE_p_BS + LEU_p_BS <=> 2K-4CH3-PENTANOATE_p_BS + GLT_p_BS	G5W-6403 or G5W-7446 or G5W-9508 or G5W-9769 or G5W-10420 or G5W-10669	G5W-10669 G5W-6403 G5W-9508 G5W-10420 G5W-9769 G5W-7446	G5W-6403-MONOMER or G5W-7446-MONOMER or G5W-9508-MONOMER or G5W-9769-MONOMER or G5W-10420-MONOMER or G5W-10669-MONOMER	LEU-DEG2-PWY|LEUSYN-PWY	1	-1000	1000	0		EC-2.6.1.6|EC-2.6.1.42
BRANCHED-CHAINAMINOTRANSFERLEU-RXN_p_MP		2-KETOGLUTARATE_p_MP + LEU_p_MP <=> 2K-4CH3-PENTANOATE_p_MP + GLT_p_MP	G5W-6403 or G5W-7446 or G5W-9508 or G5W-9769 or G5W-10420 or G5W-10669	G5W-10669 G5W-6403 G5W-9508 G5W-10420 G5W-9769 G5W-7446	G5W-6403-MONOMER or G5W-7446-MONOMER or G5W-9508-MONOMER or G5W-9769-MONOMER or G5W-10420-MONOMER or G5W-10669-MONOMER	LEU-DEG2-PWY|LEUSYN-PWY	1	-1000	1000	0		EC-2.6.1.6|EC-2.6.1.42
BRANCHED-CHAINAMINOTRANSFERLEU-RXN_p_ST		2-KETOGLUTARATE_p_ST + LEU_p_ST <=> 2K-4CH3-PENTANOATE_p_ST + GLT_p_ST	G5W-6403 or G5W-7446 or G5W-9508 or G5W-9769 or G5W-10420 or G5W-10669	G5W-10669 G5W-6403 G5W-9508 G5W-10420 G5W-9769 G5W-7446	G5W-6403-MONOMER or G5W-7446-MONOMER or G5W-9508-MONOMER or G5W-9769-MONOMER or G5W-10420-MONOMER or G5W-10669-MONOMER	LEU-DEG2-PWY|LEUSYN-PWY	1	-1000	1000	0		EC-2.6.1.6|EC-2.6.1.42
BRANCHED-CHAINAMINOTRANSFERVAL-RXN_c_BS		2-KETOGLUTARATE_c_BS + VAL_c_BS <=> 2-KETO-ISOVALERATE_c_BS + GLT_c_BS	G5W-6403	G5W-6403	G5W-6403-MONOMER	VALDEG-PWY|VALSYN-PWY	1	-1000	1000	0		EC-2.6.1.42
BRANCHED-CHAINAMINOTRANSFERVAL-RXN_c_MP		2-KETOGLUTARATE_c_MP + VAL_c_MP <=> 2-KETO-ISOVALERATE_c_MP + GLT_c_MP	G5W-6403	G5W-6403	G5W-6403-MONOMER	VALDEG-PWY|VALSYN-PWY	1	-1000	1000	0		EC-2.6.1.42
BRANCHED-CHAINAMINOTRANSFERVAL-RXN_c_ST		2-KETOGLUTARATE_c_ST + VAL_c_ST <=> 2-KETO-ISOVALERATE_c_ST + GLT_c_ST	G5W-6403	G5W-6403	G5W-6403-MONOMER	VALDEG-PWY|VALSYN-PWY	1	-1000	1000	0		EC-2.6.1.42
BRANCHED-CHAINAMINOTRANSFERVAL-RXN_m_BS		2-KETOGLUTARATE_m_BS + VAL_m_BS <=> 2-KETO-ISOVALERATE_m_BS + GLT_m_BS	G5W-6403	G5W-6403	G5W-6403-MONOMER	VALDEG-PWY|VALSYN-PWY	1	-1000	1000	0		EC-2.6.1.42
BRANCHED-CHAINAMINOTRANSFERVAL-RXN_m_MP		2-KETOGLUTARATE_m_MP + VAL_m_MP <=> 2-KETO-ISOVALERATE_m_MP + GLT_m_MP	G5W-6403	G5W-6403	G5W-6403-MONOMER	VALDEG-PWY|VALSYN-PWY	1	-1000	1000	0		EC-2.6.1.42
BRANCHED-CHAINAMINOTRANSFERVAL-RXN_m_ST		2-KETOGLUTARATE_m_ST + VAL_m_ST <=> 2-KETO-ISOVALERATE_m_ST + GLT_m_ST	G5W-6403	G5W-6403	G5W-6403-MONOMER	VALDEG-PWY|VALSYN-PWY	1	-1000	1000	0		EC-2.6.1.42
BRANCHED-CHAINAMINOTRANSFERVAL-RXN_p_BS		2-KETOGLUTARATE_p_BS + VAL_p_BS <=> 2-KETO-ISOVALERATE_p_BS + GLT_p_BS	G5W-6403	G5W-6403	G5W-6403-MONOMER	VALDEG-PWY|VALSYN-PWY	1	-1000	1000	0		EC-2.6.1.42
BRANCHED-CHAINAMINOTRANSFERVAL-RXN_p_MP		2-KETOGLUTARATE_p_MP + VAL_p_MP <=> 2-KETO-ISOVALERATE_p_MP + GLT_p_MP	G5W-6403	G5W-6403	G5W-6403-MONOMER	VALDEG-PWY|VALSYN-PWY	1	-1000	1000	0		EC-2.6.1.42
BRANCHED-CHAINAMINOTRANSFERVAL-RXN_p_ST		2-KETOGLUTARATE_p_ST + VAL_p_ST <=> 2-KETO-ISOVALERATE_p_ST + GLT_p_ST	G5W-6403	G5W-6403	G5W-6403-MONOMER	VALDEG-PWY|VALSYN-PWY	1	-1000	1000	0		EC-2.6.1.42
CA+2_rev_vc_BS		CA+2_c_BS + 3.0 Pumped-PROTON_v_BS --> CA+2_v_BS + 3.0 PROTON_c_BS					0	0	1000	0
CA+2_rev_vc_MP		CA+2_c_MP + 3.0 Pumped-PROTON_v_MP --> CA+2_v_MP + 3.0 PROTON_c_MP					0	0	1000	0
CA+2_rev_vc_ST		CA+2_c_ST + 3.0 Pumped-PROTON_v_ST --> CA+2_v_ST + 3.0 PROTON_c_ST					0	0	1000	0
CAFFEOYL-COA-O-METHYLTRANSFERASE-RXN_c_BS		CAFFEOYL-COA_c_BS + S-ADENOSYLMETHIONINE_c_BS --> ADENOSYL-HOMO-CYS_c_BS + FERULOYL-COA_c_BS + PROTON_c_BS	G5W-7366 or G5W-8597 or G5W-8861 or G5W-10795 or G5W-10842 or G5W-11288	G5W-7366 G5W-10795 G5W-8861 G5W-8597 G5W-11288 G5W-10842	G5W-7366-MONOMER or G5W-8597-MONOMER or G5W-8861-MONOMER or G5W-10795-MONOMER or G5W-10842-MONOMER or G5W-11288-MONOMER	PWY-6792|PWY-6039|PWY-361|PWY-1121	0	0	1000	0		EC-2.1.1.104
CAFFEOYL-COA-O-METHYLTRANSFERASE-RXN_c_MP		CAFFEOYL-COA_c_MP + S-ADENOSYLMETHIONINE_c_MP --> ADENOSYL-HOMO-CYS_c_MP + FERULOYL-COA_c_MP + PROTON_c_MP	G5W-7366 or G5W-8597 or G5W-8861 or G5W-10795 or G5W-10842 or G5W-11288	G5W-7366 G5W-10795 G5W-8861 G5W-8597 G5W-11288 G5W-10842	G5W-7366-MONOMER or G5W-8597-MONOMER or G5W-8861-MONOMER or G5W-10795-MONOMER or G5W-10842-MONOMER or G5W-11288-MONOMER	PWY-6792|PWY-6039|PWY-361|PWY-1121	0	0	1000	0		EC-2.1.1.104
CAFFEOYL-COA-O-METHYLTRANSFERASE-RXN_c_ST		CAFFEOYL-COA_c_ST + S-ADENOSYLMETHIONINE_c_ST --> ADENOSYL-HOMO-CYS_c_ST + FERULOYL-COA_c_ST + PROTON_c_ST	G5W-7366 or G5W-8597 or G5W-8861 or G5W-10795 or G5W-10842 or G5W-11288	G5W-7366 G5W-10795 G5W-8861 G5W-8597 G5W-11288 G5W-10842	G5W-7366-MONOMER or G5W-8597-MONOMER or G5W-8861-MONOMER or G5W-10795-MONOMER or G5W-10842-MONOMER or G5W-11288-MONOMER	PWY-6792|PWY-6039|PWY-361|PWY-1121	0	0	1000	0		EC-2.1.1.104
CARBAMATE-KINASE-RXN_m_BS		AMMONIUM_m_BS + ATP_m_BS + CARBON-DIOXIDE_m_BS <=> ADP_m_BS + CARBAMOYL-P_m_BS + 2.0 PROTON_m_BS				CITRULLINE-DEG-PWY|PWY-7060	0	-1000	0	0		EC-2.7.2.2
CARBAMATE-KINASE-RXN_m_MP		AMMONIUM_m_MP + ATP_m_MP + CARBON-DIOXIDE_m_MP <=> ADP_m_MP + CARBAMOYL-P_m_MP + 2.0 PROTON_m_MP				CITRULLINE-DEG-PWY|PWY-7060	0	-1000	0	0		EC-2.7.2.2
CARBAMATE-KINASE-RXN_m_ST		AMMONIUM_m_ST + ATP_m_ST + CARBON-DIOXIDE_m_ST <=> ADP_m_ST + CARBAMOYL-P_m_ST + 2.0 PROTON_m_ST				CITRULLINE-DEG-PWY|PWY-7060	0	-1000	0	0		EC-2.7.2.2
CARBAMATE-KINASE-RXN_p_BS		AMMONIUM_p_BS + ATP_p_BS + CARBON-DIOXIDE_p_BS <=> ADP_p_BS + CARBAMOYL-P_p_BS + 2.0 PROTON_p_BS				CITRULLINE-DEG-PWY|PWY-7060	0	-1000	0	0		EC-2.7.2.2
CARBAMATE-KINASE-RXN_p_MP		AMMONIUM_p_MP + ATP_p_MP + CARBON-DIOXIDE_p_MP <=> ADP_p_MP + CARBAMOYL-P_p_MP + 2.0 PROTON_p_MP				CITRULLINE-DEG-PWY|PWY-7060	0	-1000	0	0		EC-2.7.2.2
CARBAMATE-KINASE-RXN_p_ST		AMMONIUM_p_ST + ATP_p_ST + CARBON-DIOXIDE_p_ST <=> ADP_p_ST + CARBAMOYL-P_p_ST + 2.0 PROTON_p_ST				CITRULLINE-DEG-PWY|PWY-7060	0	-1000	0	0		EC-2.7.2.2
CARBODEHYDRAT-RXN_c_BS		H2CO3_c_BS --> CARBON-DIOXIDE_c_BS + WATER_c_BS	G5W-6401 or G5W-6485 or G5W-7080 or G5W-7563 or G5W-7883 or G5W-8582 or G5W-9494 or G5W-9984 or G5W-10546 or G5W-10814 or G5W-11479 or G5W-11577 or G5W-11675 or G5W-11790 or G5W-12075	G5W-6401 G5W-11790 G5W-11675 G5W-8582 G5W-12075 G5W-9494 G5W-11577 G5W-7080 G5W-11479 G5W-9984 G5W-6485 G5W-10814 G5W-7883 G5W-7563 G5W-10546	G5W-6401-MONOMER or G5W-6485-MONOMER or G5W-7080-MONOMER or G5W-7563-MONOMER or G5W-7883-MONOMER or G5W-8582-MONOMER or G5W-9494-MONOMER or G5W-9984-MONOMER or G5W-10546-MONOMER or G5W-10814-MONOMER or G5W-11479-MONOMER or G5W-11577-MONOMER or G5W-11675-MONOMER or G5W-11790-MONOMER or G5W-12075-MONOMER		0	0	1000	0		EC-4.2.1.1
CARBODEHYDRAT-RXN_c_MP		H2CO3_c_MP --> CARBON-DIOXIDE_c_MP + WATER_c_MP	G5W-6401 or G5W-6485 or G5W-7080 or G5W-7563 or G5W-7883 or G5W-8582 or G5W-9494 or G5W-9984 or G5W-10546 or G5W-10814 or G5W-11479 or G5W-11577 or G5W-11675 or G5W-11790 or G5W-12075	G5W-6401 G5W-11675 G5W-12075 G5W-6485 G5W-7563 G5W-11577 G5W-11790 G5W-11479 G5W-9984 G5W-9494 G5W-7080 G5W-10814 G5W-7883 G5W-8582 G5W-10546	G5W-6401-MONOMER or G5W-6485-MONOMER or G5W-7080-MONOMER or G5W-7563-MONOMER or G5W-7883-MONOMER or G5W-8582-MONOMER or G5W-9494-MONOMER or G5W-9984-MONOMER or G5W-10546-MONOMER or G5W-10814-MONOMER or G5W-11479-MONOMER or G5W-11577-MONOMER or G5W-11675-MONOMER or G5W-11790-MONOMER or G5W-12075-MONOMER		0	0	1000	0		EC-4.2.1.1
CARBODEHYDRAT-RXN_c_ST		H2CO3_c_ST --> CARBON-DIOXIDE_c_ST + WATER_c_ST	G5W-6401 or G5W-6485 or G5W-7080 or G5W-7563 or G5W-7883 or G5W-8582 or G5W-9494 or G5W-9984 or G5W-10546 or G5W-10814 or G5W-11479 or G5W-11577 or G5W-11675 or G5W-11790 or G5W-12075	G5W-11479 G5W-11790 G5W-11675 G5W-6485 G5W-7563 G5W-11577 G5W-10546 G5W-7080 G5W-6401 G5W-9984 G5W-9494 G5W-10814 G5W-7883 G5W-8582 G5W-12075	G5W-6401-MONOMER or G5W-6485-MONOMER or G5W-7080-MONOMER or G5W-7563-MONOMER or G5W-7883-MONOMER or G5W-8582-MONOMER or G5W-9494-MONOMER or G5W-9984-MONOMER or G5W-10546-MONOMER or G5W-10814-MONOMER or G5W-11479-MONOMER or G5W-11577-MONOMER or G5W-11675-MONOMER or G5W-11790-MONOMER or G5W-12075-MONOMER		0	0	1000	0		EC-4.2.1.1
CARBOXYCYCLOHEXADIENYL-DEHYDRATASE-RXN_p_BS		CPD-659_p_BS + PROTON_p_BS --> CARBON-DIOXIDE_p_BS + PHE_p_BS + WATER_p_BS	G5W-6578 or G5W-10729 or G5W-11970	G5W-11970 G5W-6578 G5W-10729	G5W-6578-MONOMER or G5W-10729-MONOMER or G5W-11970-MONOMER	PWY-3462	0	0	1000	0		EC-4.2.1.91
CARBOXYCYCLOHEXADIENYL-DEHYDRATASE-RXN_p_MP		CPD-659_p_MP + PROTON_p_MP --> CARBON-DIOXIDE_p_MP + PHE_p_MP + WATER_p_MP	G5W-6578 or G5W-10729 or G5W-11970	G5W-10729 G5W-6578 G5W-11970	G5W-6578-MONOMER or G5W-10729-MONOMER or G5W-11970-MONOMER	PWY-3462	0	0	1000	0		EC-4.2.1.91
CARBOXYCYCLOHEXADIENYL-DEHYDRATASE-RXN_p_ST		CPD-659_p_ST + PROTON_p_ST --> CARBON-DIOXIDE_p_ST + PHE_p_ST + WATER_p_ST	G5W-6578 or G5W-10729 or G5W-11970	G5W-10729 G5W-6578 G5W-11970	G5W-6578-MONOMER or G5W-10729-MONOMER or G5W-11970-MONOMER	PWY-3462	0	0	1000	0		EC-4.2.1.91
CARBOXYMETHYLENEBUTENOLIDASE-RXN_c_BS		4-CARBOXYMETHYLENEBUT-2-EN-4-OLIDE_c_BS + WATER_c_BS --> CPD-294_c_BS + PROTON_c_BS	G5W-6987 or G5W-10915 or G5W-12434	G5W-6987 G5W-10915 G5W-12434	G5W-6987-MONOMER or G5W-10915-MONOMER or G5W-12434-MONOMER		0	0	1000	0		EC-3.1.1.45
CARBOXYMETHYLENEBUTENOLIDASE-RXN_c_MP		4-CARBOXYMETHYLENEBUT-2-EN-4-OLIDE_c_MP + WATER_c_MP --> CPD-294_c_MP + PROTON_c_MP	G5W-6987 or G5W-10915 or G5W-12434	G5W-6987 G5W-10915 G5W-12434	G5W-6987-MONOMER or G5W-10915-MONOMER or G5W-12434-MONOMER		0	0	1000	0		EC-3.1.1.45
CARBOXYMETHYLENEBUTENOLIDASE-RXN_c_ST		4-CARBOXYMETHYLENEBUT-2-EN-4-OLIDE_c_ST + WATER_c_ST --> CPD-294_c_ST + PROTON_c_ST	G5W-6987 or G5W-10915 or G5W-12434	G5W-6987 G5W-10915 G5W-12434	G5W-6987-MONOMER or G5W-10915-MONOMER or G5W-12434-MONOMER		0	0	1000	0		EC-3.1.1.45
CARBPSYN-RXN_p_BS		2.0 ATP_p_BS + GLN_p_BS + HCO3_p_BS + WATER_p_BS --> 2.0 ADP_p_BS + CARBAMOYL-P_p_BS + GLT_p_BS + 2.0 PROTON_p_BS + Pi_p_BS	G5W-9617 or G5W-11455	G5W-9617 G5W-11455	G5W-9617-MONOMER or G5W-11455-MONOMER	ARGSYN-PWY|PWY-5686|PWY-7060|ARGSYNBSUB-PWY	0	0	1000	0		EC-6.3.5.5
CARBPSYN-RXN_p_MP		2.0 ATP_p_MP + GLN_p_MP + HCO3_p_MP + WATER_p_MP --> 2.0 ADP_p_MP + CARBAMOYL-P_p_MP + GLT_p_MP + 2.0 PROTON_p_MP + Pi_p_MP	G5W-9617 or G5W-11455	G5W-9617 G5W-11455	G5W-9617-MONOMER or G5W-11455-MONOMER	ARGSYN-PWY|PWY-5686|PWY-7060|ARGSYNBSUB-PWY	0	0	1000	0		EC-6.3.5.5
CARBPSYN-RXN_p_ST		2.0 ATP_p_ST + GLN_p_ST + HCO3_p_ST + WATER_p_ST --> 2.0 ADP_p_ST + CARBAMOYL-P_p_ST + GLT_p_ST + 2.0 PROTON_p_ST + Pi_p_ST	G5W-9617 or G5W-11455	G5W-9617 G5W-11455	G5W-9617-MONOMER or G5W-11455-MONOMER	ARGSYN-PWY|PWY-5686|PWY-7060|ARGSYNBSUB-PWY	0	0	1000	0		EC-6.3.5.5
CATAL-RXN_x_BS		2.0 HYDROGEN-PEROXIDE_x_BS --> OXYGEN-MOLECULE_x_BS + 2.0 WATER_x_BS	G5W-8050 or G5W-9654 or G5W-11946	G5W-9654 G5W-8050 G5W-11946	G5W-8050-MONOMER or G5W-9654-MONOMER or G5W-11946-MONOMER	DETOX1-PWY	0	0	1000	0		EC-1.11.1.6|EC-1.11.1.21
CATAL-RXN_x_MP		2.0 HYDROGEN-PEROXIDE_x_MP --> OXYGEN-MOLECULE_x_MP + 2.0 WATER_x_MP	G5W-8050 or G5W-9654 or G5W-11946	G5W-9654 G5W-8050 G5W-11946	G5W-8050-MONOMER or G5W-9654-MONOMER or G5W-11946-MONOMER	DETOX1-PWY	0	0	1000	0		EC-1.11.1.6|EC-1.11.1.21
CATAL-RXN_x_ST		2.0 HYDROGEN-PEROXIDE_x_ST --> OXYGEN-MOLECULE_x_ST + 2.0 WATER_x_ST	G5W-8050 or G5W-9654 or G5W-11946	G5W-9654 G5W-11946 G5W-8050	G5W-8050-MONOMER or G5W-9654-MONOMER or G5W-11946-MONOMER	DETOX1-PWY	0	0	1000	0		EC-1.11.1.6|EC-1.11.1.21
CATECHOL-OXIDASE-RXN_c_BS		2.0 CATECHOL_c_BS + OXYGEN-MOLECULE_c_BS --> 2.0 CPD-385_c_BS + 2.0 WATER_c_BS	G5W-7696 or G5W-7885 or G5W-11669	G5W-11669 G5W-7696 G5W-7885	G5W-7696-MONOMER or G5W-7885-MONOMER or G5W-11669-MONOMER	PWY-6752	0	0	1000	0		EC-1.10.3.1
CATECHOL-OXIDASE-RXN_c_MP		2.0 CATECHOL_c_MP + OXYGEN-MOLECULE_c_MP --> 2.0 CPD-385_c_MP + 2.0 WATER_c_MP	G5W-7696 or G5W-7885 or G5W-11669	G5W-11669 G5W-7696 G5W-7885	G5W-7696-MONOMER or G5W-7885-MONOMER or G5W-11669-MONOMER	PWY-6752	0	0	1000	0		EC-1.10.3.1
CATECHOL-OXIDASE-RXN_c_ST		2.0 CATECHOL_c_ST + OXYGEN-MOLECULE_c_ST --> 2.0 CPD-385_c_ST + 2.0 WATER_c_ST	G5W-7696 or G5W-7885 or G5W-11669	G5W-7885 G5W-7696 G5W-11669	G5W-7696-MONOMER or G5W-7885-MONOMER or G5W-11669-MONOMER	PWY-6752	0	0	1000	0		EC-1.10.3.1
CDP-GLYCEROL-PYROPHOSPHATASE-RXN_c_BS		CPD-606_c_BS + WATER_c_BS --> CMP_c_BS + GLYCEROL-3P_c_BS + 2.0 PROTON_c_BS	G5W-8774 or G5W-9036 or G5W-9301	G5W-9301 G5W-9036 G5W-8774	G5W-8774-MONOMER or G5W-9036-MONOMER or G5W-9301-MONOMER		0	0	1000	0		EC-3.6.1.16
CDP-GLYCEROL-PYROPHOSPHATASE-RXN_c_MP		CPD-606_c_MP + WATER_c_MP --> CMP_c_MP + GLYCEROL-3P_c_MP + 2.0 PROTON_c_MP	G5W-8774 or G5W-9036 or G5W-9301	G5W-8774 G5W-9036 G5W-9301	G5W-8774-MONOMER or G5W-9036-MONOMER or G5W-9301-MONOMER		0	0	1000	0		EC-3.6.1.16
CDP-GLYCEROL-PYROPHOSPHATASE-RXN_c_ST		CPD-606_c_ST + WATER_c_ST --> CMP_c_ST + GLYCEROL-3P_c_ST + 2.0 PROTON_c_ST	G5W-8774 or G5W-9036 or G5W-9301	G5W-8774 G5W-9036 G5W-9301	G5W-8774-MONOMER or G5W-9036-MONOMER or G5W-9301-MONOMER		0	0	1000	0		EC-3.6.1.16
CDPKIN-RXN_c_BS		ATP_c_BS + CDP_c_BS <=> ADP_c_BS + CTP_c_BS	G5W-8804 or G5W-11759 or G5W-11834 or G5W-12024	G5W-12024 G5W-11834 G5W-8804 G5W-11759	G5W-8804-MONOMER or G5W-11759-MONOMER or G5W-11834-MONOMER or G5W-12024-MONOMER	PWY-7205|PWY-5687	1	-1000	1000	0		EC-2.7.4.6
CDPKIN-RXN_c_MP		ATP_c_MP + CDP_c_MP <=> ADP_c_MP + CTP_c_MP	G5W-8804 or G5W-11759 or G5W-11834 or G5W-12024	G5W-12024 G5W-11759 G5W-11834 G5W-8804	G5W-8804-MONOMER or G5W-11759-MONOMER or G5W-11834-MONOMER or G5W-12024-MONOMER	PWY-7205|PWY-5687	1	-1000	1000	0		EC-2.7.4.6
CDPKIN-RXN_c_ST		ATP_c_ST + CDP_c_ST <=> ADP_c_ST + CTP_c_ST	G5W-8804 or G5W-11759 or G5W-11834 or G5W-12024	G5W-12024 G5W-11834 G5W-8804 G5W-11759	G5W-8804-MONOMER or G5W-11759-MONOMER or G5W-11834-MONOMER or G5W-12024-MONOMER	PWY-7205|PWY-5687	1	-1000	1000	0		EC-2.7.4.6
CDPKIN-RXN_m_BS		ATP_m_BS + CDP_m_BS <=> ADP_m_BS + CTP_m_BS	G5W-8804 or G5W-11759 or G5W-11834 or G5W-12024	G5W-12024 G5W-11834 G5W-8804 G5W-11759	G5W-8804-MONOMER or G5W-11759-MONOMER or G5W-11834-MONOMER or G5W-12024-MONOMER	PWY-7205|PWY-5687	1	-1000	1000	0		EC-2.7.4.6
CDPKIN-RXN_m_MP		ATP_m_MP + CDP_m_MP <=> ADP_m_MP + CTP_m_MP	G5W-8804 or G5W-11759 or G5W-11834 or G5W-12024	G5W-12024 G5W-11834 G5W-8804 G5W-11759	G5W-8804-MONOMER or G5W-11759-MONOMER or G5W-11834-MONOMER or G5W-12024-MONOMER	PWY-7205|PWY-5687	1	-1000	1000	0		EC-2.7.4.6
CDPKIN-RXN_m_ST		ATP_m_ST + CDP_m_ST <=> ADP_m_ST + CTP_m_ST	G5W-8804 or G5W-11759 or G5W-11834 or G5W-12024	G5W-12024 G5W-11834 G5W-8804 G5W-11759	G5W-8804-MONOMER or G5W-11759-MONOMER or G5W-11834-MONOMER or G5W-12024-MONOMER	PWY-7205|PWY-5687	1	-1000	1000	0		EC-2.7.4.6
CDPKIN-RXN_p_BS		ATP_p_BS + CDP_p_BS <=> ADP_p_BS + CTP_p_BS	G5W-8804 or G5W-11759 or G5W-11834 or G5W-12024	G5W-12024 G5W-11834 G5W-8804 G5W-11759	G5W-8804-MONOMER or G5W-11759-MONOMER or G5W-11834-MONOMER or G5W-12024-MONOMER	PWY-7205|PWY-5687	1	-1000	1000	0		EC-2.7.4.6
CDPKIN-RXN_p_MP		ATP_p_MP + CDP_p_MP <=> ADP_p_MP + CTP_p_MP	G5W-8804 or G5W-11759 or G5W-11834 or G5W-12024	G5W-12024 G5W-11834 G5W-8804 G5W-11759	G5W-8804-MONOMER or G5W-11759-MONOMER or G5W-11834-MONOMER or G5W-12024-MONOMER	PWY-7205|PWY-5687	1	-1000	1000	0		EC-2.7.4.6
CDPKIN-RXN_p_ST		ATP_p_ST + CDP_p_ST <=> ADP_p_ST + CTP_p_ST	G5W-8804 or G5W-11759 or G5W-11834 or G5W-12024	G5W-12024 G5W-11834 G5W-8804 G5W-11759	G5W-8804-MONOMER or G5W-11759-MONOMER or G5W-11834-MONOMER or G5W-12024-MONOMER	PWY-7205|PWY-5687	1	-1000	1000	0		EC-2.7.4.6
CDPREDUCT-RXN_c_BS		DCDP_c_BS + Ox-Thioredoxin_c_BS + WATER_c_BS <=> CDP_c_BS + Red-Thioredoxin_c_BS				PWY0-166|PWY-7184	0	-1000	0	0		EC-1.17.4.1
CDPREDUCT-RXN_c_MP		DCDP_c_MP + Ox-Thioredoxin_c_MP + WATER_c_MP <=> CDP_c_MP + Red-Thioredoxin_c_MP				PWY0-166|PWY-7184	0	-1000	0	0		EC-1.17.4.1
CDPREDUCT-RXN_c_ST		DCDP_c_ST + Ox-Thioredoxin_c_ST + WATER_c_ST <=> CDP_c_ST + Red-Thioredoxin_c_ST				PWY0-166|PWY-7184	0	-1000	0	0		EC-1.17.4.1
CELLULOSE-SYNTHASE-UDP-FORMING-RXN_c_BS		CPD-12575_c_BS --> CELLULOSE_c_BS + PROTON_c_BS + UDP_c_BS	G5W-6891 or G5W-7036 or G5W-7875 or G5W-8223 or G5W-8269 or G5W-8508 or G5W-8610 or G5W-8711 or G5W-8808 or G5W-8850 or G5W-9066 or G5W-10702 or G5W-10936 or G5W-10989 or G5W-11105 or G5W-11283 or G5W-11365 or G5W-11439 or G5W-11567 or G5W-12362	G5W-12362 G5W-8850 G5W-10936 G5W-7875 G5W-8711 G5W-11105 G5W-11567 G5W-8223 G5W-10989 G5W-10702 G5W-11283 G5W-11365 G5W-8508 G5W-8610 G5W-6891 G5W-8808 G5W-8269 G5W-9066 G5W-11439 G5W-7036	G5W-6891-MONOMER or G5W-7036-MONOMER or G5W-7875-MONOMER or G5W-8223-MONOMER or G5W-8269-MONOMER or G5W-8508-MONOMER or G5W-8610-MONOMER or G5W-8711-MONOMER or G5W-8808-MONOMER or G5W-8850-MONOMER or G5W-9066-MONOMER or G5W-10702-MONOMER or G5W-10936-MONOMER or G5W-10989-MONOMER or G5W-11105-MONOMER or G5W-11283-MONOMER or G5W-11365-MONOMER or G5W-11439-MONOMER or G5W-11567-MONOMER or G5W-12362-M…	PWY-1001	0	0	1000	0		EC-2.4.1.12
CELLULOSE-SYNTHASE-UDP-FORMING-RXN_c_MP		CPD-12575_c_MP --> CELLULOSE_c_MP + PROTON_c_MP + UDP_c_MP	G5W-6891 or G5W-7036 or G5W-7875 or G5W-8223 or G5W-8269 or G5W-8508 or G5W-8610 or G5W-8711 or G5W-8808 or G5W-8850 or G5W-9066 or G5W-10702 or G5W-10936 or G5W-10989 or G5W-11105 or G5W-11283 or G5W-11365 or G5W-11439 or G5W-11567 or G5W-12362	G5W-12362 G5W-8850 G5W-10936 G5W-7875 G5W-8711 G5W-11105 G5W-11567 G5W-8223 G5W-10989 G5W-10702 G5W-11439 G5W-11365 G5W-8508 G5W-8610 G5W-6891 G5W-8808 G5W-8269 G5W-9066 G5W-11283 G5W-7036	G5W-6891-MONOMER or G5W-7036-MONOMER or G5W-7875-MONOMER or G5W-8223-MONOMER or G5W-8269-MONOMER or G5W-8508-MONOMER or G5W-8610-MONOMER or G5W-8711-MONOMER or G5W-8808-MONOMER or G5W-8850-MONOMER or G5W-9066-MONOMER or G5W-10702-MONOMER or G5W-10936-MONOMER or G5W-10989-MONOMER or G5W-11105-MONOMER or G5W-11283-MONOMER or G5W-11365-MONOMER or G5W-11439-MONOMER or G5W-11567-MONOMER or G5W-12362-M…	PWY-1001	0	0	1000	0		EC-2.4.1.12
CELLULOSE-SYNTHASE-UDP-FORMING-RXN_c_ST		CPD-12575_c_ST --> CELLULOSE_c_ST + PROTON_c_ST + UDP_c_ST	G5W-6891 or G5W-7036 or G5W-7875 or G5W-8223 or G5W-8269 or G5W-8508 or G5W-8610 or G5W-8711 or G5W-8808 or G5W-8850 or G5W-9066 or G5W-10702 or G5W-10936 or G5W-10989 or G5W-11105 or G5W-11283 or G5W-11365 or G5W-11439 or G5W-11567 or G5W-12362	G5W-12362 G5W-8850 G5W-10936 G5W-7875 G5W-8508 G5W-11105 G5W-11567 G5W-8223 G5W-10989 G5W-10702 G5W-11439 G5W-11365 G5W-8711 G5W-8610 G5W-6891 G5W-8808 G5W-8269 G5W-9066 G5W-11283 G5W-7036	G5W-6891-MONOMER or G5W-7036-MONOMER or G5W-7875-MONOMER or G5W-8223-MONOMER or G5W-8269-MONOMER or G5W-8508-MONOMER or G5W-8610-MONOMER or G5W-8711-MONOMER or G5W-8808-MONOMER or G5W-8850-MONOMER or G5W-9066-MONOMER or G5W-10702-MONOMER or G5W-10936-MONOMER or G5W-10989-MONOMER or G5W-11105-MONOMER or G5W-11283-MONOMER or G5W-11365-MONOMER or G5W-11439-MONOMER or G5W-11567-MONOMER or G5W-12362-M…	PWY-1001	0	0	1000	0		EC-2.4.1.12
CEL_biomass_BS		<=> CELLULOSE_c_BS					1	-1000	1000	0
CEL_biomass_MP		<=> CELLULOSE_c_MP					1	-1000	1000	0
CEL_biomass_ST		<=> CELLULOSE_c_ST					1	-1000	1000	0
CHL_A_biomass_BS		<=> CHLOROPHYLL-A_p_BS					1	-1000	1000	0
CHL_A_biomass_MP		<=> CHLOROPHYLL-A_p_MP					1	-1000	1000	0
CHL_A_biomass_ST		<=> CHLOROPHYLL-A_p_ST					1	-1000	1000	0
CHL_B_biomass_BS		<=> CHLOROPHYLL-B_p_BS					1	-1000	1000	0
CHL_B_biomass_MP		<=> CHLOROPHYLL-B_p_MP					1	-1000	1000	0
CHL_B_biomass_ST		<=> CHLOROPHYLL-B_p_ST					1	-1000	1000	0
CHOLESTENONE-5-BETA-REDUCTASE-RXN_c_BS		CPD-1082_c_BS + NADP_c_BS --> CPD-323_c_BS + NADPH_c_BS + PROTON_c_BS	G5W-7149 or G5W-8341 or G5W-8542	G5W-7149 G5W-8542 G5W-8341	G5W-7149-MONOMER or G5W-8341-MONOMER or G5W-8542-MONOMER		0	0	1000	0		EC-1.3.1.3
CHOLESTENONE-5-BETA-REDUCTASE-RXN_c_MP		CPD-1082_c_MP + NADP_c_MP --> CPD-323_c_MP + NADPH_c_MP + PROTON_c_MP	G5W-7149 or G5W-8341 or G5W-8542	G5W-7149 G5W-8542 G5W-8341	G5W-7149-MONOMER or G5W-8341-MONOMER or G5W-8542-MONOMER		0	0	1000	0		EC-1.3.1.3
CHOLESTENONE-5-BETA-REDUCTASE-RXN_c_ST		CPD-1082_c_ST + NADP_c_ST --> CPD-323_c_ST + NADPH_c_ST + PROTON_c_ST	G5W-7149 or G5W-8341 or G5W-8542	G5W-7149 G5W-8542 G5W-8341	G5W-7149-MONOMER or G5W-8341-MONOMER or G5W-8542-MONOMER		0	0	1000	0		EC-1.3.1.3
CHOLESTEROL_biomass_BS		<=> CHOLESTEROL_c_BS					1	-1000	1000	0
CHOLESTEROL_biomass_MP		<=> CHOLESTEROL_c_MP					1	-1000	1000	0
CHOLESTEROL_biomass_ST		<=> CHOLESTEROL_c_ST					1	-1000	1000	0
CHOLINE-KINASE-RXN_c_BS		ATP_c_BS + CHOLINE_c_BS --> ADP_c_BS + PHOSPHORYL-CHOLINE_c_BS + PROTON_c_BS	G5W-6617 or G5W-7397	G5W-7397 G5W-6617	G5W-6617-MONOMER or G5W-7397-MONOMER	PWY3O-450	0	0	1000	0		EC-2.7.1.32
CHOLINE-KINASE-RXN_c_MP		ATP_c_MP + CHOLINE_c_MP --> ADP_c_MP + PHOSPHORYL-CHOLINE_c_MP + PROTON_c_MP	G5W-6617 or G5W-7397	G5W-7397 G5W-6617	G5W-6617-MONOMER or G5W-7397-MONOMER	PWY3O-450	0	0	1000	0		EC-2.7.1.32
CHOLINE-KINASE-RXN_c_ST		ATP_c_ST + CHOLINE_c_ST --> ADP_c_ST + PHOSPHORYL-CHOLINE_c_ST + PROTON_c_ST	G5W-6617 or G5W-7397	G5W-6617 G5W-7397	G5W-6617-MONOMER or G5W-7397-MONOMER	PWY3O-450	0	0	1000	0		EC-2.7.1.32
CHORISMATE-SYNTHASE-RXN_p_BS		3-ENOLPYRUVYL-SHIKIMATE-5P_p_BS --> CHORISMATE_p_BS + Pi_p_BS	G5W-10447	G5W-10447	G5W-10447-MONOMER	PWY-6163	0	0	1000	0		EC-4.2.3.5
CHORISMATE-SYNTHASE-RXN_p_MP		3-ENOLPYRUVYL-SHIKIMATE-5P_p_MP --> CHORISMATE_p_MP + Pi_p_MP	G5W-10447	G5W-10447	G5W-10447-MONOMER	PWY-6163	0	0	1000	0		EC-4.2.3.5
CHORISMATE-SYNTHASE-RXN_p_ST		3-ENOLPYRUVYL-SHIKIMATE-5P_p_ST --> CHORISMATE_p_ST + Pi_p_ST	G5W-10447	G5W-10447	G5W-10447-MONOMER	PWY-6163	0	0	1000	0		EC-4.2.3.5
CHORISMATEMUT-RXN_c_BS		CHORISMATE_c_BS --> PREPHENATE_c_BS	G5W-6317 or G5W-6486 or G5W-9697	G5W-6486 G5W-9697 G5W-6317	G5W-6317-MONOMER or G5W-6486-MONOMER or G5W-9697-MONOMER	PWY-3462|PWY-6120|PWY-3461	0	0	1000	0		EC-5.4.99.5
CHORISMATEMUT-RXN_c_MP		CHORISMATE_c_MP --> PREPHENATE_c_MP	G5W-6317 or G5W-6486 or G5W-9697	G5W-6486 G5W-9697 G5W-6317	G5W-6317-MONOMER or G5W-6486-MONOMER or G5W-9697-MONOMER	PWY-3462|PWY-6120|PWY-3461	0	0	1000	0		EC-5.4.99.5
CHORISMATEMUT-RXN_c_ST		CHORISMATE_c_ST --> PREPHENATE_c_ST	G5W-6317 or G5W-6486 or G5W-9697	G5W-6486 G5W-9697 G5W-6317	G5W-6317-MONOMER or G5W-6486-MONOMER or G5W-9697-MONOMER	PWY-3462|PWY-6120|PWY-3461	0	0	1000	0		EC-5.4.99.5
CHORISMATEMUT-RXN_p_BS		CHORISMATE_p_BS --> PREPHENATE_p_BS	G5W-6317 or G5W-6486 or G5W-9697	G5W-6486 G5W-9697 G5W-6317	G5W-6317-MONOMER or G5W-6486-MONOMER or G5W-9697-MONOMER	PWY-3462|PWY-6120|PWY-3461	0	0	1000	0		EC-5.4.99.5
CHORISMATEMUT-RXN_p_MP		CHORISMATE_p_MP --> PREPHENATE_p_MP	G5W-6317 or G5W-6486 or G5W-9697	G5W-6486 G5W-9697 G5W-6317	G5W-6317-MONOMER or G5W-6486-MONOMER or G5W-9697-MONOMER	PWY-3462|PWY-6120|PWY-3461	0	0	1000	0		EC-5.4.99.5
CHORISMATEMUT-RXN_p_ST		CHORISMATE_p_ST --> PREPHENATE_p_ST	G5W-6317 or G5W-6486 or G5W-9697	G5W-6486 G5W-9697 G5W-6317	G5W-6317-MONOMER or G5W-6486-MONOMER or G5W-9697-MONOMER	PWY-3462|PWY-6120|PWY-3461	0	0	1000	0		EC-5.4.99.5
CINNAMATE-GLUCOSYLTRANSFERASE-RXN_c_BS		CPD-12575_c_BS + CPD-674_c_BS --> TRANS-CINNAMOYL-BETA-D-GLUCOSE_c_BS + UDP_c_BS	G5W-8965 or G5W-9015	G5W-9015 G5W-8965	G5W-8965-MONOMER or G5W-9015-MONOMER	PWY-5968	0	0	1000	0		EC-2.4.1.177
CINNAMATE-GLUCOSYLTRANSFERASE-RXN_c_MP		CPD-12575_c_MP + CPD-674_c_MP --> TRANS-CINNAMOYL-BETA-D-GLUCOSE_c_MP + UDP_c_MP	G5W-8965 or G5W-9015	G5W-9015 G5W-8965	G5W-8965-MONOMER or G5W-9015-MONOMER	PWY-5968	0	0	1000	0		EC-2.4.1.177
CINNAMATE-GLUCOSYLTRANSFERASE-RXN_c_ST		CPD-12575_c_ST + CPD-674_c_ST --> TRANS-CINNAMOYL-BETA-D-GLUCOSE_c_ST + UDP_c_ST	G5W-8965 or G5W-9015	G5W-9015 G5W-8965	G5W-8965-MONOMER or G5W-9015-MONOMER	PWY-5968	0	0	1000	0		EC-2.4.1.177
CINNAMOYL-COA-REDUCTASE-RXN_c_BS		CINNAMALDEHYDE_c_BS + CO-A_c_BS + NADP_c_BS --> CINNAMOYL-COA_c_BS + NADPH_c_BS + PROTON_c_BS	G5W-6352 or G5W-6354 or G5W-6404 or G5W-6942 or G5W-7006 or G5W-7072 or G5W-7336 or G5W-7406 or G5W-7729 or G5W-7912 or G5W-7941 or G5W-8202 or G5W-8507 or G5W-8875 or G5W-8877 or G5W-9071 or G5W-9111 or G5W-9242 or G5W-10058 or G5W-10194 or G5W-10489 or G5W-10492 or G5W-10557 or G5W-10899 or G5W-10975 or G5W-11250 or G5W-11333 or G5W-11808 or G5W-11917 or G5W-12237 or G5W-12261	G5W-6942 G5W-8202 G5W-7406 G5W-11250 G5W-7072 G5W-7912 G5W-7006 G5W-12237 G5W-11333 G5W-10489 G5W-6404 G5W-10899 G5W-11917 G5W-10492 G5W-9111 G5W-8877 G5W-9242 G5W-7941 G5W-11808 G5W-8507 G5W-10557 G5W-7729 G5W-6352 G5W-9071 G5W-12261 G5W-8875 G5W-10058 G5W-6354 G5W-7336 G5W-10975 G5W-10194	G5W-6352-MONOMER or G5W-6354-MONOMER or G5W-6404-MONOMER or G5W-6942-MONOMER or G5W-7006-MONOMER or G5W-7072-MONOMER or G5W-7336-MONOMER or G5W-7406-MONOMER or G5W-7729-MONOMER or G5W-7912-MONOMER or G5W-7941-MONOMER or G5W-8202-MONOMER or G5W-8507-MONOMER or G5W-8875-MONOMER or G5W-8877-MONOMER or G5W-9071-MONOMER or G5W-9111-MONOMER or G5W-9242-MONOMER or G5W-10058-MONOMER or G5W-10194-MONOMER …		0	0	1000	0		EC-1.2.1.44
CINNAMOYL-COA-REDUCTASE-RXN_c_MP		CINNAMALDEHYDE_c_MP + CO-A_c_MP + NADP_c_MP --> CINNAMOYL-COA_c_MP + NADPH_c_MP + PROTON_c_MP	G5W-6352 or G5W-6354 or G5W-6404 or G5W-6942 or G5W-7006 or G5W-7072 or G5W-7336 or G5W-7406 or G5W-7729 or G5W-7912 or G5W-7941 or G5W-8202 or G5W-8507 or G5W-8875 or G5W-8877 or G5W-9071 or G5W-9111 or G5W-9242 or G5W-10058 or G5W-10194 or G5W-10489 or G5W-10492 or G5W-10557 or G5W-10899 or G5W-10975 or G5W-11250 or G5W-11333 or G5W-11808 or G5W-11917 or G5W-12237 or G5W-12261	G5W-10975 G5W-6942 G5W-8202 G5W-7406 G5W-11250 G5W-7072 G5W-7006 G5W-10194 G5W-7912 G5W-12237 G5W-10489 G5W-6404 G5W-10899 G5W-11917 G5W-10492 G5W-11333 G5W-9111 G5W-8877 G5W-9242 G5W-7941 G5W-9071 G5W-8507 G5W-10557 G5W-10058 G5W-11808 G5W-12261 G5W-8875 G5W-7729 G5W-7336 G5W-6352 G5W-6354	G5W-6352-MONOMER or G5W-6354-MONOMER or G5W-6404-MONOMER or G5W-6942-MONOMER or G5W-7006-MONOMER or G5W-7072-MONOMER or G5W-7336-MONOMER or G5W-7406-MONOMER or G5W-7729-MONOMER or G5W-7912-MONOMER or G5W-7941-MONOMER or G5W-8202-MONOMER or G5W-8507-MONOMER or G5W-8875-MONOMER or G5W-8877-MONOMER or G5W-9071-MONOMER or G5W-9111-MONOMER or G5W-9242-MONOMER or G5W-10058-MONOMER or G5W-10194-MONOMER …		0	0	1000	0		EC-1.2.1.44
CINNAMOYL-COA-REDUCTASE-RXN_c_ST		CINNAMALDEHYDE_c_ST + CO-A_c_ST + NADP_c_ST --> CINNAMOYL-COA_c_ST + NADPH_c_ST + PROTON_c_ST	G5W-6352 or G5W-6354 or G5W-6404 or G5W-6942 or G5W-7006 or G5W-7072 or G5W-7336 or G5W-7406 or G5W-7729 or G5W-7912 or G5W-7941 or G5W-8202 or G5W-8507 or G5W-8875 or G5W-8877 or G5W-9071 or G5W-9111 or G5W-9242 or G5W-10058 or G5W-10194 or G5W-10489 or G5W-10492 or G5W-10557 or G5W-10899 or G5W-10975 or G5W-11250 or G5W-11333 or G5W-11808 or G5W-11917 or G5W-12237 or G5W-12261	G5W-6942 G5W-8202 G5W-7406 G5W-11250 G5W-7072 G5W-7006 G5W-10194 G5W-12237 G5W-7912 G5W-6404 G5W-10899 G5W-11917 G5W-10492 G5W-11333 G5W-9111 G5W-8877 G5W-7336 G5W-10975 G5W-9242 G5W-11808 G5W-8507 G5W-10557 G5W-10058 G5W-9071 G5W-12261 G5W-8875 G5W-7729 G5W-10489 G5W-6352 G5W-7941 G5W-6354	G5W-6352-MONOMER or G5W-6354-MONOMER or G5W-6404-MONOMER or G5W-6942-MONOMER or G5W-7006-MONOMER or G5W-7072-MONOMER or G5W-7336-MONOMER or G5W-7406-MONOMER or G5W-7729-MONOMER or G5W-7912-MONOMER or G5W-7941-MONOMER or G5W-8202-MONOMER or G5W-8507-MONOMER or G5W-8875-MONOMER or G5W-8877-MONOMER or G5W-9071-MONOMER or G5W-9111-MONOMER or G5W-9242-MONOMER or G5W-10058-MONOMER or G5W-10194-MONOMER …		0	0	1000	0		EC-1.2.1.44
CINNAMYL-ALCOHOL-DEHYDROGENASE-RXN_c_BS		CINNAMYL-ALC_c_BS + NADP_c_BS --> CINNAMALDEHYDE_c_BS + NADPH_c_BS + PROTON_c_BS	G5W-6972 or G5W-7523 or G5W-7772 or G5W-8117 or G5W-8175 or G5W-8819 or G5W-9594 or G5W-9667 or G5W-10106 or G5W-10438 or G5W-10648 or G5W-12401	G5W-7772 G5W-10648 G5W-12401 G5W-10438 G5W-10106 G5W-6972 G5W-8175 G5W-7523 G5W-9667 G5W-8117 G5W-8819 G5W-9594	G5W-6972-MONOMER or G5W-7523-MONOMER or G5W-7772-MONOMER or G5W-8117-MONOMER or G5W-8175-MONOMER or G5W-8819-MONOMER or G5W-9594-MONOMER or G5W-9667-MONOMER or G5W-10106-MONOMER or G5W-10438-MONOMER or G5W-10648-MONOMER or G5W-12401-MONOMER		0	0	1000	0		EC-1.1.1.195
CINNAMYL-ALCOHOL-DEHYDROGENASE-RXN_c_MP		CINNAMYL-ALC_c_MP + NADP_c_MP --> CINNAMALDEHYDE_c_MP + NADPH_c_MP + PROTON_c_MP	G5W-6972 or G5W-7523 or G5W-7772 or G5W-8117 or G5W-8175 or G5W-8819 or G5W-9594 or G5W-9667 or G5W-10106 or G5W-10438 or G5W-10648 or G5W-12401	G5W-7772 G5W-10648 G5W-12401 G5W-10438 G5W-10106 G5W-6972 G5W-8175 G5W-7523 G5W-9667 G5W-8117 G5W-8819 G5W-9594	G5W-6972-MONOMER or G5W-7523-MONOMER or G5W-7772-MONOMER or G5W-8117-MONOMER or G5W-8175-MONOMER or G5W-8819-MONOMER or G5W-9594-MONOMER or G5W-9667-MONOMER or G5W-10106-MONOMER or G5W-10438-MONOMER or G5W-10648-MONOMER or G5W-12401-MONOMER		0	0	1000	0		EC-1.1.1.195
CINNAMYL-ALCOHOL-DEHYDROGENASE-RXN_c_ST		CINNAMYL-ALC_c_ST + NADP_c_ST --> CINNAMALDEHYDE_c_ST + NADPH_c_ST + PROTON_c_ST	G5W-6972 or G5W-7523 or G5W-7772 or G5W-8117 or G5W-8175 or G5W-8819 or G5W-9594 or G5W-9667 or G5W-10106 or G5W-10438 or G5W-10648 or G5W-12401	G5W-7772 G5W-10648 G5W-12401 G5W-10438 G5W-10106 G5W-6972 G5W-8175 G5W-7523 G5W-9667 G5W-8117 G5W-8819 G5W-9594	G5W-6972-MONOMER or G5W-7523-MONOMER or G5W-7772-MONOMER or G5W-8117-MONOMER or G5W-8175-MONOMER or G5W-8819-MONOMER or G5W-9594-MONOMER or G5W-9667-MONOMER or G5W-10106-MONOMER or G5W-10438-MONOMER or G5W-10648-MONOMER or G5W-12401-MONOMER		0	0	1000	0		EC-1.1.1.195
CITSYN-RXN_m_BS	Condensing enzyme	ACETYL-COA_m_BS + OXALACETIC_ACID_m_BS + WATER_m_BS --> CIT_m_BS + CO-A_m_BS + PROTON_m_BS	G5W-7004 or G5W-8744 or G5W-10419 or G5W-11983	G5W-7004 G5W-10419 G5W-11983 G5W-8744	G5W-7004-MONOMER or G5W-8744-MONOMER or G5W-10419-MONOMER or G5W-11983-MONOMER	PWY-5690|GLYOXYLATE-BYPASS|PWY-6549	0	0	1000	0		EC-2.3.3.16|EC-2.3.3.1
CITSYN-RXN_m_MP	Condensing enzyme	ACETYL-COA_m_MP + OXALACETIC_ACID_m_MP + WATER_m_MP --> CIT_m_MP + CO-A_m_MP + PROTON_m_MP	G5W-7004 or G5W-8744 or G5W-10419 or G5W-11983	G5W-7004 G5W-11983 G5W-10419 G5W-8744	G5W-7004-MONOMER or G5W-8744-MONOMER or G5W-10419-MONOMER or G5W-11983-MONOMER	PWY-5690|GLYOXYLATE-BYPASS|PWY-6549	0	0	1000	0		EC-2.3.3.16|EC-2.3.3.1
CITSYN-RXN_m_ST	Condensing enzyme	ACETYL-COA_m_ST + OXALACETIC_ACID_m_ST + WATER_m_ST --> CIT_m_ST + CO-A_m_ST + PROTON_m_ST	G5W-7004 or G5W-8744 or G5W-10419 or G5W-11983	G5W-7004 G5W-8744 G5W-10419 G5W-11983	G5W-7004-MONOMER or G5W-8744-MONOMER or G5W-10419-MONOMER or G5W-11983-MONOMER	PWY-5690|GLYOXYLATE-BYPASS|PWY-6549	0	0	1000	0		EC-2.3.3.16|EC-2.3.3.1
CITSYN-RXN_x_BS	Condensing enzyme	ACETYL-COA_x_BS + OXALACETIC_ACID_x_BS + WATER_x_BS --> CIT_x_BS + CO-A_x_BS + PROTON_x_BS	G5W-7004 or G5W-8744 or G5W-10419 or G5W-11983	G5W-7004 G5W-10419 G5W-11983 G5W-8744	G5W-7004-MONOMER or G5W-8744-MONOMER or G5W-10419-MONOMER or G5W-11983-MONOMER	PWY-5690|GLYOXYLATE-BYPASS|PWY-6549	0	0	1000	0		EC-2.3.3.16|EC-2.3.3.1
CITSYN-RXN_x_MP	Condensing enzyme	ACETYL-COA_x_MP + OXALACETIC_ACID_x_MP + WATER_x_MP --> CIT_x_MP + CO-A_x_MP + PROTON_x_MP	G5W-7004 or G5W-8744 or G5W-10419 or G5W-11983	G5W-7004 G5W-10419 G5W-11983 G5W-8744	G5W-7004-MONOMER or G5W-8744-MONOMER or G5W-10419-MONOMER or G5W-11983-MONOMER	PWY-5690|GLYOXYLATE-BYPASS|PWY-6549	0	0	1000	0		EC-2.3.3.16|EC-2.3.3.1
CITSYN-RXN_x_ST	Condensing enzyme	ACETYL-COA_x_ST + OXALACETIC_ACID_x_ST + WATER_x_ST --> CIT_x_ST + CO-A_x_ST + PROTON_x_ST	G5W-7004 or G5W-8744 or G5W-10419 or G5W-11983	G5W-7004 G5W-8744 G5W-10419 G5W-11983	G5W-7004-MONOMER or G5W-8744-MONOMER or G5W-10419-MONOMER or G5W-11983-MONOMER	PWY-5690|GLYOXYLATE-BYPASS|PWY-6549	0	0	1000	0		EC-2.3.3.16|EC-2.3.3.1
CIT_ACONITATE_mc_BS		CIS-ACONITATE_c_BS + CIT_m_BS <=> CIS-ACONITATE_m_BS + CIT_c_BS					1	-1000	1000	0
CIT_ACONITATE_mc_MP		CIS-ACONITATE_c_MP + CIT_m_MP <=> CIS-ACONITATE_m_MP + CIT_c_MP					1	-1000	1000	0
CIT_ACONITATE_mc_ST		CIS-ACONITATE_c_ST + CIT_m_ST <=> CIS-ACONITATE_m_ST + CIT_c_ST					1	-1000	1000	0
CIT_H+_rev_vc_BS		CIT_c_BS + 3.0 Pumped-PROTON_v_BS --> CIT_v_BS + 3.0 PROTON_c_BS					0	0	1000	0
CIT_H+_rev_vc_MP		CIT_c_MP + 3.0 Pumped-PROTON_v_MP --> CIT_v_MP + 3.0 PROTON_c_MP					0	0	1000	0
CIT_H+_rev_vc_ST		CIT_c_ST + 3.0 Pumped-PROTON_v_ST --> CIT_v_ST + 3.0 PROTON_c_ST					0	0	1000	0
CIT_H+_vc_BS		CIT_v_BS --> CIT_c_BS					0	0	1000	0
CIT_H+_vc_MP		CIT_v_MP --> CIT_c_MP					0	0	1000	0
CIT_H+_vc_ST		CIT_v_ST --> CIT_c_ST					0	0	1000	0
CIT_ISOCITRATE_mc_BS		CIT_m_BS + THREO-DS-ISO-CITRATE_c_BS <=> CIT_c_BS + THREO-DS-ISO-CITRATE_m_BS					1	-1000	1000	0
CIT_ISOCITRATE_mc_MP		CIT_m_MP + THREO-DS-ISO-CITRATE_c_MP <=> CIT_c_MP + THREO-DS-ISO-CITRATE_m_MP					1	-1000	1000	0
CIT_ISOCITRATE_mc_ST		CIT_m_ST + THREO-DS-ISO-CITRATE_c_ST <=> CIT_c_ST + THREO-DS-ISO-CITRATE_m_ST					1	-1000	1000	0
CIT_xc_BS		CIT_x_BS <=> CIT_c_BS					1	-1000	1000	0
CIT_xc_MP		CIT_x_MP <=> CIT_c_MP					1	-1000	1000	0
CIT_xc_ST		CIT_x_ST <=> CIT_c_ST					1	-1000	1000	0
CMP_biomass_BS		<=> CMP_c_BS					1	-1000	1000	0
CMP_biomass_MP		<=> CMP_c_MP					1	-1000	1000	0
CMP_biomass_ST		<=> CMP_c_ST					1	-1000	1000	0
CO2_mc_BS		CARBON-DIOXIDE_m_BS <=> CARBON-DIOXIDE_c_BS					1	-1000	1000	0
CO2_mc_MP		CARBON-DIOXIDE_m_MP <=> CARBON-DIOXIDE_c_MP					1	-1000	1000	0
CO2_mc_ST		CARBON-DIOXIDE_m_ST <=> CARBON-DIOXIDE_c_ST					1	-1000	1000	0
CO2_pc_BS		CARBON-DIOXIDE_p_BS <=> CARBON-DIOXIDE_c_BS					1	-1000	1000	0
CO2_pc_MP		CARBON-DIOXIDE_p_MP <=> CARBON-DIOXIDE_c_MP					1	-1000	1000	0
CO2_pc_ST		CARBON-DIOXIDE_p_ST <=> CARBON-DIOXIDE_c_ST					1	-1000	1000	0
CO2_tx_BS		<=> CARBON-DIOXIDE_c_BS					1	-1000	1000	0
CO2_tx_MP		<=> CARBON-DIOXIDE_c_MP					1	-1000	1000	0
CO2_tx_ST		<=> CARBON-DIOXIDE_c_ST					1	-1000	1000	0
CO2_xc_BS		CARBON-DIOXIDE_x_BS <=> CARBON-DIOXIDE_c_BS					1	-1000	1000	0
CO2_xc_MP		CARBON-DIOXIDE_x_MP <=> CARBON-DIOXIDE_c_MP					1	-1000	1000	0
CO2_xc_ST		CARBON-DIOXIDE_x_ST <=> CARBON-DIOXIDE_c_ST					1	-1000	1000	0
CONIFERIN-BETA-GLUCOSIDASE-RXN_c_BS		CPD-1777_c_BS + WATER_c_BS --> CONIFERYL-ALCOHOL_c_BS + GLC_c_BS	G5W-8464 or G5W-8471 or G5W-12072	G5W-8464 G5W-8471 G5W-12072	G5W-8464-MONOMER or G5W-8471-MONOMER or G5W-12072-MONOMER	PWY-116	0	0	1000	0		EC-3.2.1.126
CONIFERIN-BETA-GLUCOSIDASE-RXN_c_MP		CPD-1777_c_MP + WATER_c_MP --> CONIFERYL-ALCOHOL_c_MP + GLC_c_MP	G5W-8464 or G5W-8471 or G5W-12072	G5W-12072 G5W-8471 G5W-8464	G5W-8464-MONOMER or G5W-8471-MONOMER or G5W-12072-MONOMER	PWY-116	0	0	1000	0		EC-3.2.1.126
CONIFERIN-BETA-GLUCOSIDASE-RXN_c_ST		CPD-1777_c_ST + WATER_c_ST --> CONIFERYL-ALCOHOL_c_ST + GLC_c_ST	G5W-8464 or G5W-8471 or G5W-12072	G5W-8464 G5W-8471 G5W-12072	G5W-8464-MONOMER or G5W-8471-MONOMER or G5W-12072-MONOMER	PWY-116	0	0	1000	0		EC-3.2.1.126
CORTISONE-BETA-REDUCTASE-RXN_c_BS		CPD-287_c_BS + NADP_c_BS --> CORTISONE_c_BS + NADPH_c_BS + PROTON_c_BS	G5W-7149 or G5W-8341 or G5W-8542	G5W-7149 G5W-8542 G5W-8341	G5W-7149-MONOMER or G5W-8341-MONOMER or G5W-8542-MONOMER		0	0	1000	0		EC-1.3.1.3
CORTISONE-BETA-REDUCTASE-RXN_c_MP		CPD-287_c_MP + NADP_c_MP --> CORTISONE_c_MP + NADPH_c_MP + PROTON_c_MP	G5W-7149 or G5W-8341 or G5W-8542	G5W-7149 G5W-8542 G5W-8341	G5W-7149-MONOMER or G5W-8341-MONOMER or G5W-8542-MONOMER		0	0	1000	0		EC-1.3.1.3
CORTISONE-BETA-REDUCTASE-RXN_c_ST		CPD-287_c_ST + NADP_c_ST --> CORTISONE_c_ST + NADPH_c_ST + PROTON_c_ST	G5W-7149 or G5W-8341 or G5W-8542	G5W-7149 G5W-8542 G5W-8341	G5W-7149-MONOMER or G5W-8341-MONOMER or G5W-8542-MONOMER		0	0	1000	0		EC-1.3.1.3
CPD-4211_xc_BS		CPD-4211_x_BS <=> CPD-4211_c_BS					1	-1000	1000	0
CPD-4211_xc_MP		CPD-4211_x_MP <=> CPD-4211_c_MP					1	-1000	1000	0
CPD-4211_xc_ST		CPD-4211_x_ST <=> CPD-4211_c_ST					1	-1000	1000	0
CPD-499_xc_BS		CPD-499_x_BS <=> CPD-499_c_BS					1	-1000	1000	0
CPD-499_xc_MP		CPD-499_x_MP <=> CPD-499_c_MP					1	-1000	1000	0
CPD-499_xc_ST		CPD-499_x_ST <=> CPD-499_c_ST					1	-1000	1000	0
CPM-KDOSYNTH-RXN_c_BS		CTP_c_BS + KDO_c_BS --> CMP-KDO_c_BS + PPI_c_BS	G5W-9215	G5W-9215	G5W-9215-MONOMER	PWY-1269	0	0	1000	0		EC-2.7.7.38
CPM-KDOSYNTH-RXN_c_MP		CTP_c_MP + KDO_c_MP --> CMP-KDO_c_MP + PPI_c_MP	G5W-9215	G5W-9215	G5W-9215-MONOMER	PWY-1269	0	0	1000	0		EC-2.7.7.38
CPM-KDOSYNTH-RXN_c_ST		CTP_c_ST + KDO_c_ST --> CMP-KDO_c_ST + PPI_c_ST	G5W-9215	G5W-9215	G5W-9215-MONOMER	PWY-1269	0	0	1000	0		EC-2.7.7.38
CTPSYN-RXN_c_BS		ATP_c_BS + GLN_c_BS + UTP_c_BS + WATER_c_BS --> ADP_c_BS + CTP_c_BS + GLT_c_BS + 2.0 PROTON_c_BS + Pi_c_BS	G5W-6442 or G5W-6846 or G5W-7035 or G5W-7911 or G5W-11582 or G5W-12007 or G5W-12144	G5W-6846 G5W-7035 G5W-12144 G5W-7911 G5W-12007 G5W-11582 G5W-6442	G5W-6442-MONOMER or G5W-6846-MONOMER or G5W-7035-MONOMER or G5W-7911-MONOMER or G5W-11582-MONOMER or G5W-12007-MONOMER or G5W-12144-MONOMER	PWY-7176|PWY-7185|PWY-5687	0	0	1000	0		EC-6.3.4.2
CTPSYN-RXN_c_MP		ATP_c_MP + GLN_c_MP + UTP_c_MP + WATER_c_MP --> ADP_c_MP + CTP_c_MP + GLT_c_MP + 2.0 PROTON_c_MP + Pi_c_MP	G5W-6442 or G5W-6846 or G5W-7035 or G5W-7911 or G5W-11582 or G5W-12007 or G5W-12144	G5W-6442 G5W-6846 G5W-12144 G5W-7911 G5W-7035 G5W-11582 G5W-12007	G5W-6442-MONOMER or G5W-6846-MONOMER or G5W-7035-MONOMER or G5W-7911-MONOMER or G5W-11582-MONOMER or G5W-12007-MONOMER or G5W-12144-MONOMER	PWY-7176|PWY-7185|PWY-5687	0	0	1000	0		EC-6.3.4.2
CTPSYN-RXN_c_ST		ATP_c_ST + GLN_c_ST + UTP_c_ST + WATER_c_ST --> ADP_c_ST + CTP_c_ST + GLT_c_ST + 2.0 PROTON_c_ST + Pi_c_ST	G5W-6442 or G5W-6846 or G5W-7035 or G5W-7911 or G5W-11582 or G5W-12007 or G5W-12144	G5W-6846 G5W-7035 G5W-12144 G5W-7911 G5W-6442 G5W-11582 G5W-12007	G5W-6442-MONOMER or G5W-6846-MONOMER or G5W-7035-MONOMER or G5W-7911-MONOMER or G5W-11582-MONOMER or G5W-12007-MONOMER or G5W-12144-MONOMER	PWY-7176|PWY-7185|PWY-5687	0	0	1000	0		EC-6.3.4.2
CYCLOARTENOL-SYNTHASE-RXN_c_BS		EPOXYSQUALENE_c_BS --> CYCLOARTENOL_c_BS	G5W-7466 or G5W-7864 or G5W-8901 or G5W-9456 or G5W-10891 or G5W-12103	G5W-10891 G5W-9456 G5W-7864 G5W-7466 G5W-12103 G5W-8901	G5W-7466-MONOMER or G5W-7864-MONOMER or G5W-8901-MONOMER or G5W-9456-MONOMER or G5W-10891-MONOMER or G5W-12103-MONOMER	PWY-6663|PWY-2541	0	0	1000	0		EC-5.4.99.8
CYCLOARTENOL-SYNTHASE-RXN_c_MP		EPOXYSQUALENE_c_MP --> CYCLOARTENOL_c_MP	G5W-7466 or G5W-7864 or G5W-8901 or G5W-9456 or G5W-10891 or G5W-12103	G5W-10891 G5W-9456 G5W-7864 G5W-7466 G5W-12103 G5W-8901	G5W-7466-MONOMER or G5W-7864-MONOMER or G5W-8901-MONOMER or G5W-9456-MONOMER or G5W-10891-MONOMER or G5W-12103-MONOMER	PWY-6663|PWY-2541	0	0	1000	0		EC-5.4.99.8
CYCLOARTENOL-SYNTHASE-RXN_c_ST		EPOXYSQUALENE_c_ST --> CYCLOARTENOL_c_ST	G5W-7466 or G5W-7864 or G5W-8901 or G5W-9456 or G5W-10891 or G5W-12103	G5W-10891 G5W-9456 G5W-7466 G5W-7864 G5W-8901 G5W-12103	G5W-7466-MONOMER or G5W-7864-MONOMER or G5W-8901-MONOMER or G5W-9456-MONOMER or G5W-10891-MONOMER or G5W-12103-MONOMER	PWY-6663|PWY-2541	0	0	1000	0		EC-5.4.99.8
CYCLOEUCALENOL-CYCLOISOMERASE-RXN_c_BS		CYCLOEUCALENOL_c_BS --> OBTUSIFOLIOL_c_BS	G5W-8254	G5W-8254	G5W-8254-MONOMER	PWY-2541	0	0	1000	0		EC-5.5.1.9
CYCLOEUCALENOL-CYCLOISOMERASE-RXN_c_MP		CYCLOEUCALENOL_c_MP --> OBTUSIFOLIOL_c_MP	G5W-8254	G5W-8254	G5W-8254-MONOMER	PWY-2541	0	0	1000	0		EC-5.5.1.9
CYCLOEUCALENOL-CYCLOISOMERASE-RXN_c_ST		CYCLOEUCALENOL_c_ST --> OBTUSIFOLIOL_c_ST	G5W-8254	G5W-8254	G5W-8254-MONOMER	PWY-2541	0	0	1000	0		EC-5.5.1.9
CYCLOHEXADIENYL-DEHYDROGENASE-RXN_c_BS		CPD-659_c_BS + NAD_c_BS --> CARBON-DIOXIDE_c_BS + NADH_c_BS + TYR_c_BS	G5W-8616 or G5W-9785	G5W-9785 G5W-8616	G5W-8616-MONOMER or G5W-9785-MONOMER	PWY-6120	0	0	1000	0		EC-1.3.1.43
CYCLOHEXADIENYL-DEHYDROGENASE-RXN_c_MP		CPD-659_c_MP + NAD_c_MP --> CARBON-DIOXIDE_c_MP + NADH_c_MP + TYR_c_MP	G5W-8616 or G5W-9785	G5W-9785 G5W-8616	G5W-8616-MONOMER or G5W-9785-MONOMER	PWY-6120	0	0	1000	0		EC-1.3.1.43
CYCLOHEXADIENYL-DEHYDROGENASE-RXN_c_ST		CPD-659_c_ST + NAD_c_ST --> CARBON-DIOXIDE_c_ST + NADH_c_ST + TYR_c_ST	G5W-8616 or G5W-9785	G5W-9785 G5W-8616	G5W-8616-MONOMER or G5W-9785-MONOMER	PWY-6120	0	0	1000	0		EC-1.3.1.43
CYSPH-RXN_p_BS		CYS_p_BS + O-PHOSPHO-L-HOMOSERINE_p_BS --> L-CYSTATHIONINE_p_BS + Pi_p_BS	G5W-11427	G5W-11427	G5W-11427-MONOMER	PWY-702	0	0	1000	0		EC-2.5.1
CYSPH-RXN_p_MP		CYS_p_MP + O-PHOSPHO-L-HOMOSERINE_p_MP --> L-CYSTATHIONINE_p_MP + Pi_p_MP	G5W-11427	G5W-11427	G5W-11427-MONOMER	PWY-702	0	0	1000	0		EC-2.5.1
CYSPH-RXN_p_ST		CYS_p_ST + O-PHOSPHO-L-HOMOSERINE_p_ST --> L-CYSTATHIONINE_p_ST + Pi_p_ST	G5W-11427	G5W-11427	G5W-11427-MONOMER	PWY-702	0	0	1000	0		EC-2.5.1
CYSTATHIONINE-BETA-SYNTHASE-RXN_p_BS		HOMO-CYS_p_BS + SER_p_BS --> L-CYSTATHIONINE_p_BS + WATER_p_BS	G5W-10122	G5W-10122	G5W-10122-MONOMER		0	0	1000	0		EC-4.2.1.22
CYSTATHIONINE-BETA-SYNTHASE-RXN_p_MP		HOMO-CYS_p_MP + SER_p_MP --> L-CYSTATHIONINE_p_MP + WATER_p_MP	G5W-10122	G5W-10122	G5W-10122-MONOMER		0	0	1000	0		EC-4.2.1.22
CYSTATHIONINE-BETA-SYNTHASE-RXN_p_ST		HOMO-CYS_p_ST + SER_p_ST --> L-CYSTATHIONINE_p_ST + WATER_p_ST	G5W-10122	G5W-10122	G5W-10122-MONOMER		0	0	1000	0		EC-4.2.1.22
CYSTEAMINE-DIOXYGENASE-RXN_c_BS		CPD-239_c_BS + OXYGEN-MOLECULE_c_BS --> HYPOTAURINE_c_BS + PROTON_c_BS	G5W-6602 or G5W-6659 or G5W-6784 or G5W-6859 or G5W-7907 or G5W-7958 or G5W-8165 or G5W-8209 or G5W-9762 or G5W-10023 or G5W-10593 or G5W-12172 or G5W-12427	G5W-7907 G5W-10023 G5W-12427 G5W-6659 G5W-6602 G5W-8165 G5W-10593 G5W-6784 G5W-7958 G5W-8209 G5W-12172 G5W-6859 G5W-9762	G5W-6602-MONOMER or G5W-6659-MONOMER or G5W-6784-MONOMER or G5W-6859-MONOMER or G5W-7907-MONOMER or G5W-7958-MONOMER or G5W-8165-MONOMER or G5W-8209-MONOMER or G5W-9762-MONOMER or G5W-10023-MONOMER or G5W-10593-MONOMER or G5W-12172-MONOMER or G5W-12427-MONOMER		0	0	1000	0		EC-1.13.11.19
CYSTEAMINE-DIOXYGENASE-RXN_c_MP		CPD-239_c_MP + OXYGEN-MOLECULE_c_MP --> HYPOTAURINE_c_MP + PROTON_c_MP	G5W-6602 or G5W-6659 or G5W-6784 or G5W-6859 or G5W-7907 or G5W-7958 or G5W-8165 or G5W-8209 or G5W-9762 or G5W-10023 or G5W-10593 or G5W-12172 or G5W-12427	G5W-7907 G5W-10023 G5W-12427 G5W-6659 G5W-6602 G5W-8165 G5W-10593 G5W-6784 G5W-7958 G5W-8209 G5W-12172 G5W-6859 G5W-9762	G5W-6602-MONOMER or G5W-6659-MONOMER or G5W-6784-MONOMER or G5W-6859-MONOMER or G5W-7907-MONOMER or G5W-7958-MONOMER or G5W-8165-MONOMER or G5W-8209-MONOMER or G5W-9762-MONOMER or G5W-10023-MONOMER or G5W-10593-MONOMER or G5W-12172-MONOMER or G5W-12427-MONOMER		0	0	1000	0		EC-1.13.11.19
CYSTEAMINE-DIOXYGENASE-RXN_c_ST		CPD-239_c_ST + OXYGEN-MOLECULE_c_ST --> HYPOTAURINE_c_ST + PROTON_c_ST	G5W-6602 or G5W-6659 or G5W-6784 or G5W-6859 or G5W-7907 or G5W-7958 or G5W-8165 or G5W-8209 or G5W-9762 or G5W-10023 or G5W-10593 or G5W-12172 or G5W-12427	G5W-7907 G5W-10023 G5W-12427 G5W-6659 G5W-6602 G5W-8165 G5W-10593 G5W-6784 G5W-7958 G5W-8209 G5W-12172 G5W-6859 G5W-9762	G5W-6602-MONOMER or G5W-6659-MONOMER or G5W-6784-MONOMER or G5W-6859-MONOMER or G5W-7907-MONOMER or G5W-7958-MONOMER or G5W-8165-MONOMER or G5W-8209-MONOMER or G5W-9762-MONOMER or G5W-10023-MONOMER or G5W-10593-MONOMER or G5W-12172-MONOMER or G5W-12427-MONOMER		0	0	1000	0		EC-1.13.11.19
CYS_biomass_BS		<=> CYS_c_BS					1	-1000	1000	0
CYS_biomass_MP		<=> CYS_c_MP					1	-1000	1000	0
CYS_biomass_ST		<=> CYS_c_ST					1	-1000	1000	0
CYS_mc_BS		CYS_m_BS <=> CYS_c_BS					1	-1000	1000	0
CYS_mc_MP		CYS_m_MP <=> CYS_c_MP					1	-1000	1000	0
CYS_mc_ST		CYS_m_ST <=> CYS_c_ST					1	-1000	1000	0
CYS_pc_BS		CYS_p_BS <=> CYS_c_BS					1	-1000	1000	0
CYS_pc_MP		CYS_p_MP <=> CYS_c_MP					1	-1000	1000	0
CYS_pc_ST		CYS_p_ST <=> CYS_c_ST					1	-1000	1000	0
CYTIDEAM-RXN_c_BS		DEOXYCYTIDINE_c_BS + PROTON_c_BS + WATER_c_BS --> AMMONIUM_c_BS + DEOXYURIDINE_c_BS	G5W-11206	G5W-11206	G5W-11206-MONOMER	PWY-7199	0	0	1000	0		EC-3.5.4.5
CYTIDEAM-RXN_c_MP		DEOXYCYTIDINE_c_MP + PROTON_c_MP + WATER_c_MP --> AMMONIUM_c_MP + DEOXYURIDINE_c_MP	G5W-11206	G5W-11206	G5W-11206-MONOMER	PWY-7199	0	0	1000	0		EC-3.5.4.5
CYTIDEAM-RXN_c_ST		DEOXYCYTIDINE_c_ST + PROTON_c_ST + WATER_c_ST --> AMMONIUM_c_ST + DEOXYURIDINE_c_ST	G5W-11206	G5W-11206	G5W-11206-MONOMER	PWY-7199	0	0	1000	0		EC-3.5.4.5
CYTIDEAM2-RXN_c_BS		CYTIDINE_c_BS + PROTON_c_BS + WATER_c_BS --> AMMONIUM_c_BS + URIDINE_c_BS	G5W-11206	G5W-11206	G5W-11206-MONOMER	PWY-6556|PWY-7193	0	0	1000	0		EC-3.5.4.5
CYTIDEAM2-RXN_c_MP		CYTIDINE_c_MP + PROTON_c_MP + WATER_c_MP --> AMMONIUM_c_MP + URIDINE_c_MP	G5W-11206	G5W-11206	G5W-11206-MONOMER	PWY-6556|PWY-7193	0	0	1000	0		EC-3.5.4.5
CYTIDEAM2-RXN_c_ST		CYTIDINE_c_ST + PROTON_c_ST + WATER_c_ST --> AMMONIUM_c_ST + URIDINE_c_ST	G5W-11206	G5W-11206	G5W-11206-MONOMER	PWY-6556|PWY-7193	0	0	1000	0		EC-3.5.4.5
CYTIKIN-RXN_c_BS		ATP_c_BS + CYTIDINE_c_BS --> ADP_c_BS + CMP_c_BS + PROTON_c_BS				PWY-7193	0	0	1000	0		EC-2.7.1.213
CYTIKIN-RXN_c_MP		ATP_c_MP + CYTIDINE_c_MP --> ADP_c_MP + CMP_c_MP + PROTON_c_MP				PWY-7193	0	0	1000	0		EC-2.7.1.213
CYTIKIN-RXN_c_ST		ATP_c_ST + CYTIDINE_c_ST --> ADP_c_ST + CMP_c_ST + PROTON_c_ST				PWY-7193	0	0	1000	0		EC-2.7.1.213
CYTOCHROME-B5-REDUCTASE-RXN_c_BS		2.0 FERRICYTOCHROME-B5_c_BS + NADH_c_BS --> 2.0 FERROCYTOCHROME-B5_c_BS + NAD_c_BS + PROTON_c_BS	G5W-8491 or G5W-9121 or G5W-9636 or G5W-9817 or G5W-10280 or G5W-11955	G5W-8491 G5W-11955 G5W-9121 G5W-10280 G5W-9817 G5W-9636	G5W-8491-MONOMER or G5W-9121-MONOMER or G5W-9636-MONOMER or G5W-9817-MONOMER or G5W-10280-MONOMER or G5W-11955-MONOMER		0	0	1000	0		EC-1.6.2.2
CYTOCHROME-B5-REDUCTASE-RXN_c_MP		2.0 FERRICYTOCHROME-B5_c_MP + NADH_c_MP --> 2.0 FERROCYTOCHROME-B5_c_MP + NAD_c_MP + PROTON_c_MP	G5W-8491 or G5W-9121 or G5W-9636 or G5W-9817 or G5W-10280 or G5W-11955	G5W-8491 G5W-11955 G5W-9121 G5W-10280 G5W-9817 G5W-9636	G5W-8491-MONOMER or G5W-9121-MONOMER or G5W-9636-MONOMER or G5W-9817-MONOMER or G5W-10280-MONOMER or G5W-11955-MONOMER		0	0	1000	0		EC-1.6.2.2
CYTOCHROME-B5-REDUCTASE-RXN_c_ST		2.0 FERRICYTOCHROME-B5_c_ST + NADH_c_ST --> 2.0 FERROCYTOCHROME-B5_c_ST + NAD_c_ST + PROTON_c_ST	G5W-8491 or G5W-9121 or G5W-9636 or G5W-9817 or G5W-10280 or G5W-11955	G5W-8491 G5W-11955 G5W-9121 G5W-10280 G5W-9817 G5W-9636	G5W-8491-MONOMER or G5W-9121-MONOMER or G5W-9636-MONOMER or G5W-9817-MONOMER or G5W-10280-MONOMER or G5W-11955-MONOMER		0	0	1000	0		EC-1.6.2.2
CYTOCHROME-C-OXIDASE-RXN_m_BS		4.0 Cytochromes-C-Reduced_m_BS + OXYGEN-MOLECULE_m_BS + 8.0 PROTON_m_BS --> 4.0 Cytochromes-C-Oxidized_m_BS + 4.0 Pumped-PROTON_m_BS + 2.0 WATER_m_BS	G5W-6889 or G5W-7115 or G5W-7828 or G5W-7830 or G5W-8292 or G5W-8411 or G5W-9748 or G5W-10167 or G5W-10905 or G5W-12432	G5W-8292 G5W-7115 G5W-7828 G5W-8411 G5W-7830 G5W-10167 G5W-10905 G5W-6889 G5W-9748 G5W-12432	G5W-6889-MONOMER or G5W-7115-MONOMER or G5W-7828-MONOMER or G5W-7830-MONOMER or G5W-8292-MONOMER or G5W-8411-MONOMER or G5W-9748-MONOMER or G5W-10167-MONOMER or G5W-10905-MONOMER or G5W-12432-MONOMER	PWY-3781	0	0	1000	0		EC-1.9.3.1
CYTOCHROME-C-OXIDASE-RXN_m_MP		4.0 Cytochromes-C-Reduced_m_MP + OXYGEN-MOLECULE_m_MP + 8.0 PROTON_m_MP --> 4.0 Cytochromes-C-Oxidized_m_MP + 4.0 Pumped-PROTON_m_MP + 2.0 WATER_m_MP	G5W-6889 or G5W-7115 or G5W-7828 or G5W-7830 or G5W-8292 or G5W-8411 or G5W-9748 or G5W-10167 or G5W-10905 or G5W-12432	G5W-10905 G5W-7115 G5W-7828 G5W-8411 G5W-7830 G5W-10167 G5W-8292 G5W-6889 G5W-9748 G5W-12432	G5W-6889-MONOMER or G5W-7115-MONOMER or G5W-7828-MONOMER or G5W-7830-MONOMER or G5W-8292-MONOMER or G5W-8411-MONOMER or G5W-9748-MONOMER or G5W-10167-MONOMER or G5W-10905-MONOMER or G5W-12432-MONOMER	PWY-3781	0	0	1000	0		EC-1.9.3.1
CYTOCHROME-C-OXIDASE-RXN_m_ST		4.0 Cytochromes-C-Reduced_m_ST + OXYGEN-MOLECULE_m_ST + 8.0 PROTON_m_ST --> 4.0 Cytochromes-C-Oxidized_m_ST + 4.0 Pumped-PROTON_m_ST + 2.0 WATER_m_ST	G5W-6889 or G5W-7115 or G5W-7828 or G5W-7830 or G5W-8292 or G5W-8411 or G5W-9748 or G5W-10167 or G5W-10905 or G5W-12432	G5W-10905 G5W-6889 G5W-10167 G5W-8411 G5W-7830 G5W-7828 G5W-8292 G5W-7115 G5W-9748 G5W-12432	G5W-6889-MONOMER or G5W-7115-MONOMER or G5W-7828-MONOMER or G5W-7830-MONOMER or G5W-8292-MONOMER or G5W-8411-MONOMER or G5W-9748-MONOMER or G5W-10167-MONOMER or G5W-10905-MONOMER or G5W-12432-MONOMER	PWY-3781	0	0	1000	0		EC-1.9.3.1
Conol_biomass_BS		<=> CONIFERYL-ALCOHOL_c_BS					1	-1000	1000	0
Conol_biomass_MP		<=> CONIFERYL-ALCOHOL_c_MP					1	-1000	1000	0
Conol_biomass_ST		<=> CONIFERYL-ALCOHOL_c_ST					1	-1000	1000	0
Coumol_biomass_BS		<=> COUMARYL-ALCOHOL_c_BS					1	-1000	1000	0
Coumol_biomass_MP		<=> COUMARYL-ALCOHOL_c_MP					1	-1000	1000	0
Coumol_biomass_ST		<=> COUMARYL-ALCOHOL_c_ST					1	-1000	1000	0
D-LACTATE-DEHYDROGENASE-CYTOCHROME-RXN_c_BS		2.0 Cytochromes-C-Oxidized_c_BS + D-LACTATE_c_BS --> 2.0 Cytochromes-C-Reduced_c_BS + 2.0 PROTON_c_BS + PYRUVATE_c_BS	G5W-11645	G5W-11645	G5W-11645-MONOMER		0	0	1000	0		EC-1.1.2.4
D-LACTATE-DEHYDROGENASE-CYTOCHROME-RXN_c_MP		2.0 Cytochromes-C-Oxidized_c_MP + D-LACTATE_c_MP --> 2.0 Cytochromes-C-Reduced_c_MP + 2.0 PROTON_c_MP + PYRUVATE_c_MP	G5W-11645	G5W-11645	G5W-11645-MONOMER		0	0	1000	0		EC-1.1.2.4
D-LACTATE-DEHYDROGENASE-CYTOCHROME-RXN_c_ST		2.0 Cytochromes-C-Oxidized_c_ST + D-LACTATE_c_ST --> 2.0 Cytochromes-C-Reduced_c_ST + 2.0 PROTON_c_ST + PYRUVATE_c_ST	G5W-11645	G5W-11645	G5W-11645-MONOMER		0	0	1000	0		EC-1.1.2.4
D-RIBULOKIN-RXN_c_BS		ATP_c_BS + D-RIBULOSE_c_BS --> ADP_c_BS + PROTON_c_BS + RIBULOSE-5P_c_BS					0	0	1000	0		EC-2.7.1.47
D-RIBULOKIN-RXN_c_MP		ATP_c_MP + D-RIBULOSE_c_MP --> ADP_c_MP + PROTON_c_MP + RIBULOSE-5P_c_MP					0	0	1000	0		EC-2.7.1.47
D-RIBULOKIN-RXN_c_ST		ATP_c_ST + D-RIBULOSE_c_ST --> ADP_c_ST + PROTON_c_ST + RIBULOSE-5P_c_ST					0	0	1000	0		EC-2.7.1.47
D-XYLOSE-1-DEHYDROGENASE-NADP+-RXN_c_BS		D-Xylopyranose_c_BS + NADP_c_BS <=> CPD-360_c_BS + NADPH_c_BS + PROTON_c_BS	G5W-6400 or G5W-9055	G5W-9055 G5W-6400	G5W-6400-MONOMER or G5W-9055-MONOMER		1	-1000	1000	0		EC-1.1.1.179
D-XYLOSE-1-DEHYDROGENASE-NADP+-RXN_c_MP		D-Xylopyranose_c_MP + NADP_c_MP <=> CPD-360_c_MP + NADPH_c_MP + PROTON_c_MP	G5W-6400 or G5W-9055	G5W-9055 G5W-6400	G5W-6400-MONOMER or G5W-9055-MONOMER		1	-1000	1000	0		EC-1.1.1.179
D-XYLOSE-1-DEHYDROGENASE-NADP+-RXN_c_ST		D-Xylopyranose_c_ST + NADP_c_ST <=> CPD-360_c_ST + NADPH_c_ST + PROTON_c_ST	G5W-6400 or G5W-9055	G5W-9055 G5W-6400	G5W-6400-MONOMER or G5W-9055-MONOMER		1	-1000	1000	0		EC-1.1.1.179
D-XYLULOSE-REDUCTASE-RXN_c_BS		NAD_c_BS + XYLITOL_c_BS --> D-XYLULOSE_c_BS + NADH_c_BS + PROTON_c_BS	G5W-11052	G5W-11052	G5W-11052-MONOMER		0	0	1000	0		EC-1.1.1.9
D-XYLULOSE-REDUCTASE-RXN_c_MP		NAD_c_MP + XYLITOL_c_MP --> D-XYLULOSE_c_MP + NADH_c_MP + PROTON_c_MP	G5W-11052	G5W-11052	G5W-11052-MONOMER		0	0	1000	0		EC-1.1.1.9
D-XYLULOSE-REDUCTASE-RXN_c_ST		NAD_c_ST + XYLITOL_c_ST --> D-XYLULOSE_c_ST + NADH_c_ST + PROTON_c_ST	G5W-11052	G5W-11052	G5W-11052-MONOMER		0	0	1000	0		EC-1.1.1.9
D-Xylopyranose_biomass_BS		<=> D-Xylopyranose_c_BS					1	-1000	1000	0
D-Xylopyranose_biomass_MP		<=> D-Xylopyranose_c_MP					1	-1000	1000	0
D-Xylopyranose_biomass_ST		<=> D-Xylopyranose_c_ST					1	-1000	1000	0
DADPKIN-RXN_c_BS		ATP_c_BS + DADP_c_BS --> ADP_c_BS + DATP_c_BS	G5W-12024	G5W-12024	G5W-12024-MONOMER	PWY-7227|PWY-7224	0	0	1000	0		EC-2.7.4.6
DADPKIN-RXN_c_MP		ATP_c_MP + DADP_c_MP --> ADP_c_MP + DATP_c_MP	G5W-12024	G5W-12024	G5W-12024-MONOMER	PWY-7227|PWY-7224	0	0	1000	0		EC-2.7.4.6
DADPKIN-RXN_c_ST		ATP_c_ST + DADP_c_ST --> ADP_c_ST + DATP_c_ST	G5W-12024	G5W-12024	G5W-12024-MONOMER	PWY-7227|PWY-7224	0	0	1000	0		EC-2.7.4.6
DADPKIN-RXN_m_BS		ATP_m_BS + DADP_m_BS --> ADP_m_BS + DATP_m_BS	G5W-12024	G5W-12024	G5W-12024-MONOMER	PWY-7227|PWY-7224	0	0	1000	0		EC-2.7.4.6
DADPKIN-RXN_m_MP		ATP_m_MP + DADP_m_MP --> ADP_m_MP + DATP_m_MP	G5W-12024	G5W-12024	G5W-12024-MONOMER	PWY-7227|PWY-7224	0	0	1000	0		EC-2.7.4.6
DADPKIN-RXN_m_ST		ATP_m_ST + DADP_m_ST --> ADP_m_ST + DATP_m_ST	G5W-12024	G5W-12024	G5W-12024-MONOMER	PWY-7227|PWY-7224	0	0	1000	0		EC-2.7.4.6
DADPKIN-RXN_p_BS		ATP_p_BS + DADP_p_BS --> ADP_p_BS + DATP_p_BS	G5W-12024	G5W-12024	G5W-12024-MONOMER	PWY-7227|PWY-7224	0	0	1000	0		EC-2.7.4.6
DADPKIN-RXN_p_MP		ATP_p_MP + DADP_p_MP --> ADP_p_MP + DATP_p_MP	G5W-12024	G5W-12024	G5W-12024-MONOMER	PWY-7227|PWY-7224	0	0	1000	0		EC-2.7.4.6
DADPKIN-RXN_p_ST		ATP_p_ST + DADP_p_ST --> ADP_p_ST + DATP_p_ST	G5W-12024	G5W-12024	G5W-12024-MONOMER	PWY-7227|PWY-7224	0	0	1000	0		EC-2.7.4.6
DAHPSYN-RXN_p_BS		ERYTHROSE-4P_p_BS + PHOSPHO-ENOL-PYRUVATE_p_BS + WATER_p_BS --> 3-DEOXY-D-ARABINO-HEPTULOSONATE-7-P_p_BS + Pi_p_BS	G5W-7587 or G5W-8047 or G5W-8229 or G5W-10466	G5W-8229 G5W-7587 G5W-8047 G5W-10466	G5W-7587-MONOMER or G5W-8047-MONOMER or G5W-8229-MONOMER or G5W-10466-MONOMER	PWY-6164	0	0	1000	0		EC-2.5.1.54
DAHPSYN-RXN_p_MP		ERYTHROSE-4P_p_MP + PHOSPHO-ENOL-PYRUVATE_p_MP + WATER_p_MP --> 3-DEOXY-D-ARABINO-HEPTULOSONATE-7-P_p_MP + Pi_p_MP	G5W-7587 or G5W-8047 or G5W-8229 or G5W-10466	G5W-8229 G5W-7587 G5W-8047 G5W-10466	G5W-7587-MONOMER or G5W-8047-MONOMER or G5W-8229-MONOMER or G5W-10466-MONOMER	PWY-6164	0	0	1000	0		EC-2.5.1.54
DAHPSYN-RXN_p_ST		ERYTHROSE-4P_p_ST + PHOSPHO-ENOL-PYRUVATE_p_ST + WATER_p_ST --> 3-DEOXY-D-ARABINO-HEPTULOSONATE-7-P_p_ST + Pi_p_ST	G5W-7587 or G5W-8047 or G5W-8229 or G5W-10466	G5W-8229 G5W-7587 G5W-8047 G5W-10466	G5W-7587-MONOMER or G5W-8047-MONOMER or G5W-8229-MONOMER or G5W-10466-MONOMER	PWY-6164	0	0	1000	0		EC-2.5.1.54
DAPASYN-RXN_c_BS		8-AMINO-7-OXONONANOATE_c_BS + S-ADENOSYLMETHIONINE_c_BS <=> DIAMINONONANOATE_c_BS + S-ADENOSYL-4-METHYLTHIO-2-OXOBUTANOATE_c_BS	G5W-9601	G5W-9601	G5W-9601-MONOMER	PWY0-1507	1	-1000	1000	0		EC-2.6.1.62
DAPASYN-RXN_c_MP		8-AMINO-7-OXONONANOATE_c_MP + S-ADENOSYLMETHIONINE_c_MP <=> DIAMINONONANOATE_c_MP + S-ADENOSYL-4-METHYLTHIO-2-OXOBUTANOATE_c_MP	G5W-9601	G5W-9601	G5W-9601-MONOMER	PWY0-1507	1	-1000	1000	0		EC-2.6.1.62
DAPASYN-RXN_c_ST		8-AMINO-7-OXONONANOATE_c_ST + S-ADENOSYLMETHIONINE_c_ST <=> DIAMINONONANOATE_c_ST + S-ADENOSYL-4-METHYLTHIO-2-OXOBUTANOATE_c_ST	G5W-9601	G5W-9601	G5W-9601-MONOMER	PWY0-1507	1	-1000	1000	0		EC-2.6.1.62
DARAB5PISOM-RXN_c_BS		ARABINOSE-5P_c_BS <=> RIBULOSE-5P_c_BS	G5W-6546	G5W-6546	G5W-6546-MONOMER	PWY-1269	0	-1000	0	0		EC-5.3.1.13
DARAB5PISOM-RXN_c_MP		ARABINOSE-5P_c_MP <=> RIBULOSE-5P_c_MP	G5W-6546	G5W-6546	G5W-6546-MONOMER	PWY-1269	0	-1000	0	0		EC-5.3.1.13
DARAB5PISOM-RXN_c_ST		ARABINOSE-5P_c_ST <=> RIBULOSE-5P_c_ST	G5W-6546	G5W-6546	G5W-6546-MONOMER	PWY-1269	0	-1000	0	0		EC-5.3.1.13
DCDPKIN-RXN_c_BS		ATP_c_BS + DCDP_c_BS --> ADP_c_BS + DCTP_c_BS	G5W-12024	G5W-12024	G5W-12024-MONOMER	PWY0-166|PWY-7184|PWY-7197	0	0	1000	0		EC-2.7.4.6
DCDPKIN-RXN_c_MP		ATP_c_MP + DCDP_c_MP --> ADP_c_MP + DCTP_c_MP	G5W-12024	G5W-12024	G5W-12024-MONOMER	PWY0-166|PWY-7184|PWY-7197	0	0	1000	0		EC-2.7.4.6
DCDPKIN-RXN_c_ST		ATP_c_ST + DCDP_c_ST --> ADP_c_ST + DCTP_c_ST	G5W-12024	G5W-12024	G5W-12024-MONOMER	PWY0-166|PWY-7184|PWY-7197	0	0	1000	0		EC-2.7.4.6
DCDPKIN-RXN_m_BS		ATP_m_BS + DCDP_m_BS --> ADP_m_BS + DCTP_m_BS	G5W-12024	G5W-12024	G5W-12024-MONOMER	PWY0-166|PWY-7184|PWY-7197	0	0	1000	0		EC-2.7.4.6
DCDPKIN-RXN_m_MP		ATP_m_MP + DCDP_m_MP --> ADP_m_MP + DCTP_m_MP	G5W-12024	G5W-12024	G5W-12024-MONOMER	PWY0-166|PWY-7184|PWY-7197	0	0	1000	0		EC-2.7.4.6
DCDPKIN-RXN_m_ST		ATP_m_ST + DCDP_m_ST --> ADP_m_ST + DCTP_m_ST	G5W-12024	G5W-12024	G5W-12024-MONOMER	PWY0-166|PWY-7184|PWY-7197	0	0	1000	0		EC-2.7.4.6
DCDPKIN-RXN_p_BS		ATP_p_BS + DCDP_p_BS --> ADP_p_BS + DCTP_p_BS	G5W-12024	G5W-12024	G5W-12024-MONOMER	PWY0-166|PWY-7184|PWY-7197	0	0	1000	0		EC-2.7.4.6
DCDPKIN-RXN_p_MP		ATP_p_MP + DCDP_p_MP --> ADP_p_MP + DCTP_p_MP	G5W-12024	G5W-12024	G5W-12024-MONOMER	PWY0-166|PWY-7184|PWY-7197	0	0	1000	0		EC-2.7.4.6
DCDPKIN-RXN_p_ST		ATP_p_ST + DCDP_p_ST --> ADP_p_ST + DCTP_p_ST	G5W-12024	G5W-12024	G5W-12024-MONOMER	PWY0-166|PWY-7184|PWY-7197	0	0	1000	0		EC-2.7.4.6
DCMP-DEAMINASE-RXN_c_BS		DCMP_c_BS + PROTON_c_BS + WATER_c_BS --> AMMONIUM_c_BS + DUMP_c_BS	G5W-11558	G5W-11558	G5W-11558-MONOMER		0	0	1000	0		EC-3.5.4.12
DCMP-DEAMINASE-RXN_c_MP		DCMP_c_MP + PROTON_c_MP + WATER_c_MP --> AMMONIUM_c_MP + DUMP_c_MP	G5W-11558	G5W-11558	G5W-11558-MONOMER		0	0	1000	0		EC-3.5.4.12
DCMP-DEAMINASE-RXN_c_ST		DCMP_c_ST + PROTON_c_ST + WATER_c_ST --> AMMONIUM_c_ST + DUMP_c_ST	G5W-11558	G5W-11558	G5W-11558-MONOMER		0	0	1000	0		EC-3.5.4.12
DCTP-DEAM-RXN_c_BS		DCTP_c_BS + PROTON_c_BS + WATER_c_BS --> AMMONIUM_c_BS + DUTP_c_BS				PWY0-166|PWY-7187	0	0	1000	0		EC-3.5.4.13
DCTP-DEAM-RXN_c_MP		DCTP_c_MP + PROTON_c_MP + WATER_c_MP --> AMMONIUM_c_MP + DUTP_c_MP				PWY0-166|PWY-7187	0	0	1000	0		EC-3.5.4.13
DCTP-DEAM-RXN_c_ST		DCTP_c_ST + PROTON_c_ST + WATER_c_ST --> AMMONIUM_c_ST + DUTP_c_ST				PWY0-166|PWY-7187	0	0	1000	0		EC-3.5.4.13
DCTP-PYROPHOSPHATASE-RXN_c_BS		DCTP_c_BS + WATER_c_BS --> DCMP_c_BS + PPI_c_BS + PROTON_c_BS	G5W-10042 or G5W-10328 or G5W-11456	G5W-10328 G5W-11456 G5W-10042	G5W-10042-MONOMER or G5W-10328-MONOMER or G5W-11456-MONOMER	PWY-7206	0	0	1000	0		EC-3.6.1.9|EC-3.6.1.12|EC-3.6.1.65
DCTP-PYROPHOSPHATASE-RXN_c_MP		DCTP_c_MP + WATER_c_MP --> DCMP_c_MP + PPI_c_MP + PROTON_c_MP	G5W-10042 or G5W-10328 or G5W-11456	G5W-10328 G5W-11456 G5W-10042	G5W-10042-MONOMER or G5W-10328-MONOMER or G5W-11456-MONOMER	PWY-7206	0	0	1000	0		EC-3.6.1.9|EC-3.6.1.12|EC-3.6.1.65
DCTP-PYROPHOSPHATASE-RXN_c_ST		DCTP_c_ST + WATER_c_ST --> DCMP_c_ST + PPI_c_ST + PROTON_c_ST	G5W-10042 or G5W-10328 or G5W-11456	G5W-10328 G5W-11456 G5W-10042	G5W-10042-MONOMER or G5W-10328-MONOMER or G5W-11456-MONOMER	PWY-7206	0	0	1000	0		EC-3.6.1.9|EC-3.6.1.12|EC-3.6.1.65
DCYSDESULF-RXN_c_BS		D-CYSTEINE_c_BS + WATER_c_BS --> AMMONIUM_c_BS + HS_c_BS + PYRUVATE_c_BS	G5W-11644 or G5W-12390	G5W-12390 G5W-11644	G5W-11644-MONOMER or G5W-12390-MONOMER		0	0	1000	0		EC-4.4.1.15
DCYSDESULF-RXN_c_MP		D-CYSTEINE_c_MP + WATER_c_MP --> AMMONIUM_c_MP + HS_c_MP + PYRUVATE_c_MP	G5W-11644 or G5W-12390	G5W-12390 G5W-11644	G5W-11644-MONOMER or G5W-12390-MONOMER		0	0	1000	0		EC-4.4.1.15
DCYSDESULF-RXN_c_ST		D-CYSTEINE_c_ST + WATER_c_ST --> AMMONIUM_c_ST + HS_c_ST + PYRUVATE_c_ST	G5W-11644 or G5W-12390	G5W-12390 G5W-11644	G5W-11644-MONOMER or G5W-12390-MONOMER		0	0	1000	0		EC-4.4.1.15
DEHYDOGLUCONOKINASE-RXN_c_BS		ATP_c_BS + CPD-377_c_BS --> ADP_c_BS + CPD-339_c_BS + PROTON_c_BS	G5W-8991	G5W-8991	G5W-8991-MONOMER		0	0	1000	0		EC-2.7.1.13
DEHYDOGLUCONOKINASE-RXN_c_MP		ATP_c_MP + CPD-377_c_MP --> ADP_c_MP + CPD-339_c_MP + PROTON_c_MP	G5W-8991	G5W-8991	G5W-8991-MONOMER		0	0	1000	0		EC-2.7.1.13
DEHYDOGLUCONOKINASE-RXN_c_ST		ATP_c_ST + CPD-377_c_ST --> ADP_c_ST + CPD-339_c_ST + PROTON_c_ST	G5W-8991	G5W-8991	G5W-8991-MONOMER		0	0	1000	0		EC-2.7.1.13
DELTA3-ISOPENTENYL-PP_pc_BS		DELTA3-ISOPENTENYL-PP_p_BS <=> DELTA3-ISOPENTENYL-PP_c_BS					1	-1000	1000	0
DELTA3-ISOPENTENYL-PP_pc_MP		DELTA3-ISOPENTENYL-PP_p_MP <=> DELTA3-ISOPENTENYL-PP_c_MP					1	-1000	1000	0
DELTA3-ISOPENTENYL-PP_pc_ST		DELTA3-ISOPENTENYL-PP_p_ST <=> DELTA3-ISOPENTENYL-PP_c_ST					1	-1000	1000	0
DELTA3-ISOPENTENYL-PP_xc_BS		DELTA3-ISOPENTENYL-PP_x_BS <=> DELTA3-ISOPENTENYL-PP_c_BS					1	-1000	1000	0
DELTA3-ISOPENTENYL-PP_xc_MP		DELTA3-ISOPENTENYL-PP_x_MP <=> DELTA3-ISOPENTENYL-PP_c_MP					1	-1000	1000	0
DELTA3-ISOPENTENYL-PP_xc_ST		DELTA3-ISOPENTENYL-PP_x_ST <=> DELTA3-ISOPENTENYL-PP_c_ST					1	-1000	1000	0
DEOXYADENOSINE-KINASE-RXN_c_BS		ATP_c_BS + DEOXYADENOSINE_c_BS --> ADP_c_BS + DAMP_c_BS + PROTON_c_BS	G5W-8029 or G5W-9269 or G5W-10271	G5W-9269 G5W-8029 G5W-10271	G5W-8029-MONOMER or G5W-9269-MONOMER or G5W-10271-MONOMER	PWY-7224	0	0	1000	0		EC-2.7.1.74|EC-2.7.1.76|EC-2.7.1.145
DEOXYADENOSINE-KINASE-RXN_c_MP		ATP_c_MP + DEOXYADENOSINE_c_MP --> ADP_c_MP + DAMP_c_MP + PROTON_c_MP	G5W-8029 or G5W-9269 or G5W-10271	G5W-9269 G5W-8029 G5W-10271	G5W-8029-MONOMER or G5W-9269-MONOMER or G5W-10271-MONOMER	PWY-7224	0	0	1000	0		EC-2.7.1.74|EC-2.7.1.76|EC-2.7.1.145
DEOXYADENOSINE-KINASE-RXN_c_ST		ATP_c_ST + DEOXYADENOSINE_c_ST --> ADP_c_ST + DAMP_c_ST + PROTON_c_ST	G5W-8029 or G5W-9269 or G5W-10271	G5W-10271 G5W-8029 G5W-9269	G5W-8029-MONOMER or G5W-9269-MONOMER or G5W-10271-MONOMER	PWY-7224	0	0	1000	0		EC-2.7.1.74|EC-2.7.1.76|EC-2.7.1.145
DEOXYADENYLATE-KINASE-RXN_c_BS		ATP_c_BS + DAMP_c_BS --> ADP_c_BS + DADP_c_BS	G5W-9420 or G5W-9983	G5W-9420 G5W-9983	G5W-9420-MONOMER or G5W-9983-MONOMER	PWY-7224	0	0	1000	0		EC-2.7.4.13|EC-2.7.4.11
DEOXYADENYLATE-KINASE-RXN_c_MP		ATP_c_MP + DAMP_c_MP --> ADP_c_MP + DADP_c_MP	G5W-9420 or G5W-9983	G5W-9420 G5W-9983	G5W-9420-MONOMER or G5W-9983-MONOMER	PWY-7224	0	0	1000	0		EC-2.7.4.13|EC-2.7.4.11
DEOXYADENYLATE-KINASE-RXN_c_ST		ATP_c_ST + DAMP_c_ST --> ADP_c_ST + DADP_c_ST	G5W-9420 or G5W-9983	G5W-9420 G5W-9983	G5W-9420-MONOMER or G5W-9983-MONOMER	PWY-7224	0	0	1000	0		EC-2.7.4.13|EC-2.7.4.11
DEOXYGUANOSINE-KINASE-RXN_c_BS		ATP_c_BS + DEOXYGUANOSINE_c_BS --> ADP_c_BS + DGMP_c_BS + PROTON_c_BS	G5W-8029 or G5W-9269 or G5W-10271	G5W-9269 G5W-8029 G5W-10271	G5W-8029-MONOMER or G5W-9269-MONOMER or G5W-10271-MONOMER	PWY-7224	0	0	1000	0		EC-2.7.1.74|EC-2.7.1.113|EC-2.7.1.145
DEOXYGUANOSINE-KINASE-RXN_c_MP		ATP_c_MP + DEOXYGUANOSINE_c_MP --> ADP_c_MP + DGMP_c_MP + PROTON_c_MP	G5W-8029 or G5W-9269 or G5W-10271	G5W-9269 G5W-8029 G5W-10271	G5W-8029-MONOMER or G5W-9269-MONOMER or G5W-10271-MONOMER	PWY-7224	0	0	1000	0		EC-2.7.1.74|EC-2.7.1.113|EC-2.7.1.145
DEOXYGUANOSINE-KINASE-RXN_c_ST		ATP_c_ST + DEOXYGUANOSINE_c_ST --> ADP_c_ST + DGMP_c_ST + PROTON_c_ST	G5W-8029 or G5W-9269 or G5W-10271	G5W-10271 G5W-8029 G5W-9269	G5W-8029-MONOMER or G5W-9269-MONOMER or G5W-10271-MONOMER	PWY-7224	0	0	1000	0		EC-2.7.1.74|EC-2.7.1.113|EC-2.7.1.145
DEPHOSPHOCOAKIN-RXN_c_BS		ATP_c_BS + DEPHOSPHO-COA_c_BS --> ADP_c_BS + CO-A_c_BS + PROTON_c_BS	G5W-12321	G5W-12321	G5W-12321-MONOMER	COA-PWY	0	0	1000	0		EC-2.7.1.24
DEPHOSPHOCOAKIN-RXN_c_MP		ATP_c_MP + DEPHOSPHO-COA_c_MP --> ADP_c_MP + CO-A_c_MP + PROTON_c_MP	G5W-12321	G5W-12321	G5W-12321-MONOMER	COA-PWY	0	0	1000	0		EC-2.7.1.24
DEPHOSPHOCOAKIN-RXN_c_ST		ATP_c_ST + DEPHOSPHO-COA_c_ST --> ADP_c_ST + CO-A_c_ST + PROTON_c_ST	G5W-12321	G5W-12321	G5W-12321-MONOMER	COA-PWY	0	0	1000	0		EC-2.7.1.24
DETHIOBIOTIN-SYN-RXN_c_BS		ATP_c_BS + CARBON-DIOXIDE_c_BS + DIAMINONONANOATE_c_BS --> ADP_c_BS + DETHIOBIOTIN_c_BS + 3.0 PROTON_c_BS + Pi_c_BS	G5W-9601	G5W-9601	G5W-9601-MONOMER	PWY0-1507	0	0	1000	0		EC-6.3.3.3
DETHIOBIOTIN-SYN-RXN_c_MP		ATP_c_MP + CARBON-DIOXIDE_c_MP + DIAMINONONANOATE_c_MP --> ADP_c_MP + DETHIOBIOTIN_c_MP + 3.0 PROTON_c_MP + Pi_c_MP	G5W-9601	G5W-9601	G5W-9601-MONOMER	PWY0-1507	0	0	1000	0		EC-6.3.3.3
DETHIOBIOTIN-SYN-RXN_c_ST		ATP_c_ST + CARBON-DIOXIDE_c_ST + DIAMINONONANOATE_c_ST --> ADP_c_ST + DETHIOBIOTIN_c_ST + 3.0 PROTON_c_ST + Pi_c_ST	G5W-9601	G5W-9601	G5W-9601-MONOMER	PWY0-1507	0	0	1000	0		EC-6.3.3.3
DGDPKIN-RXN_c_BS		ATP_c_BS + DGDP_c_BS --> ADP_c_BS + DGTP_c_BS	G5W-12024	G5W-12024	G5W-12024-MONOMER	PWY-7226|PWY-7224	0	0	1000	0		EC-2.7.4.6
DGDPKIN-RXN_c_MP		ATP_c_MP + DGDP_c_MP --> ADP_c_MP + DGTP_c_MP	G5W-12024	G5W-12024	G5W-12024-MONOMER	PWY-7226|PWY-7224	0	0	1000	0		EC-2.7.4.6
DGDPKIN-RXN_c_ST		ATP_c_ST + DGDP_c_ST --> ADP_c_ST + DGTP_c_ST	G5W-12024	G5W-12024	G5W-12024-MONOMER	PWY-7226|PWY-7224	0	0	1000	0		EC-2.7.4.6
DGDPKIN-RXN_m_BS		ATP_m_BS + DGDP_m_BS --> ADP_m_BS + DGTP_m_BS	G5W-12024	G5W-12024	G5W-12024-MONOMER	PWY-7226|PWY-7224	0	0	1000	0		EC-2.7.4.6
DGDPKIN-RXN_m_MP		ATP_m_MP + DGDP_m_MP --> ADP_m_MP + DGTP_m_MP	G5W-12024	G5W-12024	G5W-12024-MONOMER	PWY-7226|PWY-7224	0	0	1000	0		EC-2.7.4.6
DGDPKIN-RXN_m_ST		ATP_m_ST + DGDP_m_ST --> ADP_m_ST + DGTP_m_ST	G5W-12024	G5W-12024	G5W-12024-MONOMER	PWY-7226|PWY-7224	0	0	1000	0		EC-2.7.4.6
DGDPKIN-RXN_p_BS		ATP_p_BS + DGDP_p_BS --> ADP_p_BS + DGTP_p_BS	G5W-12024	G5W-12024	G5W-12024-MONOMER	PWY-7226|PWY-7224	0	0	1000	0		EC-2.7.4.6
DGDPKIN-RXN_p_MP		ATP_p_MP + DGDP_p_MP --> ADP_p_MP + DGTP_p_MP	G5W-12024	G5W-12024	G5W-12024-MONOMER	PWY-7226|PWY-7224	0	0	1000	0		EC-2.7.4.6
DGDPKIN-RXN_p_ST		ATP_p_ST + DGDP_p_ST --> ADP_p_ST + DGTP_p_ST	G5W-12024	G5W-12024	G5W-12024-MONOMER	PWY-7226|PWY-7224	0	0	1000	0		EC-2.7.4.6
DHAP_3PGA_pc_BS		DIHYDROXY-ACETONE-PHOSPHATE_p_BS + G3P_c_BS <=> DIHYDROXY-ACETONE-PHOSPHATE_c_BS + G3P_p_BS					1	-1000	1000	0
DHAP_3PGA_pc_MP		DIHYDROXY-ACETONE-PHOSPHATE_p_MP + G3P_c_MP <=> DIHYDROXY-ACETONE-PHOSPHATE_c_MP + G3P_p_MP					1	-1000	1000	0
DHAP_3PGA_pc_ST		DIHYDROXY-ACETONE-PHOSPHATE_p_ST + G3P_c_ST <=> DIHYDROXY-ACETONE-PHOSPHATE_c_ST + G3P_p_ST					1	-1000	1000	0
DHAP_Pi_pc_BS		DIHYDROXY-ACETONE-PHOSPHATE_p_BS + Pi_c_BS <=> DIHYDROXY-ACETONE-PHOSPHATE_c_BS + Pi_p_BS					1	-1000	1000	0
DHAP_Pi_pc_MP		DIHYDROXY-ACETONE-PHOSPHATE_p_MP + Pi_c_MP <=> DIHYDROXY-ACETONE-PHOSPHATE_c_MP + Pi_p_MP					1	-1000	1000	0
DHAP_Pi_pc_ST		DIHYDROXY-ACETONE-PHOSPHATE_p_ST + Pi_c_ST <=> DIHYDROXY-ACETONE-PHOSPHATE_c_ST + Pi_p_ST					1	-1000	1000	0
DHHB-METHYLTRANSFER-RXN_c_BS	5-demethylubiquinone-8 methyltransferase	OCTAPRENYL-METHYL-OH-METHOXY-BENZQ_c_BS + S-ADENOSYLMETHIONINE_c_BS --> ADENOSYL-HOMO-CYS_c_BS + CPD-9956_c_BS + PROTON_c_BS					0	0	1000	0		EC-2.1.1.64
DHHB-METHYLTRANSFER-RXN_c_MP	5-demethylubiquinone-8 methyltransferase	OCTAPRENYL-METHYL-OH-METHOXY-BENZQ_c_MP + S-ADENOSYLMETHIONINE_c_MP --> ADENOSYL-HOMO-CYS_c_MP + CPD-9956_c_MP + PROTON_c_MP					0	0	1000	0		EC-2.1.1.64
DHHB-METHYLTRANSFER-RXN_c_ST	5-demethylubiquinone-8 methyltransferase	OCTAPRENYL-METHYL-OH-METHOXY-BENZQ_c_ST + S-ADENOSYLMETHIONINE_c_ST --> ADENOSYL-HOMO-CYS_c_ST + CPD-9956_c_ST + PROTON_c_ST					0	0	1000	0		EC-2.1.1.64
DI-H-OROTATE_pc_BS		DI-H-OROTATE_p_BS <=> DI-H-OROTATE_c_BS					1	-1000	1000	0
DI-H-OROTATE_pc_MP		DI-H-OROTATE_p_MP <=> DI-H-OROTATE_c_MP					1	-1000	1000	0
DI-H-OROTATE_pc_ST		DI-H-OROTATE_p_ST <=> DI-H-OROTATE_c_ST					1	-1000	1000	0
DIAMINOPIMDECARB-RXN_p_BS		MESO-DIAMINOPIMELATE_p_BS + PROTON_p_BS --> CARBON-DIOXIDE_p_BS + LYS_p_BS	G5W-8075	G5W-8075	G5W-8075-MONOMER	PWY-5097	0	0	1000	0		EC-4.1.1.20
DIAMINOPIMDECARB-RXN_p_MP		MESO-DIAMINOPIMELATE_p_MP + PROTON_p_MP --> CARBON-DIOXIDE_p_MP + LYS_p_MP	G5W-8075	G5W-8075	G5W-8075-MONOMER	PWY-5097	0	0	1000	0		EC-4.1.1.20
DIAMINOPIMDECARB-RXN_p_ST		MESO-DIAMINOPIMELATE_p_ST + PROTON_p_ST --> CARBON-DIOXIDE_p_ST + LYS_p_ST	G5W-8075	G5W-8075	G5W-8075-MONOMER	PWY-5097	0	0	1000	0		EC-4.1.1.20
DIAMINOPIMEPIM-RXN_p_BS		LL-DIAMINOPIMELATE_p_BS --> MESO-DIAMINOPIMELATE_p_BS	G5W-10186	G5W-10186	G5W-10186-MONOMER	PWY-5097	0	0	1000	0		EC-5.1.1.7
DIAMINOPIMEPIM-RXN_p_MP		LL-DIAMINOPIMELATE_p_MP --> MESO-DIAMINOPIMELATE_p_MP	G5W-10186	G5W-10186	G5W-10186-MONOMER	PWY-5097	0	0	1000	0		EC-5.1.1.7
DIAMINOPIMEPIM-RXN_p_ST		LL-DIAMINOPIMELATE_p_ST --> MESO-DIAMINOPIMELATE_p_ST	G5W-10186	G5W-10186	G5W-10186-MONOMER	PWY-5097	0	0	1000	0		EC-5.1.1.7
DIHYDRODIPICSYN-RXN_p_BS	dihydropicolinate synthetase	L-ASPARTATE-SEMIALDEHYDE_p_BS + PYRUVATE_p_BS --> 2-3-DIHYDRODIPICOLINATE_p_BS + PROTON_p_BS + 2.0 WATER_p_BS	G5W-6308 or G5W-9336 or G5W-10053	G5W-10053 G5W-6308 G5W-9336	G5W-6308-MONOMER or G5W-9336-MONOMER or G5W-10053-MONOMER	PWY-5097	0	0	1000	0		EC-4.3.3.7
DIHYDRODIPICSYN-RXN_p_MP	dihydropicolinate synthetase	L-ASPARTATE-SEMIALDEHYDE_p_MP + PYRUVATE_p_MP --> 2-3-DIHYDRODIPICOLINATE_p_MP + PROTON_p_MP + 2.0 WATER_p_MP	G5W-6308 or G5W-9336 or G5W-10053	G5W-9336 G5W-6308 G5W-10053	G5W-6308-MONOMER or G5W-9336-MONOMER or G5W-10053-MONOMER	PWY-5097	0	0	1000	0		EC-4.3.3.7
DIHYDRODIPICSYN-RXN_p_ST	dihydropicolinate synthetase	L-ASPARTATE-SEMIALDEHYDE_p_ST + PYRUVATE_p_ST --> 2-3-DIHYDRODIPICOLINATE_p_ST + PROTON_p_ST + 2.0 WATER_p_ST	G5W-6308 or G5W-9336 or G5W-10053	G5W-10053 G5W-6308 G5W-9336	G5W-6308-MONOMER or G5W-9336-MONOMER or G5W-10053-MONOMER	PWY-5097	0	0	1000	0		EC-4.3.3.7
DIHYDROFOLATEREDUCT-RXN_m_BS		NADP_m_BS + THF-GLU-N_m_BS <=> DIHYDROFOLATE-GLU-N_m_BS + NADPH_m_BS + PROTON_m_BS	G5W-7305 or G5W-8811 or G5W-12021	G5W-8811 G5W-7305 G5W-12021	G5W-7305-MONOMER or G5W-8811-MONOMER or G5W-12021-MONOMER	PWY-3742|PWY-3841	0	-1000	0	0		EC-1.5.1.3
DIHYDROFOLATEREDUCT-RXN_m_MP		NADP_m_MP + THF-GLU-N_m_MP <=> DIHYDROFOLATE-GLU-N_m_MP + NADPH_m_MP + PROTON_m_MP	G5W-7305 or G5W-8811 or G5W-12021	G5W-7305 G5W-8811 G5W-12021	G5W-7305-MONOMER or G5W-8811-MONOMER or G5W-12021-MONOMER	PWY-3742|PWY-3841	0	-1000	0	0		EC-1.5.1.3
DIHYDROFOLATEREDUCT-RXN_m_ST		NADP_m_ST + THF-GLU-N_m_ST <=> DIHYDROFOLATE-GLU-N_m_ST + NADPH_m_ST + PROTON_m_ST	G5W-7305 or G5W-8811 or G5W-12021	G5W-7305 G5W-8811 G5W-12021	G5W-7305-MONOMER or G5W-8811-MONOMER or G5W-12021-MONOMER	PWY-3742|PWY-3841	0	-1000	0	0		EC-1.5.1.3
DIHYDROFOLATESYNTH-RXN_m_BS		7-8-DIHYDROPTEROATE_m_BS + ATP_m_BS + GLT_m_BS --> ADP_m_BS + DIHYDROFOLATE_m_BS + PROTON_m_BS + Pi_m_BS	G5W-10453	G5W-10453	G5W-10453-MONOMER	PWY-3742	0	0	1000	0		EC-6.3.2.12
DIHYDROFOLATESYNTH-RXN_m_MP		7-8-DIHYDROPTEROATE_m_MP + ATP_m_MP + GLT_m_MP --> ADP_m_MP + DIHYDROFOLATE_m_MP + PROTON_m_MP + Pi_m_MP	G5W-10453	G5W-10453	G5W-10453-MONOMER	PWY-3742	0	0	1000	0		EC-6.3.2.12
DIHYDROFOLATESYNTH-RXN_m_ST		7-8-DIHYDROPTEROATE_m_ST + ATP_m_ST + GLT_m_ST --> ADP_m_ST + DIHYDROFOLATE_m_ST + PROTON_m_ST + Pi_m_ST	G5W-10453	G5W-10453	G5W-10453-MONOMER	PWY-3742	0	0	1000	0		EC-6.3.2.12
DIHYDROKAEMPFEROL-4-REDUCTASE-RXN_c_BS		LEUCOPELARGONIDIN-CMPD_c_BS + NADP_c_BS <=> DIHYDROKAEMPFEROL-CMPD_c_BS + NADPH_c_BS + PROTON_c_BS				PWY1F-823	0	-1000	0	0		EC-1.1.1.219
DIHYDROKAEMPFEROL-4-REDUCTASE-RXN_c_MP		LEUCOPELARGONIDIN-CMPD_c_MP + NADP_c_MP <=> DIHYDROKAEMPFEROL-CMPD_c_MP + NADPH_c_MP + PROTON_c_MP				PWY1F-823	0	-1000	0	0		EC-1.1.1.219
DIHYDROKAEMPFEROL-4-REDUCTASE-RXN_c_ST		LEUCOPELARGONIDIN-CMPD_c_ST + NADP_c_ST <=> DIHYDROKAEMPFEROL-CMPD_c_ST + NADPH_c_ST + PROTON_c_ST				PWY1F-823	0	-1000	0	0		EC-1.1.1.219
DIHYDRONEOPTERIN-MONO-P-DEPHOS-RXN_c_BS		DIHYDRONEOPTERIN-P_c_BS + WATER_c_BS --> DIHYDRO-NEO-PTERIN_c_BS + Pi_c_BS				PWY-6147|PWY-3742	0	0	1000	0		EC-3.6.1
DIHYDRONEOPTERIN-MONO-P-DEPHOS-RXN_c_MP		DIHYDRONEOPTERIN-P_c_MP + WATER_c_MP --> DIHYDRO-NEO-PTERIN_c_MP + Pi_c_MP				PWY-6147|PWY-3742	0	0	1000	0		EC-3.6.1
DIHYDRONEOPTERIN-MONO-P-DEPHOS-RXN_c_ST		DIHYDRONEOPTERIN-P_c_ST + WATER_c_ST --> DIHYDRO-NEO-PTERIN_c_ST + Pi_c_ST				PWY-6147|PWY-3742	0	0	1000	0		EC-3.6.1
DIHYDROOROT-RXN_p_BS		DI-H-OROTATE_p_BS + WATER_p_BS <=> CARBAMYUL-L-ASPARTATE_p_BS + PROTON_p_BS	G5W-7888 or G5W-8263 or G5W-8753 or G5W-10348	G5W-8263 G5W-8753 G5W-7888 G5W-10348	G5W-7888-MONOMER or G5W-8263-MONOMER or G5W-8753-MONOMER or G5W-10348-MONOMER	PWY-5686	0	-1000	0	0		EC-3.5.2.3
DIHYDROOROT-RXN_p_MP		DI-H-OROTATE_p_MP + WATER_p_MP <=> CARBAMYUL-L-ASPARTATE_p_MP + PROTON_p_MP	G5W-7888 or G5W-8263 or G5W-8753 or G5W-10348	G5W-10348 G5W-8263 G5W-7888 G5W-8753	G5W-7888-MONOMER or G5W-8263-MONOMER or G5W-8753-MONOMER or G5W-10348-MONOMER	PWY-5686	0	-1000	0	0		EC-3.5.2.3
DIHYDROOROT-RXN_p_ST		DI-H-OROTATE_p_ST + WATER_p_ST <=> CARBAMYUL-L-ASPARTATE_p_ST + PROTON_p_ST	G5W-7888 or G5W-8263 or G5W-8753 or G5W-10348	G5W-10348 G5W-7888 G5W-8753 G5W-8263	G5W-7888-MONOMER or G5W-8263-MONOMER or G5W-8753-MONOMER or G5W-10348-MONOMER	PWY-5686	0	-1000	0	0		EC-3.5.2.3
DIHYDROOROTATE-DEHYDROGENASE-RXN_c_BS		DI-H-OROTATE_c_BS + Ubiquinones_c_BS --> OROTATE_c_BS + Ubiquinols_c_BS	G5W-10777	G5W-10777	G5W-10777-MONOMER	PWY-5686	0	0	1000	0		EC-1.3.5.2
DIHYDROOROTATE-DEHYDROGENASE-RXN_c_MP		DI-H-OROTATE_c_MP + Ubiquinones_c_MP --> OROTATE_c_MP + Ubiquinols_c_MP	G5W-10777	G5W-10777	G5W-10777-MONOMER	PWY-5686	0	0	1000	0		EC-1.3.5.2
DIHYDROOROTATE-DEHYDROGENASE-RXN_c_ST		DI-H-OROTATE_c_ST + Ubiquinones_c_ST --> OROTATE_c_ST + Ubiquinols_c_ST	G5W-10777	G5W-10777	G5W-10777-MONOMER	PWY-5686	0	0	1000	0		EC-1.3.5.2
DIHYDROPICRED-RXN-(NAD)_p_BS	2,3,4,5-tetrahydrodipicolinate:NAD(P)<small><sup>+</sup></small> oxidoreductase	DELTA1-PIPERIDEINE-2-6-DICARBOXYLATE_p_BS + NAD_p_BS <=> 2-3-DIHYDRODIPICOLINATE_p_BS + NADH_p_BS + PROTON_p_BS	G5W-6966 or G5W-7066	G5W-7066 G5W-6966	G5W-6966-MONOMER or G5W-7066-MONOMER		0	-1000	0	0		EC-1.3.1.26
DIHYDROPICRED-RXN-(NAD)_p_MP	2,3,4,5-tetrahydrodipicolinate:NAD(P)<small><sup>+</sup></small> oxidoreductase	DELTA1-PIPERIDEINE-2-6-DICARBOXYLATE_p_MP + NAD_p_MP <=> 2-3-DIHYDRODIPICOLINATE_p_MP + NADH_p_MP + PROTON_p_MP	G5W-6966 or G5W-7066	G5W-7066 G5W-6966	G5W-6966-MONOMER or G5W-7066-MONOMER		0	-1000	0	0		EC-1.3.1.26
DIHYDROPICRED-RXN-(NAD)_p_ST	2,3,4,5-tetrahydrodipicolinate:NAD(P)<small><sup>+</sup></small> oxidoreductase	DELTA1-PIPERIDEINE-2-6-DICARBOXYLATE_p_ST + NAD_p_ST <=> 2-3-DIHYDRODIPICOLINATE_p_ST + NADH_p_ST + PROTON_p_ST	G5W-6966 or G5W-7066	G5W-7066 G5W-6966	G5W-6966-MONOMER or G5W-7066-MONOMER		0	-1000	0	0		EC-1.3.1.26
DIHYDROPICRED-RXN-(NADP)_p_BS	2,3,4,5-tetrahydrodipicolinate:NAD(P)<small><sup>+</sup></small> oxidoreductase	DELTA1-PIPERIDEINE-2-6-DICARBOXYLATE_p_BS + NADP_p_BS <=> 2-3-DIHYDRODIPICOLINATE_p_BS + NADPH_p_BS + PROTON_p_BS	G5W-6966 or G5W-7066	G5W-7066 G5W-6966	G5W-6966-MONOMER or G5W-7066-MONOMER		0	-1000	0	0		EC-1.3.1.26
DIHYDROPICRED-RXN-(NADP)_p_MP	2,3,4,5-tetrahydrodipicolinate:NAD(P)<small><sup>+</sup></small> oxidoreductase	DELTA1-PIPERIDEINE-2-6-DICARBOXYLATE_p_MP + NADP_p_MP <=> 2-3-DIHYDRODIPICOLINATE_p_MP + NADPH_p_MP + PROTON_p_MP	G5W-6966 or G5W-7066	G5W-7066 G5W-6966	G5W-6966-MONOMER or G5W-7066-MONOMER		0	-1000	0	0		EC-1.3.1.26
DIHYDROPICRED-RXN-(NADP)_p_ST	2,3,4,5-tetrahydrodipicolinate:NAD(P)<small><sup>+</sup></small> oxidoreductase	DELTA1-PIPERIDEINE-2-6-DICARBOXYLATE_p_ST + NADP_p_ST <=> 2-3-DIHYDRODIPICOLINATE_p_ST + NADPH_p_ST + PROTON_p_ST	G5W-6966 or G5W-7066	G5W-7066 G5W-6966	G5W-6966-MONOMER or G5W-7066-MONOMER		0	-1000	0	0		EC-1.3.1.26
DIHYDROPYRIMIDINASE-RXN_c_BS		DI-H-URACIL_c_BS + WATER_c_BS --> 3-UREIDO-PROPIONATE_c_BS + PROTON_c_BS	G5W-8404 or G5W-10541	G5W-8404 G5W-10541	G5W-8404-MONOMER or G5W-10541-MONOMER	PWY-3982	0	0	1000	0		EC-3.5.2.2
DIHYDROPYRIMIDINASE-RXN_c_MP		DI-H-URACIL_c_MP + WATER_c_MP --> 3-UREIDO-PROPIONATE_c_MP + PROTON_c_MP	G5W-8404 or G5W-10541	G5W-8404 G5W-10541	G5W-8404-MONOMER or G5W-10541-MONOMER	PWY-3982	0	0	1000	0		EC-3.5.2.2
DIHYDROPYRIMIDINASE-RXN_c_ST		DI-H-URACIL_c_ST + WATER_c_ST --> 3-UREIDO-PROPIONATE_c_ST + PROTON_c_ST	G5W-8404 or G5W-10541	G5W-8404 G5W-10541	G5W-8404-MONOMER or G5W-10541-MONOMER	PWY-3982	0	0	1000	0		EC-3.5.2.2
DIHYDROXYISOVALDEHYDRAT-RXN_p_BS		CPD-13357_p_BS --> 2-KETO-ISOVALERATE_p_BS + WATER_p_BS	G5W-12358	G5W-12358	G5W-12358-MONOMER	VALSYN-PWY	0	0	1000	0		EC-4.2.1.9
DIHYDROXYISOVALDEHYDRAT-RXN_p_MP		CPD-13357_p_MP --> 2-KETO-ISOVALERATE_p_MP + WATER_p_MP	G5W-12358	G5W-12358	G5W-12358-MONOMER	VALSYN-PWY	0	0	1000	0		EC-4.2.1.9
DIHYDROXYISOVALDEHYDRAT-RXN_p_ST		CPD-13357_p_ST --> 2-KETO-ISOVALERATE_p_ST + WATER_p_ST	G5W-12358	G5W-12358	G5W-12358-MONOMER	VALSYN-PWY	0	0	1000	0		EC-4.2.1.9
DIHYDROXYMETVALDEHYDRAT-RXN_p_BS	2,3-Dihydroxy-3-methylvalerate dehydratase	1-KETO-2-METHYLVALERATE_p_BS --> 2-KETO-3-METHYL-VALERATE_p_BS + WATER_p_BS				ILEUSYN-PWY	0	0	1000	0		EC-4.2.1.9
DIHYDROXYMETVALDEHYDRAT-RXN_p_MP	2,3-Dihydroxy-3-methylvalerate dehydratase	1-KETO-2-METHYLVALERATE_p_MP --> 2-KETO-3-METHYL-VALERATE_p_MP + WATER_p_MP				ILEUSYN-PWY	0	0	1000	0		EC-4.2.1.9
DIHYDROXYMETVALDEHYDRAT-RXN_p_ST	2,3-Dihydroxy-3-methylvalerate dehydratase	1-KETO-2-METHYLVALERATE_p_ST --> 2-KETO-3-METHYL-VALERATE_p_ST + WATER_p_ST				ILEUSYN-PWY	0	0	1000	0		EC-4.2.1.9
DIMETHUROPORDEHYDROG-RXN_c_BS		DIHYDROSIROHYDROCHLORIN_c_BS + NAD_c_BS --> NADH_c_BS + 2.0 PROTON_c_BS + SIROHYDROCHLORIN_c_BS				PWY-5194	0	0	1000	0		EC-1.3.1.76
DIMETHUROPORDEHYDROG-RXN_c_MP		DIHYDROSIROHYDROCHLORIN_c_MP + NAD_c_MP --> NADH_c_MP + 2.0 PROTON_c_MP + SIROHYDROCHLORIN_c_MP				PWY-5194	0	0	1000	0		EC-1.3.1.76
DIMETHUROPORDEHYDROG-RXN_c_ST		DIHYDROSIROHYDROCHLORIN_c_ST + NAD_c_ST --> NADH_c_ST + 2.0 PROTON_c_ST + SIROHYDROCHLORIN_c_ST				PWY-5194	0	0	1000	0		EC-1.3.1.76
DIOHBUTANONEPSYN-RXN_c_BS		RIBULOSE-5P_c_BS --> DIHYDROXY-BUTANONE-P_c_BS + FORMATE_c_BS + PROTON_c_BS	G5W-10132 or G5W-11851	G5W-10132 G5W-11851	G5W-10132-MONOMER or G5W-11851-MONOMER	RIBOSYN2-PWY	0	0	1000	0		EC-4.1.99.12
DIOHBUTANONEPSYN-RXN_c_MP		RIBULOSE-5P_c_MP --> DIHYDROXY-BUTANONE-P_c_MP + FORMATE_c_MP + PROTON_c_MP	G5W-10132 or G5W-11851	G5W-11851 G5W-10132	G5W-10132-MONOMER or G5W-11851-MONOMER	RIBOSYN2-PWY	0	0	1000	0		EC-4.1.99.12
DIOHBUTANONEPSYN-RXN_c_ST		RIBULOSE-5P_c_ST --> DIHYDROXY-BUTANONE-P_c_ST + FORMATE_c_ST + PROTON_c_ST	G5W-10132 or G5W-11851	G5W-10132 G5W-11851	G5W-10132-MONOMER or G5W-11851-MONOMER	RIBOSYN2-PWY	0	0	1000	0		EC-4.1.99.12
DIPHOSPHOMEVALONTE-DECARBOXYLASE-RXN_x_BS		ATP_x_BS + CPD-641_x_BS --> ADP_x_BS + CARBON-DIOXIDE_x_BS + DELTA3-ISOPENTENYL-PP_x_BS + Pi_x_BS	G5W-6881 or G5W-12177	G5W-12177 G5W-6881	G5W-6881-MONOMER or G5W-12177-MONOMER	PWY-922	0	0	1000	0		EC-4.1.1.33
DIPHOSPHOMEVALONTE-DECARBOXYLASE-RXN_x_MP		ATP_x_MP + CPD-641_x_MP --> ADP_x_MP + CARBON-DIOXIDE_x_MP + DELTA3-ISOPENTENYL-PP_x_MP + Pi_x_MP	G5W-6881 or G5W-12177	G5W-12177 G5W-6881	G5W-6881-MONOMER or G5W-12177-MONOMER	PWY-922	0	0	1000	0		EC-4.1.1.33
DIPHOSPHOMEVALONTE-DECARBOXYLASE-RXN_x_ST		ATP_x_ST + CPD-641_x_ST --> ADP_x_ST + CARBON-DIOXIDE_x_ST + DELTA3-ISOPENTENYL-PP_x_ST + Pi_x_ST	G5W-6881 or G5W-12177	G5W-12177 G5W-6881	G5W-6881-MONOMER or G5W-12177-MONOMER	PWY-922	0	0	1000	0		EC-4.1.1.33
DLACTDEHYDROGFAD-RXN_c_BS		D-LACTATE_c_BS + Ubiquinones_c_BS --> PYRUVATE_c_BS + Ubiquinols_c_BS	G5W-11645	G5W-11645	G5W-11645-MONOMER		0	0	1000	0		EC-1.1.5
DLACTDEHYDROGFAD-RXN_c_MP		D-LACTATE_c_MP + Ubiquinones_c_MP --> PYRUVATE_c_MP + Ubiquinols_c_MP	G5W-11645	G5W-11645	G5W-11645-MONOMER		0	0	1000	0		EC-1.1.5
DLACTDEHYDROGFAD-RXN_c_ST		D-LACTATE_c_ST + Ubiquinones_c_ST --> PYRUVATE_c_ST + Ubiquinols_c_ST	G5W-11645	G5W-11645	G5W-11645-MONOMER		0	0	1000	0		EC-1.1.5
DLACTDEHYDROGNAD-RXN_c_BS		D-LACTATE_c_BS + NAD_c_BS <=> NADH_c_BS + PROTON_c_BS + PYRUVATE_c_BS	G5W-9035 or G5W-9846	G5W-9035 G5W-9846	G5W-9035-MONOMER or G5W-9846-MONOMER	ALACAT2-PWY	0	-1000	0	0		EC-1.1.1.28
DLACTDEHYDROGNAD-RXN_c_MP		D-LACTATE_c_MP + NAD_c_MP <=> NADH_c_MP + PROTON_c_MP + PYRUVATE_c_MP	G5W-9035 or G5W-9846	G5W-9035 G5W-9846	G5W-9035-MONOMER or G5W-9846-MONOMER	ALACAT2-PWY	0	-1000	0	0		EC-1.1.1.28
DLACTDEHYDROGNAD-RXN_c_ST		D-LACTATE_c_ST + NAD_c_ST <=> NADH_c_ST + PROTON_c_ST + PYRUVATE_c_ST	G5W-9035 or G5W-9846	G5W-9035 G5W-9846	G5W-9035-MONOMER or G5W-9846-MONOMER	ALACAT2-PWY	0	-1000	0	0		EC-1.1.1.28
DMK-RXN_c_BS		DIHYDROXYNAPHTHOATE_c_BS + OCTAPRENYL-DIPHOSPHATE_c_BS + PROTON_c_BS --> CARBON-DIOXIDE_c_BS + CPD-12115_c_BS + PPI_c_BS					0	0	1000	0		EC-2.5.1.74
DMK-RXN_c_MP		DIHYDROXYNAPHTHOATE_c_MP + OCTAPRENYL-DIPHOSPHATE_c_MP + PROTON_c_MP --> CARBON-DIOXIDE_c_MP + CPD-12115_c_MP + PPI_c_MP					0	0	1000	0		EC-2.5.1.74
DMK-RXN_c_ST		DIHYDROXYNAPHTHOATE_c_ST + OCTAPRENYL-DIPHOSPHATE_c_ST + PROTON_c_ST --> CARBON-DIOXIDE_c_ST + CPD-12115_c_ST + PPI_c_ST					0	0	1000	0		EC-2.5.1.74
DOLICHOL-KINASE-RXN_c_BS		CTP_c_BS + DOLICHOL_c_BS --> CDP_c_BS + DOLICHOLP_c_BS + PROTON_c_BS	G5W-8299	G5W-8299	G5W-8299-MONOMER		0	0	1000	0		EC-2.7.1.108
DOLICHOL-KINASE-RXN_c_MP		CTP_c_MP + DOLICHOL_c_MP --> CDP_c_MP + DOLICHOLP_c_MP + PROTON_c_MP	G5W-8299	G5W-8299	G5W-8299-MONOMER		0	0	1000	0		EC-2.7.1.108
DOLICHOL-KINASE-RXN_c_ST		CTP_c_ST + DOLICHOL_c_ST --> CDP_c_ST + DOLICHOLP_c_ST + PROTON_c_ST	G5W-8299	G5W-8299	G5W-8299-MONOMER		0	0	1000	0		EC-2.7.1.108
DOPACHROME-DELTA-ISOMERASE-RXN_c_BS		L-DOPACHROME_c_BS --> 56-DIHYDROXYINDOLE-2-CARBOXYLATE_c_BS	G5W-8317 or G5W-11595 or G5W-12283	G5W-8317 G5W-12283 G5W-11595	G5W-8317-MONOMER or G5W-11595-MONOMER or G5W-12283-MONOMER	PWY-6498	0	0	1000	0		EC-5.3.3.12
DOPACHROME-DELTA-ISOMERASE-RXN_c_MP		L-DOPACHROME_c_MP --> 56-DIHYDROXYINDOLE-2-CARBOXYLATE_c_MP	G5W-8317 or G5W-11595 or G5W-12283	G5W-8317 G5W-12283 G5W-11595	G5W-8317-MONOMER or G5W-11595-MONOMER or G5W-12283-MONOMER	PWY-6498	0	0	1000	0		EC-5.3.3.12
DOPACHROME-DELTA-ISOMERASE-RXN_c_ST		L-DOPACHROME_c_ST --> 56-DIHYDROXYINDOLE-2-CARBOXYLATE_c_ST	G5W-8317 or G5W-11595 or G5W-12283	G5W-8317 G5W-12283 G5W-11595	G5W-8317-MONOMER or G5W-11595-MONOMER or G5W-12283-MONOMER	PWY-6498	0	0	1000	0		EC-5.3.3.12
DSERDEAM-RXN_c_BS		D-SERINE_c_BS --> AMMONIUM_c_BS + PYRUVATE_c_BS	G5W-9046	G5W-9046	G5W-9046-MONOMER		0	0	1000	0		EC-4.3.1.18
DSERDEAM-RXN_c_MP		D-SERINE_c_MP --> AMMONIUM_c_MP + PYRUVATE_c_MP	G5W-9046	G5W-9046	G5W-9046-MONOMER		0	0	1000	0		EC-4.3.1.18
DSERDEAM-RXN_c_ST		D-SERINE_c_ST --> AMMONIUM_c_ST + PYRUVATE_c_ST	G5W-9046	G5W-9046	G5W-9046-MONOMER		0	0	1000	0		EC-4.3.1.18
DTDPDEHYDRHAMEPIM-RXN_c_BS		DTDP-DEOH-DEOXY-GLUCOSE_c_BS --> DTDP-DEOH-DEOXY-MANNOSE_c_BS	G5W-10400 or G5W-12409 or G5W-12460	G5W-10400 G5W-12409 G5W-12460	G5W-10400-MONOMER or G5W-12409-MONOMER or G5W-12460-MONOMER		0	0	1000	0		EC-5.1.3.13
DTDPDEHYDRHAMEPIM-RXN_c_MP		DTDP-DEOH-DEOXY-GLUCOSE_c_MP --> DTDP-DEOH-DEOXY-MANNOSE_c_MP	G5W-10400 or G5W-12409 or G5W-12460	G5W-10400 G5W-12409 G5W-12460	G5W-10400-MONOMER or G5W-12409-MONOMER or G5W-12460-MONOMER		0	0	1000	0		EC-5.1.3.13
DTDPDEHYDRHAMEPIM-RXN_c_ST		DTDP-DEOH-DEOXY-GLUCOSE_c_ST --> DTDP-DEOH-DEOXY-MANNOSE_c_ST	G5W-10400 or G5W-12409 or G5W-12460	G5W-10400 G5W-12409 G5W-12460	G5W-10400-MONOMER or G5W-12409-MONOMER or G5W-12460-MONOMER		0	0	1000	0		EC-5.1.3.13
DTDPDEHYRHAMREDUCT-RXN_c_BS		DTDP-RHAMNOSE_c_BS + NADP_c_BS --> DTDP-DEOH-DEOXY-MANNOSE_c_BS + NADPH_c_BS + PROTON_c_BS	G5W-12409 or G5W-12460	G5W-12409 G5W-12460	G5W-12409-MONOMER or G5W-12460-MONOMER		0	0	1000	0		EC-1.1.1.133
DTDPDEHYRHAMREDUCT-RXN_c_MP		DTDP-RHAMNOSE_c_MP + NADP_c_MP --> DTDP-DEOH-DEOXY-MANNOSE_c_MP + NADPH_c_MP + PROTON_c_MP	G5W-12409 or G5W-12460	G5W-12409 G5W-12460	G5W-12409-MONOMER or G5W-12460-MONOMER		0	0	1000	0		EC-1.1.1.133
DTDPDEHYRHAMREDUCT-RXN_c_ST		DTDP-RHAMNOSE_c_ST + NADP_c_ST --> DTDP-DEOH-DEOXY-MANNOSE_c_ST + NADPH_c_ST + PROTON_c_ST	G5W-12409 or G5W-12460	G5W-12409 G5W-12460	G5W-12409-MONOMER or G5W-12460-MONOMER		0	0	1000	0		EC-1.1.1.133
DTDPGLUCDEHYDRAT-RXN_c_BS		DTDP-D-GLUCOSE_c_BS --> DTDP-DEOH-DEOXY-GLUCOSE_c_BS + WATER_c_BS				PWY-3221	0	0	1000	0		EC-4.2.1.46
DTDPGLUCDEHYDRAT-RXN_c_MP		DTDP-D-GLUCOSE_c_MP --> DTDP-DEOH-DEOXY-GLUCOSE_c_MP + WATER_c_MP				PWY-3221	0	0	1000	0		EC-4.2.1.46
DTDPGLUCDEHYDRAT-RXN_c_ST		DTDP-D-GLUCOSE_c_ST --> DTDP-DEOH-DEOXY-GLUCOSE_c_ST + WATER_c_ST				PWY-3221	0	0	1000	0		EC-4.2.1.46
DTDPGLUCOSEPP-RXN_c_BS		GLC-1-P_c_BS + PROTON_c_BS + TTP_c_BS --> DTDP-D-GLUCOSE_c_BS + PPI_c_BS				PWY-3221	0	0	1000	0		EC-2.7.7.24
DTDPGLUCOSEPP-RXN_c_MP		GLC-1-P_c_MP + PROTON_c_MP + TTP_c_MP --> DTDP-D-GLUCOSE_c_MP + PPI_c_MP				PWY-3221	0	0	1000	0		EC-2.7.7.24
DTDPGLUCOSEPP-RXN_c_ST		GLC-1-P_c_ST + PROTON_c_ST + TTP_c_ST --> DTDP-D-GLUCOSE_c_ST + PPI_c_ST				PWY-3221	0	0	1000	0		EC-2.7.7.24
DTDPKIN-RXN_c_BS		ATP_c_BS + TDP_c_BS --> ADP_c_BS + TTP_c_BS	G5W-12024	G5W-12024	G5W-12024-MONOMER	PWY0-166|PWY-7187|PWY-7184|PWY-7197	0	0	1000	0		EC-2.7.4.6
DTDPKIN-RXN_c_MP		ATP_c_MP + TDP_c_MP --> ADP_c_MP + TTP_c_MP	G5W-12024	G5W-12024	G5W-12024-MONOMER	PWY0-166|PWY-7187|PWY-7184|PWY-7197	0	0	1000	0		EC-2.7.4.6
DTDPKIN-RXN_c_ST		ATP_c_ST + TDP_c_ST --> ADP_c_ST + TTP_c_ST	G5W-12024	G5W-12024	G5W-12024-MONOMER	PWY0-166|PWY-7187|PWY-7184|PWY-7197	0	0	1000	0		EC-2.7.4.6
DTDPKIN-RXN_m_BS		ATP_m_BS + TDP_m_BS --> ADP_m_BS + TTP_m_BS	G5W-12024	G5W-12024	G5W-12024-MONOMER	PWY0-166|PWY-7187|PWY-7184|PWY-7197	0	0	1000	0		EC-2.7.4.6
DTDPKIN-RXN_m_MP		ATP_m_MP + TDP_m_MP --> ADP_m_MP + TTP_m_MP	G5W-12024	G5W-12024	G5W-12024-MONOMER	PWY0-166|PWY-7187|PWY-7184|PWY-7197	0	0	1000	0		EC-2.7.4.6
DTDPKIN-RXN_m_ST		ATP_m_ST + TDP_m_ST --> ADP_m_ST + TTP_m_ST	G5W-12024	G5W-12024	G5W-12024-MONOMER	PWY0-166|PWY-7187|PWY-7184|PWY-7197	0	0	1000	0		EC-2.7.4.6
DTDPKIN-RXN_p_BS		ATP_p_BS + TDP_p_BS --> ADP_p_BS + TTP_p_BS	G5W-12024	G5W-12024	G5W-12024-MONOMER	PWY0-166|PWY-7187|PWY-7184|PWY-7197	0	0	1000	0		EC-2.7.4.6
DTDPKIN-RXN_p_MP		ATP_p_MP + TDP_p_MP --> ADP_p_MP + TTP_p_MP	G5W-12024	G5W-12024	G5W-12024-MONOMER	PWY0-166|PWY-7187|PWY-7184|PWY-7197	0	0	1000	0		EC-2.7.4.6
DTDPKIN-RXN_p_ST		ATP_p_ST + TDP_p_ST --> ADP_p_ST + TTP_p_ST	G5W-12024	G5W-12024	G5W-12024-MONOMER	PWY0-166|PWY-7187|PWY-7184|PWY-7197	0	0	1000	0		EC-2.7.4.6
DTMPKI-RXN_c_BS		ATP_c_BS + TMP_c_BS --> ADP_c_BS + TDP_c_BS	G5W-7765 or G5W-10296 or G5W-11991	G5W-10296 G5W-7765 G5W-11991	G5W-7765-MONOMER or G5W-10296-MONOMER or G5W-11991-MONOMER	PWY0-166|PWY-7187|PWY-7184|PWY-7197	0	0	1000	0		EC-2.7.4.12|EC-2.7.4.13|EC-2.7.4.9
DTMPKI-RXN_c_MP		ATP_c_MP + TMP_c_MP --> ADP_c_MP + TDP_c_MP	G5W-7765 or G5W-10296 or G5W-11991	G5W-10296 G5W-11991 G5W-7765	G5W-7765-MONOMER or G5W-10296-MONOMER or G5W-11991-MONOMER	PWY0-166|PWY-7187|PWY-7184|PWY-7197	0	0	1000	0		EC-2.7.4.12|EC-2.7.4.13|EC-2.7.4.9
DTMPKI-RXN_c_ST		ATP_c_ST + TMP_c_ST --> ADP_c_ST + TDP_c_ST	G5W-7765 or G5W-10296 or G5W-11991	G5W-10296 G5W-11991 G5W-7765	G5W-7765-MONOMER or G5W-10296-MONOMER or G5W-11991-MONOMER	PWY0-166|PWY-7187|PWY-7184|PWY-7197	0	0	1000	0		EC-2.7.4.12|EC-2.7.4.13|EC-2.7.4.9
DUDPKIN-RXN_c_BS		ATP_c_BS + DUDP_c_BS --> ADP_c_BS + DUTP_c_BS	G5W-12024	G5W-12024	G5W-12024-MONOMER	PWY0-166|PWY-7184	0	0	1000	0		EC-2.7.4.6
DUDPKIN-RXN_c_MP		ATP_c_MP + DUDP_c_MP --> ADP_c_MP + DUTP_c_MP	G5W-12024	G5W-12024	G5W-12024-MONOMER	PWY0-166|PWY-7184	0	0	1000	0		EC-2.7.4.6
DUDPKIN-RXN_c_ST		ATP_c_ST + DUDP_c_ST --> ADP_c_ST + DUTP_c_ST	G5W-12024	G5W-12024	G5W-12024-MONOMER	PWY0-166|PWY-7184	0	0	1000	0		EC-2.7.4.6
DUDPKIN-RXN_m_BS		ATP_m_BS + DUDP_m_BS --> ADP_m_BS + DUTP_m_BS	G5W-12024	G5W-12024	G5W-12024-MONOMER	PWY0-166|PWY-7184	0	0	1000	0		EC-2.7.4.6
DUDPKIN-RXN_m_MP		ATP_m_MP + DUDP_m_MP --> ADP_m_MP + DUTP_m_MP	G5W-12024	G5W-12024	G5W-12024-MONOMER	PWY0-166|PWY-7184	0	0	1000	0		EC-2.7.4.6
DUDPKIN-RXN_m_ST		ATP_m_ST + DUDP_m_ST --> ADP_m_ST + DUTP_m_ST	G5W-12024	G5W-12024	G5W-12024-MONOMER	PWY0-166|PWY-7184	0	0	1000	0		EC-2.7.4.6
DUDPKIN-RXN_p_BS		ATP_p_BS + DUDP_p_BS --> ADP_p_BS + DUTP_p_BS	G5W-12024	G5W-12024	G5W-12024-MONOMER	PWY0-166|PWY-7184	0	0	1000	0		EC-2.7.4.6
DUDPKIN-RXN_p_MP		ATP_p_MP + DUDP_p_MP --> ADP_p_MP + DUTP_p_MP	G5W-12024	G5W-12024	G5W-12024-MONOMER	PWY0-166|PWY-7184	0	0	1000	0		EC-2.7.4.6
DUDPKIN-RXN_p_ST		ATP_p_ST + DUDP_p_ST --> ADP_p_ST + DUTP_p_ST	G5W-12024	G5W-12024	G5W-12024-MONOMER	PWY0-166|PWY-7184	0	0	1000	0		EC-2.7.4.6
DUMP_mc_BS		DUMP_m_BS <=> DUMP_c_BS					1	-1000	1000	0
DUMP_mc_MP		DUMP_m_MP <=> DUMP_c_MP					1	-1000	1000	0
DUMP_mc_ST		DUMP_m_ST <=> DUMP_c_ST					1	-1000	1000	0
DURIDKI-RXN_c_BS		ATP_c_BS + DEOXYURIDINE_c_BS --> ADP_c_BS + DUMP_c_BS + PROTON_c_BS	G5W-8029 or G5W-9269 or G5W-10271 or G5W-11355	G5W-9269 G5W-11355 G5W-8029 G5W-10271	G5W-8029-MONOMER or G5W-9269-MONOMER or G5W-10271-MONOMER or G5W-11355-MONOMER	PWY-7199	0	0	1000	0		EC-2.7.1.145|EC-2.7.1.21
DURIDKI-RXN_c_MP		ATP_c_MP + DEOXYURIDINE_c_MP --> ADP_c_MP + DUMP_c_MP + PROTON_c_MP	G5W-8029 or G5W-9269 or G5W-10271 or G5W-11355	G5W-10271 G5W-11355 G5W-8029 G5W-9269	G5W-8029-MONOMER or G5W-9269-MONOMER or G5W-10271-MONOMER or G5W-11355-MONOMER	PWY-7199	0	0	1000	0		EC-2.7.1.145|EC-2.7.1.21
DURIDKI-RXN_c_ST		ATP_c_ST + DEOXYURIDINE_c_ST --> ADP_c_ST + DUMP_c_ST + PROTON_c_ST	G5W-8029 or G5W-9269 or G5W-10271 or G5W-11355	G5W-10271 G5W-11355 G5W-8029 G5W-9269	G5W-8029-MONOMER or G5W-9269-MONOMER or G5W-10271-MONOMER or G5W-11355-MONOMER	PWY-7199	0	0	1000	0		EC-2.7.1.145|EC-2.7.1.21
DUTP-PYROP-RXN_c_BS		DUTP_c_BS + WATER_c_BS --> DUMP_c_BS + PPI_c_BS + PROTON_c_BS	G5W-7996	G5W-7996	G5W-7996-MONOMER	PWY0-166|PWY-7187|PWY-7206|PWY-7184	0	0	1000	0		EC-3.6.1.23|EC-3.6.1.9
DUTP-PYROP-RXN_c_MP		DUTP_c_MP + WATER_c_MP --> DUMP_c_MP + PPI_c_MP + PROTON_c_MP	G5W-7996	G5W-7996	G5W-7996-MONOMER	PWY0-166|PWY-7187|PWY-7206|PWY-7184	0	0	1000	0		EC-3.6.1.23|EC-3.6.1.9
DUTP-PYROP-RXN_c_ST		DUTP_c_ST + WATER_c_ST --> DUMP_c_ST + PPI_c_ST + PROTON_c_ST	G5W-7996	G5W-7996	G5W-7996-MONOMER	PWY0-166|PWY-7187|PWY-7206|PWY-7184	0	0	1000	0		EC-3.6.1.23|EC-3.6.1.9
DXPREDISOM-RXN_p_BS		2-C-METHYL-D-ERYTHRITOL-4-PHOSPHATE_p_BS + NADP_p_BS <=> DEOXYXYLULOSE-5P_p_BS + NADPH_p_BS + PROTON_p_BS	G5W-12426	G5W-12426	G5W-12426-MONOMER	NONMEVIPP-PWY|PWY-7560	0	-1000	0	0		EC-1.1.1.267
DXPREDISOM-RXN_p_MP		2-C-METHYL-D-ERYTHRITOL-4-PHOSPHATE_p_MP + NADP_p_MP <=> DEOXYXYLULOSE-5P_p_MP + NADPH_p_MP + PROTON_p_MP	G5W-12426	G5W-12426	G5W-12426-MONOMER	NONMEVIPP-PWY|PWY-7560	0	-1000	0	0		EC-1.1.1.267
DXPREDISOM-RXN_p_ST		2-C-METHYL-D-ERYTHRITOL-4-PHOSPHATE_p_ST + NADP_p_ST <=> DEOXYXYLULOSE-5P_p_ST + NADPH_p_ST + PROTON_p_ST	G5W-12426	G5W-12426	G5W-12426-MONOMER	NONMEVIPP-PWY|PWY-7560	0	-1000	0	0		EC-1.1.1.267
DXS-RXN_p_BS		GAP_p_BS + PROTON_p_BS + PYRUVATE_p_BS --> CARBON-DIOXIDE_p_BS + DEOXYXYLULOSE-5P_p_BS	G5W-6525 or G5W-12267 or G5W-12450	G5W-12267 G5W-12450 G5W-6525	G5W-6525-MONOMER or G5W-12267-MONOMER or G5W-12450-MONOMER	NONMEVIPP-PWY|PWY-7560	0	0	1000	0		EC-2.2.1.7
DXS-RXN_p_MP		GAP_p_MP + PROTON_p_MP + PYRUVATE_p_MP --> CARBON-DIOXIDE_p_MP + DEOXYXYLULOSE-5P_p_MP	G5W-6525 or G5W-12267 or G5W-12450	G5W-12267 G5W-12450 G5W-6525	G5W-6525-MONOMER or G5W-12267-MONOMER or G5W-12450-MONOMER	NONMEVIPP-PWY|PWY-7560	0	0	1000	0		EC-2.2.1.7
DXS-RXN_p_ST		GAP_p_ST + PROTON_p_ST + PYRUVATE_p_ST --> CARBON-DIOXIDE_p_ST + DEOXYXYLULOSE-5P_p_ST	G5W-6525 or G5W-12267 or G5W-12450	G5W-6525 G5W-12267 G5W-12450	G5W-6525-MONOMER or G5W-12267-MONOMER or G5W-12450-MONOMER	NONMEVIPP-PWY|PWY-7560	0	0	1000	0		EC-2.2.1.7
ENZRXN-201-RXN_c_BS		BUTANOL_c_BS + NADP_c_BS --> BUTANAL_c_BS + NADPH_c_BS + PROTON_c_BS	G5W-6507 or G5W-7725 or G5W-8600 or G5W-9252 or G5W-9525	G5W-7725 G5W-9252 G5W-6507 G5W-8600 G5W-9525	G5W-6507-MONOMER or G5W-7725-MONOMER or G5W-8600-MONOMER or G5W-9252-MONOMER or G5W-9525-MONOMER		0	0	1000	0		EC-1.1.1
ENZRXN-201-RXN_c_MP		BUTANOL_c_MP + NADP_c_MP --> BUTANAL_c_MP + NADPH_c_MP + PROTON_c_MP	G5W-6507 or G5W-7725 or G5W-8600 or G5W-9252 or G5W-9525	G5W-9525 G5W-7725 G5W-9252 G5W-8600 G5W-6507	G5W-6507-MONOMER or G5W-7725-MONOMER or G5W-8600-MONOMER or G5W-9252-MONOMER or G5W-9525-MONOMER		0	0	1000	0		EC-1.1.1
ENZRXN-201-RXN_c_ST		BUTANOL_c_ST + NADP_c_ST --> BUTANAL_c_ST + NADPH_c_ST + PROTON_c_ST	G5W-6507 or G5W-7725 or G5W-8600 or G5W-9252 or G5W-9525	G5W-7725 G5W-9252 G5W-6507 G5W-8600 G5W-9525	G5W-6507-MONOMER or G5W-7725-MONOMER or G5W-8600-MONOMER or G5W-9252-MONOMER or G5W-9525-MONOMER		0	0	1000	0		EC-1.1.1
ETHANOLAMINE-KINASE-RXN_c_BS		ATP_c_BS + ETHANOL-AMINE_c_BS --> ADP_c_BS + PHOSPHORYL-ETHANOLAMINE_c_BS + PROTON_c_BS	G5W-6617 or G5W-7397 or G5W-10566 or G5W-11435	G5W-6617 G5W-10566 G5W-7397 G5W-11435	G5W-6617-MONOMER or G5W-7397-MONOMER or G5W-10566-MONOMER or G5W-11435-MONOMER	PWY-3385|PWY4FS-6	0	0	1000	0		EC-2.7.1.82
ETHANOLAMINE-KINASE-RXN_c_MP		ATP_c_MP + ETHANOL-AMINE_c_MP --> ADP_c_MP + PHOSPHORYL-ETHANOLAMINE_c_MP + PROTON_c_MP	G5W-6617 or G5W-7397 or G5W-10566 or G5W-11435	G5W-10566 G5W-7397 G5W-11435 G5W-6617	G5W-6617-MONOMER or G5W-7397-MONOMER or G5W-10566-MONOMER or G5W-11435-MONOMER	PWY-3385|PWY4FS-6	0	0	1000	0		EC-2.7.1.82
ETHANOLAMINE-KINASE-RXN_c_ST		ATP_c_ST + ETHANOL-AMINE_c_ST --> ADP_c_ST + PHOSPHORYL-ETHANOLAMINE_c_ST + PROTON_c_ST	G5W-6617 or G5W-7397 or G5W-10566 or G5W-11435	G5W-10566 G5W-6617 G5W-7397 G5W-11435	G5W-6617-MONOMER or G5W-7397-MONOMER or G5W-10566-MONOMER or G5W-11435-MONOMER	PWY-3385|PWY4FS-6	0	0	1000	0		EC-2.7.1.82
ETHYL-RXN_c_BS		ASCORBATE_c_BS + CPD-68_c_BS + OXYGEN-MOLECULE_c_BS + PROTON_c_BS --> CARBON-DIOXIDE_c_BS + ETHYLENE-CMPD_c_BS + HCN_c_BS + L-DEHYDRO-ASCORBATE_c_BS + 2.0 WATER_c_BS	G5W-6260 or G5W-6271 or G5W-6601 or G5W-6703 or G5W-8060 or G5W-8151 or G5W-8435 or G5W-8670 or G5W-9311 or G5W-9583 or G5W-10556 or G5W-11145 or G5W-12464	G5W-6260 G5W-12464 G5W-9311 G5W-8060 G5W-10556 G5W-8435 G5W-8670 G5W-6271 G5W-9583 G5W-6601 G5W-11145 G5W-8151 G5W-6703	G5W-6260-MONOMER or G5W-6271-MONOMER or G5W-6601-MONOMER or G5W-6703-MONOMER or G5W-8060-MONOMER or G5W-8151-MONOMER or G5W-8435-MONOMER or G5W-8670-MONOMER or G5W-9311-MONOMER or G5W-9583-MONOMER or G5W-10556-MONOMER or G5W-11145-MONOMER or G5W-12464-MONOMER	ETHYL-PWY	0	0	1000	0		EC-1.14.17.4
ETHYL-RXN_c_MP		ASCORBATE_c_MP + CPD-68_c_MP + OXYGEN-MOLECULE_c_MP + PROTON_c_MP --> CARBON-DIOXIDE_c_MP + ETHYLENE-CMPD_c_MP + HCN_c_MP + L-DEHYDRO-ASCORBATE_c_MP + 2.0 WATER_c_MP	G5W-6260 or G5W-6271 or G5W-6601 or G5W-6703 or G5W-8060 or G5W-8151 or G5W-8435 or G5W-8670 or G5W-9311 or G5W-9583 or G5W-10556 or G5W-11145 or G5W-12464	G5W-6260 G5W-12464 G5W-9311 G5W-8060 G5W-10556 G5W-8435 G5W-8670 G5W-6271 G5W-9583 G5W-6601 G5W-11145 G5W-8151 G5W-6703	G5W-6260-MONOMER or G5W-6271-MONOMER or G5W-6601-MONOMER or G5W-6703-MONOMER or G5W-8060-MONOMER or G5W-8151-MONOMER or G5W-8435-MONOMER or G5W-8670-MONOMER or G5W-9311-MONOMER or G5W-9583-MONOMER or G5W-10556-MONOMER or G5W-11145-MONOMER or G5W-12464-MONOMER	ETHYL-PWY	0	0	1000	0		EC-1.14.17.4
ETHYL-RXN_c_ST		ASCORBATE_c_ST + CPD-68_c_ST + OXYGEN-MOLECULE_c_ST + PROTON_c_ST --> CARBON-DIOXIDE_c_ST + ETHYLENE-CMPD_c_ST + HCN_c_ST + L-DEHYDRO-ASCORBATE_c_ST + 2.0 WATER_c_ST	G5W-6260 or G5W-6271 or G5W-6601 or G5W-6703 or G5W-8060 or G5W-8151 or G5W-8435 or G5W-8670 or G5W-9311 or G5W-9583 or G5W-10556 or G5W-11145 or G5W-12464	G5W-8435 G5W-6260 G5W-12464 G5W-9311 G5W-8060 G5W-10556 G5W-6601 G5W-8670 G5W-6271 G5W-9583 G5W-11145 G5W-8151 G5W-6703	G5W-6260-MONOMER or G5W-6271-MONOMER or G5W-6601-MONOMER or G5W-6703-MONOMER or G5W-8060-MONOMER or G5W-8151-MONOMER or G5W-8435-MONOMER or G5W-8670-MONOMER or G5W-9311-MONOMER or G5W-9583-MONOMER or G5W-10556-MONOMER or G5W-11145-MONOMER or G5W-12464-MONOMER	ETHYL-PWY	0	0	1000	0		EC-1.14.17.4
F16ALDOLASE-RXN_c_BS		FRUCTOSE-16-DIPHOSPHATE_c_BS <=> DIHYDROXY-ACETONE-PHOSPHATE_c_BS + GAP_c_BS	G5W-6350 or G5W-6841 or G5W-6858 or G5W-7233 or G5W-9761 or G5W-9870 or G5W-12368	G5W-6841 G5W-12368 G5W-9870 G5W-6350 G5W-6858 G5W-9761 G5W-7233	G5W-6350-MONOMER or G5W-6841-MONOMER or G5W-6858-MONOMER or G5W-7233-MONOMER or G5W-9761-MONOMER or G5W-9870-MONOMER or G5W-12368-MONOMER	GLYCOLYSIS|PWY-1042|CALVIN-PWY|SUCSYN-PWY|GLUCONEO-PWY	1	-1000	1000	0		EC-4.1.2.13
F16ALDOLASE-RXN_c_MP		FRUCTOSE-16-DIPHOSPHATE_c_MP <=> DIHYDROXY-ACETONE-PHOSPHATE_c_MP + GAP_c_MP	G5W-6350 or G5W-6841 or G5W-6858 or G5W-7233 or G5W-9761 or G5W-9870 or G5W-12368	G5W-6841 G5W-12368 G5W-6350 G5W-6858 G5W-9761 G5W-9870 G5W-7233	G5W-6350-MONOMER or G5W-6841-MONOMER or G5W-6858-MONOMER or G5W-7233-MONOMER or G5W-9761-MONOMER or G5W-9870-MONOMER or G5W-12368-MONOMER	GLYCOLYSIS|PWY-1042|CALVIN-PWY|SUCSYN-PWY|GLUCONEO-PWY	1	-1000	1000	0		EC-4.1.2.13
F16ALDOLASE-RXN_c_ST		FRUCTOSE-16-DIPHOSPHATE_c_ST <=> DIHYDROXY-ACETONE-PHOSPHATE_c_ST + GAP_c_ST	G5W-6350 or G5W-6841 or G5W-6858 or G5W-7233 or G5W-9761 or G5W-9870 or G5W-12368	G5W-6841 G5W-12368 G5W-6350 G5W-6858 G5W-9761 G5W-9870 G5W-7233	G5W-6350-MONOMER or G5W-6841-MONOMER or G5W-6858-MONOMER or G5W-7233-MONOMER or G5W-9761-MONOMER or G5W-9870-MONOMER or G5W-12368-MONOMER	GLYCOLYSIS|PWY-1042|CALVIN-PWY|SUCSYN-PWY|GLUCONEO-PWY	1	-1000	1000	0		EC-4.1.2.13
F16ALDOLASE-RXN_p_BS		FRUCTOSE-16-DIPHOSPHATE_p_BS <=> DIHYDROXY-ACETONE-PHOSPHATE_p_BS + GAP_p_BS	G5W-6350 or G5W-6841 or G5W-6858 or G5W-7233 or G5W-9761 or G5W-9870 or G5W-12368	G5W-6841 G5W-12368 G5W-9870 G5W-6350 G5W-6858 G5W-9761 G5W-7233	G5W-6350-MONOMER or G5W-6841-MONOMER or G5W-6858-MONOMER or G5W-7233-MONOMER or G5W-9761-MONOMER or G5W-9870-MONOMER or G5W-12368-MONOMER	GLYCOLYSIS|PWY-1042|CALVIN-PWY|SUCSYN-PWY|GLUCONEO-PWY	1	-1000	1000	0		EC-4.1.2.13
F16ALDOLASE-RXN_p_MP		FRUCTOSE-16-DIPHOSPHATE_p_MP <=> DIHYDROXY-ACETONE-PHOSPHATE_p_MP + GAP_p_MP	G5W-6350 or G5W-6841 or G5W-6858 or G5W-7233 or G5W-9761 or G5W-9870 or G5W-12368	G5W-6841 G5W-12368 G5W-6350 G5W-6858 G5W-9761 G5W-9870 G5W-7233	G5W-6350-MONOMER or G5W-6841-MONOMER or G5W-6858-MONOMER or G5W-7233-MONOMER or G5W-9761-MONOMER or G5W-9870-MONOMER or G5W-12368-MONOMER	GLYCOLYSIS|PWY-1042|CALVIN-PWY|SUCSYN-PWY|GLUCONEO-PWY	1	-1000	1000	0		EC-4.1.2.13
F16ALDOLASE-RXN_p_ST		FRUCTOSE-16-DIPHOSPHATE_p_ST <=> DIHYDROXY-ACETONE-PHOSPHATE_p_ST + GAP_p_ST	G5W-6350 or G5W-6841 or G5W-6858 or G5W-7233 or G5W-9761 or G5W-9870 or G5W-12368	G5W-6841 G5W-12368 G5W-6350 G5W-6858 G5W-9761 G5W-9870 G5W-7233	G5W-6350-MONOMER or G5W-6841-MONOMER or G5W-6858-MONOMER or G5W-7233-MONOMER or G5W-9761-MONOMER or G5W-9870-MONOMER or G5W-12368-MONOMER	GLYCOLYSIS|PWY-1042|CALVIN-PWY|SUCSYN-PWY|GLUCONEO-PWY	1	-1000	1000	0		EC-4.1.2.13
F16BDEPHOS-RXN_c_BS		FRUCTOSE-16-DIPHOSPHATE_c_BS + WATER_c_BS --> FRUCTOSE-6P_c_BS + Pi_c_BS	G5W-7769 or G5W-8326 or G5W-9011 or G5W-9444	G5W-8326 G5W-9011 G5W-9444 G5W-7769	G5W-7769-MONOMER or G5W-8326-MONOMER or G5W-9011-MONOMER or G5W-9444-MONOMER	GLYCOLYSIS|CALVIN-PWY|SUCSYN-PWY|GLUCONEO-PWY	0	0	1000	0		EC-3.1.3.11
F16BDEPHOS-RXN_c_MP		FRUCTOSE-16-DIPHOSPHATE_c_MP + WATER_c_MP --> FRUCTOSE-6P_c_MP + Pi_c_MP	G5W-7769 or G5W-8326 or G5W-9011 or G5W-9444	G5W-8326 G5W-9444 G5W-9011 G5W-7769	G5W-7769-MONOMER or G5W-8326-MONOMER or G5W-9011-MONOMER or G5W-9444-MONOMER	GLYCOLYSIS|CALVIN-PWY|SUCSYN-PWY|GLUCONEO-PWY	0	0	1000	0		EC-3.1.3.11
F16BDEPHOS-RXN_c_ST		FRUCTOSE-16-DIPHOSPHATE_c_ST + WATER_c_ST --> FRUCTOSE-6P_c_ST + Pi_c_ST	G5W-7769 or G5W-8326 or G5W-9011 or G5W-9444	G5W-9444 G5W-7769 G5W-8326 G5W-9011	G5W-7769-MONOMER or G5W-8326-MONOMER or G5W-9011-MONOMER or G5W-9444-MONOMER	GLYCOLYSIS|CALVIN-PWY|SUCSYN-PWY|GLUCONEO-PWY	0	0	1000	0		EC-3.1.3.11
F16BDEPHOS-RXN_p_BS		FRUCTOSE-16-DIPHOSPHATE_p_BS + WATER_p_BS --> FRUCTOSE-6P_p_BS + Pi_p_BS	G5W-7769 or G5W-8326 or G5W-9011 or G5W-9444	G5W-8326 G5W-9011 G5W-9444 G5W-7769	G5W-7769-MONOMER or G5W-8326-MONOMER or G5W-9011-MONOMER or G5W-9444-MONOMER	GLYCOLYSIS|CALVIN-PWY|SUCSYN-PWY|GLUCONEO-PWY	0	0	1000	0		EC-3.1.3.11
F16BDEPHOS-RXN_p_MP		FRUCTOSE-16-DIPHOSPHATE_p_MP + WATER_p_MP --> FRUCTOSE-6P_p_MP + Pi_p_MP	G5W-7769 or G5W-8326 or G5W-9011 or G5W-9444	G5W-8326 G5W-9444 G5W-9011 G5W-7769	G5W-7769-MONOMER or G5W-8326-MONOMER or G5W-9011-MONOMER or G5W-9444-MONOMER	GLYCOLYSIS|CALVIN-PWY|SUCSYN-PWY|GLUCONEO-PWY	0	0	1000	0		EC-3.1.3.11
F16BDEPHOS-RXN_p_ST		FRUCTOSE-16-DIPHOSPHATE_p_ST + WATER_p_ST --> FRUCTOSE-6P_p_ST + Pi_p_ST	G5W-7769 or G5W-8326 or G5W-9011 or G5W-9444	G5W-8326 G5W-7769 G5W-9444 G5W-9011	G5W-7769-MONOMER or G5W-8326-MONOMER or G5W-9011-MONOMER or G5W-9444-MONOMER	GLYCOLYSIS|CALVIN-PWY|SUCSYN-PWY|GLUCONEO-PWY	0	0	1000	0		EC-3.1.3.11
FAD-PYROPHOSPHATASE-RXN_c_BS		FAD_c_BS + WATER_c_BS --> AMP_c_BS + FMN_c_BS + 2.0 PROTON_c_BS	G5W-12417	G5W-12417	G5W-12417-MONOMER		0	0	1000	0		EC-3.6.1.18
FAD-PYROPHOSPHATASE-RXN_c_MP		FAD_c_MP + WATER_c_MP --> AMP_c_MP + FMN_c_MP + 2.0 PROTON_c_MP	G5W-12417	G5W-12417	G5W-12417-MONOMER		0	0	1000	0		EC-3.6.1.18
FAD-PYROPHOSPHATASE-RXN_c_ST		FAD_c_ST + WATER_c_ST --> AMP_c_ST + FMN_c_ST + 2.0 PROTON_c_ST	G5W-12417	G5W-12417	G5W-12417-MONOMER		0	0	1000	0		EC-3.6.1.18
FADSYN-RXN_c_BS		ATP_c_BS + FMN_c_BS + PROTON_c_BS --> FAD_c_BS + PPI_c_BS	G5W-8910 or G5W-10311	G5W-8910 G5W-10311	G5W-8910-MONOMER or G5W-10311-MONOMER	RIBOSYN2-PWY	0	0	1000	0		EC-2.7.7.2
FADSYN-RXN_c_MP		ATP_c_MP + FMN_c_MP + PROTON_c_MP --> FAD_c_MP + PPI_c_MP	G5W-8910 or G5W-10311	G5W-8910 G5W-10311	G5W-8910-MONOMER or G5W-10311-MONOMER	RIBOSYN2-PWY	0	0	1000	0		EC-2.7.7.2
FADSYN-RXN_c_ST		ATP_c_ST + FMN_c_ST + PROTON_c_ST --> FAD_c_ST + PPI_c_ST	G5W-8910 or G5W-10311	G5W-8910 G5W-10311	G5W-8910-MONOMER or G5W-10311-MONOMER	RIBOSYN2-PWY	0	0	1000	0		EC-2.7.7.2
FARNESOL-DEHYDROGENASE-RXN_c_BS		2-TRANS6-TRANS-FARNESOL_c_BS + NADP_c_BS <=> 2-TRANS6-TRANS-FARNESAL_c_BS + NADPH_c_BS + PROTON_c_BS				PWY-6577	0	-1000	0	0		EC-1.1.1.216
FARNESOL-DEHYDROGENASE-RXN_c_MP		2-TRANS6-TRANS-FARNESOL_c_MP + NADP_c_MP <=> 2-TRANS6-TRANS-FARNESAL_c_MP + NADPH_c_MP + PROTON_c_MP				PWY-6577	0	-1000	0	0		EC-1.1.1.216
FARNESOL-DEHYDROGENASE-RXN_c_ST		2-TRANS6-TRANS-FARNESOL_c_ST + NADP_c_ST <=> 2-TRANS6-TRANS-FARNESAL_c_ST + NADPH_c_ST + PROTON_c_ST				PWY-6577	0	-1000	0	0		EC-1.1.1.216
FARNESYLTRANSTRANSFERASE-RXN_p_BS		DELTA3-ISOPENTENYL-PP_p_BS + FARNESYL-PP_p_BS --> GERANYLGERANYL-PP_p_BS + PPI_p_BS	G5W-6474 or G5W-7881 or G5W-9902 or G5W-10043 or G5W-10087 or G5W-10529 or G5W-11367	G5W-11367 G5W-10087 G5W-10529 G5W-9902 G5W-7881 G5W-10043 G5W-6474	G5W-6474-MONOMER or G5W-7881-MONOMER or G5W-9902-MONOMER or G5W-10043-MONOMER or G5W-10087-MONOMER or G5W-10529-MONOMER or G5W-11367-MONOMER	PWY-5120	0	0	1000	0		EC-2.5.1.29
FARNESYLTRANSTRANSFERASE-RXN_p_MP		DELTA3-ISOPENTENYL-PP_p_MP + FARNESYL-PP_p_MP --> GERANYLGERANYL-PP_p_MP + PPI_p_MP	G5W-6474 or G5W-7881 or G5W-9902 or G5W-10043 or G5W-10087 or G5W-10529 or G5W-11367	G5W-11367 G5W-7881 G5W-10529 G5W-9902 G5W-10087 G5W-6474 G5W-10043	G5W-6474-MONOMER or G5W-7881-MONOMER or G5W-9902-MONOMER or G5W-10043-MONOMER or G5W-10087-MONOMER or G5W-10529-MONOMER or G5W-11367-MONOMER	PWY-5120	0	0	1000	0		EC-2.5.1.29
FARNESYLTRANSTRANSFERASE-RXN_p_ST		DELTA3-ISOPENTENYL-PP_p_ST + FARNESYL-PP_p_ST --> GERANYLGERANYL-PP_p_ST + PPI_p_ST	G5W-6474 or G5W-7881 or G5W-9902 or G5W-10043 or G5W-10087 or G5W-10529 or G5W-11367	G5W-11367 G5W-7881 G5W-10529 G5W-9902 G5W-10087 G5W-6474 G5W-10043	G5W-6474-MONOMER or G5W-7881-MONOMER or G5W-9902-MONOMER or G5W-10043-MONOMER or G5W-10087-MONOMER or G5W-10529-MONOMER or G5W-11367-MONOMER	PWY-5120	0	0	1000	0		EC-2.5.1.29
FERREDOXIN--NITRITE-REDUCTASE-RXN_p_BS		AMMONIUM_p_BS + 6.0 Oxidized-ferredoxins_p_BS + 2.0 WATER_p_BS <=> NITRITE_p_BS + 8.0 PROTON_p_BS + 6.0 Reduced-ferredoxins_p_BS	G5W-8061	G5W-8061	G5W-8061-MONOMER	PWY-381	0	-1000	0	0		EC-1.7.7.1
FERREDOXIN--NITRITE-REDUCTASE-RXN_p_MP		AMMONIUM_p_MP + 6.0 Oxidized-ferredoxins_p_MP + 2.0 WATER_p_MP <=> NITRITE_p_MP + 8.0 PROTON_p_MP + 6.0 Reduced-ferredoxins_p_MP	G5W-8061	G5W-8061	G5W-8061-MONOMER	PWY-381	0	-1000	0	0		EC-1.7.7.1
FERREDOXIN--NITRITE-REDUCTASE-RXN_p_ST		AMMONIUM_p_ST + 6.0 Oxidized-ferredoxins_p_ST + 2.0 WATER_p_ST <=> NITRITE_p_ST + 8.0 PROTON_p_ST + 6.0 Reduced-ferredoxins_p_ST	G5W-8061	G5W-8061	G5W-8061-MONOMER	PWY-381	0	-1000	0	0		EC-1.7.7.1
FESGSHTHIO-RXN_c_BS		CPD-11281_c_BS + OXYGEN-MOLECULE_c_BS --> CPD-17866_c_BS + PROTON_c_BS	G5W-11799 or G5W-12095	G5W-11799 G5W-12095	G5W-11799-MONOMER or G5W-12095-MONOMER	RXN-13161	0	0	1000	0
FESGSHTHIO-RXN_c_MP		CPD-11281_c_MP + OXYGEN-MOLECULE_c_MP --> CPD-17866_c_MP + PROTON_c_MP	G5W-11799 or G5W-12095	G5W-11799 G5W-12095	G5W-11799-MONOMER or G5W-12095-MONOMER	RXN-13161	0	0	1000	0
FESGSHTHIO-RXN_c_ST		CPD-11281_c_ST + OXYGEN-MOLECULE_c_ST --> CPD-17866_c_ST + PROTON_c_ST	G5W-11799 or G5W-12095	G5W-11799 G5W-12095	G5W-11799-MONOMER or G5W-12095-MONOMER	RXN-13161	0	0	1000	0
FGAMSYN-RXN_p_BS		5-P-RIBOSYL-N-FORMYLGLYCINEAMIDE_p_BS + ATP_p_BS + GLN_p_BS + WATER_p_BS --> 5-PHOSPHORIBOSYL-N-FORMYLGLYCINEAMIDINE_p_BS + ADP_p_BS + GLT_p_BS + PROTON_p_BS + Pi_p_BS	G5W-6887 or G5W-7001 or G5W-11209	G5W-7001 G5W-11209 G5W-6887	G5W-6887-MONOMER or G5W-7001-MONOMER or G5W-11209-MONOMER	PWY-6121	0	0	1000	0		EC-6.3.5.3
FGAMSYN-RXN_p_MP		5-P-RIBOSYL-N-FORMYLGLYCINEAMIDE_p_MP + ATP_p_MP + GLN_p_MP + WATER_p_MP --> 5-PHOSPHORIBOSYL-N-FORMYLGLYCINEAMIDINE_p_MP + ADP_p_MP + GLT_p_MP + PROTON_p_MP + Pi_p_MP	G5W-6887 or G5W-7001 or G5W-11209	G5W-7001 G5W-11209 G5W-6887	G5W-6887-MONOMER or G5W-7001-MONOMER or G5W-11209-MONOMER	PWY-6121	0	0	1000	0		EC-6.3.5.3
FGAMSYN-RXN_p_ST		5-P-RIBOSYL-N-FORMYLGLYCINEAMIDE_p_ST + ATP_p_ST + GLN_p_ST + WATER_p_ST --> 5-PHOSPHORIBOSYL-N-FORMYLGLYCINEAMIDINE_p_ST + ADP_p_ST + GLT_p_ST + PROTON_p_ST + Pi_p_ST	G5W-6887 or G5W-7001 or G5W-11209	G5W-7001 G5W-11209 G5W-6887	G5W-6887-MONOMER or G5W-7001-MONOMER or G5W-11209-MONOMER	PWY-6121	0	0	1000	0		EC-6.3.5.3
FLAVONADPREDUCT-RXN_c_BS		NADP_c_BS + PROTON_c_BS + 2.0 Reduced-ferredoxins_c_BS <=> NADPH_c_BS + 2.0 Oxidized-ferredoxins_c_BS	G5W-6248 or G5W-8659	G5W-6248 G5W-8659	G5W-6248-MONOMER or G5W-8659-MONOMER		0	-1000	0	0		|EC-1.19.1.a|
FLAVONADPREDUCT-RXN_c_MP		NADP_c_MP + PROTON_c_MP + 2.0 Reduced-ferredoxins_c_MP <=> NADPH_c_MP + 2.0 Oxidized-ferredoxins_c_MP	G5W-6248 or G5W-8659	G5W-6248 G5W-8659	G5W-6248-MONOMER or G5W-8659-MONOMER		0	-1000	0	0		|EC-1.19.1.a|
FLAVONADPREDUCT-RXN_c_ST		NADP_c_ST + PROTON_c_ST + 2.0 Reduced-ferredoxins_c_ST <=> NADPH_c_ST + 2.0 Oxidized-ferredoxins_c_ST	G5W-6248 or G5W-8659	G5W-6248 G5W-8659	G5W-6248-MONOMER or G5W-8659-MONOMER		0	-1000	0	0		|EC-1.19.1.a|
FLAVONOL-3-SULFOTRANSFERASE-RXN_c_BS		CPD-520_c_BS + PAPS_c_BS --> 3-5-ADP_c_BS + CPD-1822_c_BS + PROTON_c_BS	G5W-6277 or G5W-6596 or G5W-7577 or G5W-7802 or G5W-8863 or G5W-8984 or G5W-9360 or G5W-9514 or G5W-9971 or G5W-11054 or G5W-11152 or G5W-11869 or G5W-12139 or G5W-12397	G5W-7577 G5W-6277 G5W-9971 G5W-8984 G5W-9514 G5W-11869 G5W-9360 G5W-6596 G5W-11152 G5W-12139 G5W-7802 G5W-12397 G5W-8863 G5W-11054	G5W-6277-MONOMER or G5W-6596-MONOMER or G5W-7577-MONOMER or G5W-7802-MONOMER or G5W-8863-MONOMER or G5W-8984-MONOMER or G5W-9360-MONOMER or G5W-9514-MONOMER or G5W-9971-MONOMER or G5W-11054-MONOMER or G5W-11152-MONOMER or G5W-11869-MONOMER or G5W-12139-MONOMER or G5W-12397-MONOMER		0	0	1000	0		EC-2.8.2.25
FLAVONOL-3-SULFOTRANSFERASE-RXN_c_MP		CPD-520_c_MP + PAPS_c_MP --> 3-5-ADP_c_MP + CPD-1822_c_MP + PROTON_c_MP	G5W-6277 or G5W-6596 or G5W-7577 or G5W-7802 or G5W-8863 or G5W-8984 or G5W-9360 or G5W-9514 or G5W-9971 or G5W-11054 or G5W-11152 or G5W-11869 or G5W-12139 or G5W-12397	G5W-9360 G5W-6277 G5W-9971 G5W-7802 G5W-12139 G5W-12397 G5W-11869 G5W-6596 G5W-11152 G5W-8984 G5W-8863 G5W-9514 G5W-7577 G5W-11054	G5W-6277-MONOMER or G5W-6596-MONOMER or G5W-7577-MONOMER or G5W-7802-MONOMER or G5W-8863-MONOMER or G5W-8984-MONOMER or G5W-9360-MONOMER or G5W-9514-MONOMER or G5W-9971-MONOMER or G5W-11054-MONOMER or G5W-11152-MONOMER or G5W-11869-MONOMER or G5W-12139-MONOMER or G5W-12397-MONOMER		0	0	1000	0		EC-2.8.2.25
FLAVONOL-3-SULFOTRANSFERASE-RXN_c_ST		CPD-520_c_ST + PAPS_c_ST --> 3-5-ADP_c_ST + CPD-1822_c_ST + PROTON_c_ST	G5W-6277 or G5W-6596 or G5W-7577 or G5W-7802 or G5W-8863 or G5W-8984 or G5W-9360 or G5W-9514 or G5W-9971 or G5W-11054 or G5W-11152 or G5W-11869 or G5W-12139 or G5W-12397	G5W-12139 G5W-6277 G5W-9971 G5W-11869 G5W-12397 G5W-8863 G5W-9360 G5W-6596 G5W-11152 G5W-8984 G5W-7802 G5W-9514 G5W-7577 G5W-11054	G5W-6277-MONOMER or G5W-6596-MONOMER or G5W-7577-MONOMER or G5W-7802-MONOMER or G5W-8863-MONOMER or G5W-8984-MONOMER or G5W-9360-MONOMER or G5W-9514-MONOMER or G5W-9971-MONOMER or G5W-11054-MONOMER or G5W-11152-MONOMER or G5W-11869-MONOMER or G5W-12139-MONOMER or G5W-12397-MONOMER		0	0	1000	0		EC-2.8.2.25
FORMALDEHYDE-DEHYDROGENASE-RXN_c_BS		FORMALDEHYDE_c_BS + NAD_c_BS + WATER_c_BS --> FORMATE_c_BS + NADH_c_BS + 2.0 PROTON_c_BS					0	0	1000	0		EC-1.2.1.46
FORMALDEHYDE-DEHYDROGENASE-RXN_c_MP		FORMALDEHYDE_c_MP + NAD_c_MP + WATER_c_MP --> FORMATE_c_MP + NADH_c_MP + 2.0 PROTON_c_MP					0	0	1000	0		EC-1.2.1.46
FORMALDEHYDE-DEHYDROGENASE-RXN_c_ST		FORMALDEHYDE_c_ST + NAD_c_ST + WATER_c_ST --> FORMATE_c_ST + NADH_c_ST + 2.0 PROTON_c_ST					0	0	1000	0		EC-1.2.1.46
FORMAMIDASE-RXN_c_BS		FORMAMIDE_c_BS + WATER_c_BS --> AMMONIUM_c_BS + FORMATE_c_BS	G5W-9004 or G5W-10246	G5W-10246 G5W-9004	G5W-9004-MONOMER or G5W-10246-MONOMER		0	0	1000	0		EC-3.5.1.49
FORMAMIDASE-RXN_c_MP		FORMAMIDE_c_MP + WATER_c_MP --> AMMONIUM_c_MP + FORMATE_c_MP	G5W-9004 or G5W-10246	G5W-10246 G5W-9004	G5W-9004-MONOMER or G5W-10246-MONOMER		0	0	1000	0		EC-3.5.1.49
FORMAMIDASE-RXN_c_ST		FORMAMIDE_c_ST + WATER_c_ST --> AMMONIUM_c_ST + FORMATE_c_ST	G5W-9004 or G5W-10246	G5W-10246 G5W-9004	G5W-9004-MONOMER or G5W-10246-MONOMER		0	0	1000	0		EC-3.5.1.49
FORMATETHFLIG-RXN_m_BS		ATP_m_BS + FORMATE_m_BS + THF-GLU-N_m_BS --> ADP_m_BS + FORMYL-THF-GLU-N_m_BS + Pi_m_BS	G5W-11672	G5W-11672	G5W-11672-MONOMER	PWY-2161|PWY-3742|PWY-3841	0	0	1000	0		EC-6.3.4.3
FORMATETHFLIG-RXN_m_MP		ATP_m_MP + FORMATE_m_MP + THF-GLU-N_m_MP --> ADP_m_MP + FORMYL-THF-GLU-N_m_MP + Pi_m_MP	G5W-11672	G5W-11672	G5W-11672-MONOMER	PWY-2161|PWY-3742|PWY-3841	0	0	1000	0		EC-6.3.4.3
FORMATETHFLIG-RXN_m_ST		ATP_m_ST + FORMATE_m_ST + THF-GLU-N_m_ST --> ADP_m_ST + FORMYL-THF-GLU-N_m_ST + Pi_m_ST	G5W-11672	G5W-11672	G5W-11672-MONOMER	PWY-2161|PWY-3742|PWY-3841	0	0	1000	0		EC-6.3.4.3
FORMATETHFLIG-RXN_p_BS		ATP_p_BS + FORMATE_p_BS + THF-GLU-N_p_BS --> ADP_p_BS + FORMYL-THF-GLU-N_p_BS + Pi_p_BS	G5W-11672	G5W-11672	G5W-11672-MONOMER	PWY-2161|PWY-3742|PWY-3841	0	0	1000	0		EC-6.3.4.3
FORMATETHFLIG-RXN_p_MP		ATP_p_MP + FORMATE_p_MP + THF-GLU-N_p_MP --> ADP_p_MP + FORMYL-THF-GLU-N_p_MP + Pi_p_MP	G5W-11672	G5W-11672	G5W-11672-MONOMER	PWY-2161|PWY-3742|PWY-3841	0	0	1000	0		EC-6.3.4.3
FORMATETHFLIG-RXN_p_ST		ATP_p_ST + FORMATE_p_ST + THF-GLU-N_p_ST --> ADP_p_ST + FORMYL-THF-GLU-N_p_ST + Pi_p_ST	G5W-11672	G5W-11672	G5W-11672-MONOMER	PWY-2161|PWY-3742|PWY-3841	0	0	1000	0		EC-6.3.4.3
FORMATE_mc_BS		FORMATE_m_BS <=> FORMATE_c_BS					1	-1000	1000	0
FORMATE_mc_MP		FORMATE_m_MP <=> FORMATE_c_MP					1	-1000	1000	0
FORMATE_mc_ST		FORMATE_m_ST <=> FORMATE_c_ST					1	-1000	1000	0
FORMATE_pc_BS		FORMATE_p_BS <=> FORMATE_c_BS					1	-1000	1000	0
FORMATE_pc_MP		FORMATE_p_MP <=> FORMATE_c_MP					1	-1000	1000	0
FORMATE_pc_ST		FORMATE_p_ST <=> FORMATE_c_ST					1	-1000	1000	0
FORMYL-THF-GLU-N_pc_BS		FORMYL-THF-GLU-N_p_BS <=> FORMYL-THF-GLU-N_c_BS					1	-1000	1000	0
FORMYL-THF-GLU-N_pc_MP		FORMYL-THF-GLU-N_p_MP <=> FORMYL-THF-GLU-N_c_MP					1	-1000	1000	0
FORMYL-THF-GLU-N_pc_ST		FORMYL-THF-GLU-N_p_ST <=> FORMYL-THF-GLU-N_c_ST					1	-1000	1000	0
FORMYLTHFDEFORMYL-RXN_p_BS		FORMYL-THF-GLU-N_p_BS + WATER_p_BS --> FORMATE_p_BS + PROTON_p_BS + THF-GLU-N_p_BS	G5W-6375 or G5W-9677	G5W-6375 G5W-9677	G5W-6375-MONOMER or G5W-9677-MONOMER		0	0	1000	0		EC-3.5.1.10
FORMYLTHFDEFORMYL-RXN_p_MP		FORMYL-THF-GLU-N_p_MP + WATER_p_MP --> FORMATE_p_MP + PROTON_p_MP + THF-GLU-N_p_MP	G5W-6375 or G5W-9677	G5W-6375 G5W-9677	G5W-6375-MONOMER or G5W-9677-MONOMER		0	0	1000	0		EC-3.5.1.10
FORMYLTHFDEFORMYL-RXN_p_ST		FORMYL-THF-GLU-N_p_ST + WATER_p_ST --> FORMATE_p_ST + PROTON_p_ST + THF-GLU-N_p_ST	G5W-6375 or G5W-9677	G5W-6375 G5W-9677	G5W-6375-MONOMER or G5W-9677-MONOMER		0	0	1000	0		EC-3.5.1.10
FPPSYN-RXN_c_BS		DELTA3-ISOPENTENYL-PP_c_BS + GERANYL-PP_c_BS --> FARNESYL-PP_c_BS + PPI_c_BS	G5W-6606 or G5W-7317 or G5W-7881 or G5W-10087 or G5W-10529	G5W-6606 G5W-10529 G5W-10087 G5W-7881 G5W-7317	G5W-6606-MONOMER or G5W-7317-MONOMER or G5W-7881-MONOMER or G5W-10087-MONOMER or G5W-10529-MONOMER	PWY-6859|PWYQT-4449|PWY-5123	0	0	1000	0		EC-2.5.1.10
FPPSYN-RXN_c_MP		DELTA3-ISOPENTENYL-PP_c_MP + GERANYL-PP_c_MP --> FARNESYL-PP_c_MP + PPI_c_MP	G5W-6606 or G5W-7317 or G5W-7881 or G5W-10087 or G5W-10529	G5W-6606 G5W-10529 G5W-10087 G5W-7881 G5W-7317	G5W-6606-MONOMER or G5W-7317-MONOMER or G5W-7881-MONOMER or G5W-10087-MONOMER or G5W-10529-MONOMER	PWY-6859|PWYQT-4449|PWY-5123	0	0	1000	0		EC-2.5.1.10
FPPSYN-RXN_c_ST		DELTA3-ISOPENTENYL-PP_c_ST + GERANYL-PP_c_ST --> FARNESYL-PP_c_ST + PPI_c_ST	G5W-6606 or G5W-7317 or G5W-7881 or G5W-10087 or G5W-10529	G5W-6606 G5W-10529 G5W-10087 G5W-7881 G5W-7317	G5W-6606-MONOMER or G5W-7317-MONOMER or G5W-7881-MONOMER or G5W-10087-MONOMER or G5W-10529-MONOMER	PWY-6859|PWYQT-4449|PWY-5123	0	0	1000	0		EC-2.5.1.10
FPPSYN-RXN_p_BS		DELTA3-ISOPENTENYL-PP_p_BS + GERANYL-PP_p_BS --> FARNESYL-PP_p_BS + PPI_p_BS	G5W-6606 or G5W-7317 or G5W-7881 or G5W-10087 or G5W-10529	G5W-6606 G5W-10529 G5W-7881 G5W-10087 G5W-7317	G5W-6606-MONOMER or G5W-7317-MONOMER or G5W-7881-MONOMER or G5W-10087-MONOMER or G5W-10529-MONOMER	PWY-6859|PWYQT-4449|PWY-5123	0	0	1000	0		EC-2.5.1.10
FPPSYN-RXN_p_MP		DELTA3-ISOPENTENYL-PP_p_MP + GERANYL-PP_p_MP --> FARNESYL-PP_p_MP + PPI_p_MP	G5W-6606 or G5W-7317 or G5W-7881 or G5W-10087 or G5W-10529	G5W-6606 G5W-10529 G5W-10087 G5W-7881 G5W-7317	G5W-6606-MONOMER or G5W-7317-MONOMER or G5W-7881-MONOMER or G5W-10087-MONOMER or G5W-10529-MONOMER	PWY-6859|PWYQT-4449|PWY-5123	0	0	1000	0		EC-2.5.1.10
FPPSYN-RXN_p_ST		DELTA3-ISOPENTENYL-PP_p_ST + GERANYL-PP_p_ST --> FARNESYL-PP_p_ST + PPI_p_ST	G5W-6606 or G5W-7317 or G5W-7881 or G5W-10087 or G5W-10529	G5W-6606 G5W-10529 G5W-10087 G5W-7881 G5W-7317	G5W-6606-MONOMER or G5W-7317-MONOMER or G5W-7881-MONOMER or G5W-10087-MONOMER or G5W-10529-MONOMER	PWY-6859|PWYQT-4449|PWY-5123	0	0	1000	0		EC-2.5.1.10
FRUCTOKINASE-RXN_c_BS		ATP_c_BS + BETA-D-FRUCTOSE_c_BS --> ADP_c_BS + FRUCTOSE-6P_c_BS + PROTON_c_BS	G5W-8408 or G5W-9628 or G5W-10635 or G5W-11171 or G5W-12233	G5W-11171 G5W-12233 G5W-10635 G5W-9628 G5W-8408	G5W-8408-MONOMER or G5W-9628-MONOMER or G5W-10635-MONOMER or G5W-11171-MONOMER or G5W-12233-MONOMER	PWY-621	0	0	1000	0		EC-2.7.1.4
FRUCTOKINASE-RXN_c_MP		ATP_c_MP + BETA-D-FRUCTOSE_c_MP --> ADP_c_MP + FRUCTOSE-6P_c_MP + PROTON_c_MP	G5W-8408 or G5W-9628 or G5W-10635 or G5W-11171 or G5W-12233	G5W-11171 G5W-12233 G5W-10635 G5W-9628 G5W-8408	G5W-8408-MONOMER or G5W-9628-MONOMER or G5W-10635-MONOMER or G5W-11171-MONOMER or G5W-12233-MONOMER	PWY-621	0	0	1000	0		EC-2.7.1.4
FRUCTOKINASE-RXN_c_ST		ATP_c_ST + BETA-D-FRUCTOSE_c_ST --> ADP_c_ST + FRUCTOSE-6P_c_ST + PROTON_c_ST	G5W-8408 or G5W-9628 or G5W-10635 or G5W-11171 or G5W-12233	G5W-12233 G5W-8408 G5W-10635 G5W-9628 G5W-11171	G5W-8408-MONOMER or G5W-9628-MONOMER or G5W-10635-MONOMER or G5W-11171-MONOMER or G5W-12233-MONOMER	PWY-621	0	0	1000	0		EC-2.7.1.4
FRU_H+_rev_vc_BS		BETA-D-FRUCTOSE_c_BS + Pumped-PROTON_v_BS --> BETA-D-FRUCTOSE_v_BS + PROTON_c_BS					0	0	1000	0
FRU_H+_rev_vc_MP		BETA-D-FRUCTOSE_c_MP + Pumped-PROTON_v_MP --> BETA-D-FRUCTOSE_v_MP + PROTON_c_MP					0	0	1000	0
FRU_H+_rev_vc_ST		BETA-D-FRUCTOSE_c_ST + Pumped-PROTON_v_ST --> BETA-D-FRUCTOSE_v_ST + PROTON_c_ST					0	0	1000	0
FRU_vc_BS		BETA-D-FRUCTOSE_v_BS --> BETA-D-FRUCTOSE_c_BS					0	0	1000	0
FRU_vc_MP		BETA-D-FRUCTOSE_v_MP --> BETA-D-FRUCTOSE_c_MP					0	0	1000	0
FRU_vc_ST		BETA-D-FRUCTOSE_v_ST --> BETA-D-FRUCTOSE_c_ST					0	0	1000	0
FUCOKINASE-RXN_c_BS		ATP_c_BS + L-Fucopyranoses_c_BS --> ADP_c_BS + CPD-488_c_BS + PROTON_c_BS	G5W-10360	G5W-10360	G5W-10360-MONOMER	PWY-6	0	0	1000	0		EC-2.7.1.52
FUCOKINASE-RXN_c_MP		ATP_c_MP + L-Fucopyranoses_c_MP --> ADP_c_MP + CPD-488_c_MP + PROTON_c_MP	G5W-10360	G5W-10360	G5W-10360-MONOMER	PWY-6	0	0	1000	0		EC-2.7.1.52
FUCOKINASE-RXN_c_ST		ATP_c_ST + L-Fucopyranoses_c_ST --> ADP_c_ST + CPD-488_c_ST + PROTON_c_ST	G5W-10360	G5W-10360	G5W-10360-MONOMER	PWY-6	0	0	1000	0		EC-2.7.1.52
FUMARYLACETOACETASE-RXN_c_BS		4-FUMARYL-ACETOACETATE_c_BS + WATER_c_BS --> 3-KETOBUTYRATE_c_BS + FUM_c_BS + PROTON_c_BS	G5W-7970	G5W-7970	G5W-7970-MONOMER		0	0	1000	0		EC-3.7.1.2
FUMARYLACETOACETASE-RXN_c_MP		4-FUMARYL-ACETOACETATE_c_MP + WATER_c_MP --> 3-KETOBUTYRATE_c_MP + FUM_c_MP + PROTON_c_MP	G5W-7970	G5W-7970	G5W-7970-MONOMER		0	0	1000	0		EC-3.7.1.2
FUMARYLACETOACETASE-RXN_c_ST		4-FUMARYL-ACETOACETATE_c_ST + WATER_c_ST --> 3-KETOBUTYRATE_c_ST + FUM_c_ST + PROTON_c_ST	G5W-7970	G5W-7970	G5W-7970-MONOMER		0	0	1000	0		EC-3.7.1.2
FUMHYDR-RXN_c_BS	fumarate hydration	MAL_c_BS <=> FUM_c_BS + WATER_c_BS	G5W-8849	G5W-8849	G5W-8849-MONOMER	PWY-5690	0	-1000	0	0		EC-4.2.1.2
FUMHYDR-RXN_c_MP	fumarate hydration	MAL_c_MP <=> FUM_c_MP + WATER_c_MP	G5W-8849	G5W-8849	G5W-8849-MONOMER	PWY-5690	0	-1000	0	0		EC-4.2.1.2
FUMHYDR-RXN_c_ST	fumarate hydration	MAL_c_ST <=> FUM_c_ST + WATER_c_ST	G5W-8849	G5W-8849	G5W-8849-MONOMER	PWY-5690	0	-1000	0	0		EC-4.2.1.2
FUMHYDR-RXN_m_BS	fumarate hydration	MAL_m_BS <=> FUM_m_BS + WATER_m_BS	G5W-8849	G5W-8849	G5W-8849-MONOMER	PWY-5690	0	-1000	0	0		EC-4.2.1.2
FUMHYDR-RXN_m_MP	fumarate hydration	MAL_m_MP <=> FUM_m_MP + WATER_m_MP	G5W-8849	G5W-8849	G5W-8849-MONOMER	PWY-5690	0	-1000	0	0		EC-4.2.1.2
FUMHYDR-RXN_m_ST	fumarate hydration	MAL_m_ST <=> FUM_m_ST + WATER_m_ST	G5W-8849	G5W-8849	G5W-8849-MONOMER	PWY-5690	0	-1000	0	0		EC-4.2.1.2
FUM_H+_rev_vc_BS		FUM_c_BS + 2.0 Pumped-PROTON_v_BS --> FUM_v_BS + 2.0 PROTON_c_BS					0	0	1000	0
FUM_H+_rev_vc_MP		FUM_c_MP + 2.0 Pumped-PROTON_v_MP --> FUM_v_MP + 2.0 PROTON_c_MP					0	0	1000	0
FUM_H+_rev_vc_ST		FUM_c_ST + 2.0 Pumped-PROTON_v_ST --> FUM_v_ST + 2.0 PROTON_c_ST					0	0	1000	0
FUM_H+_vc_BS		FUM_v_BS --> FUM_c_BS					0	0	1000	0
FUM_H+_vc_MP		FUM_v_MP --> FUM_c_MP					0	0	1000	0
FUM_H+_vc_ST		FUM_v_ST --> FUM_c_ST					0	0	1000	0
FUM_pc_BS		FUM_p_BS <=> FUM_c_BS					1	-1000	1000	0
FUM_pc_MP		FUM_p_MP <=> FUM_c_MP					1	-1000	1000	0
FUM_pc_ST		FUM_p_ST <=> FUM_c_ST					1	-1000	1000	0
Ferredoxin_Plastoquinone_Reductase_p_BS		PLASTOQUINONE_p_BS + 2.0 PROTON_p_BS + 2.0 Reduced-ferredoxins_p_BS --> 2.0 Oxidized-ferredoxins_p_BS + Plastoquinols_p_BS					0	0	1000	0
Ferredoxin_Plastoquinone_Reductase_p_MP		PLASTOQUINONE_p_MP + 2.0 PROTON_p_MP + 2.0 Reduced-ferredoxins_p_MP --> 2.0 Oxidized-ferredoxins_p_MP + Plastoquinols_p_MP					0	0	1000	0
Ferredoxin_Plastoquinone_Reductase_p_ST		PLASTOQUINONE_p_ST + 2.0 PROTON_p_ST + 2.0 Reduced-ferredoxins_p_ST --> 2.0 Oxidized-ferredoxins_p_ST + Plastoquinols_p_ST					0	0	1000	0
G6P_Pi_pc_BS		GLC-6-P_p_BS + Pi_c_BS <=> GLC-6-P_c_BS + Pi_p_BS					1	-1000	1000	0
G6P_Pi_pc_MP		GLC-6-P_p_MP + Pi_c_MP <=> GLC-6-P_c_MP + Pi_p_MP					1	-1000	1000	0
G6P_Pi_pc_ST		GLC-6-P_p_ST + Pi_c_ST <=> GLC-6-P_c_ST + Pi_p_ST					1	-1000	1000	0
GABATRANSAM-RXN_m_BS		2-KETOGLUTARATE_m_BS + 4-AMINO-BUTYRATE_m_BS --> GLT_m_BS + SUCC-S-ALD_m_BS	G5W-6587 or G5W-11324	G5W-6587 G5W-11324	G5W-6587-MONOMER or G5W-11324-MONOMER	PWY-6535	0	0	1000	0		EC-2.6.1.19
GABATRANSAM-RXN_m_MP		2-KETOGLUTARATE_m_MP + 4-AMINO-BUTYRATE_m_MP --> GLT_m_MP + SUCC-S-ALD_m_MP	G5W-6587 or G5W-11324	G5W-6587 G5W-11324	G5W-6587-MONOMER or G5W-11324-MONOMER	PWY-6535	0	0	1000	0		EC-2.6.1.19
GABATRANSAM-RXN_m_ST		2-KETOGLUTARATE_m_ST + 4-AMINO-BUTYRATE_m_ST --> GLT_m_ST + SUCC-S-ALD_m_ST	G5W-6587 or G5W-11324	G5W-6587 G5W-11324	G5W-6587-MONOMER or G5W-11324-MONOMER	PWY-6535	0	0	1000	0		EC-2.6.1.19
GALACTOKIN-RXN_c_BS		ALPHA-D-GALACTOSE_c_BS + ATP_c_BS --> ADP_c_BS + GALACTOSE-1P_c_BS + PROTON_c_BS	G5W-12444	G5W-12444	G5W-12444-MONOMER	PWY-3821|PWY-6527	0	0	1000	0		EC-2.7.1.6
GALACTOKIN-RXN_c_MP		ALPHA-D-GALACTOSE_c_MP + ATP_c_MP --> ADP_c_MP + GALACTOSE-1P_c_MP + PROTON_c_MP	G5W-12444	G5W-12444	G5W-12444-MONOMER	PWY-3821|PWY-6527	0	0	1000	0		EC-2.7.1.6
GALACTOKIN-RXN_c_ST		ALPHA-D-GALACTOSE_c_ST + ATP_c_ST --> ADP_c_ST + GALACTOSE-1P_c_ST + PROTON_c_ST	G5W-12444	G5W-12444	G5W-12444-MONOMER	PWY-3821|PWY-6527	0	0	1000	0		EC-2.7.1.6
GALACTONOLACTONE-DEHYDROGENASE-RXN_m_BS		CPD-330_m_BS + 2.0 Cytochromes-C-Oxidized_m_BS --> ASCORBATE_m_BS + 2.0 Cytochromes-C-Reduced_m_BS + 3.0 PROTON_m_BS	G5W-8234 or G5W-8694	G5W-8694 G5W-8234	G5W-8234-MONOMER or G5W-8694-MONOMER	PWY-882|RXN-13183	0	0	1000	0		EC-1.3.2.3
GALACTONOLACTONE-DEHYDROGENASE-RXN_m_MP		CPD-330_m_MP + 2.0 Cytochromes-C-Oxidized_m_MP --> ASCORBATE_m_MP + 2.0 Cytochromes-C-Reduced_m_MP + 3.0 PROTON_m_MP	G5W-8234 or G5W-8694	G5W-8694 G5W-8234	G5W-8234-MONOMER or G5W-8694-MONOMER	PWY-882|RXN-13183	0	0	1000	0		EC-1.3.2.3
GALACTONOLACTONE-DEHYDROGENASE-RXN_m_ST		CPD-330_m_ST + 2.0 Cytochromes-C-Oxidized_m_ST --> ASCORBATE_m_ST + 2.0 Cytochromes-C-Reduced_m_ST + 3.0 PROTON_m_ST	G5W-8234 or G5W-8694	G5W-8694 G5W-8234	G5W-8234-MONOMER or G5W-8694-MONOMER	PWY-882|RXN-13183	0	0	1000	0		EC-1.3.2.3
GALACTURIDYLYLTRANS-RXN_c_BS		CPD-12575_c_BS + GALACTOSE-1P_c_BS --> CPD-14553_c_BS + GLC-1-P_c_BS				PWY-6527	0	0	1000	0		EC-2.7.7.12
GALACTURIDYLYLTRANS-RXN_c_MP		CPD-12575_c_MP + GALACTOSE-1P_c_MP --> CPD-14553_c_MP + GLC-1-P_c_MP				PWY-6527	0	0	1000	0		EC-2.7.7.12
GALACTURIDYLYLTRANS-RXN_c_ST		CPD-12575_c_ST + GALACTOSE-1P_c_ST --> CPD-14553_c_ST + GLC-1-P_c_ST				PWY-6527	0	0	1000	0		EC-2.7.7.12
GALLATE-1-BETA-GLUCOSYLTRANSFERASE-RXN_c_BS		CPD-12575_c_BS + CPD-183_c_BS --> 1-O-GALLOYL-BETA-D-GLUCOSE_c_BS + UDP_c_BS	G5W-7457 or G5W-7916 or G5W-8737 or G5W-8842 or G5W-11176	G5W-7916 G5W-8842 G5W-8737 G5W-11176 G5W-7457	G5W-7457-MONOMER or G5W-7916-MONOMER or G5W-8737-MONOMER or G5W-8842-MONOMER or G5W-11176-MONOMER		0	0	1000	0		EC-2.4.1.136
GALLATE-1-BETA-GLUCOSYLTRANSFERASE-RXN_c_MP		CPD-12575_c_MP + CPD-183_c_MP --> 1-O-GALLOYL-BETA-D-GLUCOSE_c_MP + UDP_c_MP	G5W-7457 or G5W-7916 or G5W-8737 or G5W-8842 or G5W-11176	G5W-7916 G5W-8842 G5W-8737 G5W-11176 G5W-7457	G5W-7457-MONOMER or G5W-7916-MONOMER or G5W-8737-MONOMER or G5W-8842-MONOMER or G5W-11176-MONOMER		0	0	1000	0		EC-2.4.1.136
GALLATE-1-BETA-GLUCOSYLTRANSFERASE-RXN_c_ST		CPD-12575_c_ST + CPD-183_c_ST --> 1-O-GALLOYL-BETA-D-GLUCOSE_c_ST + UDP_c_ST	G5W-7457 or G5W-7916 or G5W-8737 or G5W-8842 or G5W-11176	G5W-7916 G5W-8737 G5W-7457 G5W-11176 G5W-8842	G5W-7457-MONOMER or G5W-7916-MONOMER or G5W-8737-MONOMER or G5W-8842-MONOMER or G5W-11176-MONOMER		0	0	1000	0		EC-2.4.1.136
GAPOXNPHOSPHN-RXN_c_BS		GAP_c_BS + NAD_c_BS + Pi_c_BS <=> DPG_c_BS + NADH_c_BS + PROTON_c_BS	G5W-6805 or G5W-6842 or G5W-6845 or G5W-7311 or G5W-7677 or G5W-9123 or G5W-9586 or G5W-11993	G5W-11993 G5W-9586 G5W-6842 G5W-7311 G5W-7677 G5W-9123 G5W-6805 G5W-6845	G5W-6805-MONOMER or G5W-6842-MONOMER or G5W-6845-MONOMER or G5W-7311-MONOMER or G5W-7677-MONOMER or G5W-9123-MONOMER or G5W-9586-MONOMER or G5W-11993-MONOMER	GLYCOLYSIS|PWY-1042|SUCSYN-PWY|GLUCONEO-PWY	1	-1000	1000	0		EC-1.2.1.12
GAPOXNPHOSPHN-RXN_c_MP		GAP_c_MP + NAD_c_MP + Pi_c_MP <=> DPG_c_MP + NADH_c_MP + PROTON_c_MP	G5W-6805 or G5W-6842 or G5W-6845 or G5W-7311 or G5W-7677 or G5W-9123 or G5W-9586 or G5W-11993	G5W-11993 G5W-9586 G5W-6842 G5W-7311 G5W-7677 G5W-9123 G5W-6805 G5W-6845	G5W-6805-MONOMER or G5W-6842-MONOMER or G5W-6845-MONOMER or G5W-7311-MONOMER or G5W-7677-MONOMER or G5W-9123-MONOMER or G5W-9586-MONOMER or G5W-11993-MONOMER	GLYCOLYSIS|PWY-1042|SUCSYN-PWY|GLUCONEO-PWY	1	-1000	1000	0		EC-1.2.1.12
[truncated: 5,824 more rows]

## Sheet: Metabolite List
Abbreviation	Description	Neutral formula	Charged formula	Charge	Compartment	KEGG ID	PubChem ID	ChEBI ID	InChI string	SMILES	HMDB ID
--MENTHOL_c_BS	(-)-menthol	C10H20O1	C10H20O1	0					['InChI=1S/C10H20O/c1-7(2)9-5-4-8(3)6-10(9)11/h7-11H,4-6H2,1-3H3/t8-,9+,10-/m1/s1']	['CC(C1(CCC(CC1O)C))C']
[truncated: 7,286 more rows]
