# Supplementary material for: A mass and charge balanced metabolic model of Setaria viridis revealed mechanisms of proton balancing in C4 plants
Source: BMC Bioinformatics. 2019 Jun 27;20:357. doi: 10.1186/s12859-019-2941-z (PMC6598292; doi:10.1186/s12859-019-2941-z)
Supplement: Supplementary file 3 — Biomass production using Sv3376 under phototrophic and heterotrophic condition. One mol of each biomass production in phototrophic and heterotrophic condition under allowed and blocked proton. (XLS 131 kb) [file 12859_2019_2941_MOESM3_ESM.xls]

## Sheet: Readme
Sheet	Description
Phototrophic_Allowed-H+	Simulation of phototrophic (see Photon_tx flux) production of all biomass components in Sv3376 under allowed H+ exchange from external environment. Only ammonium (NH4_tx) is utilized in this condition as N source.
Phototrophic_Blocked-H+	Simulation of phototrophic production of all biomass components in Sv3376 under blocked H+ exchange from external environment. Both ammonium and nitrate (NO3_tx) are utilized in this condition.
Heterotrophic_Allowed_H+	Simulation of heterotrophic (see GLC_biomass flux) production of all biomass components in Sv3376 under allowed H+ exchange from external environment. Only ammonium is utilized in this condition.
Heterotrophic_Blocked_H+	Simulation of heterotrophic production of all biomass components in Sv3376 under blocked H+ exchange from external environment. Both ammonium and nitrate are utilized in this condition.

## Sheet: Phototrophic_Allowed-H+
Reaction	Flux (mol/mol biomass components)
Photon_tx	5578.51
PLASTOQUINOL--PLASTOCYANIN-REDUCTASE-RXN_p	1394.63
1.18.1.2-RXN_p	1386.63
H2O_mc	987.233
PHOSGLYPHOS-RXN_p	847
PROTON_mc	750.604
O2_pc	678.314
ATP_ADP_mc	559.604
CO2_tx	454
PHOSPHORIBULOKINASE-RXN_p	449
Plastidial_ATP_Synthase_p	398.465
F16BDEPHOS-RXN_p	320
TRIOSEPISOMERIZATION-RXN_p	320
1.10.2.2-RXN_m	310.628
NADH-DEHYDROG-A-RXN_m	307.628
H2O_tx	275
MALATE-DEH-RXN_m	263.628
OAA_MAL_mc	257.628
Mitochondrial_ATP_Synthase_m	238.868
CYTOCHROME-C-OXIDASE-RXN_m	155.314
1TRANSKETO-RXN_p	150
RIB5PISOM-RXN_p	143
Pi_xc	138
2PGADEHYDRAT-RXN_p	126
PEP_Pi_pc	109
ASPARTATEKIN-RXN_p	84
HOMOSERKIN-RXN_p	83
THRESYN-RXN_p	82
THR_pc	81
RXN0-3962_c	80
THREONINE-ALDOLASE-RXN_c	80
ADENYL-KIN-RXN_m	73
ATP_AMP_mc	73
CIT_xc	62
ACETATE--COA-LIGASE-RXN_x	62
AMP_ATP_xc	62
CITSYN-RXN_x	62
INORGPYROPHOSPHAT-RXN_x	62
INORGPYROPHOSPHAT-RXN_p	55
NH4_tx	54
1.2.1.9-RXN_c	46
GAP_3PGA_pc	46
ADENYL-KIN-RXN_p	46
CO2_mc	45
GCVMULTI-RXN_m	44
NH4_mc	33
SER_mc	33
MALATE-DEH-RXN_c	32
INORGPYROPHOSPHAT-RXN_c	31
GLY3KIN-RXN_p	29
SERINE--PYRUVATE-AMINOTRANSFERASE-RXN_c	29
ALANINE-AMINOTRANSFERASE-RXN_c	28
H+_ATPase_c	23
ACETATE--COA-LIGASE-RXN_p	20
RXN0-5224_p	19
RXN-14047_c	19
ISOCITDEH-RXN_c	19
ASPAMINOTRANS-RXN_p	18
GLURS-RXN_p	16
GSAAMINOTRANS-RXN_p	16
ACETYL-COA-CARBOXYLTRANSFER-RXN_p	15
MEVALONATE-KINASE-RXN_c	14
ACETYL-COA-ACETYLTRANSFER-RXN_c	14
PHOSPHOMEVALONATE-KINASE-RXN_x	14
MALONYL-COA-ACP-TRANSACYL-RXN_p	14
DIPHOSPHOMEVALONTE-DECARBOXYLASE-RXN_x	14
HYDROXYMETHYLGLUTARYL-COA-SYNTHASE-RXN_c	14
CO2_xc	14
G6P_Pi_pc	13
GLUC1PURIDYLTRANS-RXN_c	13
MALATE-DEH-RXN_p	13
DELTA3-ISOPENTENYL-PP_xc	12
UDPKIN-RXN_c	11
GLN_GLN_mc	11
GLUTAMINESYN-RXN_m	11
METHYLENE-THF-GLU-N_mc	10
NH4_pc	10
THF-GLU-N_pc	10
PORPHOBILSYNTH-RXN_p	8
PRPPSYN-RXN_p	7
3-DEHYDROQUINATE-SYNTHASE-RXN_p	6
OAA_SUC_mc	6
3-DEHYDROQUINATE-DEHYDRATASE-RXN_p	6
2.5.1.19-RXN_p	6
HOMOCYSMETB12-RXN_p	6
SUC_FUM_mc	6
RXN-3522_p	6
DAHPSYN-RXN_p	6
MET_pc	6
SHIKIMATE-KINASE-RXN_p	6
CHORISMATE-SYNTHASE-RXN_p	6
GAP_Pi_pc	6
RXN-3521_p	6
S-ADENMETSYN-RXN_c	5
PHOSPHATE_tx	5
FUM_pc	5
ADENOSYLHOMOCYSTEINASE-RXN_c	5
CHORISMATEMUT-RXN_p	5
ADENOSINE-KINASE-RXN_c	5
CARBOXYCYCLOHEXADIENYL-DEHYDRATASE-RXN_p	5
Pi_H+_pc	5
PHE_pc	4
RXN-12419_c	4
CARBPSYN-RXN_p	4
METHYLENETHFDEHYDROG-NADP-RXN_c	4
UDP-GLUCURONATE-DECARBOXYLASE-RXN_c	4
METHENYLTHFCYCLOHYDRO-RXN_c	4
UGD-RXN_c	4
PHENYLALANINE-AMMONIA-LYASE-RXN_c	3
UBIQUINONE_UBIQUINOL_mc	3
UDPKIN-RXN_p	3
UMPKI-RXN_p	3
AMPSYN-RXN_p	3
DI-H-OROTATE_pc	3
TRIOSEPISOMERIZATION-RXN_c	3
F16BDEPHOS-RXN_c	3
AICARTRANSFORM-RXN_p	3
UTP_pc	3
ASPCARBTRANS-RXN_p	3
ADENYLOSUCCINATE-SYNTHASE-RXN_p	3
DIHYDROOROTATE-DEHYDROGENASE-RXN_c	3
TRANS-CINNAMATE-4-MONOOXYGENASE-RXN_c	3
GDPKIN-RXN_p	3
OROTPDECARB-RXN_p	3
4.2.1.61-RXN_p	2
CPD-4211_xc	2
RXN-9531_p	2
RXN-9539_p	2
RXN-5283_p	2
SERINE-O-ACETTRAN-RXN_p	2
SUCROSE-PHOSPHATE-SYNTHASE-RXN_c	2
GLYRIBONUCSYN-RXN_p	2
UDPGLUCEPIM-RXN_c	2
DIHYDROXYISOVALDEHYDRAT-RXN_p	2
RXN-9527_p	2
RXN-9523_p	2
AICARSYN-RXN_p	2
FGAMSYN-RXN_p	2
CAFFEOYL-COA-O-METHYLTRANSFERASE-RXN_c	2
IPPISOM-RXN_p	2
FPPSYN-RXN_p	2
FPPSYN-RXN_c	2
RXN1F-20_p	2
RXN-9533_p	2
RXN-1106_c	2
OHMETHYLBILANESYN-RXN_p	2
RXN-9655_p	2
UROGENIIISYN-RXN_p	2
UROGENDECARBOX-RXN_p	2
SAICARSYN-RXN_p	2
4.2.1.58-RXN_p	2
AIRS-RXN_p	2
2.3.1.180-RXN_p	2
RXN-9537_p	2
RXN-9535_p	2
PROTOPORGENOXI-RXN_p	2
RXN-5282_p	2
RXN-1126_c	2
RXN-5284_p	2
RXN-9520_p	2
SO4_tx	2
AMP_pc	2
Mg_tx	2
IPPISOM-RXN_x	2
ACSERLY-RXN_p	2
ACETOLACTSYN-RXN_p	2
RXN-MG-PROTOPORPHYRIN-METHYLESTER-SYN_p	2
SULFATE-ADENYLYLTRANS-RXN_p	2
SUCROSE-PHOSPHATASE-RXN_c	2
RXN-1103_c	2
RXN0-1461_p	2
4.2.1.59-RXN_p	2
GART-RXN_p	2
FARNESYLTRANSTRANSFERASE-RXN_p	2
GPPSYN-RXN_c	2
GPPSYN-RXN_p	2
RXN-9516_p	2
IMP-DEHYDROG-RXN_c	1
RXN0-2381_p	1
RXN-7676_p	1
RXN-7674_p	1
PRIBFAICARPISOM-RXN_p	1
ACONITATEHYDR-RXN_m	1
RXN-11957_c	1
THYMIDYLATESYN-RXN_m	1
HISTAMINOTRANS-RXN_p	1
DIAMINOPIMDECARB-RXN_p	1
CYCLOARTENOL-SYNTHASE-RXN_c	1
CYSPH-RXN_p	1
RXN-9462_c	1
ANTHRANSYN-RXN_p	1
ISOCITDEH-RXN_m	1
ASNSYNA-RXN_c	1
RXN-7677_p	1
CYTOCHROME-B5-REDUCTASE-RXN_c	1
RXN-9633_p	1
IMIDPHOSDEHYD-RXN_p	1
Linoleoyl-ACP-hydrolase_p	1
DIHYDRODIPICSYN-RXN_p	1
RXN-11887_c	1
2KG_ACONITATE_mc	1
ACETOOHBUTSYN-RXN_p	1
DUDPKIN-RXN_c	1
ILE_pc	1
RXN-13907_p	1
MANNPGUANYLTRANGDP-RXN_c	1
RXN-11876_c	1
HISTCYCLOHYD-RXN_p	1
ORNCARBAMTRANSFER-RXN_p	1
RXN-13908_p	1
RXN-1142_c	1
RXN-11949_c	1
RXN-11947_c	1
GLUTKIN-RXN_p	1
TRP_pc	1
RXN0-2382_p	1
IGPSYN-RXN_p	1
PRO_pc	1
GDPMANDEHYDRA-RXN_c	1
RXN-8001_p	1
DUTP-PYROP-RXN_c	1
FORMATETHFLIG-RXN_p	1
CYS_pc	1
RXN-15131_p	1
2-ISOPROPYLMALATESYN-RXN_p	1
RXN-11959_c	1
RXN-13162-(NAD)_c	1
RXN-9549_p	1
GLUTAMIDOTRANS-RXN_p	1
ARGSUCCINLYA-RXN_c	1
TMP_mc	1
TYR_pc	1
AMP-DEAMINASE-RXN_c	1
RXN-11958_c	1
ACETYLGLUTKIN-RXN_p	1
RXN-9104_c	1
RXN-14325_c	1
CELLULOSE-SYNTHASE-UDP-FORMING-RXN_c	1
VAL_pc	1
4-COUMARATE--COA-LIGASE-RXN_c	1
GLUTAMATE-N-ACETYLTRANSFERASE-RXN_p	1
GLYCOGENSYN-RXN_p	1
LYS_pc	1
RXN-7800_p	1
RXN-9463_c	1
RXN-9461_c	1
RXN-11884_c	1
L-CITRULLINE_pc	1
SQUALENE-MONOOXYGENASE-RXN_c	1
RXN-11881_c	1
RXN-9632_p	1
RXN-9634_p	1
PYRUVATE_pc	1
3-ISOPROPYLMALDEHYDROG-RXN_p	1
HISTIDPHOS-RXN_p	1
Linoleoyl-ACP-desaturase_p	1
THREDEHYD-RXN_p	1
RXN0-5001_c	1
RXN-11946_c	1
RXN-11948_c	1
ARGSUCCINSYN-RXN_c	1
RXN-12198_c	1
PALMITATE_pc	1
RXN66-28_c	1
RXN1F-66_p	1
RXN-1101_c	1
RXN-12197_c	1
GMP-SYN-NH3-RXN_c	1
ALDOSE-1-EPIMERASE-RXN_c	1
DIHYDROXYMETVALDEHYDRAT-RXN_p	1
RXN-8899_p	1
RXN-1143_c	1
RXN-12415_c	1
PRAISOM-RXN_p	1
Linoleate_pc	1
RXN-7903_p	1
RXN-12418_c	1
RXN-1461_c	1
ACONITATEDEHYDR-RXN_c	1
RXN-11956_c	1
DIAMINOPIMEPIM-RXN_p	1
HIS_pc	1
LEU_pc	1
GLUC1PADENYLTRANS-RXN_p	1
HISTPRATPHYD-RXN_p	1
RXN-11961_c	0.5
RXN-11950_c	0.5
Ferredoxin_Plastoquinone_Reductase_p	-7.31295e-08
CYS_biomass	-1
GLN_biomass	-1
RXN-8991_p	-1
VAL_biomass	-1
ACETOOHBUTREDUCTOISOM-RXN_p	-1
DUMP_mc	-1
AMP_biomass	-1
HIS_biomass	-1
CMP_biomass	-1
BRANCHED-CHAINAMINOTRANSFERLEU-RXN_p	-1
GLUTSEMIALDEHYDROG-RXN_p	-1
RXN-1125_c	-1
CEL_biomass	-1
RXN-9635_p	-1
TYR_biomass	-1
BRANCHED-CHAINAMINOTRANSFERILEU-RXN_p	-1
ASN_biomass	-1
SUC_biomass	-1
RXN-7737_p	-1
LEU_biomass	-1
MET_biomass	-1
PRTRANS-RXN_p	-1
GLC_biomass	-1
3-ISOPROPYLMALISOM-RXN_p	-1
Hemi-CEL_biomass	-1
GMP_biomass	-1
CHL_A_biomass	-1
BETA-D-FRUCTOSE_biomass	-1
BRANCHED-CHAINAMINOTRANSFERVAL-RXN_p	-1
RXN-1102_c	-1
PYRROLINECARBREDUCT-RXN-(NADP)_p	-1
CHL_B_biomass	-1
PHOSMANMUT-RXN_c	-1
DIHYDROFOLATEREDUCT-RXN_m	-1
ILE_biomass	-1
MANNPISOM-RXN_c	-1
CDPKIN-RXN_c	-1
STARCH_biomass	-1
THIOREDOXIN-REDUCT-NADPH-RXN_c	-1
1.1.1.271-RXN_c	-1
D-Xylopyranose_biomass	-1
ASP_biomass	-1
THR_biomass	-1
LINO_biomass	-1
ACETYLORNTRANSAM-RXN_p	-1
TMP_biomass	-1
GLT_biomass	-1
N-ACETYLGLUTPREDUCT-RXN_p	-1
ALA_biomass	-1
Sinap_biomass	-1
RXN-11878_c	-1
ARG_biomass	-1
ATPPHOSPHORIBOSYLTRANS-RXN_p	-1
Conol_biomass	-1
RXN-13909_p	-1
LYS_biomass	-1
CHOLESTEROL_biomass	-1
PHOSPHOGLUCMUT-RXN_p	-1
FORMATE_pc	-1
PHE_biomass	-1
SER_biomass	-1
RXN66-27_c	-1
UDPREDUCT-RXN_c	-1
DIHYDROPICRED-RXN-(NADP)_p	-1
PALMITATE_biomass	-1
RXN-2602_c	-1
SPONTPRO-RXN_p	-1
PRO_biomass	-1
TRP_biomass	-1
GLY_biomass	-1
Coumol_biomass	-1
UMP_biomass	-1
RXN-9536_p	-2
RXN-9532_p	-2
RXN1F-72_p	-2
Mg+2_pc	-2
RXN-9659_p	-2
SO4_pc	-2
RXN-9662_p	-2
RXN-9660_p	-2
RXN-9528_p	-2
RXN-9661_p	-2
GLUTATHIONE-REDUCT-NADPH-RXN_p	-2
AIRCARBOXY-RXN_p	-2
1.8.4.9-RXN_p	-2
PRPPAMIDOTRANS-RXN_p	-2
RXN-7658_p	-2
RXN-7660_p	-2
RXN-9658_p	-2
GLY_pc	-2
RXN-9518_p	-2
RXN-9663_p	-2
RXN-7659_p	-2
RXN-9524_p	-2
SAM_SHAC_pc	-2
ACETOLACTREDUCTOISOM-RXN_p	-2
RXN1F-10_p	-2
SULFITE-REDUCTASE-FERREDOXIN-RXN_p	-2
RXN-9657_p	-2
RXN-9540_p	-2
RXN-9514_p	-2
OROPRIBTRANS-RXN_p	-3
F16ALDOLASE-RXN_c	-3
SER_pc	-3
DIHYDROOROT-RXN_p	-3
OROTATE_pc	-3
IMPCYCLOHYDROLASE-RXN_p	-3
FORMYL-THF-GLU-N_pc	-4
PEPDEPHOS-RXN_p	-5
HOMO-CYS_pc	-5
PREPHENATE-TRANSAMINE-RXN_p	-5
FUMHYDR-RXN_m	-6
5-METHYL-THF-GLU-N_pc	-6
SHIKIMATE-5-DEHYDROGENASE-RXN_p	-6
1.5.1.20-RXN_c	-6
2KG_MAL_pc	-7
DELTA3-ISOPENTENYL-PP_pc	-8
GLN_GLN_pc	-10
THF-GLU-N_mc	-10
GLT_MAL_pc	-11
PHOSPHOGLUCMUT-RXN_c	-13
1.1.1.34-RXN_c	-14
PGLUCISOM-RXN_p	-14
CPD-499_xc	-14
GLUTRNAREDUCT-RXN_p	-16
ACET_pc	-18
ATP_ADP_xc	-28
GLYCERATE-DEHYDROGENASE-RXN_c	-29
GLYCERATE_pc	-29
GLYOHMETRANS-RXN_m	-33
ATP-CITRATE-PRO-S--LYASE-RXN_c	-42
PROTON_tx	-57
OAA_xc	-62
ACET_xc	-62
GLY_mc	-77
HOMOSERDEHYDROG-RXN-(NADP)_p	-83
ASPARTATE-SEMIALDEHYDE-DEHYDROGENASE-RXN_p	-84
GLUTAMATE-DEHYDROGENASE-NADP+-RXN_c	-98
RXN0-5224_c	-109
PEPCARBOX-RXN_c	-109
L-ASPARTATE_pc	-110
ASPAMINOTRANS-RXN_c	-113
H2O_xc	-124
PROTON_xc	-124
3PGAREARR-RXN_p	-126
TRANSALDOL-RXN_p	-150
O2_mc	-155.314
2TRANSKETO-RXN_p	-156
OAA_MAL_pc	-271.628
MALATE-DEHYDROGENASE-NADP+-RXN_p	-302.628
RIBULP3EPIM-RXN_p	-306
F16ALDOLASE-RXN_p	-320
PROTON_pc	-368.604
CO2_pc	-429
ATP_ADP_Pi_pc	-435.604
RIBULOSE-BISPHOSPHATE-CARBOXYLASE-RXN_p	-449
O2_tx	-506
PSII-RXN_p	-697.314
Pi_H+_mc	-705.604
1.2.1.13-RXN_p	-847
H2O_pc	-926.233
RXN-15479_p	-2789.26

## Sheet: Phototrophic_Blocked-H+
Reaction	Flux (mol/mol biomass components)
Photon_tx	5983.06
PLASTOQUINOL--PLASTOCYANIN-REDUCTASE-RXN_p	1495.76
1.18.1.2-RXN_p	1402.26
H2O_mc	950.681
PHOSGLYPHOS-RXN_p	847
O2_pc	728.882
PROTON_mc	720.917
ATP_ADP_mc	529.917
CO2_tx	454
PHOSPHORIBULOKINASE-RXN_p	449
Plastidial_ATP_Synthase_p	427.361
TRIOSEPISOMERIZATION-RXN_p	323
F16BDEPHOS-RXN_p	307
H2O_tx	303.5
1.10.2.2-RXN_m	297.764
NADH-DEHYDROG-A-RXN_m	294.764
OAA_MAL_mc	250.764
MALATE-DEH-RXN_m	250.764
Mitochondrial_ATP_Synthase_m	228.972
1TRANSKETO-RXN_p	150
CYTOCHROME-C-OXIDASE-RXN_m	148.882
RIB5PISOM-RXN_p	143
Pi_xc	138
ASPARTATEKIN-RXN_p	84
HOMOSERKIN-RXN_p	83
THRESYN-RXN_p	82
THR_pc	81
RXN0-3962_c	80
THREONINE-ALDOLASE-RXN_c	80
H+_ATPase_c	80
2PGADEHYDRAT-RXN_p	80
ADENYL-KIN-RXN_m	73
ATP_AMP_mc	73
PEP_Pi_pc	63
CIT_xc	62
ACETATE--COA-LIGASE-RXN_x	62
AMP_ATP_xc	62
CITSYN-RXN_x	62
INORGPYROPHOSPHAT-RXN_x	62
GAP_Pi_pc	62
MALATE-DEH-RXN_c	60.5
INORGPYROPHOSPHAT-RXN_p	55
1.2.1.9-RXN_c	46
2PGADEHYDRAT-RXN_c	46
ADENYL-KIN-RXN_p	46
CO2_mc	45
GCVMULTI-RXN_m	44
NH4_pc	38.5
NH4_mc	33
SER_mc	33
INORGPYROPHOSPHAT-RXN_c	31
GLY3KIN-RXN_p	29
SERINE--PYRUVATE-AMINOTRANSFERASE-RXN_c	29
NO3_tx	28.5
ALANINE-AMINOTRANSFERASE-RXN_c	28
NH4_tx	25.5
ACETATE--COA-LIGASE-RXN_p	20
RXN0-5224_p	19
RXN-14047_c	19
ISOCITDEH-RXN_c	19
ASPAMINOTRANS-RXN_p	18
GLURS-RXN_p	16
DHAP_Pi_pc	16
GSAAMINOTRANS-RXN_p	16
F16BDEPHOS-RXN_c	16
ACETYL-COA-CARBOXYLTRANSFER-RXN_p	15
MEVALONATE-KINASE-RXN_c	14
ACETYL-COA-ACETYLTRANSFER-RXN_c	14
PHOSPHOMEVALONATE-KINASE-RXN_x	14
MALONYL-COA-ACP-TRANSACYL-RXN_p	14
DIPHOSPHOMEVALONTE-DECARBOXYLASE-RXN_x	14
HYDROXYMETHYLGLUTARYL-COA-SYNTHASE-RXN_c	14
CO2_xc	14
GLUC1PURIDYLTRANS-RXN_c	13
MALATE-DEH-RXN_p	13
DELTA3-ISOPENTENYL-PP_xc	12
UDPKIN-RXN_c	11
GLN_GLN_mc	11
GLUTAMINESYN-RXN_m	11
METHYLENE-THF-GLU-N_mc	10
THF-GLU-N_pc	10
PORPHOBILSYNTH-RXN_p	8
PRPPSYN-RXN_p	7
3-DEHYDROQUINATE-SYNTHASE-RXN_p	6
3-DEHYDROQUINATE-DEHYDRATASE-RXN_p	6
2.5.1.19-RXN_p	6
HOMOCYSMETB12-RXN_p	6
RXN-3522_p	6
DAHPSYN-RXN_p	6
MET_pc	6
SHIKIMATE-KINASE-RXN_p	6
CHORISMATE-SYNTHASE-RXN_p	6
RXN-3521_p	6
S-ADENMETSYN-RXN_c	5
PHOSPHATE_tx	5
FUM_pc	5
ADENOSYLHOMOCYSTEINASE-RXN_c	5
CHORISMATEMUT-RXN_p	5
ADENOSINE-KINASE-RXN_c	5
CARBOXYCYCLOHEXADIENYL-DEHYDRATASE-RXN_p	5
Pi_H+_pc	5
PHE_pc	4
RXN-12419_c	4
CARBPSYN-RXN_p	4
METHYLENETHFDEHYDROG-NADP-RXN_c	4
UDP-GLUCURONATE-DECARBOXYLASE-RXN_c	4
METHENYLTHFCYCLOHYDRO-RXN_c	4
UGD-RXN_c	4
PHENYLALANINE-AMMONIA-LYASE-RXN_c	3
UBIQUINONE_UBIQUINOL_mc	3
UDPKIN-RXN_p	3
UMPKI-RXN_p	3
AMPSYN-RXN_p	3
DI-H-OROTATE_pc	3
AICARTRANSFORM-RXN_p	3
UTP_pc	3
ASPCARBTRANS-RXN_p	3
ADENYLOSUCCINATE-SYNTHASE-RXN_p	3
DIHYDROOROTATE-DEHYDROGENASE-RXN_c	3
TRANS-CINNAMATE-4-MONOOXYGENASE-RXN_c	3
GDPKIN-RXN_p	3
OROTPDECARB-RXN_p	3
4.2.1.61-RXN_p	2
CPD-4211_xc	2
RXN-9531_p	2
RXN-9539_p	2
RXN-5283_p	2
SERINE-O-ACETTRAN-RXN_p	2
SUCROSE-PHOSPHATE-SYNTHASE-RXN_c	2
GLYRIBONUCSYN-RXN_p	2
UDPGLUCEPIM-RXN_c	2
DIHYDROXYISOVALDEHYDRAT-RXN_p	2
RXN-9527_p	2
RXN-9523_p	2
AICARSYN-RXN_p	2
FGAMSYN-RXN_p	2
CAFFEOYL-COA-O-METHYLTRANSFERASE-RXN_c	2
IPPISOM-RXN_p	2
FPPSYN-RXN_p	2
FPPSYN-RXN_c	2
RXN1F-20_p	2
RXN-9533_p	2
RXN-1106_c	2
OHMETHYLBILANESYN-RXN_p	2
RXN-9655_p	2
UROGENIIISYN-RXN_p	2
UROGENDECARBOX-RXN_p	2
SAICARSYN-RXN_p	2
4.2.1.58-RXN_p	2
AIRS-RXN_p	2
2.3.1.180-RXN_p	2
RXN-9537_p	2
RXN-9535_p	2
PROTOPORGENOXI-RXN_p	2
RXN-5282_p	2
RXN-1126_c	2
RXN-5284_p	2
RXN-9520_p	2
SO4_tx	2
AMP_pc	2
Mg_tx	2
IPPISOM-RXN_x	2
ACSERLY-RXN_p	2
ACETOLACTSYN-RXN_p	2
RXN-MG-PROTOPORPHYRIN-METHYLESTER-SYN_p	2
SULFATE-ADENYLYLTRANS-RXN_p	2
SUCROSE-PHOSPHATASE-RXN_c	2
RXN-1103_c	2
RXN0-1461_p	2
4.2.1.59-RXN_p	2
GART-RXN_p	2
FARNESYLTRANSTRANSFERASE-RXN_p	2
GPPSYN-RXN_c	2
GPPSYN-RXN_p	2
RXN-9516_p	2
IMP-DEHYDROG-RXN_c	1
RXN0-2381_p	1
RXN-7676_p	1
RXN-7674_p	1
PRIBFAICARPISOM-RXN_p	1
ACONITATEHYDR-RXN_m	1
RXN-11957_c	1
THYMIDYLATESYN-RXN_m	1
HISTAMINOTRANS-RXN_p	1
DIAMINOPIMDECARB-RXN_p	1
CYCLOARTENOL-SYNTHASE-RXN_c	1
CYSPH-RXN_p	1
RXN-9462_c	1
ANTHRANSYN-RXN_p	1
ISOCITDEH-RXN_m	1
ASNSYNA-RXN_c	1
RXN-7677_p	1
CYTOCHROME-B5-REDUCTASE-RXN_c	1
RXN-9633_p	1
IMIDPHOSDEHYD-RXN_p	1
Linoleoyl-ACP-hydrolase_p	1
DIHYDRODIPICSYN-RXN_p	1
RXN-11887_c	1
2KG_ACONITATE_mc	1
ACETOOHBUTSYN-RXN_p	1
DUDPKIN-RXN_c	1
ILE_pc	1
RXN-13907_p	1
MANNPGUANYLTRANGDP-RXN_c	1
RXN-11876_c	1
HISTCYCLOHYD-RXN_p	1
ORNCARBAMTRANSFER-RXN_p	1
RXN-13908_p	1
RXN-1142_c	1
RXN-11949_c	1
RXN-11947_c	1
GLUTKIN-RXN_p	1
TRP_pc	1
RXN0-2382_p	1
IGPSYN-RXN_p	1
PRO_pc	1
GDPMANDEHYDRA-RXN_c	1
RXN-8001_p	1
DUTP-PYROP-RXN_c	1
FORMATETHFLIG-RXN_p	1
CYS_pc	1
RXN-15131_p	1
2-ISOPROPYLMALATESYN-RXN_p	1
RXN-11959_c	1
RXN-13162-(NAD)_c	1
RXN-9549_p	1
GLUTAMIDOTRANS-RXN_p	1
ARGSUCCINLYA-RXN_c	1
TMP_mc	1
TYR_pc	1
AMP-DEAMINASE-RXN_c	1
RXN-11958_c	1
ACETYLGLUTKIN-RXN_p	1
RXN-9104_c	1
RXN-14325_c	1
CELLULOSE-SYNTHASE-UDP-FORMING-RXN_c	1
VAL_pc	1
4-COUMARATE--COA-LIGASE-RXN_c	1
GLUTAMATE-N-ACETYLTRANSFERASE-RXN_p	1
GLYCOGENSYN-RXN_p	1
LYS_pc	1
RXN-7800_p	1
RXN-9463_c	1
RXN-9461_c	1
RXN-11884_c	1
L-CITRULLINE_pc	1
SQUALENE-MONOOXYGENASE-RXN_c	1
RXN-11881_c	1
RXN-9632_p	1
RXN-9634_p	1
3-ISOPROPYLMALDEHYDROG-RXN_p	1
HISTIDPHOS-RXN_p	1
Linoleoyl-ACP-desaturase_p	1
THREDEHYD-RXN_p	1
RXN0-5001_c	1
RXN-11946_c	1
RXN-11948_c	1
ARGSUCCINSYN-RXN_c	1
RXN-12198_c	1
PALMITATE_pc	1
RXN66-28_c	1
RXN1F-66_p	1
RXN-1101_c	1
RXN-12197_c	1
GMP-SYN-NH3-RXN_c	1
ALDOSE-1-EPIMERASE-RXN_c	1
DIHYDROXYMETVALDEHYDRAT-RXN_p	1
RXN-8899_p	1
RXN-1143_c	1
RXN-12415_c	1
PRAISOM-RXN_p	1
Linoleate_pc	1
RXN-7903_p	1
RXN-12418_c	1
RXN-1461_c	1
ACONITATEDEHYDR-RXN_c	1
RXN-11956_c	1
DIAMINOPIMEPIM-RXN_p	1
HIS_pc	1
LEU_pc	1
GLUC1PADENYLTRANS-RXN_p	1
HISTPRATPHYD-RXN_p	1
PYRUVATE_pc	1
RXN-11961_c	0.5
RXN-11950_c	0.5
Ferredoxin_Plastoquinone_Reductase_p	2.58262e-08
CYS_biomass	-1
GLN_biomass	-1
RXN-8991_p	-1
VAL_biomass	-1
ACETOOHBUTREDUCTOISOM-RXN_p	-1
DUMP_mc	-1
AMP_biomass	-1
HIS_biomass	-1
CMP_biomass	-1
BRANCHED-CHAINAMINOTRANSFERLEU-RXN_p	-1
GLUTSEMIALDEHYDROG-RXN_p	-1
RXN-1125_c	-1
CEL_biomass	-1
RXN-9635_p	-1
TYR_biomass	-1
BRANCHED-CHAINAMINOTRANSFERILEU-RXN_p	-1
ASN_biomass	-1
SUC_biomass	-1
RXN-7737_p	-1
LEU_biomass	-1
PGLUCISOM-RXN_p	-1
MET_biomass	-1
PRTRANS-RXN_p	-1
GLC_biomass	-1
3-ISOPROPYLMALISOM-RXN_p	-1
Hemi-CEL_biomass	-1
GMP_biomass	-1
CHL_A_biomass	-1
BETA-D-FRUCTOSE_biomass	-1
BRANCHED-CHAINAMINOTRANSFERVAL-RXN_p	-1
RXN-1102_c	-1
PYRROLINECARBREDUCT-RXN-(NADP)_p	-1
CHL_B_biomass	-1
PHOSMANMUT-RXN_c	-1
DIHYDROFOLATEREDUCT-RXN_m	-1
ILE_biomass	-1
MANNPISOM-RXN_c	-1
CDPKIN-RXN_c	-1
STARCH_biomass	-1
THIOREDOXIN-REDUCT-NADPH-RXN_c	-1
1.1.1.271-RXN_c	-1
D-Xylopyranose_biomass	-1
ASP_biomass	-1
THR_biomass	-1
LINO_biomass	-1
ACETYLORNTRANSAM-RXN_p	-1
TMP_biomass	-1
GLT_biomass	-1
N-ACETYLGLUTPREDUCT-RXN_p	-1
ALA_biomass	-1
Sinap_biomass	-1
RXN-11878_c	-1
ARG_biomass	-1
ATPPHOSPHORIBOSYLTRANS-RXN_p	-1
Conol_biomass	-1
RXN-13909_p	-1
LYS_biomass	-1
CHOLESTEROL_biomass	-1
PHOSPHOGLUCMUT-RXN_p	-1
FORMATE_pc	-1
PHE_biomass	-1
SER_biomass	-1
RXN66-27_c	-1
UDPREDUCT-RXN_c	-1
DIHYDROPICRED-RXN-(NADP)_p	-1
PALMITATE_biomass	-1
RXN-2602_c	-1
SPONTPRO-RXN_p	-1
PRO_biomass	-1
TRP_biomass	-1
GLY_biomass	-1
Coumol_biomass	-1
UMP_biomass	-1
RXN-9536_p	-2
RXN-9532_p	-2
RXN1F-72_p	-2
Mg+2_pc	-2
RXN-9659_p	-2
SO4_pc	-2
RXN-9662_p	-2
RXN-9660_p	-2
RXN-9528_p	-2
RXN-9661_p	-2
GLUTATHIONE-REDUCT-NADPH-RXN_p	-2
AIRCARBOXY-RXN_p	-2
1.8.4.9-RXN_p	-2
PRPPAMIDOTRANS-RXN_p	-2
RXN-7658_p	-2
RXN-7660_p	-2
RXN-9658_p	-2
GLY_pc	-2
RXN-9518_p	-2
RXN-9663_p	-2
RXN-7659_p	-2
RXN-9524_p	-2
SAM_SHAC_pc	-2
ACETOLACTREDUCTOISOM-RXN_p	-2
RXN1F-10_p	-2
SULFITE-REDUCTASE-FERREDOXIN-RXN_p	-2
RXN-9657_p	-2
RXN-9540_p	-2
RXN-9514_p	-2
OROPRIBTRANS-RXN_p	-3
SER_pc	-3
DIHYDROOROT-RXN_p	-3
OROTATE_pc	-3
IMPCYCLOHYDROLASE-RXN_p	-3
FORMYL-THF-GLU-N_pc	-4
PEPDEPHOS-RXN_p	-5
HOMO-CYS_pc	-5
PREPHENATE-TRANSAMINE-RXN_p	-5
FUMHYDR-RXN_c	-6
5-METHYL-THF-GLU-N_pc	-6
SHIKIMATE-5-DEHYDROGENASE-RXN_p	-6
1.5.1.20-RXN_c	-6
2KG_MAL_pc	-7
DELTA3-ISOPENTENYL-PP_pc	-8
GLN_GLN_pc	-10
THF-GLU-N_mc	-10
GLT_MAL_pc	-11
PHOSPHOGLUCMUT-RXN_c	-13
PGLUCISOM-RXN_c	-13
1.1.1.34-RXN_c	-14
CPD-499_xc	-14
F16ALDOLASE-RXN_c	-16
GLUTRNAREDUCT-RXN_p	-16
ACET_pc	-18
ATP_ADP_xc	-28
NITRITE_pc	-28.5
NITRATE-REDUCTASE-NADH-RXN_c	-28.5
FERREDOXIN--NITRITE-REDUCTASE-RXN_p	-28.5
GLYCERATE-DEHYDROGENASE-RXN_c	-29
GLYCERATE_pc	-29
GLYOHMETRANS-RXN_m	-33
ATP-CITRATE-PRO-S--LYASE-RXN_c	-42
RXN-15513_c	-46
OAA_xc	-62
ACET_xc	-62
GLY_mc	-77
3PGAREARR-RXN_p	-80
HOMOSERDEHYDROG-RXN-(NADP)_p	-83
ASPARTATE-SEMIALDEHYDE-DEHYDROGENASE-RXN_p	-84
GLUTAMATE-DEHYDROGENASE-NADP+-RXN_c	-98
RXN0-5224_c	-109
PEPCARBOX-RXN_c	-109
L-ASPARTATE_pc	-110
ASPAMINOTRANS-RXN_c	-113
H2O_xc	-124
PROTON_xc	-124
O2_mc	-148.882
TRANSALDOL-RXN_p	-150
2TRANSKETO-RXN_p	-156
PROTON_pc	-224.917
OAA_MAL_pc	-287.264
RIBULP3EPIM-RXN_p	-306
F16ALDOLASE-RXN_p	-307
MALATE-DEHYDROGENASE-NADP+-RXN_p	-318.264
ATP_ADP_Pi_pc	-348.917
CO2_pc	-429
RIBULOSE-BISPHOSPHATE-CARBOXYLASE-RXN_p	-449
O2_tx	-563
Pi_H+_mc	-675.917
PSII-RXN_p	-747.882
1.2.1.13-RXN_p	-847
H2O_pc	-916.681
RXN-15479_p	-2991.53

## Sheet: Heterotrophic_Allowed_H+
Reaction	Flux (mol/mol biomass components)
H2O_mc	500.4
PROTON_mc	361.68
ATP_ADP_mc	266
1.10.2.2-RXN_m	183.4
NADH-DEHYDROG-A-RXN_m	180.4
Mitochondrial_ATP_Synthase_m	141
Pi_xc	138
O2_tx	127.7
2PGADEHYDRAT-RXN_c	109
CO2_pc	108.36
GLUCOKIN-RXN_c	105.617
GLC_biomass	104.617
ASPAMINOTRANS-RXN_p	98
GAPOXNPHOSPHN-RXN_p	91.96
CYTOCHROME-C-OXIDASE-RXN_m	91.7
PYRUVATE_pc	81
MALIC-NADP-RXN_p	80
RXN-6161_c	80
ACET_mc	80
RXN66-3_m	80
ADENYL-KIN-RXN_m	73
ATP_AMP_mc	73
MALATE-DEH-RXN_m	71.72
OAA_MAL_mc	65.72
CIT_xc	62
ACETATE--COA-LIGASE-RXN_x	62
AMP_ATP_xc	62
CITSYN-RXN_x	62
INORGPYROPHOSPHAT-RXN_x	62
INORGPYROPHOSPHAT-RXN_p	55
NH4_tx	54
GLT_MAL_pc	53.32
RIBULP3EPIM-RXN_c	50.66
GLU6PDEHYDROG-RXN_c	50.66
RXN-9952_c	50.66
6PGLUCONOLACT-RXN_c	50.66
GAPOXNPHOSPHN-RXN_c	49.72
ADENYL-KIN-RXN_p	46
PGLUCISOM-RXN_c	41.9567
F16ALDOLASE-RXN_c	38.9567
2.7.1.90-RXN_c	32
3PGA_Pi_pc	31.0867
CO2_mc	29.68
6PFRUCTPHOS-RXN_p	26.1067
F16ALDOLASE-RXN_p	26.1067
H+_ATPase_c	23
ACONITATEHYDR-RXN_m	20
2KG_ACONITATE_mc	20
ACETATE--COA-LIGASE-RXN_p	20
ACONITATEDEHYDR-RXN_c	20
ISOCITRATE-DEHYDROGENASE-NAD+-RXN_m	19
RXN0-5224_p	19
2PGADEHYDRAT-RXN_p	17
TRANSALDOL-RXN_p	16.5533
GLURS-RXN_p	16
GSAAMINOTRANS-RXN_p	16
RXN0-5114_p	15.68
PGLYCDEHYDROG-RXN_p	15.68
ACETYL-COA-CARBOXYLTRANSFER-RXN_p	15
MEVALONATE-KINASE-RXN_c	14
ACETYL-COA-ACETYLTRANSFER-RXN_c	14
PHOSPHOMEVALONATE-KINASE-RXN_x	14
MALONYL-COA-ACP-TRANSACYL-RXN_p	14
DIPHOSPHOMEVALONTE-DECARBOXYLASE-RXN_x	14
HYDROXYMETHYLGLUTARYL-COA-SYNTHASE-RXN_c	14
CO2_xc	14
METHYLENETHFDEHYDROG-NADP-RXN_c	13.36
METHENYLTHFCYCLOHYDRO-RXN_c	13.36
GLUC1PURIDYLTRANS-RXN_c	13
DELTA3-ISOPENTENYL-PP_xc	12
GLYOHMETRANS-RXN_p	11.68
METHYLENE-THF-GLU-N_pc	11.68
UDPKIN-RXN_c	11
GLN_GLN_mc	11
GLUTAMINESYN-RXN_m	11
2TRANSKETO-RXN_p	10.5533
NH4_pc	10
GLY_pc	9.68
GCVMULTI-RXN_m	8.68
1.2.1.2-RXN_p	8.36
FORMYLTHFDEFORMYL-RXN_p	8.36
PORPHOBILSYNTH-RXN_p	8
METHYLENE-THF-GLU-N_mc	7.68
THF-GLU-N_pc	7.68
PRPPSYN-RXN_p	7
6PFRUCTPHOS-RXN_c	6.95667
3-DEHYDROQUINATE-SYNTHASE-RXN_p	6
OAA_SUC_mc	6
3-DEHYDROQUINATE-DEHYDRATASE-RXN_p	6
2.5.1.19-RXN_p	6
HOMOCYSMETB12-RXN_p	6
SUC_FUM_mc	6
RXN-3522_p	6
DAHPSYN-RXN_p	6
MET_pc	6
SHIKIMATE-KINASE-RXN_p	6
CHORISMATE-SYNTHASE-RXN_p	6
RXN-3521_p	6
S-ADENMETSYN-RXN_c	5
PHOSPHATE_tx	5
FUM_pc	5
Pi_H+_pc	5
ADENOSYLHOMOCYSTEINASE-RXN_c	5
CHORISMATEMUT-RXN_p	5
ADENOSINE-KINASE-RXN_c	5
CARBOXYCYCLOHEXADIENYL-DEHYDRATASE-RXN_p	5
ASPARTATEKIN-RXN_p	4
PHE_pc	4
RXN-12419_c	4
CARBPSYN-RXN_p	4
UDP-GLUCURONATE-DECARBOXYLASE-RXN_c	4
UGD-RXN_c	4
PHENYLALANINE-AMMONIA-LYASE-RXN_c	3
UBIQUINONE_UBIQUINOL_mc	3
UDPKIN-RXN_p	3
UMPKI-RXN_p	3
AMPSYN-RXN_p	3
DI-H-OROTATE_pc	3
AICARTRANSFORM-RXN_p	3
UTP_pc	3
ASPCARBTRANS-RXN_p	3
ADENYLOSUCCINATE-SYNTHASE-RXN_p	3
HOMOSERKIN-RXN_p	3
DIHYDROOROTATE-DEHYDROGENASE-RXN_c	3
TRANS-CINNAMATE-4-MONOOXYGENASE-RXN_c	3
GDPKIN-RXN_p	3
OROTPDECARB-RXN_p	3
4.2.1.61-RXN_p	2
CPD-4211_xc	2
RXN-9531_p	2
RXN-9539_p	2
RXN-5283_p	2
SERINE-O-ACETTRAN-RXN_p	2
SUCROSE-PHOSPHATE-SYNTHASE-RXN_c	2
GLYRIBONUCSYN-RXN_p	2
UDPGLUCEPIM-RXN_c	2
DIHYDROXYISOVALDEHYDRAT-RXN_p	2
RXN-9527_p	2
RXN-9523_p	2
AICARSYN-RXN_p	2
FGAMSYN-RXN_p	2
CAFFEOYL-COA-O-METHYLTRANSFERASE-RXN_c	2
IPPISOM-RXN_p	2
FPPSYN-RXN_p	2
FPPSYN-RXN_c	2
RXN1F-20_p	2
RXN-9533_p	2
RXN-1106_c	2
OHMETHYLBILANESYN-RXN_p	2
RXN-9655_p	2
UROGENIIISYN-RXN_p	2
UROGENDECARBOX-RXN_p	2
SAICARSYN-RXN_p	2
4.2.1.58-RXN_p	2
AIRS-RXN_p	2
2.3.1.180-RXN_p	2
RXN-9537_p	2
RXN-9535_p	2
PROTOPORGENOXI-RXN_p	2
RXN-5282_p	2
RXN-1126_c	2
RXN-5284_p	2
RXN-9520_p	2
SO4_tx	2
AMP_pc	2
Mg_tx	2
IPPISOM-RXN_x	2
ACSERLY-RXN_p	2
ACETOLACTSYN-RXN_p	2
RXN-MG-PROTOPORPHYRIN-METHYLESTER-SYN_p	2
SULFATE-ADENYLYLTRANS-RXN_p	2
SUCROSE-PHOSPHATASE-RXN_c	2
RXN-1103_c	2
THRESYN-RXN_p	2
RXN0-1461_p	2
4.2.1.59-RXN_p	2
GART-RXN_p	2
FARNESYLTRANSTRANSFERASE-RXN_p	2
GPPSYN-RXN_c	2
GPPSYN-RXN_p	2
RXN-9516_p	2
IMP-DEHYDROG-RXN_c	1
RXN0-2381_p	1
RXN-7676_p	1
RXN-7674_p	1
1.2.1.2-RXN_m	1
PRIBFAICARPISOM-RXN_p	1
RXN-11957_c	1
THYMIDYLATESYN-RXN_m	1
RXN-13162-(NADP)_c	1
HISTAMINOTRANS-RXN_p	1
DIAMINOPIMDECARB-RXN_p	1
CYCLOARTENOL-SYNTHASE-RXN_c	1
CYSPH-RXN_p	1
RXN-9462_c	1
ANTHRANSYN-RXN_p	1
ISOCITDEH-RXN_m	1
ASNSYNA-RXN_c	1
RXN-7677_p	1
CYTOCHROME-B5-REDUCTASE-RXN_c	1
RXN-9633_p	1
IMIDPHOSDEHYD-RXN_p	1
Linoleoyl-ACP-hydrolase_p	1
DIHYDRODIPICSYN-RXN_p	1
RXN-11887_c	1
ACETOOHBUTSYN-RXN_p	1
DUDPKIN-RXN_c	1
ILE_pc	1
RXN-13907_p	1
RXN-11876_c	1
HISTCYCLOHYD-RXN_p	1
ORNCARBAMTRANSFER-RXN_p	1
RXN-13908_p	1
RXN-1142_c	1
RXN-11949_c	1
RXN-11947_c	1
GLUTKIN-RXN_p	1
TRP_pc	1
RXN0-2382_p	1
IGPSYN-RXN_p	1
PRO_pc	1
GDPMANDEHYDRA-RXN_c	1
RXN-8001_p	1
DUTP-PYROP-RXN_c	1
CYS_pc	1
RXN-15131_p	1
2-ISOPROPYLMALATESYN-RXN_p	1
RXN-11959_c	1
RXN-9549_p	1
GLUTAMIDOTRANS-RXN_p	1
ARGSUCCINLYA-RXN_c	1
TMP_mc	1
TYR_pc	1
AMP-DEAMINASE-RXN_c	1
RXN-11958_c	1
ACETYLGLUTKIN-RXN_p	1
RXN-9104_c	1
RXN-14325_c	1
CELLULOSE-SYNTHASE-UDP-FORMING-RXN_c	1
VAL_pc	1
4-COUMARATE--COA-LIGASE-RXN_c	1
GLUTAMATE-N-ACETYLTRANSFERASE-RXN_p	1
GLYCOGENSYN-RXN_p	1
THR_pc	1
LYS_pc	1
RXN-7800_p	1
RXN-9463_c	1
RXN-9461_c	1
RXN-11884_c	1
SER_pc	1
L-CITRULLINE_pc	1
SQUALENE-MONOOXYGENASE-RXN_c	1
RXN-11881_c	1
RXN-9632_p	1
RXN-9634_p	1
3-ISOPROPYLMALDEHYDROG-RXN_p	1
HISTIDPHOS-RXN_p	1
Linoleoyl-ACP-desaturase_p	1
THREDEHYD-RXN_p	1
RXN0-5001_c	1
RXN-11946_c	1
RXN-11948_c	1
2.7.7.13-RXN_c	1
ARGSUCCINSYN-RXN_c	1
RXN-12198_c	1
PALMITATE_pc	1
RXN66-28_c	1
RXN1F-66_p	1
RXN-1101_c	1
RXN-12197_c	1
GMP-SYN-NH3-RXN_c	1
ALDOSE-1-EPIMERASE-RXN_c	1
DIHYDROXYMETVALDEHYDRAT-RXN_p	1
RXN-8899_p	1
RXN-1143_c	1
RXN-12415_c	1
PRAISOM-RXN_p	1
Linoleate_pc	1
RXN-7903_p	1
RXN-12418_c	1
RXN-1461_c	1
RXN-11956_c	1
DIAMINOPIMEPIM-RXN_p	1
HIS_pc	1
LEU_pc	1
GLUC1PADENYLTRANS-RXN_p	1
HISTPRATPHYD-RXN_p	1
H2O_pc	0.64
RXN-11961_c	0.5
RXN-11950_c	0.5
CYS_biomass	-1
GLN_biomass	-1
RXN-8991_p	-1
VAL_biomass	-1
ACETOOHBUTREDUCTOISOM-RXN_p	-1
DUMP_mc	-1
AMP_biomass	-1
HIS_biomass	-1
CMP_biomass	-1
BRANCHED-CHAINAMINOTRANSFERLEU-RXN_p	-1
GLUTSEMIALDEHYDROG-RXN_p	-1
RXN-1125_c	-1
CEL_biomass	-1
RXN-9635_p	-1
TYR_biomass	-1
BRANCHED-CHAINAMINOTRANSFERILEU-RXN_p	-1
ASN_biomass	-1
SUC_biomass	-1
RXN-7737_p	-1
LEU_biomass	-1
PGLUCISOM-RXN_p	-1
MET_biomass	-1
PRTRANS-RXN_p	-1
3-ISOPROPYLMALISOM-RXN_p	-1
ALANINE-AMINOTRANSFERASE-RXN_c	-1
Hemi-CEL_biomass	-1
GMP_biomass	-1
CHL_A_biomass	-1
BETA-D-FRUCTOSE_biomass	-1
BRANCHED-CHAINAMINOTRANSFERVAL-RXN_p	-1
RXN-1102_c	-1
CHL_B_biomass	-1
PHOSMANMUT-RXN_c	-1
DIHYDROFOLATEREDUCT-RXN_m	-1
ILE_biomass	-1
MANNPISOM-RXN_c	-1
CDPKIN-RXN_c	-1
STARCH_biomass	-1
THIOREDOXIN-REDUCT-NADPH-RXN_c	-1
1.1.1.271-RXN_c	-1
D-Xylopyranose_biomass	-1
ASP_biomass	-1
THR_biomass	-1
LINO_biomass	-1
ACETYLORNTRANSAM-RXN_p	-1
TMP_biomass	-1
GLT_biomass	-1
N-ACETYLGLUTPREDUCT-RXN_p	-1
ALA_biomass	-1
4.1.1.32-RXN_c	-1
Sinap_biomass	-1
RXN-11878_c	-1
ARG_biomass	-1
ATPPHOSPHORIBOSYLTRANS-RXN_p	-1
Conol_biomass	-1
RXN-13909_p	-1
LYS_biomass	-1
CHOLESTEROL_biomass	-1
PHOSPHOGLUCMUT-RXN_p	-1
PHE_biomass	-1
SER_biomass	-1
RXN66-27_c	-1
UDPREDUCT-RXN_c	-1
DIHYDROPICRED-RXN-(NAD)_p	-1
FORMATE_mc	-1
PALMITATE_biomass	-1
RXN-2602_c	-1
SPONTPRO-RXN_p	-1
PRO_biomass	-1
TRP_biomass	-1
GLY_biomass	-1
Coumol_biomass	-1
UMP_biomass	-1
PYRROLINECARBREDUCT-RXN-(NAD)_p	-1
RXN-9536_p	-2
RXN-9532_p	-2
RXN1F-72_p	-2
Mg+2_pc	-2
RXN-9659_p	-2
SO4_pc	-2
RXN-9662_p	-2
RXN-9660_p	-2
RXN-9528_p	-2
RXN-9661_p	-2
GLUTATHIONE-REDUCT-NADPH-RXN_p	-2
AIRCARBOXY-RXN_p	-2
1.8.4.9-RXN_p	-2
PRPPAMIDOTRANS-RXN_p	-2
RXN-7658_p	-2
RXN-7660_p	-2
RXN-9658_p	-2
RXN-9518_p	-2
RXN-9663_p	-2
RXN-7659_p	-2
RXN-9524_p	-2
SAM_SHAC_pc	-2
ACETOLACTREDUCTOISOM-RXN_p	-2
RXN1F-10_p	-2
SULFITE-REDUCTASE-FERREDOXIN-RXN_p	-2
RXN-9657_p	-2
RXN-9540_p	-2
RXN-9514_p	-2
NH4_mc	-2.32
HOMOSERDEHYDROG-RXN-(NAD)_p	-3
OROPRIBTRANS-RXN_p	-3
DIHYDROOROT-RXN_p	-3
OROTATE_pc	-3
IMPCYCLOHYDROLASE-RXN_p	-3
ASPARTATE-SEMIALDEHYDE-DEHYDROGENASE-RXN_p	-4
PEPDEPHOS-RXN_p	-5
HOMO-CYS_pc	-5
PREPHENATE-TRANSAMINE-RXN_p	-5
FUMHYDR-RXN_m	-6
5-METHYL-THF-GLU-N_pc	-6
SHIKIMATE-5-DEHYDROGENASE-RXN_p	-6
1.5.1.20-RXN_c	-6
THF-GLU-N_mc	-7.68
DELTA3-ISOPENTENYL-PP_pc	-8
1.18.1.2-RXN_p	-8
GLY_mc	-8.68
GLN_GLN_pc	-10
PHOSPHOGLUCMUT-RXN_c	-13
FORMYL-THF-GLU-N_pc	-13.36
1.1.1.34-RXN_c	-14
CPD-499_xc	-14
PSERTRANSAM-RXN_p	-15.68
GLUTRNAREDUCT-RXN_p	-16
1TRANSKETO-RXN_p	-16.5533
3PGAREARR-RXN_p	-17
ACET_pc	-18
O2_pc	-19
RIBULP3EPIM-RXN_p	-23.5533
RIB5PISOM-RXN_p	-23.5533
TRIOSEPISOMERIZATION-RXN_p	-26.1067
ATP_ADP_xc	-28
GAP_3PGA_pc	-28.1933
TRIOSEPISOMERIZATION-RXN_c	-38.9567
ATP-CITRATE-PRO-S--LYASE-RXN_c	-42
MALATE-DEH-RXN_c	-47.72
PHOSGLYPHOS-RXN_c	-49.72
X5P_Pi_pc	-50.66
PROTON_pc	-54.1067
PROTON_tx	-57
OAA_xc	-62
ACET_xc	-62
GLUTAMATE-DEHYDROGENASE-NADP+-RXN_c	-62.68
2KG_MAL_pc	-71.32
ATP_ADP_Pi_pc	-79.1467
ACETALD_mc	-80
O2_mc	-91.7
PHOSGLYPHOS-RXN_p	-91.96
MALATE-DEH-RXN_p	-98
RXN0-5224_c	-108
PEPCARBOX-RXN_c	-108
RXN-15513_c	-109
L-ASPARTATE_pc	-110
ASPAMINOTRANS-RXN_c	-113
H2O_xc	-124
PROTON_xc	-124
CO2_tx	-179.7
H2O_tx	-358.7
Pi_H+_mc	-412

## Sheet: Heterotrophic_Blocked_H+
Reaction	Flux (mol/mol biomass components)
H2O_mc	698.18
PROTON_mc	560.5
ATP_ADP_mc	328
1.10.2.2-RXN_m	282.539
NADH-DEHYDROG-A-RXN_m	241.949
Pi_xc	213.18
Mitochondrial_ATP_Synthase_m	202.803
CO2_pc	185.5
ASPAMINOTRANS-RXN_p	183.5
O2_tx	177.27
GAPOXNPHOSPHN-RXN_p	173.09
MALIC-NADP-RXN_p	165.5
PYRUVATE_pc	161.5
ADENYL-KIN-RXN_m	153.5
ATP_AMP_mc	153.5
2PGADEHYDRAT-RXN_c	151.59
GLT_MAL_pc	143
CYTOCHROME-C-OXIDASE-RXN_m	141.27
GLC_biomass	122.378
GLUCOKIN-RXN_c	122.378
RXN-6161_c	117.59
ACET_mc	117.59
RXN66-3_m	117.59
CIT_xc	99.5899
ACETATE--COA-LIGASE-RXN_x	99.5899
AMP_ATP_xc	99.5899
CITSYN-RXN_x	99.5899
INORGPYROPHOSPHAT-RXN_x	99.5899
CO2_mc	80.6798
H+_ATPase_c	80
PROTON_pc	77.1667
H2O_pc	61
RIBULP3EPIM-RXN_c	57
GLU6PDEHYDROG-RXN_c	57
RXN-9952_c	57
6PGLUCONOLACT-RXN_c	57
INORGPYROPHOSPHAT-RXN_p	55
3PGA_Pi_pc	52.8333
PGLUCISOM-RXN_c	52.3783
F16ALDOLASE-RXN_c	49.3783
ADENYL-KIN-RXN_p	46
MALATE-DEH-RXN_m	44.6798
PEPSYNTH-RXN_c	42.9101
NH4_pc	38.5
ACONITATEHYDR-RXN_m	37.5899
SUCCINATE-DEHYDROGENASE-UBIQUINONE-RXN_m	37.5899
2OXOGLUTARATEDEH-RXN_m	37.5899
OAA_ACONITATE_mc	37.5899
ACONITATEDEHYDR-RXN_c	37.5899
ISOCITRATE-DEHYDROGENASE-NAD+-RXN_m	36.5899
2.7.1.90-RXN_c	33
6PFRUCTPHOS-RXN_p	31.3333
F16ALDOLASE-RXN_p	31.3333
NO3_tx	28.5
NH4_tx	25.5
ACETATE--COA-LIGASE-RXN_p	20
RXN-14047_c	20
ISOCITDEH-RXN_c	20
RXN0-5224_p	19
TRANSALDOL-RXN_p	18.6667
OAA_MAL_pc	16.9101
6PFRUCTPHOS-RXN_c	16.3783
GLURS-RXN_p	16
GSAAMINOTRANS-RXN_p	16
ACETYL-COA-CARBOXYLTRANSFER-RXN_p	15
MEVALONATE-KINASE-RXN_c	14
ACETYL-COA-ACETYLTRANSFER-RXN_c	14
PHOSPHOMEVALONATE-KINASE-RXN_x	14
MALONYL-COA-ACP-TRANSACYL-RXN_p	14
DIPHOSPHOMEVALONTE-DECARBOXYLASE-RXN_x	14
HYDROXYMETHYLGLUTARYL-COA-SYNTHASE-RXN_c	14
CO2_xc	14
GLUC1PURIDYLTRANS-RXN_c	13
2TRANSKETO-RXN_p	12.6667
DELTA3-ISOPENTENYL-PP_xc	12
2PGADEHYDRAT-RXN_p	12
RXN0-5114_p	11.5
PGLYCDEHYDROG-RXN_p	11.5
UDPKIN-RXN_c	11
GLN_GLN_mc	11
GLUTAMINESYN-RXN_m	11
PORPHOBILSYNTH-RXN_p	8
GLYOHMETRANS-RXN_p	7.5
METHYLENE-THF-GLU-N_pc	7.5
OAA_MAL_mc	7.08989
PRPPSYN-RXN_p	7
3-DEHYDROQUINATE-SYNTHASE-RXN_p	6
3-DEHYDROQUINATE-DEHYDRATASE-RXN_p	6
2.5.1.19-RXN_p	6
HOMOCYSMETB12-RXN_p	6
RXN-3522_p	6
DAHPSYN-RXN_p	6
MET_pc	6
SHIKIMATE-KINASE-RXN_p	6
CHORISMATE-SYNTHASE-RXN_p	6
RXN-3521_p	6
GLY_pc	5.5
S-ADENMETSYN-RXN_c	5
PHOSPHATE_tx	5
FUM_pc	5
METHYLENETHFDEHYDROG-NADP-RXN_c	5
Pi_H+_pc	5
ADENOSYLHOMOCYSTEINASE-RXN_c	5
CHORISMATEMUT-RXN_p	5
METHENYLTHFCYCLOHYDRO-RXN_c	5
ADENOSINE-KINASE-RXN_c	5
CARBOXYCYCLOHEXADIENYL-DEHYDRATASE-RXN_p	5
GCVMULTI-RXN_m	4.5
ASPARTATEKIN-RXN_p	4
PHE_pc	4
RXN-12419_c	4
CARBPSYN-RXN_p	4
UDP-GLUCURONATE-DECARBOXYLASE-RXN_c	4
UGD-RXN_c	4
METHYLENE-THF-GLU-N_mc	3.5
THF-GLU-N_pc	3.5
PHENYLALANINE-AMMONIA-LYASE-RXN_c	3
UBIQUINONE_UBIQUINOL_mc	3
UDPKIN-RXN_p	3
UMPKI-RXN_p	3
AMPSYN-RXN_p	3
DI-H-OROTATE_pc	3
AICARTRANSFORM-RXN_p	3
UTP_pc	3
ASPCARBTRANS-RXN_p	3
ADENYLOSUCCINATE-SYNTHASE-RXN_p	3
HOMOSERKIN-RXN_p	3
DIHYDROOROTATE-DEHYDROGENASE-RXN_c	3
TRANS-CINNAMATE-4-MONOOXYGENASE-RXN_c	3
GDPKIN-RXN_p	3
OROTPDECARB-RXN_p	3
4.2.1.61-RXN_p	2
CPD-4211_xc	2
RXN-9531_p	2
RXN-9539_p	2
RXN-5283_p	2
SERINE-O-ACETTRAN-RXN_p	2
SUCROSE-PHOSPHATE-SYNTHASE-RXN_c	2
GLYRIBONUCSYN-RXN_p	2
UDPGLUCEPIM-RXN_c	2
DIHYDROXYISOVALDEHYDRAT-RXN_p	2
RXN-9527_p	2
RXN-9523_p	2
AICARSYN-RXN_p	2
FGAMSYN-RXN_p	2
CAFFEOYL-COA-O-METHYLTRANSFERASE-RXN_c	2
IPPISOM-RXN_p	2
FPPSYN-RXN_p	2
FPPSYN-RXN_c	2
RXN1F-20_p	2
RXN-9533_p	2
RXN-1106_c	2
OHMETHYLBILANESYN-RXN_p	2
RXN-9655_p	2
UROGENIIISYN-RXN_p	2
UROGENDECARBOX-RXN_p	2
SAICARSYN-RXN_p	2
4.2.1.58-RXN_p	2
AIRS-RXN_p	2
2.3.1.180-RXN_p	2
RXN-9537_p	2
RXN-9535_p	2
PROTOPORGENOXI-RXN_p	2
RXN-5282_p	2
RXN-1126_c	2
RXN-5284_p	2
GAPOXNPHOSPHN-RXN_c	2
RXN-9520_p	2
SO4_tx	2
AMP_pc	2
Mg_tx	2
IPPISOM-RXN_x	2
ACSERLY-RXN_p	2
ACETOLACTSYN-RXN_p	2
RXN-MG-PROTOPORPHYRIN-METHYLESTER-SYN_p	2
SULFATE-ADENYLYLTRANS-RXN_p	2
SUCROSE-PHOSPHATASE-RXN_c	2
RXN-1103_c	2
THRESYN-RXN_p	2
RXN0-1461_p	2
4.2.1.59-RXN_p	2
GART-RXN_p	2
FARNESYLTRANSTRANSFERASE-RXN_p	2
GPPSYN-RXN_c	2
GPPSYN-RXN_p	2
RXN-9516_p	2
IMP-DEHYDROG-RXN_c	1
RXN0-2381_p	1
RXN-7676_p	1
RXN-7674_p	1
1.2.1.2-RXN_m	1
PRIBFAICARPISOM-RXN_p	1
RXN-11957_c	1
THYMIDYLATESYN-RXN_m	1
RXN-13162-(NADP)_c	1
HISTAMINOTRANS-RXN_p	1
DIAMINOPIMDECARB-RXN_p	1
CYCLOARTENOL-SYNTHASE-RXN_c	1
CYSPH-RXN_p	1
RXN-9462_c	1
ANTHRANSYN-RXN_p	1
ISOCITDEH-RXN_m	1
ASNSYNA-RXN_c	1
RXN-7677_p	1
CYTOCHROME-B5-REDUCTASE-RXN_c	1
RXN-9633_p	1
IMIDPHOSDEHYD-RXN_p	1
Linoleoyl-ACP-hydrolase_p	1
DIHYDRODIPICSYN-RXN_p	1
RXN-11887_c	1
GLUCOKIN-RXN_p	1
ACETOOHBUTSYN-RXN_p	1
DUDPKIN-RXN_c	1
ILE_pc	1
RXN-13907_p	1
RXN-11876_c	1
HISTCYCLOHYD-RXN_p	1
ORNCARBAMTRANSFER-RXN_p	1
RXN-13908_p	1
RXN-1142_c	1
RXN-11949_c	1
RXN-11947_c	1
GLUTKIN-RXN_p	1
TRP_pc	1
RXN0-2382_p	1
IGPSYN-RXN_p	1
PRO_pc	1
GDPMANDEHYDRA-RXN_c	1
RXN-8001_p	1
DUTP-PYROP-RXN_c	1
CYS_pc	1
RXN-15131_p	1
2-ISOPROPYLMALATESYN-RXN_p	1
RXN-11959_c	1
RXN-9549_p	1
GLUTAMIDOTRANS-RXN_p	1
ARGSUCCINLYA-RXN_c	1
TMP_mc	1
TYR_pc	1
AMP-DEAMINASE-RXN_c	1
RXN-11958_c	1
ACETYLGLUTKIN-RXN_p	1
RXN-9104_c	1
RXN-14325_c	1
CELLULOSE-SYNTHASE-UDP-FORMING-RXN_c	1
VAL_pc	1
4-COUMARATE--COA-LIGASE-RXN_c	1
GLUTAMATE-N-ACETYLTRANSFERASE-RXN_p	1
GLYCOGENSYN-RXN_p	1
THR_pc	1
LYS_pc	1
RXN-7800_p	1
RXN-9463_c	1
RXN-9461_c	1
RXN-11884_c	1
SER_pc	1
L-CITRULLINE_pc	1
RXN-9614_c	1
SQUALENE-MONOOXYGENASE-RXN_c	1
RXN-11881_c	1
RXN-9632_p	1
RXN-9634_p	1
3-ISOPROPYLMALDEHYDROG-RXN_p	1
HISTIDPHOS-RXN_p	1
Linoleoyl-ACP-desaturase_p	1
THREDEHYD-RXN_p	1
RXN0-5001_c	1
RXN-11946_c	1
RXN-11948_c	1
2.7.7.13-RXN_c	1
ARGSUCCINSYN-RXN_c	1
2.7.7.15-RXN_c	1
PALMITATE_pc	1
RXN66-28_c	1
RXN1F-66_p	1
RXN-1101_c	1
RXN-12197_c	1
GMP-SYN-NH3-RXN_c	1
ALDOSE-1-EPIMERASE-RXN_c	1
DIHYDROXYMETVALDEHYDRAT-RXN_p	1
RXN-8899_p	1
RXN-1143_c	1
RXN-12415_c	1
PRAISOM-RXN_p	1
Linoleate_pc	1
RXN-7903_p	1
RXN-12418_c	1
RXN-1461_c	1
RXN-11956_c	1
DIAMINOPIMEPIM-RXN_p	1
HIS_pc	1
LEU_pc	1
GLUC1PADENYLTRANS-RXN_p	1
HISTPRATPHYD-RXN_p	1
RXN-11961_c	0.5
RXN-11950_c	0.5
CYS_biomass	-1
GLN_biomass	-1
RXN-8991_p	-1
VAL_biomass	-1
ACETOOHBUTREDUCTOISOM-RXN_p	-1
DUMP_mc	-1
AMP_biomass	-1
HIS_biomass	-1
CMP_biomass	-1
BRANCHED-CHAINAMINOTRANSFERLEU-RXN_p	-1
GLUTSEMIALDEHYDROG-RXN_p	-1
RXN-1125_c	-1
CEL_biomass	-1
RXN-9635_p	-1
TYR_biomass	-1
BRANCHED-CHAINAMINOTRANSFERILEU-RXN_p	-1
ASN_biomass	-1
SUC_biomass	-1
RXN-7737_p	-1
LEU_biomass	-1
MET_biomass	-1
PRTRANS-RXN_p	-1
3-ISOPROPYLMALISOM-RXN_p	-1
ALANINE-AMINOTRANSFERASE-RXN_c	-1
Hemi-CEL_biomass	-1
GMP_biomass	-1
CHL_A_biomass	-1
BETA-D-FRUCTOSE_biomass	-1
BRANCHED-CHAINAMINOTRANSFERVAL-RXN_p	-1
RXN-1102_c	-1
CHL_B_biomass	-1
PHOSMANMUT-RXN_c	-1
DIHYDROFOLATEREDUCT-RXN_m	-1
ILE_biomass	-1
MANNPISOM-RXN_c	-1
STARCH_biomass	-1
THIOREDOXIN-REDUCT-NADPH-RXN_c	-1
1.1.1.271-RXN_c	-1
D-Xylopyranose_biomass	-1
ASP_biomass	-1
THR_biomass	-1
LINO_biomass	-1
ACETYLORNTRANSAM-RXN_p	-1
TMP_biomass	-1
GLT_biomass	-1
N-ACETYLGLUTPREDUCT-RXN_p	-1
ALA_biomass	-1
4.1.1.32-RXN_c	-1
Sinap_biomass	-1
RXN-11878_c	-1
ARG_biomass	-1
ATPPHOSPHORIBOSYLTRANS-RXN_p	-1
Conol_biomass	-1
RXN-13909_p	-1
LYS_biomass	-1
CHOLESTEROL_biomass	-1
PHOSPHOGLUCMUT-RXN_p	-1
PHE_biomass	-1
GLC_pc	-1
SER_biomass	-1
RXN66-27_c	-1
UDPREDUCT-RXN_c	-1
DIHYDROPICRED-RXN-(NAD)_p	-1
FORMATE_mc	-1
PALMITATE_biomass	-1
RXN-2602_c	-1
SPONTPRO-RXN_p	-1
PRO_biomass	-1
TRP_biomass	-1
GLY_biomass	-1
Coumol_biomass	-1
UMP_biomass	-1
PYRROLINECARBREDUCT-RXN-(NAD)_p	-1
RXN-9536_p	-2
RXN-9532_p	-2
RXN1F-72_p	-2
Mg+2_pc	-2
RXN-9659_p	-2
SO4_pc	-2
PHOSGLYPHOS-RXN_c	-2
RXN-9662_p	-2
RXN-9660_p	-2
RXN-9528_p	-2
RXN-9661_p	-2
GLUTATHIONE-REDUCT-NADPH-RXN_p	-2
AIRCARBOXY-RXN_p	-2
1.8.4.9-RXN_p	-2
PRPPAMIDOTRANS-RXN_p	-2
RXN-7658_p	-2
RXN-7660_p	-2
RXN-9658_p	-2
RXN-9518_p	-2
RXN-9663_p	-2
RXN-7659_p	-2
RXN-9524_p	-2
SAM_SHAC_pc	-2
ACETOLACTREDUCTOISOM-RXN_p	-2
RXN1F-10_p	-2
SULFITE-REDUCTASE-FERREDOXIN-RXN_p	-2
RXN-9657_p	-2
RXN-9540_p	-2
RXN-9514_p	-2
HOMOSERDEHYDROG-RXN-(NAD)_p	-3
OROPRIBTRANS-RXN_p	-3
DIHYDROOROT-RXN_p	-3
OROTATE_pc	-3
IMPCYCLOHYDROLASE-RXN_p	-3
THF-GLU-N_mc	-3.5
ASPARTATE-SEMIALDEHYDE-DEHYDROGENASE-RXN_p	-4
GLY_mc	-4.5
FORMYL-THF-GLU-N_pc	-5
HOMO-CYS_pc	-5
PREPHENATE-TRANSAMINE-RXN_p	-5
FUMHYDR-RXN_c	-6
5-METHYL-THF-GLU-N_pc	-6
SHIKIMATE-5-DEHYDROGENASE-RXN_p	-6
1.5.1.20-RXN_c	-6
NH4_mc	-6.5
DELTA3-ISOPENTENYL-PP_pc	-8
ATP_ADP_Pi_pc	-9.24345
GLN_GLN_pc	-10
PSERTRANSAM-RXN_p	-11.5
3PGAREARR-RXN_p	-12
PHOSPHOGLUCMUT-RXN_c	-13
1.1.1.34-RXN_c	-14
CPD-499_xc	-14
GLUTRNAREDUCT-RXN_p	-16
ACET_pc	-18
1TRANSKETO-RXN_p	-18.6667
O2_pc	-19
RIBULP3EPIM-RXN_p	-25.6667
RIB5PISOM-RXN_p	-25.6667
ATP_ADP_xc	-28
NITRATE-REDUCTASE-NADPH-RXN_c	-28.5
NITRITE_pc	-28.5
FERREDOXIN--NITRITE-REDUCTASE-RXN_p	-28.5
TRIOSEPISOMERIZATION-RXN_p	-31.3333
FUMHYDR-RXN_m	-37.5899
SUCCCOASYN-RXN_m	-37.5899
ATP-CITRATE-PRO-S--LYASE-RXN_c	-42
TRIOSEPISOMERIZATION-RXN_c	-49.3783
X5P_Pi_pc	-57
GLUTAMATE-DEHYDROGENASE-NADP+-RXN_c	-58.5
1.18.1.2-RXN_p	-93.5
GAP_3PGA_pc	-96.7566
OAA_xc	-99.5899
ACET_xc	-99.5899
ACETALD_mc	-117.59
O2_mc	-141.27
RXN-15513_c	-151.59
2KG_MAL_pc	-161
MALATE-DEH-RXN_p	-166.59
PHOSGLYPHOS-RXN_p	-173.09
RXN0-5224_c	-193.5
PEPCARBOX-RXN_c	-193.5
L-ASPARTATE_pc	-195.5
ASPAMINOTRANS-RXN_c	-198.5
H2O_xc	-199.18
PROTON_xc	-199.18
CO2_tx	-286.27
H2O_tx	-436.77
Pi_H+_mc	-635
