# Supplementary material for: A mass and charge balanced metabolic model of Setaria viridis revealed mechanisms of proton balancing in C4 plants
Source: BMC Bioinformatics. 2019 Jun 27;20:357. doi: 10.1186/s12859-019-2941-z (PMC6598292; doi:10.1186/s12859-019-2941-z)
Supplement: Supplementary file 4 — Leaf biomass composition. Biomass proportions used to simulate the production of one gram of Setaria viridis leaf biomass. (XLSX 14 kb) [file 12859_2019_2941_MOESM4_ESM.xlsx]

## Sheet: Readme
Biomass components' stoichiomety were obtained from de Oliveira Dal'Molin et al. 2016 and normalized to represent one gram of total biomass production for one unit of flux through a combined biomass reaction
Reference
de Oliveira Dal'Molin, C. G., Orellana, C., Gebbie, L., Steen, J., Hodson, M. P., Chrysanthopoulos, P., ... & Nielsen, L. K. (2016). Metabolic reconstruction of Setaria italica: a systems biology approach for integrating tissue-specific omics and pathway analysis of bioenergy grasses. Frontiers in plant science, 7, 1138.

## Sheet: Biomass composition
Biomass Components	Stoichiometry	Molar Mass (g/mol)	Normalization Number	Used Stoichiometry (Normalized)
SUC_biomass	0.096	342.3	32.8608	0.000180197
GLC_biomass	0.053	180.16	9.54848	9.94837e-05
BETA-D-FRUCTOSE_biomass	0.053	180.16	9.54848	9.94837e-05
STARCH_biomass	0.265	180.157	47.7416	0.000497418
CEL_biomass	0.305	180.16	54.9488	0.0005725
D-Xylopyranose_biomass	0.282	150.13	42.3367	0.000529328
Coumol_biomass	0.04	150.174	6.00698	7.5082e-05
Conol_biomass	0.048	180.203	8.64974	9.00984e-05
Sinap_biomass	0.056	210.229	11.7728	0.000105115
ALA_biomass	0.107	89.094	9.53306	0.000200844
ASN_biomass	0.39	132.12	51.5268	0.00073205
ASP_biomass	0.162	132.096	21.3996	0.000304082
CYS_biomass	0.024	121.15	2.9076	4.50492e-05
GLT_biomass	0.39	146.122	56.9876	0.00073205
GLN_biomass	0.35	146.15	51.1525	0.000656968
GLY_biomass	0.14	75.0666	10.5093	0.000262787
ILE_biomass	0.06	131.18	7.8708	0.000112623
LEU_biomass	0.14	131.17	18.3638	0.000262787
MET_biomass	0.002	149.21	0.29842	3.7541e-06
PHE_biomass	0.08	165.19	13.2152	0.000150164
PRO_biomass	0.01	115.13	1.1513	1.87705e-05
SER__biomass	0.21	105.09	22.0689	0.000394181
THR_biomass	0.086	119.12	10.2443	0.000161426
TRP_biomass	0.04	204.23	8.1692	7.5082e-05
TYR_biomass	0.03	181.19	5.4357	5.63115e-05
VAL_biomass	0.1	117.151	11.7151	0.000187705
LYS_biomass	0.001	146.19	0.14619	1.87705e-06
PALMITATE_biomass	0.026	255.42	6.64092	4.88033e-05
			532.751
