# Supplementary material for: A mass and charge balanced metabolic model of Setaria viridis revealed mechanisms of proton balancing in C4 plants
Source: BMC Bioinformatics. 2019 Jun 27;20:357. doi: 10.1186/s12859-019-2941-z (PMC6598292; doi:10.1186/s12859-019-2941-z)
Supplement: Supplementary file 5 — Biomass production using Sv3376 for different N sources. Flux distributions for the production of one gram leaf biomass i) with P B and both nitrate and ammonium, ii) with P B constrained and ammonium as sole N source and iii) with P B constrained and nitrate as sole N source. (XLSX 14, 565 kb) [file 12859_2019_2941_MOESM5_ESM.xlsx]

## Sheet: Fluxes
Production of leaf biomass proportions under PB condition with both NH4+ and NO3- available			Production of leaf biomass proportions under PB condition with NH4+ as sole N source and unbounded biomass production			Production of leaf biomass proportions under PB condition with NO3- as sole N source and unbounded biomass production
Reaction	Flux (mol/g DW biomass)		Reaction	Flux (mol/g DW biomass)		Reaction	Flux (mol/g DW biomass)
Photon_tx	0.410796		Photon_tx	0.678648		Photon_tx	1.54873
PLASTOQUINOL--PLASTOCYANIN-REDUCTASE-RXN_p	0.102699		PLASTOQUINOL--PLASTOCYANIN-REDUCTASE-RXN_p	0.169662		PLASTOQUINOL--PLASTOCYANIN-REDUCTASE-RXN_p	0.387182
1.18.1.2-RXN_p	0.0923377		1.18.1.2-RXN_p	0.149086		1.18.1.2-RXN_p	0.369562
PHOSGLYPHOS-RXN_p	0.0680431		H2O_mc	0.116515		O2_pc	0.193535
H2O_mc	0.0526984		PHOSGLYPHOS-RXN_p	0.108148		H2O_mc	0.191257
O2_pc	0.0512932		O2_pc	0.0847746		PROTON_mc	0.162719
PROTON_mc	0.0376577		PROTON_mc	0.0821809		PHOSGLYPHOS-RXN_p	0.161383
CO2_tx	0.0361163		ATP_ADP_mc	0.0757088		ATP_ADP_mc	0.151669
PHOSPHORIBULOKINASE-RXN_p	0.0356996		CO2_tx	0.0565462		CO2_tx	0.113541
ATP_ADP_mc	0.0311857		PHOSPHORIBULOKINASE-RXN_p	0.0561294		Plastidial_ATP_Synthase_p	0.110623
Plastidial_ATP_Synthase_p	0.0293426		Plastidial_ATP_Synthase_p	0.0484749		H2O_tx	0.107441
H2O_tx	0.0275964		F16BDEPHOS-RXN_p	0.0395326		PHOSPHORIBULOKINASE-RXN_p	0.0937681
TRIOSEPISOMERIZATION-RXN_p	0.0261924		TRIOSEPISOMERIZATION-RXN_p	0.0395326		1.10.2.2-RXN_m	0.0683163
F16BDEPHOS-RXN_p	0.0245312		1.10.2.2-RXN_m	0.0354002		NADH-DEHYDROG-A-RXN_m	0.0683163
NADH-DEHYDROG-A-RXN_m	0.0161069		NADH-DEHYDROG-A-RXN_m	0.0354002		TRIOSEPISOMERIZATION-RXN_p	0.0632435
1.10.2.2-RXN_m	0.0161069		OAA_MAL_mc	0.0343491		F16BDEPHOS-RXN_p	0.0632435
OAA_MAL_mc	0.0150557		MALATE-DEH-RXN_m	0.0343491		Mitochondrial_ATP_Synthase_m	0.0526073
MALATE-DEH-RXN_m	0.0150557		H2O_tx	0.0310014		2PGADEHYDRAT-RXN_p	0.0446006
Mitochondrial_ATP_Synthase_m	0.0124462		Mitochondrial_ATP_Synthase_m	0.0272873		PEP_Pi_pc	0.0434969
1TRANSKETO-RXN_p	0.011741		H+_ATPase_c	0.0205762		ASPARTATEKIN-RXN_p	0.041053
RIB5PISOM-RXN_p	0.0116659		1TRANSKETO-RXN_p	0.0185509		HOMOSERKIN-RXN_p	0.0410511
CYTOCHROME-C-OXIDASE-RXN_m	0.00805343		RIB5PISOM-RXN_p	0.0184758		THRESYN-RXN_p	0.0410473
H+_ATPase_c	0.00695635		CYTOCHROME-C-OXIDASE-RXN_m	0.0177001		THR_pc	0.0409347
GAP_Pi_pc	0.00510182		INORGPYROPHOSPHAT-RXN_p	0.0149432		THREONINE-ALDOLASE-RXN_c	0.0407733
2PGADEHYDRAT-RXN_p	0.00358517		ADENYL-KIN-RXN_p	0.0144458		INORGPYROPHOSPHAT-RXN_p	0.0400356
NH4_pc	0.00352135		NH4_tx	0.0126344		ADENYL-KIN-RXN_p	0.0395382
1.2.1.9-RXN_c	0.00344063		1.2.1.9-RXN_c	0.009496		ACETATE--COA-LIGASE-RXN_p	0.0394143
2PGADEHYDRAT-RXN_c	0.00344063		2KG_MAL_pc	0.00760393		MALONYL-COA-ACP-TRANSACYL-RXN_p	0.0342149
NO3_tx	0.00340497		ACETATE--COA-LIGASE-RXN_p	0.00751196		ACETYL-COA-CARBOXYLTRANSFER-RXN_p	0.0342149
MALATE-DEH-RXN_c	0.0028794		SO4_tx	0.00685874		RXN0-5224_p	0.0342149
Pi_xc	0.00281558		SERINE-O-ACETTRAN-RXN_p	0.00685874		CYTOCHROME-C-OXIDASE-RXN_m	0.0341582
ADENYL-KIN-RXN_m	0.00271046		ACSERLY-RXN_p	0.00685874		MALATE-DEH-RXN_p	0.0340084
ATP_AMP_mc	0.00271046		SULFATE-ADENYLYLTRANS-RXN_p	0.00685874		OAA_MAL_mc	0.033131
INORGPYROPHOSPHAT-RXN_c	0.00268418		CYS_pc	0.00685499		MALATE-DEH-RXN_m	0.033131
NH4_tx	0.00241952		PGLYCDEHYDROG-RXN_p	0.00658094		1TRANSKETO-RXN_p	0.0310971
ASPARTATEKIN-RXN_p	0.00234068		RXN0-5114_p	0.00658094		RIB5PISOM-RXN_p	0.031022
HOMOSERKIN-RXN_p	0.00233881		GAP_Pi_pc	0.00534396		RXN0-3962_c	0.0259953
THRESYN-RXN_p	0.00233505		2PGADEHYDRAT-RXN_c	0.0047846		MALATE-DEH-RXN_c	0.0235176
THR_pc	0.00222243		GAP_3PGA_pc	0.0047114		GCVMULTI-RXN_m	0.0204073
RXN0-3962_c	0.002061		Pi_xc	0.00281558		CO2_mc	0.0204073
THREONINE-ALDOLASE-RXN_c	0.002061		ADENYL-KIN-RXN_m	0.00271046		SER_mc	0.0201032
DHAP_Pi_pc	0.00166119		ATP_AMP_mc	0.00271046		NH4_mc	0.0196752
F16BDEPHOS-RXN_c	0.00166119		INORGPYROPHOSPHAT-RXN_c	0.00268418		SERINE--PYRUVATE-AMINOTRANSFERASE-RXN_c	0.0184477
CIT_xc	0.00140779		ASPARTATEKIN-RXN_p	0.00234068		GLY3KIN-RXN_p	0.0184477
ACETATE--COA-LIGASE-RXN_x	0.00140779		HOMOSERKIN-RXN_p	0.00233881		ALANINE-AMINOTRANSFERASE-RXN_c	0.0182468
AMP_ATP_xc	0.00140779		THRESYN-RXN_p	0.00233505		RXN66-3_m	0.014778
CITSYN-RXN_x	0.00140779		2PGADEHYDRAT-RXN_p	0.0022412		ACET_mc	0.014778
RXN-14047_c	0.00140779		THR_pc	0.00222243		H+_ATPase_c	0.0117954
ISOCITDEH-RXN_c	0.00140779		THREONINE-ALDOLASE-RXN_c	0.002061		NH4_pc	0.00594087
INORGPYROPHOSPHAT-RXN_x	0.00140779		RXN0-3962_c	0.002061		NO3_tx	0.00582449
UDPKIN-RXN_c	0.00138151		CIT_xc	0.00140779		RXN-9537_p	0.00488784
GLUC1PURIDYLTRANS-RXN_c	0.00138151		AMP_ATP_xc	0.00140779		RXN-9533_p	0.00488784
PEP_Pi_pc	0.00134397		RXN-14047_c	0.00140779		RXN-9549_p	0.00488784
INORGPYROPHOSPHAT-RXN_p	0.00132332		ACETATE--COA-LIGASE-RXN_x	0.00140779		RXN-9531_p	0.00488784
GCVMULTI-RXN_m	0.00105115		CITSYN-RXN_x	0.00140779		RXN-9527_p	0.00488784
CO2_mc	0.00105115		INORGPYROPHOSPHAT-RXN_x	0.00140779		4.2.1.61-RXN_p	0.00488784
2KG_MAL_pc	0.00102299		ISOCITDEH-RXN_c	0.00140779		4.2.1.58-RXN_p	0.00488784
ADENYL-KIN-RXN_p	0.000825902		UDPKIN-RXN_c	0.00138151		RXN-9539_p	0.00488784
SER_mc	0.000747066		GLUC1PURIDYLTRANS-RXN_c	0.00138151		RXN-9535_p	0.00488784
ASNSYNA-RXN_c	0.00073205		G6P_Pi_pc	0.00138151		RXN-9655_p	0.00488784
GLN_GLN_mc	0.00073205		GCVMULTI-RXN_m	0.00105115		PALMITATE_pc	0.00488784
GLUTAMINESYN-RXN_m	0.00073205		CO2_mc	0.00105115		RXN-9523_p	0.00488784
ACETATE--COA-LIGASE-RXN_p	0.000702017		NADH-KINASE-RXN_c	0.000754574		2.3.1.180-RXN_p	0.00488784
CELLULOSE-SYNTHASE-UDP-FORMING-RXN_c	0.000572501		RXN-5822_c	0.000754574		4.2.1.59-RXN_p	0.00488784
3-DEHYDROQUINATE-SYNTHASE-RXN_p	0.000551853		SER_mc	0.000747066		RXN-9516_p	0.00488784
3-DEHYDROQUINATE-DEHYDRATASE-RXN_p	0.000551853		GLUTAMINESYN-RXN_m	0.00073205		RXN-9520_p	0.00488784
2.5.1.19-RXN_p	0.000551853		ASNSYNA-RXN_c	0.00073205		GAP_Pi_pc	0.00332238
DAHPSYN-RXN_p	0.000551853		GLN_GLN_mc	0.00073205		Pi_xc	0.00281558
SHIKIMATE-KINASE-RXN_p	0.000551853		CELLULOSE-SYNTHASE-UDP-FORMING-RXN_c	0.000572501		ADENYL-KIN-RXN_m	0.00271046
CHORISMATE-SYNTHASE-RXN_p	0.000551853		DAHPSYN-RXN_p	0.000551853		ATP_AMP_mc	0.00271046
RXN-9104_c	0.000529328		2.5.1.19-RXN_p	0.000551853		INORGPYROPHOSPHAT-RXN_c	0.00268418
UDP-GLUCURONATE-DECARBOXYLASE-RXN_c	0.000529328		SHIKIMATE-KINASE-RXN_p	0.000551853		TRIOSEPISOMERIZATION-RXN_c	0.00166119
RXN0-5001_c	0.000529328		CHORISMATE-SYNTHASE-RXN_p	0.000551853		F16BDEPHOS-RXN_c	0.00166119
UGD-RXN_c	0.000529328		3-DEHYDROQUINATE-DEHYDRATASE-RXN_p	0.000551853		CIT_xc	0.00140779
GLYCOGENSYN-RXN_p	0.000497418		3-DEHYDROQUINATE-SYNTHASE-RXN_p	0.000551853		AMP_ATP_xc	0.00140779
GLUC1PADENYLTRANS-RXN_p	0.000497418		UDP-GLUCURONATE-DECARBOXYLASE-RXN_c	0.000529328		RXN-14047_c	0.00140779
CHORISMATEMUT-RXN_p	0.000476771		RXN0-5001_c	0.000529328		ACETATE--COA-LIGASE-RXN_x	0.00140779
CARBOXYCYCLOHEXADIENYL-DEHYDRATASE-RXN_p	0.000476771		RXN-9104_c	0.000529328		CITSYN-RXN_x	0.00140779
DIHYDROXYISOVALDEHYDRAT-RXN_p	0.000450492		UGD-RXN_c	0.000529328		INORGPYROPHOSPHAT-RXN_x	0.00140779
ACETOLACTSYN-RXN_p	0.000450492		GLYCOGENSYN-RXN_p	0.000497418		ISOCITDEH-RXN_c	0.00140779
PHE_pc	0.000420459		GLUC1PADENYLTRANS-RXN_p	0.000497418		UDPKIN-RXN_c	0.00138151
RXN0-5224_p	0.000341623		CHORISMATEMUT-RXN_p	0.000476771		GLUC1PURIDYLTRANS-RXN_c	0.00138151
ACETYL-COA-CARBOXYLTRANSFER-RXN_p	0.000341623		CARBOXYCYCLOHEXADIENYL-DEHYDRATASE-RXN_p	0.000476771		4.3.1.17-RXN_c	0.00113749
MALONYL-COA-ACP-TRANSACYL-RXN_p	0.000341623		DIHYDROXYISOVALDEHYDRAT-RXN_p	0.000450492		2KG_MAL_pc	0.00102299
NH4_mc	0.000319099		ACETOLACTSYN-RXN_p	0.000450492		GLUTAMINESYN-RXN_m	0.00073205
METHYLENE-THF-GLU-N_mc	0.000304082		PHE_pc	0.000420459		ASNSYNA-RXN_c	0.00073205
HOMOCYSMETB12-RXN_p	0.000304082		MALONYL-COA-ACP-TRANSACYL-RXN_p	0.000341623		GLN_GLN_mc	0.00073205
THF-GLU-N_pc	0.000304082		ACETYL-COA-CARBOXYLTRANSFER-RXN_p	0.000341623		CELLULOSE-SYNTHASE-UDP-FORMING-RXN_c	0.000572501
MET_pc	0.000304082		RXN0-5224_p	0.000341623		DAHPSYN-RXN_p	0.000551853
S-ADENMETSYN-RXN_c	0.000300328		NH4_mc	0.000319099		2.5.1.19-RXN_p	0.000551853
ADENOSYLHOMOCYSTEINASE-RXN_c	0.000300328		THF-GLU-N_pc	0.000304082		SHIKIMATE-KINASE-RXN_p	0.000551853
ADENOSINE-KINASE-RXN_c	0.000300328		HOMOCYSMETB12-RXN_p	0.000304082		CHORISMATE-SYNTHASE-RXN_p	0.000551853
SUCROSE-PHOSPHATE-SYNTHASE-RXN_c	0.000279681		MET_pc	0.000304082		3-DEHYDROQUINATE-DEHYDRATASE-RXN_p	0.000551853
SUCROSE-PHOSPHATASE-RXN_c	0.000279681		METHYLENE-THF-GLU-N_mc	0.000304082		3-DEHYDROQUINATE-SYNTHASE-RXN_p	0.000551853
PHENYLALANINE-AMMONIA-LYASE-RXN_c	0.000270295		ADENOSINE-KINASE-RXN_c	0.000300328		UDP-GLUCURONATE-DECARBOXYLASE-RXN_c	0.000529328
TRANS-CINNAMATE-4-MONOOXYGENASE-RXN_c	0.000270295		S-ADENMETSYN-RXN_c	0.000300328		RXN0-5001_c	0.000529328
2-ISOPROPYLMALATESYN-RXN_p	0.000262787		ADENOSYLHOMOCYSTEINASE-RXN_c	0.000300328		RXN-9104_c	0.000529328
RXN-7800_p	0.000262787		TRIOSEPISOMERIZATION-RXN_c	0.000279681		UGD-RXN_c	0.000529328
3-ISOPROPYLMALDEHYDROG-RXN_p	0.000262787		F16BDEPHOS-RXN_c	0.000279681		GLYCOGENSYN-RXN_p	0.000497418
LEU_pc	0.000262787		SUCROSE-PHOSPHATE-SYNTHASE-RXN_c	0.000279681		GLUC1PADENYLTRANS-RXN_p	0.000497418
GLY3KIN-RXN_p	0.000229		SUCROSE-PHOSPHATASE-RXN_c	0.000279681		CHORISMATEMUT-RXN_p	0.000476771
SERINE--PYRUVATE-AMINOTRANSFERASE-RXN_c	0.000229		PHENYLALANINE-AMMONIA-LYASE-RXN_c	0.000270295		CARBOXYCYCLOHEXADIENYL-DEHYDRATASE-RXN_p	0.000476771
PYRUVATE_pc	0.000200844		TRANS-CINNAMATE-4-MONOOXYGENASE-RXN_c	0.000270295		DIHYDROXYISOVALDEHYDRAT-RXN_p	0.000450492
CAFFEOYL-COA-O-METHYLTRANSFERASE-RXN_c	0.000195213		3-ISOPROPYLMALDEHYDROG-RXN_p	0.000262787		ACETOLACTSYN-RXN_p	0.000450492
RXN-1106_c	0.000195213		2-ISOPROPYLMALATESYN-RXN_p	0.000262787		PHE_pc	0.000420459
RXN-1126_c	0.000195213		RXN-7800_p	0.000262787		THF-GLU-N_pc	0.000304082
RXN-1103_c	0.000195213		LEU_pc	0.000262787		HOMOCYSMETB12-RXN_p	0.000304082
VAL_pc	0.000187705		PYRUVATE_pc	0.000200844		MET_pc	0.000304082
MALATE-DEH-RXN_p	0.000135148		RXN-1103_c	0.000195213		METHYLENE-THF-GLU-N_mc	0.000304082
ACETOOHBUTSYN-RXN_p	0.000112623		RXN-1126_c	0.000195213		ADENOSINE-KINASE-RXN_c	0.000300328
ILE_pc	0.000112623		CAFFEOYL-COA-O-METHYLTRANSFERASE-RXN_c	0.000195213		S-ADENMETSYN-RXN_c	0.000300328
THREDEHYD-RXN_p	0.000112623		RXN-1106_c	0.000195213		ADENOSYLHOMOCYSTEINASE-RXN_c	0.000300328
DIHYDROXYMETVALDEHYDRAT-RXN_p	0.000112623		VAL_pc	0.000187705		SUCROSE-PHOSPHATE-SYNTHASE-RXN_c	0.000279681
RXN-1142_c	0.000105115		NH4_pc	0.000116377		SUCROSE-PHOSPHATASE-RXN_c	0.000279681
RXN-1143_c	0.000105115		ILE_pc	0.000112623		PHENYLALANINE-AMMONIA-LYASE-RXN_c	0.000270295
ALDOSE-1-EPIMERASE-RXN_c	9.94837e-05		THREDEHYD-RXN_p	0.000112623		TRANS-CINNAMATE-4-MONOOXYGENASE-RXN_c	0.000270295
RXN-1461_c	9.94837e-05		DIHYDROXYMETVALDEHYDRAT-RXN_p	0.000112623		3-ISOPROPYLMALDEHYDROG-RXN_p	0.000262787
RXN0-2381_p	7.5082e-05		ACETOOHBUTSYN-RXN_p	0.000112623		2-ISOPROPYLMALATESYN-RXN_p	0.000262787
ANTHRANSYN-RXN_p	7.5082e-05		RXN-1143_c	0.000105115		RXN-7800_p	0.000262787
TRP_pc	7.5082e-05		RXN-1142_c	0.000105115		LEU_pc	0.000262787
RXN0-2382_p	7.5082e-05		ALDOSE-1-EPIMERASE-RXN_c	9.94837e-05		RXN-1103_c	0.000195213
IGPSYN-RXN_p	7.5082e-05		RXN-1461_c	9.94837e-05		RXN-1126_c	0.000195213
PRPPSYN-RXN_p	7.5082e-05		PRPPSYN-RXN_p	7.5082e-05		CAFFEOYL-COA-O-METHYLTRANSFERASE-RXN_c	0.000195213
4-COUMARATE--COA-LIGASE-RXN_c	7.5082e-05		RXN-1101_c	7.5082e-05		RXN-1106_c	0.000195213
RXN-1101_c	7.5082e-05		4-COUMARATE--COA-LIGASE-RXN_c	7.5082e-05		VAL_pc	0.000187705
PRAISOM-RXN_p	7.5082e-05		ANTHRANSYN-RXN_p	7.5082e-05		ILE_pc	0.000112623
RXN-13907_p	5.63115e-05		RXN0-2382_p	7.5082e-05		THREDEHYD-RXN_p	0.000112623
RXN-13908_p	5.63115e-05		RXN0-2381_p	7.5082e-05		DIHYDROXYMETVALDEHYDRAT-RXN_p	0.000112623
TYR_pc	5.63115e-05		PRAISOM-RXN_p	7.5082e-05		ACETOOHBUTSYN-RXN_p	0.000112623
4.2.1.61-RXN_p	4.88033e-05		TRP_pc	7.5082e-05		RXN-1143_c	0.000105115
RXN-9531_p	4.88033e-05		IGPSYN-RXN_p	7.5082e-05		RXN-1142_c	0.000105115
RXN-9539_p	4.88033e-05		RXN-13907_p	5.63115e-05		ALDOSE-1-EPIMERASE-RXN_c	9.94837e-05
SERINE-O-ACETTRAN-RXN_p	4.88033e-05		TYR_pc	5.63115e-05		RXN-1461_c	9.94837e-05
RXN-9527_p	4.88033e-05		RXN-13908_p	5.63115e-05		RXN-1101_c	7.5082e-05
RXN-9523_p	4.88033e-05		RXN-9537_p	4.88033e-05		4-COUMARATE--COA-LIGASE-RXN_c	7.5082e-05
RXN-9533_p	4.88033e-05		RXN-9533_p	4.88033e-05		ANTHRANSYN-RXN_p	7.5082e-05
RXN-9655_p	4.88033e-05		RXN-9655_p	4.88033e-05		RXN0-2382_p	7.5082e-05
RXN-9549_p	4.88033e-05		RXN-9549_p	4.88033e-05		RXN0-2381_p	7.5082e-05
4.2.1.58-RXN_p	4.88033e-05		RXN-9531_p	4.88033e-05		PRPPSYN-RXN_p	7.5082e-05
2.3.1.180-RXN_p	4.88033e-05		RXN-9527_p	4.88033e-05		PRAISOM-RXN_p	7.5082e-05
RXN-9537_p	4.88033e-05		4.2.1.58-RXN_p	4.88033e-05		TRP_pc	7.5082e-05
RXN-9535_p	4.88033e-05		4.2.1.61-RXN_p	4.88033e-05		IGPSYN-RXN_p	7.5082e-05
RXN-9520_p	4.88033e-05		RXN-9539_p	4.88033e-05		RXN-13907_p	5.63115e-05
SO4_tx	4.88033e-05		RXN-9535_p	4.88033e-05		TYR_pc	5.63115e-05
ACSERLY-RXN_p	4.88033e-05		PALMITATE_pc	4.88033e-05		RXN-13908_p	5.63115e-05
PALMITATE_pc	4.88033e-05		RXN-9523_p	4.88033e-05		SO4_tx	4.88033e-05
SULFATE-ADENYLYLTRANS-RXN_p	4.88033e-05		2.3.1.180-RXN_p	4.88033e-05		SERINE-O-ACETTRAN-RXN_p	4.88033e-05
4.2.1.59-RXN_p	4.88033e-05		4.2.1.59-RXN_p	4.88033e-05		ACSERLY-RXN_p	4.88033e-05
RXN-9516_p	4.88033e-05		RXN-9516_p	4.88033e-05		SULFATE-ADENYLYLTRANS-RXN_p	4.88033e-05
CYS_pc	4.50492e-05		RXN-9520_p	4.88033e-05		CYS_pc	4.50492e-05
ALANINE-AMINOTRANSFERASE-RXN_c	2.81558e-05		GLUTKIN-RXN_p	1.87705e-05		GLUTKIN-RXN_p	1.87705e-05
GLUTKIN-RXN_p	1.87705e-05		ASPAMINOTRANS-RXN_p	1.87705e-05		ASPAMINOTRANS-RXN_p	1.87705e-05
PRO_pc	1.87705e-05		PRO_pc	1.87705e-05		PRO_pc	1.87705e-05
ASPAMINOTRANS-RXN_p	1.87705e-05		RXN-15131_p	3.7541e-06		RXN-15131_p	3.7541e-06
RXN-15131_p	3.7541e-06		CYSPH-RXN_p	3.7541e-06		CYSPH-RXN_p	3.7541e-06
RXN-8899_p	3.7541e-06		RXN-8899_p	3.7541e-06		RXN-8899_p	3.7541e-06
CYSPH-RXN_p	3.7541e-06		DIAMINOPIMDECARB-RXN_p	1.87705e-06		DIAMINOPIMDECARB-RXN_p	1.87705e-06
DIAMINOPIMDECARB-RXN_p	1.87705e-06		LYS_pc	1.87705e-06		LYS_pc	1.87705e-06
DIHYDRODIPICSYN-RXN_p	1.87705e-06		DIAMINOPIMEPIM-RXN_p	1.87705e-06		DIAMINOPIMEPIM-RXN_p	1.87705e-06
LYS_pc	1.87705e-06		DIHYDRODIPICSYN-RXN_p	1.87705e-06		DIHYDRODIPICSYN-RXN_p	1.87705e-06
DIAMINOPIMEPIM-RXN_p	1.87705e-06		Ferredoxin_Plastoquinone_Reductase_p	2.202e-07		Ferredoxin_Plastoquinone_Reductase_p	2.20039e-08
Ferredoxin_Plastoquinone_Reductase_p	2.19771e-08		LYS_biomass	-1.87705e-06		LYS_biomass	-1.87705e-06
RXN-7737_p	-1.87705e-06		RXN-7737_p	-1.87705e-06		RXN-7737_p	-1.87705e-06
LYS_biomass	-1.87705e-06		DIHYDROPICRED-RXN-(NADP)_p	-1.87705e-06		DIHYDROPICRED-RXN-(NADP)_p	-1.87705e-06
DIHYDROPICRED-RXN-(NADP)_p	-1.87705e-06		MET_biomass	-3.7541e-06		MET_biomass	-3.7541e-06
MET_biomass	-3.7541e-06		PRO_biomass	-1.87705e-05		PRO_biomass	-1.87705e-05
GLUTSEMIALDEHYDROG-RXN_p	-1.87705e-05		PYRROLINECARBREDUCT-RXN-(NADP)_p	-1.87705e-05		PYRROLINECARBREDUCT-RXN-(NADP)_p	-1.87705e-05
PYRROLINECARBREDUCT-RXN-(NADP)_p	-1.87705e-05		GLUTSEMIALDEHYDROG-RXN_p	-1.87705e-05		GLUTSEMIALDEHYDROG-RXN_p	-1.87705e-05
SPONTPRO-RXN_p	-1.87705e-05		SPONTPRO-RXN_p	-1.87705e-05		SPONTPRO-RXN_p	-1.87705e-05
PRO_biomass	-1.87705e-05		PALMITATE_biomass	-4.88033e-05		CYS_biomass	-4.50492e-05
CYS_biomass	-4.50492e-05		RXN-9662_p	-4.88033e-05		SULFITE-REDUCTASE-FERREDOXIN-RXN_p	-4.88033e-05
RXN-9536_p	-4.88033e-05		RXN-9536_p	-4.88033e-05		SO4_pc	-4.88033e-05
RXN-9532_p	-4.88033e-05		RXN-9660_p	-4.88033e-05		GLUTATHIONE-REDUCT-NADPH-RXN_p	-4.88033e-05
RXN-9659_p	-4.88033e-05		RXN-9518_p	-4.88033e-05		1.8.4.9-RXN_p	-4.88033e-05
SO4_pc	-4.88033e-05		RXN-9532_p	-4.88033e-05		TYR_biomass	-5.63115e-05
RXN-9662_p	-4.88033e-05		RXN-9524_p	-4.88033e-05		RXN-13909_p	-5.63115e-05
RXN-9660_p	-4.88033e-05		RXN-9657_p	-4.88033e-05		TRP_biomass	-7.5082e-05
RXN-9528_p	-4.88033e-05		RXN-9663_p	-4.88033e-05		Coumol_biomass	-7.5082e-05
RXN-9661_p	-4.88033e-05		RXN-9514_p	-4.88033e-05		GLN_GLN_pc	-7.5082e-05
GLUTATHIONE-REDUCT-NADPH-RXN_p	-4.88033e-05		RXN-9659_p	-4.88033e-05		RXN-1102_c	-7.5082e-05
1.8.4.9-RXN_p	-4.88033e-05		RXN-9528_p	-4.88033e-05		PRTRANS-RXN_p	-7.5082e-05
RXN-9658_p	-4.88033e-05		RXN-9540_p	-4.88033e-05		Conol_biomass	-9.00984e-05
RXN-9518_p	-4.88033e-05		RXN-9658_p	-4.88033e-05		RXN-2602_c	-9.00984e-05
RXN-9663_p	-4.88033e-05		RXN-9661_p	-4.88033e-05		GLC_biomass	-9.94837e-05
RXN-9524_p	-4.88033e-05		TYR_biomass	-5.63115e-05		BETA-D-FRUCTOSE_biomass	-9.94837e-05
SULFITE-REDUCTASE-FERREDOXIN-RXN_p	-4.88033e-05		RXN-13909_p	-5.63115e-05		Sinap_biomass	-0.000105115
RXN-9657_p	-4.88033e-05		TRP_biomass	-7.5082e-05		RXN-1125_c	-0.000105115
PALMITATE_biomass	-4.88033e-05		Coumol_biomass	-7.5082e-05		ILE_biomass	-0.000112623
RXN-9540_p	-4.88033e-05		RXN-1102_c	-7.5082e-05		BRANCHED-CHAINAMINOTRANSFERILEU-RXN_p	-0.000112623
RXN-9514_p	-4.88033e-05		PRTRANS-RXN_p	-7.5082e-05		ACETOOHBUTREDUCTOISOM-RXN_p	-0.000112623
TYR_biomass	-5.63115e-05		GLN_GLN_pc	-7.5082e-05		SER_pc	-0.000123885
RXN-13909_p	-5.63115e-05		Conol_biomass	-9.00984e-05		PHE_biomass	-0.000150164
GLN_GLN_pc	-7.5082e-05		RXN-2602_c	-9.00984e-05		THR_biomass	-0.000161426
PRTRANS-RXN_p	-7.5082e-05		GLC_biomass	-9.94837e-05		SUC_biomass	-0.000180197
RXN-1102_c	-7.5082e-05		BETA-D-FRUCTOSE_biomass	-9.94837e-05		VAL_biomass	-0.000187705
TRP_biomass	-7.5082e-05		Sinap_biomass	-0.000105115		BRANCHED-CHAINAMINOTRANSFERVAL-RXN_p	-0.000187705
Coumol_biomass	-7.5082e-05		RXN-1125_c	-0.000105115		ALA_biomass	-0.000200844
Conol_biomass	-9.00984e-05		ILE_biomass	-0.000112623		LEU_biomass	-0.000262787
RXN-2602_c	-9.00984e-05		BRANCHED-CHAINAMINOTRANSFERILEU-RXN_p	-0.000112623		GLY_biomass	-0.000262787
GLC_biomass	-9.94837e-05		ACETOOHBUTREDUCTOISOM-RXN_p	-0.000112623		BRANCHED-CHAINAMINOTRANSFERLEU-RXN_p	-0.000262787
BETA-D-FRUCTOSE_biomass	-9.94837e-05		PHE_biomass	-0.000150164		3-ISOPROPYLMALISOM-RXN_p	-0.000262787
RXN-1125_c	-0.000105115		THR_biomass	-0.000161426		RXN-8991_p	-0.000262787
Sinap_biomass	-0.000105115		SUC_biomass	-0.000180197		HOMO-CYS_pc	-0.000300328
ACETOOHBUTREDUCTOISOM-RXN_p	-0.000112623		VAL_biomass	-0.000187705		5-METHYL-THF-GLU-N_pc	-0.000304082
BRANCHED-CHAINAMINOTRANSFERILEU-RXN_p	-0.000112623		BRANCHED-CHAINAMINOTRANSFERVAL-RXN_p	-0.000187705		1.5.1.20-RXN_c	-0.000304082
ILE_biomass	-0.000112623		ALA_biomass	-0.000200844		THF-GLU-N_mc	-0.000304082
SER_pc	-0.000123885		ALANINE-AMINOTRANSFERASE-RXN_c	-0.000200844		ASP_biomass	-0.000304082
PHE_biomass	-0.000150164		LEU_biomass	-0.000262787		SER_biomass	-0.000394181
THR_biomass	-0.000161426		GLY_biomass	-0.000262787		ACETOLACTREDUCTOISOM-RXN_p	-0.000450492
SUC_biomass	-0.000180197		BRANCHED-CHAINAMINOTRANSFERLEU-RXN_p	-0.000262787		PREPHENATE-TRANSAMINE-RXN_p	-0.000476771
VAL_biomass	-0.000187705		3-ISOPROPYLMALISOM-RXN_p	-0.000262787		STARCH_biomass	-0.000497418
BRANCHED-CHAINAMINOTRANSFERVAL-RXN_p	-0.000187705		RXN-8991_p	-0.000262787		PHOSPHOGLUCMUT-RXN_p	-0.000497418
ALA_biomass	-0.000200844		F16ALDOLASE-RXN_c	-0.000279681		PGLUCISOM-RXN_p	-0.000497418
GLYCERATE-DEHYDROGENASE-RXN_c	-0.000229		HOMO-CYS_pc	-0.000300328		D-Xylopyranose_biomass	-0.000529328
GLYCERATE_pc	-0.000229		5-METHYL-THF-GLU-N_pc	-0.000304082		SHIKIMATE-5-DEHYDROGENASE-RXN_p	-0.000551853
RXN-8991_p	-0.000262787		1.5.1.20-RXN_c	-0.000304082		CEL_biomass	-0.000572501
BRANCHED-CHAINAMINOTRANSFERLEU-RXN_p	-0.000262787		THF-GLU-N_mc	-0.000304082		GLN_biomass	-0.000656968
LEU_biomass	-0.000262787		ASP_biomass	-0.000304082		ASN_biomass	-0.00073205
3-ISOPROPYLMALISOM-RXN_p	-0.000262787		SER_pc	-0.000352886		GLT_biomass	-0.00073205
GLY_biomass	-0.000262787		SER_biomass	-0.000394181		PYRUVATE_pc	-0.000936648
HOMO-CYS_pc	-0.000300328		ACETOLACTREDUCTOISOM-RXN_p	-0.000450492		GLT_MAL_pc	-0.00104176
5-METHYL-THF-GLU-N_pc	-0.000304082		PREPHENATE-TRANSAMINE-RXN_p	-0.000476771		PHOSPHOGLUCMUT-RXN_c	-0.00138151
1.5.1.20-RXN_c	-0.000304082		STARCH_biomass	-0.000497418		PGLUCISOM-RXN_c	-0.00138151
THF-GLU-N_mc	-0.000304082		PHOSPHOGLUCMUT-RXN_p	-0.000497418		OAA_xc	-0.00140779
ASP_biomass	-0.000304082		D-Xylopyranose_biomass	-0.000529328		ACET_xc	-0.00140779
SER_biomass	-0.000394181		SHIKIMATE-5-DEHYDROGENASE-RXN_p	-0.000551853		F16ALDOLASE-RXN_c	-0.00166119
ACETOLACTREDUCTOISOM-RXN_p	-0.000450492		CEL_biomass	-0.000572501		H2O_xc	-0.00281558
PREPHENATE-TRANSAMINE-RXN_p	-0.000476771		ACET_pc	-0.000653214		PROTON_xc	-0.00281558
PGLUCISOM-RXN_p	-0.000497418		GLN_biomass	-0.000656968		PALMITATE_biomass	-0.00488784
STARCH_biomass	-0.000497418		ASN_biomass	-0.00073205		RXN-9662_p	-0.00488784
PHOSPHOGLUCMUT-RXN_p	-0.000497418		GLT_biomass	-0.00073205		RXN-9536_p	-0.00488784
D-Xylopyranose_biomass	-0.000529328		GLYOHMETRANS-RXN_m	-0.000747066		RXN-9660_p	-0.00488784
SHIKIMATE-5-DEHYDROGENASE-RXN_p	-0.000551853		PEPDEPHOS-RXN_p	-0.00113749		RXN-9518_p	-0.00488784
CEL_biomass	-0.000572501		PHOSPHOGLUCMUT-RXN_c	-0.00138151		RXN-9532_p	-0.00488784
ACET_pc	-0.000653214		OAA_xc	-0.00140779		RXN-9524_p	-0.00488784
GLN_biomass	-0.000656968		ACET_xc	-0.00140779		RXN-9663_p	-0.00488784
ASN_biomass	-0.00073205		GLY_mc	-0.00179821		RXN-9514_p	-0.00488784
GLT_biomass	-0.00073205		PGLUCISOM-RXN_p	-0.00187893		RXN-9659_p	-0.00488784
GLYOHMETRANS-RXN_m	-0.000747066		3PGAREARR-RXN_p	-0.0022412		RXN-9528_p	-0.00488784
GLT_MAL_pc	-0.00104176		HOMOSERDEHYDROG-RXN-(NADP)_p	-0.00233881		RXN-9540_p	-0.00488784
PEPDEPHOS-RXN_p	-0.00113749		ASPARTATE-SEMIALDEHYDE-DEHYDROGENASE-RXN_p	-0.00234068		RXN-9657_p	-0.00488784
PHOSPHOGLUCMUT-RXN_c	-0.00138151		L-ASPARTATE_pc	-0.00235945		RXN-9658_p	-0.00488784
PGLUCISOM-RXN_c	-0.00138151		H2O_xc	-0.00281558		RXN-9661_p	-0.00488784
OAA_xc	-0.00140779		PROTON_xc	-0.00281558		NITRITE_pc	-0.00582449
ACET_xc	-0.00140779		ASPAMINOTRANS-RXN_c	-0.00339558		FERREDOXIN--NITRITE-REDUCTASE-RXN_p	-0.00582449
F16ALDOLASE-RXN_c	-0.00166119		RXN-15513_c	-0.0047846		NITRATE-REDUCTASE-NADH-RXN_c	-0.00582449
GLY_mc	-0.00179821		RXN0-5224_c	-0.0047846		ACETALD_mc	-0.014778
HOMOSERDEHYDROG-RXN-(NADP)_p	-0.00233881		PEPCARBOX-RXN_c	-0.0047846		GLYCERATE_pc	-0.0184477
ASPARTATE-SEMIALDEHYDE-DEHYDROGENASE-RXN_p	-0.00234068		GAPOXNPHOSPHN-RXN_p	-0.00644579		GLYCERATE-DEHYDROGENASE-RXN_c	-0.0184477
L-ASPARTATE_pc	-0.00235945		PSERTRANSAM-RXN_p	-0.00658094		GLYOHMETRANS-RXN_m	-0.0201032
H2O_xc	-0.00281558		CYS_biomass	-0.00685499		GLUTAMATE-DEHYDROGENASE-NADP+-RXN_c	-0.0262919
PROTON_xc	-0.00281558		SULFITE-REDUCTASE-FERREDOXIN-RXN_p	-0.00685874		TRANSALDOL-RXN_p	-0.0310971
ASPAMINOTRANS-RXN_c	-0.00339558		SO4_pc	-0.00685874		2TRANSKETO-RXN_p	-0.031649
NITRITE_pc	-0.00340497		GLUTATHIONE-REDUCT-NADPH-RXN_p	-0.00685874		O2_mc	-0.0341582
NITRATE-REDUCTASE-NADH-RXN_c	-0.00340497		1.8.4.9-RXN_p	-0.00685874		ACET_pc	-0.0393655
FERREDOXIN--NITRITE-REDUCTASE-RXN_p	-0.00340497		GLT_MAL_pc	-0.0076227		GLY_mc	-0.0405105
RXN-15513_c	-0.00344063		GLUTAMATE-DEHYDROGENASE-NADP+-RXN_c	-0.0126081		HOMOSERDEHYDROG-RXN-(NADP)_p	-0.0410511
3PGAREARR-RXN_p	-0.00358517		O2_mc	-0.0177001		ASPARTATE-SEMIALDEHYDE-DEHYDROGENASE-RXN_p	-0.041053
RXN0-5224_c	-0.0047846		TRANSALDOL-RXN_p	-0.0185509		L-ASPARTATE_pc	-0.0410717
PEPCARBOX-RXN_c	-0.0047846		2TRANSKETO-RXN_p	-0.0191027		ASPAMINOTRANS-RXN_c	-0.0421079
GLUTAMATE-DEHYDROGENASE-NADP+-RXN_c	-0.00579821		OAA_MAL_pc	-0.0343303		RXN0-5224_c	-0.0434969
O2_mc	-0.00805343		MALATE-DEHYDROGENASE-NADP+-RXN_p	-0.0343491		PEPCARBOX-RXN_c	-0.0434969
TRANSALDOL-RXN_p	-0.011741		RIBULP3EPIM-RXN_p	-0.0376536		3PGAREARR-RXN_p	-0.0446006
2TRANSKETO-RXN_p	-0.0122928		PROTON_pc	-0.0390838		OAA_MAL_pc	-0.0566298
PROTON_pc	-0.0149905		F16ALDOLASE-RXN_p	-0.0395326		RIBULP3EPIM-RXN_p	-0.0627461
OAA_MAL_pc	-0.0179163		ATP_ADP_Pi_pc	-0.0526961		F16ALDOLASE-RXN_p	-0.0632435
MALATE-DEHYDROGENASE-NADP+-RXN_p	-0.0180703		CO2_pc	-0.0547498		PROTON_pc	-0.076007
ATP_ADP_Pi_pc	-0.0225475		RIBULOSE-BISPHOSPHATE-CARBOXYLASE-RXN_p	-0.0561294		MALATE-DEHYDROGENASE-NADP+-RXN_p	-0.090657
RIBULP3EPIM-RXN_p	-0.0240338		O2_tx	-0.0665039		CO2_pc	-0.0923884
F16ALDOLASE-RXN_p	-0.0245312		Pi_H+_mc	-0.0811297		RIBULOSE-BISPHOSPHATE-CARBOXYLASE-RXN_p	-0.0937681
CO2_pc	-0.03432		PSII-RXN_p	-0.084831		ATP_ADP_Pi_pc	-0.138192
RIBULOSE-BISPHOSPHATE-CARBOXYLASE-RXN_p	-0.0356996		1.2.1.13-RXN_p	-0.101702		Pi_H+_mc	-0.15709
Pi_H+_mc	-0.0366066		H2O_pc	-0.119989		O2_tx	-0.158806
O2_tx	-0.0426691		RXN-15479_p	-0.339324		1.2.1.13-RXN_p	-0.161383
PSII-RXN_p	-0.0513495					PSII-RXN_p	-0.193591
H2O_pc	-0.0670673					H2O_pc	-0.240898
1.2.1.13-RXN_p	-0.0680431					RXN-15479_p	-0.774364
RXN-15479_p	-0.205398
