# Supplementary material for: A mass and charge balanced metabolic model of Setaria viridis revealed mechanisms of proton balancing in C4 plants
Source: BMC Bioinformatics. 2019 Jun 27;20:357. doi: 10.1186/s12859-019-2941-z (PMC6598292; doi:10.1186/s12859-019-2941-z)
Supplement: Supplementary file 6 — Genes expressed in stem. Different set of genes expressed in stem for the production of cellulose, hemi-cellulose and lignin. These sets represent the genes which are common and/or unique to different biomass production. Phytozome (phytozome.jgi.doe.gov/pz/portal.html) database identifiers are included for these genes. (XLS 135 kb) [file 12859_2019_2941_MOESM6_ESM.xls]

## Sheet: Cellulose, hemi-cel and lignin
Gene ID	Enzyme ID	Enzyme name	Phytozome protein ID	Phytozome database identifiers
G5W-8952	ENZRXN5W-5294	aldose 1-epimerase	Sevir.7G131300.1.p	pacid: 32659896, transcript: Sevir.7G131300.1, locus: Sevir.7G131300, ID: Sevir.7G131300.1.v1.1
G5W-9894	ENZRXN5W-3879	NADH:ubiquinone oxidoreductase (H<sup>+</sup>-transporting)	Sevir.4G148900.1.p	pacid: 32648864, transcript: Sevir.4G148900.1, locus: Sevir.4G148900, ID: Sevir.4G148900.1.v1.1
G5W-9895	ENZRXN5W-3878	NADH:ubiquinone oxidoreductase (H<sup>+</sup>-transporting)	Sevir.1G164100.1.p	pacid: 32667650, transcript: Sevir.1G164100.1, locus: Sevir.1G164100, ID: Sevir.1G164100.1.v1.1
G5W-10875	ENZRXN5W-2447	L-threonine O-3-phosphate phosphatase	Sevir.6G115900.1.p	pacid: 32642566, transcript: Sevir.6G115900.1, locus: Sevir.6G115900, ID: Sevir.6G115900.1.v1.1
G5W-8793	ENZRXN5W-5535	inorganic pyrophosphatase	Sevir.3G281400.1.p	pacid: 32677753, transcript: Sevir.3G281400.1, locus: Sevir.3G281400, ID: Sevir.3G281400.1.v1.1
G5W-9943	ENZRXN5W-3796	ubiquinol-cytochrome C oxidoreductase	Sevir.5G294600.1.p	pacid: 32668910, transcript: Sevir.5G294600.1, locus: Sevir.5G294600, ID: Sevir.5G294600.1.v1.1
G5W-8815	ENZRXN5W-5498	malate dehydrogenase	Sevir.3G139600.1.p	pacid: 32675486, transcript: Sevir.3G139600.1, locus: Sevir.3G139600, ID: Sevir.3G139600.1.v1.1
G5W-9810	ENZRXN5W-4021	NADH:ubiquinone oxidoreductase (H<sup>+</sup>-transporting)	Sevir.3G189500.1.p	pacid: 32676937, transcript: Sevir.3G189500.1, locus: Sevir.3G189500, ID: Sevir.3G189500.1.v1.1
G5W-12137	ENZRXN5W-533	NADH:ubiquinone oxidoreductase (H<sup>+</sup>-transporting)	Sevir.6G116700.1.p	pacid: 32644982, transcript: Sevir.6G116700.1, locus: Sevir.6G116700, ID: Sevir.6G116700.1.v1.1
G5W-6845	ENZRXN5W-8434	glyceraldehyde 3-phosphate dehydrogenase	Sevir.1G225700.1.p	pacid: 32665209, transcript: Sevir.1G225700.1, locus: Sevir.1G225700, ID: Sevir.1G225700.1.v1.1
G5W-6842	ENZRXN5W-8438	glyceraldehyde 3-phosphate dehydrogenase	Sevir.5G081100.1.p	pacid: 32670179, transcript: Sevir.5G081100.1, locus: Sevir.5G081100, ID: Sevir.5G081100.1.v1.1
G5W-6511	ENZRXN5W-8957	inorganic pyrophosphatase	Sevir.1G361000.1.p	pacid: 32665217, transcript: Sevir.1G361000.1, locus: Sevir.1G361000, ID: Sevir.1G361000.1.v1.1
G5W-6841	ENZRXN5W-8439	fructose bisphosphate aldolase	Sevir.8G051700.1.p	pacid: 32635131, transcript: Sevir.8G051700.1, locus: Sevir.8G051700, ID: Sevir.8G051700.1.v1.1
G5W-11627	ENZRXN5W-1316	inorganic pyrophosphatase	Sevir.1G339800.1.p	pacid: 32666663, transcript: Sevir.1G339800.1, locus: Sevir.1G339800, ID: Sevir.1G339800.1.v1.1
G5W-9460	ENZRXN5W-4524	NADH:ubiquinone oxidoreductase (H<sup>+</sup>-transporting)	Sevir.5G462600.1.p	pacid: 32668112, transcript: Sevir.5G462600.1, locus: Sevir.5G462600, ID: Sevir.5G462600.1.v1.1
G5W-12233	ENZRXN5W-364	manno(fructo)kinase	Sevir.5G417300.1.p	pacid: 32669059, transcript: Sevir.5G417300.1, locus: Sevir.5G417300, ID: Sevir.5G417300.1.v1.1
G5W-7474	ENZRXN5W-7517	aldose 1-epimerase	Sevir.9G183700.1.p	pacid: 32656590, transcript: Sevir.9G183700.1, locus: Sevir.9G183700, ID: Sevir.9G183700.1.v1.1
G5W-12238	ENZRXN5W-349	diphosphate:fructose-6-phosphate 1-phosphotransferase	Sevir.1G320200.1.p	pacid: 32663759, transcript: Sevir.1G320200.1, locus: Sevir.1G320200, ID: Sevir.1G320200.1.v1.1
G5W-10672	ENZRXN5W-2748	aldose 1-epimerase	Sevir.7G131200.1.p	pacid: 32660811, transcript: Sevir.7G131200.1, locus: Sevir.7G131200, ID: Sevir.7G131200.1.v1.1
G5W-12368	ENZRXN5W-155	fructose bisphosphate aldolase	Sevir.5G425300.1.p	pacid: 32670875, transcript: Sevir.5G425300.1, locus: Sevir.5G425300, ID: Sevir.5G425300.1.v1.1
G5W-9212	ENZRXN5W-4904	NADH:ubiquinone oxidoreductase (H<sup>+</sup>-transporting)	Sevir.5G169700.1.p	pacid: 32671676, transcript: Sevir.5G169700.1, locus: Sevir.5G169700, ID: Sevir.5G169700.1.v1.1
G5W-6394	ENZRXN5W-9135	D-3-phosphoglycerate dehydrogenase	Sevir.7G276300.1.p	pacid: 32661097, transcript: Sevir.7G276300.1, locus: Sevir.7G276300, ID: Sevir.7G276300.1.v1.1
G5W-6911	ENZRXN5W-8337	NADH:ubiquinone oxidoreductase (H<sup>+</sup>-transporting)	Sevir.5G102600.1.p	pacid: 32671563, transcript: Sevir.5G102600.1, locus: Sevir.5G102600, ID: Sevir.5G102600.1.v1.1
G5W-11382	ENZRXN5W-1693	triosephosphate isomerase	Sevir.5G382400.1.p	pacid: 32672130, transcript: Sevir.5G382400.1, locus: Sevir.5G382400, ID: Sevir.5G382400.1.v1.1
G5W-12100	ENZRXN5W-593	phosphohydroxythreonine aminotransferase	Sevir.9G538700.1.p	pacid: 32657162, transcript: Sevir.9G538700.1, locus: Sevir.9G538700, ID: Sevir.9G538700.1.v1.1
G5W-10905	ENZRXN5W-2399	cytochrome c oxidase	Sevir.2G405400.1.p	pacid: 32636273, transcript: Sevir.2G405400.1, locus: Sevir.2G405400, ID: Sevir.2G405400.1.v1.1
G5W-6858	ENZRXN5W-8417	fructose bisphosphate aldolase	Sevir.5G143000.1.p	pacid: 32673633, transcript: Sevir.5G143000.1, locus: Sevir.5G143000, ID: Sevir.5G143000.1.v1.1
G5W-8707	ENZRXN5W-5656	NADH:ubiquinone oxidoreductase (H<sup>+</sup>-transporting)	Sevir.6G162800.1.p	pacid: 32644868, transcript: Sevir.6G162800.1, locus: Sevir.6G162800, ID: Sevir.6G162800.1.v1.1
G5W-6350	ENZRXN5W-9199	fructose bisphosphate aldolase	Sevir.7G299700.1.p	pacid: 32658295, transcript: Sevir.7G299700.1, locus: Sevir.7G299700, ID: Sevir.7G299700.1.v1.1
G5W-9761	ENZRXN5W-4097	fructose bisphosphate aldolase	Sevir.4G229900.1.p	pacid: 32646236, transcript: Sevir.4G229900.1, locus: Sevir.4G229900, ID: Sevir.4G229900.1.v1.1
G5W-11738	ENZRXN5W-1162	phosphoglucose isomerase	Sevir.5G065400.1.p	pacid: 32672390, transcript: Sevir.5G065400.1, locus: Sevir.5G065400, ID: Sevir.5G065400.1.v1.1
G5W-10491	ENZRXN5W-3008	inorganic pyrophosphatase	Sevir.1G031500.1.p	pacid: 32663596, transcript: Sevir.1G031500.1, locus: Sevir.1G031500, ID: Sevir.1G031500.1.v1.1
G5W-7115	ENZRXN5W-8056	cytochrome c oxidase	Sevir.5G231000.1.p	pacid: 32669852, transcript: Sevir.5G231000.1, locus: Sevir.5G231000, ID: Sevir.5G231000.1.v1.1
G5W-7610	ENZRXN5W-7320	NADH:ubiquinone oxidoreductase (H<sup>+</sup>-transporting)	Sevir.9G311500.1.p	pacid: 32656191, transcript: Sevir.9G311500.1, locus: Sevir.9G311500, ID: Sevir.9G311500.1.v1.1
G5W-12138	ENZRXN5W-529	H-Gcv-protein-(dihydrolipoyl)lysine:NAD+ oxidoreductase	Sevir.6G128400.1.p	pacid: 32642915, transcript: Sevir.6G128400.1, locus: Sevir.6G128400, ID: Sevir.6G128400.1.v1.1
G5W-7617	ENZRXN5W-7308	D-3-phosphoglycerate dehydrogenase	Sevir.4G201900.1.p	pacid: 32645827, transcript: Sevir.4G201900.1, locus: Sevir.4G201900, ID: Sevir.4G201900.1.v1.1
G5W-10856	ENZRXN5W-2472	malate dehydrogenase	Sevir.3G283600.1.p	pacid: 32679678, transcript: Sevir.3G283600.1, locus: Sevir.3G283600, ID: Sevir.3G283600.1.v1.1
G5W-10910	ENZRXN5W-2393	inorganic pyrophosphatase	Sevir.4G051500.1.p	pacid: 32646169, transcript: Sevir.4G051500.1, locus: Sevir.4G051500, ID: Sevir.4G051500.1.v1.1
G5W-8408	ENZRXN5W-6120	manno(fructo)kinase	Sevir.4G100900.1.p	pacid: 32648492, transcript: Sevir.4G100900.1, locus: Sevir.4G100900, ID: Sevir.4G100900.1.v1.1
G5W-10759	ENZRXN5W-2630	NADH:ubiquinone oxidoreductase (H<sup>+</sup>-transporting)	Sevir.1G190100.1.p	pacid: 32665169, transcript: Sevir.1G190100.1, locus: Sevir.1G190100, ID: Sevir.1G190100.1.v1.1
G5W-11171	ENZRXN5W-2001	manno(fructo)kinase	Sevir.5G388500.1.p	pacid: 32672632, transcript: Sevir.5G388500.1, locus: Sevir.5G388500, ID: Sevir.5G388500.1.v1.1
G5W-10403	ENZRXN5W-3133	malate dehydrogenase	Sevir.3G419600.1.p	pacid: 32677273, transcript: Sevir.3G419600.1, locus: Sevir.3G419600, ID: Sevir.3G419600.1.v1.1
G5W-10241	ENZRXN5W-3378	NADH:ubiquinone oxidoreductase (H<sup>+</sup>-transporting)	Sevir.4G196100.1.p	pacid: 32645935, transcript: Sevir.4G196100.1, locus: Sevir.4G196100, ID: Sevir.4G196100.1.v1.1
G5W-6342	ENZRXN5W-9212	NADH:ubiquinone oxidoreductase (H<sup>+</sup>-transporting)	Sevir.5G035000.1.p	pacid: 32669305, transcript: Sevir.5G035000.1, locus: Sevir.5G035000, ID: Sevir.5G035000.1.v1.1
G5W-10422	ENZRXN5W-3106	malate dehydrogenase	Sevir.5G253100.1.p	pacid: 32668695, transcript: Sevir.5G253100.1, locus: Sevir.5G253100, ID: Sevir.5G253100.1.v1.1
G5W-10167	ENZRXN5W-3497	cytochrome c oxidase	Sevir.3G142400.1.p	pacid: 32679371, transcript: Sevir.3G142400.1, locus: Sevir.3G142400, ID: Sevir.3G142400.1.v1.1
G5W-11838	ENZRXN5W-1000	phosphoglycerate kinase	Sevir.4G280500.1.p	pacid: 32647073, transcript: Sevir.4G280500.1, locus: Sevir.4G280500, ID: Sevir.4G280500.1.v1.1
G5W-9588	ENZRXN5W-4341	NADH:ubiquinone oxidoreductase (H<sup>+</sup>-transporting)	Sevir.6G254100.1.p	pacid: 32643309, transcript: Sevir.6G254100.1, locus: Sevir.6G254100, ID: Sevir.6G254100.1.v1.1
G5W-7900	ENZRXN5W-6874	gcv system	Sevir.3G034500.1.p	pacid: 32679969, transcript: Sevir.3G034500.1, locus: Sevir.3G034500, ID: Sevir.3G034500.1.v1.1
G5W-8006	ENZRXN5W-6716	malate dehydrogenase	Sevir.9G221600.1.p	pacid: 32653919, transcript: Sevir.9G221600.1, locus: Sevir.9G221600, ID: Sevir.9G221600.1.v1.1
G5W-6937	ENZRXN5W-8294	aldose 1-epimerase	Sevir.7G131400.1.p	pacid: 32658066, transcript: Sevir.7G131400.1, locus: Sevir.7G131400, ID: Sevir.7G131400.1.v1.1
G5W-11045	ENZRXN5W-2198	NADH:ubiquinone oxidoreductase (H<sup>+</sup>-transporting)	Sevir.5G309600.1.p	pacid: 32668472, transcript: Sevir.5G309600.1, locus: Sevir.5G309600, ID: Sevir.5G309600.1.v1.1
G5W-9123	ENZRXN5W-5031	glyceraldehyde 3-phosphate dehydrogenase	Sevir.1G070200.1.p	pacid: 32663505, transcript: Sevir.1G070200.1, locus: Sevir.1G070200, ID: Sevir.1G070200.1.v1.1
G5W-8716	ENZRXN5W-5647	diphosphate:fructose-6-phosphate 1-phosphotransferase	Sevir.4G108700.1.p	pacid: 32648031, transcript: Sevir.4G108700.1, locus: Sevir.4G108700, ID: Sevir.4G108700.1.v1.1
G5W-7233	ENZRXN5W-7862	fructose bisphosphate aldolase	Sevir.5G078200.1.p	pacid: 32671566, transcript: Sevir.5G078200.1, locus: Sevir.5G078200, ID: Sevir.5G078200.1.v1.1
G5W-10921	ENZRXN5W-2378	diphosphate:fructose-6-phosphate 1-phosphotransferase	Sevir.4G172600.1.p	pacid: 32648966, transcript: Sevir.4G172600.1, locus: Sevir.4G172600, ID: Sevir.4G172600.1.v1.1
G5W-10274	ENZRXN5W-3314	NADH:ubiquinone oxidoreductase (H<sup>+</sup>-transporting)	Sevir.5G462800.1.p	pacid: 32671730, transcript: Sevir.5G462800.1, locus: Sevir.5G462800, ID: Sevir.5G462800.1.v1.1
G5W-10573	ENZRXN5W-2881	inorganic pyrophosphatase	Sevir.5G398700.1.p	pacid: 32668615, transcript: Sevir.5G398700.1, locus: Sevir.5G398700, ID: Sevir.5G398700.1.v1.1
G5W-8411	ENZRXN5W-6117	cytochrome c oxidase	Sevir.3G128200.1.p	pacid: 32678430, transcript: Sevir.3G128200.1, locus: Sevir.3G128200, ID: Sevir.3G128200.1.v1.1
G5W-10184	ENZRXN5W-3476	NADH:ubiquinone oxidoreductase (H<sup>+</sup>-transporting)	Sevir.2G139600.1.p	pacid: 32637673, transcript: Sevir.2G139600.1, locus: Sevir.2G139600, ID: Sevir.2G139600.1.v1.1
G5W-8092	ENZRXN5W-6601	inorganic pyrophosphatase	Sevir.3G007300.1.p	pacid: 32674951, transcript: Sevir.3G007300.1, locus: Sevir.3G007300, ID: Sevir.3G007300.1.v1.1
G5W-8555	ENZRXN5W-5896	inorganic pyrophosphatase	Sevir.1G371200.1.p	pacid: 32663497, transcript: Sevir.1G371200.1, locus: Sevir.1G371200, ID: Sevir.1G371200.1.v1.1
G5W-8153	ENZRXN5W-6502	5,10-methylenetetrahydrofolate:glycine hydroxymethyltransferase	Sevir.8G121500.1.p	pacid: 32635144, transcript: Sevir.8G121500.1, locus: Sevir.8G121500, ID: Sevir.8G121500.1.v1.1
G5W-11496	ENZRXN5W-1512	inorganic pyrophosphatase	Sevir.3G427500.1.p	pacid: 32678302, transcript: Sevir.3G427500.1, locus: Sevir.3G427500, ID: Sevir.3G427500.1.v1.1
G5W-12010	ENZRXN5W-739	inorganic pyrophosphatase	Sevir.5G427900.1.p	pacid: 32668192, transcript: Sevir.5G427900.1, locus: Sevir.5G427900, ID: Sevir.5G427900.1.v1.1
G5W-8156	ENZRXN5W-6499	NADH:ubiquinone oxidoreductase (H<sup>+</sup>-transporting)	Sevir.2G263300.1.p	pacid: 32636911, transcript: Sevir.2G263300.1, locus: Sevir.2G263300, ID: Sevir.2G263300.1.v1.1
G5W-10070	ENZRXN5W-3622	inorganic pyrophosphatase	Sevir.9G215300.1.p	pacid: 32653444, transcript: Sevir.9G215300.1, locus: Sevir.9G215300, ID: Sevir.9G215300.1.v1.1
G5W-7918	ENZRXN5W-6844	NADH:ubiquinone oxidoreductase (H<sup>+</sup>-transporting)	Sevir.5G103000.1.p	pacid: 32671606, transcript: Sevir.5G103000.1, locus: Sevir.5G103000, ID: Sevir.5G103000.1.v1.1
G5W-8419	ENZRXN5W-6103	inorganic pyrophosphatase	Sevir.1G294100.1.p	pacid: 32665280, transcript: Sevir.1G294100.1, locus: Sevir.1G294100, ID: Sevir.1G294100.1.v1.1
G5W-6399	ENZRXN5W-9126	malate dehydrogenase	Sevir.6G165400.1.p	pacid: 32643496, transcript: Sevir.6G165400.1, locus: Sevir.6G165400, ID: Sevir.6G165400.1.v1.1
G5W-11515	ENZRXN5W-1478	NAD-dependent glutamate dehydrogenase	Sevir.9G057100.1.p	pacid: 32652777, transcript: Sevir.9G057100.1, locus: Sevir.9G057100, ID: Sevir.9G057100.1.v1.1
G5W-9908	ENZRXN5W-3855	inorganic pyrophosphatase	Sevir.1G059300.1.p	pacid: 32667624, transcript: Sevir.1G059300.1, locus: Sevir.1G059300, ID: Sevir.1G059300.1.v1.1
G5W-10920	ENZRXN5W-2379	5,10-methylenetetrahydrofolate:glycine hydroxymethyltransferase	Sevir.9G098000.1.p	pacid: 32654362, transcript: Sevir.9G098000.1, locus: Sevir.9G098000, ID: Sevir.9G098000.1.v1.1
G5W-6805	ENZRXN5W-8512	glyceraldehyde-3-phosphate dehydrogenase	Sevir.9G559000.1.p	pacid: 32655378, transcript: Sevir.9G559000.1, locus: Sevir.9G559000, ID: Sevir.9G559000.1.v1.1
G5W-9586	ENZRXN5W-4344	glyceraldehyde-3-phosphate dehydrogenase	Sevir.7G131700.1.p	pacid: 32662349, transcript: Sevir.7G131700.1, locus: Sevir.7G131700, ID: Sevir.7G131700.1.v1.1
G5W-8426	ENZRXN5W-6091	NADH:ubiquinone oxidoreductase (H<sup>+</sup>-transporting)	Sevir.9G558500.1.p	pacid: 32652236, transcript: Sevir.9G558500.1, locus: Sevir.9G558500, ID: Sevir.9G558500.1.v1.1
G5W-9852	ENZRXN5W-3948	phosphoglycerate kinase	Sevir.9G239700.1.p	pacid: 32652400, transcript: Sevir.9G239700.1, locus: Sevir.9G239700, ID: Sevir.9G239700.1.v1.1
G5W-8545	ENZRXN5W-5907	triosephosphate isomerase	Sevir.5G100500.1.p	pacid: 32674153, transcript: Sevir.5G100500.1, locus: Sevir.5G100500, ID: Sevir.5G100500.1.v1.1
G5W-10635	ENZRXN5W-2795	manno(fructo)kinase	Sevir.9G171600.1.p	pacid: 32655163, transcript: Sevir.9G171600.1, locus: Sevir.9G171600, ID: Sevir.9G171600.1.v1.1
G5W-12009	ENZRXN5W-740	NADH:ubiquinone oxidoreductase (H<sup>+</sup>-transporting)	Sevir.3G206800.1.p	pacid: 32678626, transcript: Sevir.3G206800.1, locus: Sevir.3G206800, ID: Sevir.3G206800.1.v1.1
G5W-7303	ENZRXN5W-7754	NADH:ubiquinone oxidoreductase (H<sup>+</sup>-transporting)	Sevir.1G184300.1.p	pacid: 32666394, transcript: Sevir.1G184300.1, locus: Sevir.1G184300, ID: Sevir.1G184300.1.v1.1
G5W-6556	ENZRXN5W-8895	inorganic pyrophosphatase	Sevir.9G261500.1.p	pacid: 32653677, transcript: Sevir.9G261500.1, locus: Sevir.9G261500, ID: Sevir.9G261500.1.v1.1
G5W-6716	ENZRXN5W-8654	diphosphate:fructose-6-phosphate 1-phosphotransferase	Sevir.6G130600.1.p	pacid: 32643237, transcript: Sevir.6G130600.1, locus: Sevir.6G130600, ID: Sevir.6G130600.1.v1.1
G5W-9254	ENZRXN5W-4849	5,10-methylenetetrahydrofolate:glycine hydroxymethyltransferase	Sevir.5G404100.1.p	pacid: 32668420, transcript: Sevir.5G404100.1, locus: Sevir.5G404100, ID: Sevir.5G404100.1.v1.1
G5W-11516	ENZRXN5W-1476	inorganic pyrophosphatase	Sevir.3G232700.1.p	pacid: 32676117, transcript: Sevir.3G232700.1, locus: Sevir.3G232700, ID: Sevir.3G232700.1.v1.1
G5W-8389	ENZRXN5W-6148	5,10-methylenetetrahydrofolate:glycine hydroxymethyltransferase	Sevir.3G305600.1.p	pacid: 32678491, transcript: Sevir.3G305600.1, locus: Sevir.3G305600, ID: Sevir.3G305600.1.v1.1
G5W-7434	ENZRXN5W-7577	NADH:ubiquinone oxidoreductase (H<sup>+</sup>-transporting)	Sevir.3G176900.1.p	pacid: 32678185, transcript: Sevir.3G176900.1, locus: Sevir.3G176900, ID: Sevir.3G176900.1.v1.1
G5W-7435	ENZRXN5W-7576	NADH:ubiquinone oxidoreductase (H<sup>+</sup>-transporting)	Sevir.3G171200.1.p	pacid: 32677500, transcript: Sevir.3G171200.1, locus: Sevir.3G171200, ID: Sevir.3G171200.1.v1.1
G5W-6653	ENZRXN5W-8752	aldose 1-epimerase	Sevir.9G290900.1.p	pacid: 32651532, transcript: Sevir.9G290900.1, locus: Sevir.9G290900, ID: Sevir.9G290900.1.v1.1
G5W-6650	ENZRXN5W-8756	inorganic pyrophosphatase	Sevir.4G210300.1.p	pacid: 32648205, transcript: Sevir.4G210300.1, locus: Sevir.4G210300, ID: Sevir.4G210300.1.v1.1
G5W-12432	ENZRXN5W-63	cytochrome c oxidase	Sevir.1G233100.1.p	pacid: 32664385, transcript: Sevir.1G233100.1, locus: Sevir.1G233100, ID: Sevir.1G233100.1.v1.1
G5W-8409	ENZRXN5W-6119	triosephosphate isomerase	Sevir.2G298800.1.p	pacid: 32637025, transcript: Sevir.2G298800.1, locus: Sevir.2G298800, ID: Sevir.2G298800.1.v1.1
G5W-6787	ENZRXN5W-8547	D-3-phosphoglycerate dehydrogenase	Sevir.6G173000.1.p	pacid: 32643804, transcript: Sevir.6G173000.1, locus: Sevir.6G173000, ID: Sevir.6G173000.1.v1.1
G5W-7330	ENZRXN5W-7726	NADH:ubiquinone oxidoreductase (H<sup>+</sup>-transporting)	Sevir.1G163700.1.p	pacid: 32667608, transcript: Sevir.1G163700.1, locus: Sevir.1G163700, ID: Sevir.1G163700.1.v1.1
G5W-6782	ENZRXN5W-8551	inorganic pyrophosphatase	Sevir.7G280400.1.p	pacid: 32658057, transcript: Sevir.7G280400.1, locus: Sevir.7G280400, ID: Sevir.7G280400.1.v1.1
G5W-7311	ENZRXN5W-7745	glyceraldehyde 3-phosphate dehydrogenase	Sevir.4G281200.1.p	pacid: 32649246, transcript: Sevir.4G281200.1, locus: Sevir.4G281200, ID: Sevir.4G281200.1.v1.1
G5W-9644	ENZRXN5W-4268	NADH:ubiquinone oxidoreductase (H<sup>+</sup>-transporting)	Sevir.2G424300.1.p	pacid: 32636831, transcript: Sevir.2G424300.1, locus: Sevir.2G424300, ID: Sevir.2G424300.1.v1.1
G5W-11224	ENZRXN5W-1931	5,10-methylenetetrahydrofolate:glycine hydroxymethyltransferase	Sevir.9G316200.1.p	pacid: 32657133, transcript: Sevir.9G316200.1, locus: Sevir.9G316200, ID: Sevir.9G316200.1.v1.1
G5W-7706	ENZRXN5W-7162	diphosphate:fructose-6-phosphate 1-phosphotransferase	Sevir.2G172700.1.p	pacid: 32637750, transcript: Sevir.2G172700.1, locus: Sevir.2G172700, ID: Sevir.2G172700.1.v1.1
G5W-10707	ENZRXN5W-2704	NADH:ubiquinone oxidoreductase (H<sup>+</sup>-transporting)	Sevir.5G322900.1.p	pacid: 32670745, transcript: Sevir.5G322900.1, locus: Sevir.5G322900, ID: Sevir.5G322900.1.v1.1
G5W-8740	ENZRXN5W-5620	NADH:ubiquinone oxidoreductase (H<sup>+</sup>-transporting)	Sevir.6G251600.1.p	pacid: 32644067, transcript: Sevir.6G251600.1, locus: Sevir.6G251600, ID: Sevir.6G251600.1.v1.1
G5W-7016	ENZRXN5W-8185	phosphoserine phosphatase	Sevir.3G373800.1.p	pacid: 32678461, transcript: Sevir.3G373800.1, locus: Sevir.3G373800, ID: Sevir.3G373800.1.v1.1
G5W-6702	ENZRXN5W-8681	NADH:ubiquinone oxidoreductase (H<sup>+</sup>-transporting)	Sevir.6G211300.1.p	pacid: 32642478, transcript: Sevir.6G211300.1, locus: Sevir.6G211300, ID: Sevir.6G211300.1.v1.1
G5W-6883	ENZRXN5W-8382	aldose 1-epimerase	Sevir.7G130800.1.p	pacid: 32659555, transcript: Sevir.7G130800.1, locus: Sevir.7G130800, ID: Sevir.7G130800.1.v1.1
G5W-8033	ENZRXN5W-6682	phosphoglycerate kinase	Sevir.3G197000.1.p	pacid: 32675558, transcript: Sevir.3G197000.1, locus: Sevir.3G197000, ID: Sevir.3G197000.1.v1.1
G5W-9628	ENZRXN5W-4287	manno(fructo)kinase	Sevir.6G089100.1.p	pacid: 32644157, transcript: Sevir.6G089100.1, locus: Sevir.6G089100, ID: Sevir.6G089100.1.v1.1
G5W-7653	ENZRXN5W-7243	ubiquinol-cytochrome C oxidoreductase	Sevir.8G240600.1.p	pacid: 32634266, transcript: Sevir.8G240600.1, locus: Sevir.8G240600, ID: Sevir.8G240600.1.v1.1
G5W-8131	ENZRXN5W-6530	malate dehydrogenase	Sevir.9G072000.1.p	pacid: 32657004, transcript: Sevir.9G072000.1, locus: Sevir.9G072000, ID: Sevir.9G072000.1.v1.1
G5W-10110	ENZRXN5W-3564	diphosphate:fructose-6-phosphate 1-phosphotransferase	Sevir.1G300500.1.p	pacid: 32664600, transcript: Sevir.1G300500.1, locus: Sevir.1G300500, ID: Sevir.1G300500.1.v1.1
G5W-6889	ENZRXN5W-8374	cytochrome c oxidase	Sevir.9G384000.1.p	pacid: 32655175, transcript: Sevir.9G384000.1, locus: Sevir.9G384000, ID: Sevir.9G384000.1.v1.1
G5W-7830	ENZRXN5W-6991	cytochrome c oxidase	Sevir.4G029800.1.p	pacid: 32647812, transcript: Sevir.4G029800.1, locus: Sevir.4G029800, ID: Sevir.4G029800.1.v1.1
G5W-7156	ENZRXN5W-7987	NADH:ubiquinone oxidoreductase (H<sup>+</sup>-transporting)	Sevir.9G513200.1.p	pacid: 32657018, transcript: Sevir.9G513200.1, locus: Sevir.9G513200, ID: Sevir.9G513200.1.v1.1
G5W-6319	ENZRXN5W-9250	malate dehydrogenase	Sevir.2G412900.1.p	pacid: 32637014, transcript: Sevir.2G412900.1, locus: Sevir.2G412900, ID: Sevir.2G412900.1.v1.1
G5W-7481	ENZRXN5W-7505	ubiquinol-cytochrome C oxidoreductase	Sevir.9G496900.1.p	pacid: 32656126, transcript: Sevir.9G496900.1, locus: Sevir.9G496900, ID: Sevir.9G496900.1.v1.1
G5W-11131	ENZRXN5W-2068	phosphoglycerate kinase	Sevir.1G072100.1.p	pacid: 32663413, transcript: Sevir.1G072100.1, locus: Sevir.1G072100, ID: Sevir.1G072100.1.v1.1
G5W-9870	ENZRXN5W-3922	fructose bisphosphate aldolase	Sevir.1G161900.1.p	pacid: 32663077, transcript: Sevir.1G161900.1, locus: Sevir.1G161900, ID: Sevir.1G161900.1.v1.1
G5W-7677	ENZRXN5W-7204	glyceraldehyde 3-phosphate dehydrogenase	Sevir.5G080900.1.p	pacid: 32672029, transcript: Sevir.5G080900.1, locus: Sevir.5G080900, ID: Sevir.5G080900.1.v1.1
G5W-6868	ENZRXN5W-8400	phosphoserine phosphatase	Sevir.8G211400.1.p	pacid: 32634624, transcript: Sevir.8G211400.1, locus: Sevir.8G211400, ID: Sevir.8G211400.1.v1.1
G5W-12252	ENZRXN5W-331	glutamate dehydrogenase	Sevir.7G196400.1.p	pacid: 32659313, transcript: Sevir.7G196400.1, locus: Sevir.7G196400, ID: Sevir.7G196400.1.v1.1
G5W-12250	ENZRXN5W-333	NADH:ubiquinone oxidoreductase (H<sup>+</sup>-transporting)	Sevir.9G314700.1.p	pacid: 32654485, transcript: Sevir.9G314700.1, locus: Sevir.9G314700, ID: Sevir.9G314700.1.v1.1
G5W-10811	ENZRXN5W-2546	phosphoglucose isomerase	Sevir.2G245900.1.p	pacid: 32636728, transcript: Sevir.2G245900.1, locus: Sevir.2G245900, ID: Sevir.2G245900.1.v1.1
G5W-6478	ENZRXN5W-9006	aldose 1-epimerase	Sevir.7G131000.1.p	pacid: 32659055, transcript: Sevir.7G131000.1, locus: Sevir.7G131000, ID: Sevir.7G131000.1.v1.1
G5W-11603	ENZRXN5W-1352	NADH:ubiquinone oxidoreductase (H<sup>+</sup>-transporting)	Sevir.7G128900.1.p	pacid: 32662318, transcript: Sevir.7G128900.1, locus: Sevir.7G128900, ID: Sevir.7G128900.1.v1.1
G5W-12316	ENZRXN5W-231	aldose 1-epimerase	Sevir.1G210100.1.p	pacid: 32667443, transcript: Sevir.1G210100.1, locus: Sevir.1G210100, ID: Sevir.1G210100.1.v1.1
G5W-9031	ENZRXN5W-5176	NADH:ubiquinone oxidoreductase (H<sup>+</sup>-transporting)	Sevir.2G381900.1.p	pacid: 32638990, transcript: Sevir.2G381900.1, locus: Sevir.2G381900, ID: Sevir.2G381900.1.v1.1
G5W-10208	ENZRXN5W-3431	gcv system	Sevir.1G071100.1.p	pacid: 32662716, transcript: Sevir.1G071100.1, locus: Sevir.1G071100, ID: Sevir.1G071100.1.v1.1
G5W-11338	ENZRXN5W-1765	aldose 1-epimerase	Sevir.9G388600.1.p	pacid: 32650315, transcript: Sevir.9G388600.1, locus: Sevir.9G388600, ID: Sevir.9G388600.1.v1.1
G5W-10323	ENZRXN5W-3241	NADH:ubiquinone oxidoreductase (H<sup>+</sup>-transporting)	Sevir.2G331900.1.p	pacid: 32638781, transcript: Sevir.2G331900.1, locus: Sevir.2G331900, ID: Sevir.2G331900.1.v1.1
G5W-7828	ENZRXN5W-6993	cytochrome c oxidase	Sevir.5G138300.1.p	pacid: 32674255, transcript: Sevir.5G138300.1, locus: Sevir.5G138300, ID: Sevir.5G138300.1.v1.1
G5W-11969	ENZRXN5W-803	NADH:ubiquinone oxidoreductase (H<sup>+</sup>-transporting)	Sevir.9G399600.1.p	pacid: 32655451, transcript: Sevir.9G399600.1, locus: Sevir.9G399600, ID: Sevir.9G399600.1.v1.1
G5W-11574	ENZRXN5W-1390	NADH:ubiquinone oxidoreductase (H<sup>+</sup>-transporting)	Sevir.1G372000.1.p	pacid: 32663518, transcript: Sevir.1G372000.1, locus: Sevir.1G372000, ID: Sevir.1G372000.1.v1.1
G5W-6722	ENZRXN5W-8648	NADH:ubiquinone oxidoreductase (H<sup>+</sup>-transporting)	Sevir.9G430600.1.p	pacid: 32652665, transcript: Sevir.9G430600.1, locus: Sevir.9G430600, ID: Sevir.9G430600.1.v1.1
G5W-8992	ENZRXN5W-5232	phosphoglycerate kinase	Sevir.5G354000.1.p	pacid: 32671043, transcript: Sevir.5G354000.1, locus: Sevir.5G354000, ID: Sevir.5G354000.1.v1.1
G5W-9862	ENZRXN5W-3934	NADH:ubiquinone oxidoreductase (H<sup>+</sup>-transporting)	Sevir.9G071800.1.p	pacid: 32650082, transcript: Sevir.9G071800.1, locus: Sevir.9G071800, ID: Sevir.9G071800.1.v1.1
G5W-6688	ENZRXN5W-8705	NADH:ubiquinone oxidoreductase (H<sup>+</sup>-transporting)	Sevir.9G135300.1.p	pacid: 32656426, transcript: Sevir.9G135300.1, locus: Sevir.9G135300, ID: Sevir.9G135300.1.v1.1
G5W-9187	ENZRXN5W-4940	aldose 1-epimerase	Sevir.7G131100.1.p	pacid: 32661298, transcript: Sevir.7G131100.1, locus: Sevir.7G131100, ID: Sevir.7G131100.1.v1.1
G5W-8292	ENZRXN5W-6307	cytochrome c oxidase	Sevir.9G073100.1.p	pacid: 32657035, transcript: Sevir.9G073100.1, locus: Sevir.9G073100, ID: Sevir.9G073100.1.v1.1
G5W-6872	ENZRXN5W-8395	NADH:ubiquinone oxidoreductase (H<sup>+</sup>-transporting)	Sevir.1G171500.1.p	pacid: 32665007, transcript: Sevir.1G171500.1, locus: Sevir.1G171500, ID: Sevir.1G171500.1.v1.1
G5W-11993	ENZRXN5W-768	glyceraldehyde 3-phosphate dehydrogenase	Sevir.6G079800.1.p	pacid: 32645107, transcript: Sevir.6G079800.1, locus: Sevir.6G079800, ID: Sevir.6G079800.1.v1.1
G5W-7567	ENZRXN5W-7382	5,10-methylenetetrahydrofolate:glycine hydroxymethyltransferase	Sevir.5G024600.1.p	pacid: 32672967, transcript: Sevir.5G024600.1, locus: Sevir.5G024600, ID: Sevir.5G024600.1.v1.1
G5W-9748	ENZRXN5W-4112	cytochrome c oxidase	Sevir.7G162200.1.p	pacid: 32660328, transcript: Sevir.7G162200.1, locus: Sevir.7G162200, ID: Sevir.7G162200.1.v1.1
G5W-10643	ENZRXN5W-2783	inorganic pyrophosphatase	Sevir.5G158100.1.p	pacid: 32668640, transcript: Sevir.5G158100.1, locus: Sevir.5G158100, ID: Sevir.5G158100.1.v1.1
G5W-8779	ENZRXN5W-5556	NADH:ubiquinone oxidoreductase (H<sup>+</sup>-transporting)	Sevir.9G116500.1.p	pacid: 32656888, transcript: Sevir.9G116500.1, locus: Sevir.9G116500, ID: Sevir.9G116500.1.v1.1
G5W-7405	ENZRXN5W-7611	NADH:ubiquinone oxidoreductase (H<sup>+</sup>-transporting)	Sevir.2G422800.1.p	pacid: 32637050, transcript: Sevir.2G422800.1, locus: Sevir.2G422800, ID: Sevir.2G422800.1.v1.1
G5W-12063	ENZRXN5W-650	malate dehydrogenase	Sevir.7G201900.1.p	pacid: 32659728, transcript: Sevir.7G201900.1, locus: Sevir.7G201900, ID: Sevir.7G201900.1.v1.1
G5W-7172	ENZRXN5W-7961	phosphoglucose isomerase	Sevir.9G070400.1.p	pacid: 32654628, transcript: Sevir.9G070400.1, locus: Sevir.9G070400, ID: Sevir.9G070400.1.v1.1
G5W-10035	ENZRXN5W-3669	NADH:ubiquinone oxidoreductase (H<sup>+</sup>-transporting)	Sevir.5G302400.1.p	pacid: 32672831, transcript: Sevir.5G302400.1, locus: Sevir.5G302400, ID: Sevir.5G302400.1.v1.1
G5W-10653	ENZRXN5W-2771	inorganic pyrophosphatase	Sevir.3G063700.1.p	pacid: 32676693, transcript: Sevir.3G063700.1, locus: Sevir.3G063700, ID: Sevir.3G063700.1.v1.1

## Sheet: cellulose and hemi-cellulose
Gene ID	Enzyme ID	Enzyme name	Phytozome protein ID	Phytozome database identifiers
G5W-8320	ENZRXN5W-6258	phosphoglucomutase	Sevir.4G120400.1.p	pacid: 32646153, transcript: Sevir.4G120400.1, locus: Sevir.4G120400, ID: Sevir.4G120400.1.v1.1
G5W-8452	ENZRXN5W-6062	phosphoglucomutase	Sevir.J006700.1.p	pacid: 32674783, transcript: Sevir.J006700.1, locus: Sevir.J006700, ID: Sevir.J006700.1.v1.1
G5W-12024	ENZRXN5W-711	dADP kinase	Sevir.9G324800.1.p	pacid: 32651234, transcript: Sevir.9G324800.1, locus: Sevir.9G324800, ID: Sevir.9G324800.1.v1.1
G5W-11180	ENZRXN5W-1987	UTP:glucose-1-phosphate uridylyltransferase	Sevir.2G312500.1.p	pacid: 32639154, transcript: Sevir.2G312500.1, locus: Sevir.2G312500, ID: Sevir.2G312500.1.v1.1
G5W-9677	ENZRXN5W-4215	formyltetrahydrofolate deformylase	Sevir.9G581500.1.p	pacid: 32653523, transcript: Sevir.9G581500.1, locus: Sevir.9G581500, ID: Sevir.9G581500.1.v1.1
G5W-8062	ENZRXN5W-6646	UTP:glucose-1-phosphate uridylyltransferase	Sevir.7G323500.1.p	pacid: 32661364, transcript: Sevir.7G323500.1, locus: Sevir.7G323500, ID: Sevir.7G323500.1.v1.1
G5W-6529	ENZRXN5W-8930	phosphoglucomutase	Sevir.9G117100.1.p	pacid: 32657482, transcript: Sevir.9G117100.1, locus: Sevir.9G117100, ID: Sevir.9G117100.1.v1.1
G5W-10849	ENZRXN5W-2484	formate dehydrogenase	Sevir.8G237400.1.p	pacid: 32635273, transcript: Sevir.8G237400.1, locus: Sevir.8G237400, ID: Sevir.8G237400.1.v1.1
G5W-8373	ENZRXN5W-6170	methylenetetrahydrofolate dehydrogenase	Sevir.2G184800.1.p	pacid: 32636843, transcript: Sevir.2G184800.1, locus: Sevir.2G184800, ID: Sevir.2G184800.1.v1.1
G5W-7432	ENZRXN5W-7579	UTP:glucose-1-phosphate uridylyltransferase	Sevir.1G112300.1.p	pacid: 32664890, transcript: Sevir.1G112300.1, locus: Sevir.1G112300, ID: Sevir.1G112300.1.v1.1
G5W-6375	ENZRXN5W-9164	formyltetrahydrofolate deformylase	Sevir.1G224400.1.p	pacid: 32664328, transcript: Sevir.1G224400.1, locus: Sevir.1G224400, ID: Sevir.1G224400.1.v1.1
G5W-8804	ENZRXN5W-5519	UDP kinase	Sevir.3G355000.1.p	pacid: 32677167, transcript: Sevir.3G355000.1, locus: Sevir.3G355000, ID: Sevir.3G355000.1.v1.1
G5W-8385	ENZRXN5W-6155	phosphoglucomutase	Sevir.2G128400.1.p	pacid: 32635883, transcript: Sevir.2G128400.1, locus: Sevir.2G128400, ID: Sevir.2G128400.1.v1.1
G5W-6522	ENZRXN5W-8941	methenyltetrahydrofolate cyclohydrolase	Sevir.3G038100.1.p	pacid: 32679308, transcript: Sevir.3G038100.1, locus: Sevir.3G038100, ID: Sevir.3G038100.1.v1.1
G5W-9837	ENZRXN5W-3969	UTP:glucose-1-phosphate uridylyltransferase	Sevir.3G215300.1.p	pacid: 32675134, transcript: Sevir.3G215300.1, locus: Sevir.3G215300, ID: Sevir.3G215300.1.v1.1
G5W-7089	ENZRXN5W-8089	formate dehydrogenase	Sevir.1G297100.1.p	pacid: 32664207, transcript: Sevir.1G297100.1, locus: Sevir.1G297100, ID: Sevir.1G297100.1.v1.1
G5W-7518	ENZRXN5W-7447	UTP:glucose-1-phosphate uridylyltransferase	Sevir.4G254800.1.p	pacid: 32649127, transcript: Sevir.4G254800.1, locus: Sevir.4G254800, ID: Sevir.4G254800.1.v1.1
G5W-11285	ENZRXN5W-1840	formate dehydrogenase	Sevir.4G164900.1.p	pacid: 32647001, transcript: Sevir.4G164900.1, locus: Sevir.4G164900, ID: Sevir.4G164900.1.v1.1
G5W-11759	ENZRXN5W-1128	UDP kinase	Sevir.1G300700.1.p	pacid: 32666679, transcript: Sevir.1G300700.1, locus: Sevir.1G300700, ID: Sevir.1G300700.1.v1.1
G5W-11834	ENZRXN5W-1006	UDP kinase	Sevir.2G330900.1.p	pacid: 32637936, transcript: Sevir.2G330900.1, locus: Sevir.2G330900, ID: Sevir.2G330900.1.v1.1
G5W-8235	ENZRXN5W-6394	methylenetetrahydrofolate dehydrogenase	Sevir.1G110600.1.p	pacid: 32663325, transcript: Sevir.1G110600.1, locus: Sevir.1G110600, ID: Sevir.1G110600.1.v1.1

## Sheet: cellulose and lignin
NA

## Sheet: hemi-cellulose and lignin
Gene ID	Enzyme ID	Enzyme name	Phytozome protein ID	Phytozome database identifiers
G5W-8972	ENZRXN5W-5270	transketolase	Sevir.4G022800.1.p	pacid: 32648073, transcript: Sevir.4G022800.1, locus: Sevir.4G022800, ID: Sevir.4G022800.1.v1.1
G5W-12112	ENZRXN5W-574	6-phosphogluconate dehydrogenase, decarboxylating	Sevir.4G009200.1.p	pacid: 32646488, transcript: Sevir.4G009200.1, locus: Sevir.4G009200, ID: Sevir.4G009200.1.v1.1
G5W-6860	ENZRXN5W-8415	ribose-5-phosphate isomerase	Sevir.9G066900.1.p	pacid: 32652987, transcript: Sevir.9G066900.1, locus: Sevir.9G066900, ID: Sevir.9G066900.1.v1.1
G5W-7361	ENZRXN5W-7683	transketolase	Sevir.5G386700.1.p	pacid: 32669703, transcript: Sevir.5G386700.1, locus: Sevir.5G386700, ID: Sevir.5G386700.1.v1.1
G5W-10658	ENZRXN5W-2765	ribose-5-phosphate isomerase	Sevir.5G193100.1.p	pacid: 32673251, transcript: Sevir.5G193100.1, locus: Sevir.5G193100, ID: Sevir.5G193100.1.v1.1
G5W-7716	ENZRXN5W-7150	6-phosphogluconolactonase	Sevir.9G369500.1.p	pacid: 32653014, transcript: Sevir.9G369500.1, locus: Sevir.9G369500, ID: Sevir.9G369500.1.v1.1
G5W-6341	ENZRXN5W-9213	6-phosphogluconolactonase	Sevir.2G293900.1.p	pacid: 32640941, transcript: Sevir.2G293900.1, locus: Sevir.2G293900, ID: Sevir.2G293900.1.v1.1
G5W-8145	ENZRXN5W-6512	6-phosphogluconate dehydrogenase, decarboxylating	Sevir.8G128300.1.p	pacid: 32634364, transcript: Sevir.8G128300.1, locus: Sevir.8G128300, ID: Sevir.8G128300.1.v1.1
G5W-11279	ENZRXN5W-1847	glucose-6-phosphate dehydrogenase (NADP<sup>+</sup>)	Sevir.7G014900.1.p	pacid: 32661672, transcript: Sevir.7G014900.1, locus: Sevir.7G014900, ID: Sevir.7G014900.1.v1.1
G5W-12196	ENZRXN5W-430	ribulose-5-phosphate 3-epimerase	Sevir.2G276300.1.p	pacid: 32638449, transcript: Sevir.2G276300.1, locus: Sevir.2G276300, ID: Sevir.2G276300.1.v1.1
G5W-10005	ENZRXN5W-3708	glucose-6-phosphate dehydrogenase (NADP<sup>+</sup>)	Sevir.7G152300.1.p	pacid: 32658474, transcript: Sevir.7G152300.1, locus: Sevir.7G152300, ID: Sevir.7G152300.1.v1.1
G5W-6919	ENZRXN5W-8324	glucose-6-phosphate dehydrogenase (NADP<sup>+</sup>)	Sevir.9G428500.1.p	pacid: 32654538, transcript: Sevir.9G428500.1, locus: Sevir.9G428500, ID: Sevir.9G428500.1.v1.1
G5W-11165	ENZRXN5W-2011	transaldolase	Sevir.6G056700.1.p	pacid: 32643022, transcript: Sevir.6G056700.1, locus: Sevir.6G056700, ID: Sevir.6G056700.1.v1.1
G5W-6813	ENZRXN5W-8496	6-phosphogluconolactonase	Sevir.6G243100.1.p	pacid: 32644103, transcript: Sevir.6G243100.1, locus: Sevir.6G243100, ID: Sevir.6G243100.1.v1.1
G5W-9041	ENZRXN5W-5159	ribose-5-phosphate isomerase	Sevir.3G224900.1.p	pacid: 32677894, transcript: Sevir.3G224900.1, locus: Sevir.3G224900, ID: Sevir.3G224900.1.v1.1
G5W-6543	ENZRXN5W-8912	transketolase	Sevir.4G023100.1.p	pacid: 32646482, transcript: Sevir.4G023100.1, locus: Sevir.4G023100, ID: Sevir.4G023100.1.v1.1
G5W-6540	ENZRXN5W-8917	ribose-5-phosphate isomerase	Sevir.7G052000.1.p	pacid: 32662455, transcript: Sevir.7G052000.1, locus: Sevir.7G052000, ID: Sevir.7G052000.1.v1.1
G5W-6356	ENZRXN5W-9192	ribose-5-phosphate isomerase	Sevir.2G055600.1.p	pacid: 32637012, transcript: Sevir.2G055600.1, locus: Sevir.2G055600, ID: Sevir.2G055600.1.v1.1
G5W-9664	ENZRXN5W-4236	6-phosphogluconolactonase	Sevir.2G392700.1.p	pacid: 32640691, transcript: Sevir.2G392700.1, locus: Sevir.2G392700, ID: Sevir.2G392700.1.v1.1
G5W-11502	ENZRXN5W-1497	6-phosphogluconate dehydrogenase, decarboxylating	Sevir.5G451200.1.p	pacid: 32673266, transcript: Sevir.5G451200.1, locus: Sevir.5G451200, ID: Sevir.5G451200.1.v1.1
G5W-11850	ENZRXN5W-987	glucose-6-phosphate dehydrogenase (NADP<sup>+</sup>)	Sevir.1G225300.1.p	pacid: 32664784, transcript: Sevir.1G225300.1, locus: Sevir.1G225300, ID: Sevir.1G225300.1.v1.1
G5W-11189	ENZRXN5W-1977	glucose-6-phosphate dehydrogenase (NADP<sup>+</sup>)	Sevir.9G371200.1.p	pacid: 32652950, transcript: Sevir.9G371200.1, locus: Sevir.9G371200, ID: Sevir.9G371200.1.v1.1
G5W-9346	ENZRXN5W-4698	transaldolase	Sevir.5G443500.1.p	pacid: 32672765, transcript: Sevir.5G443500.1, locus: Sevir.5G443500, ID: Sevir.5G443500.1.v1.1
G5W-10159	ENZRXN5W-3505	ribulose-5-phosphate 3-epimerase	Sevir.9G530400.1.p	pacid: 32656525, transcript: Sevir.9G530400.1, locus: Sevir.9G530400, ID: Sevir.9G530400.1.v1.1

## Sheet: cellulose
Gene ID	Enzyme ID	Enzyme name	Phytozome protein ID	Phytozome database identifiers
G5W-10989	ENZRXN5W-2285	cellulose synthase	Sevir.1G273700.1.p	pacid: 32663607, transcript: Sevir.1G273700.1, locus: Sevir.1G273700, ID: Sevir.1G273700.1.v1.1
G5W-8610	ENZRXN5W-5810	cellulose synthase	Sevir.3G346200.1.p	pacid: 32677922, transcript: Sevir.3G346200.1, locus: Sevir.3G346200, ID: Sevir.3G346200.1.v1.1
G5W-11567	ENZRXN5W-1397	cellulose synthase	Sevir.1G308100.1.p	pacid: 32666436, transcript: Sevir.1G308100.1, locus: Sevir.1G308100, ID: Sevir.1G308100.1.v1.1
G5W-8711	ENZRXN5W-5652	cellulose synthase	Sevir.7G106400.1.p	pacid: 32661246, transcript: Sevir.7G106400.1, locus: Sevir.7G106400, ID: Sevir.7G106400.1.v1.1
G5W-8269	ENZRXN5W-6344	cellulose synthase	Sevir.2G102400.1.p	pacid: 32640706, transcript: Sevir.2G102400.1, locus: Sevir.2G102400, ID: Sevir.2G102400.1.v1.1
G5W-11105	ENZRXN5W-2103	cellulose synthase	Sevir.4G234800.1.p	pacid: 32649060, transcript: Sevir.4G234800.1, locus: Sevir.4G234800, ID: Sevir.4G234800.1.v1.1
G5W-10702	ENZRXN5W-2709	cellulose synthase	Sevir.5G119300.1.p	pacid: 32671307, transcript: Sevir.5G119300.1, locus: Sevir.5G119300, ID: Sevir.5G119300.1.v1.1
G5W-11283	ENZRXN5W-1842	cellulose synthase	Sevir.9G227000.1.p	pacid: 32651871, transcript: Sevir.9G227000.1, locus: Sevir.9G227000, ID: Sevir.9G227000.1.v1.1
G5W-11365	ENZRXN5W-1720	cellulose synthase	Sevir.4G221100.1.p	pacid: 32645507, transcript: Sevir.4G221100.1, locus: Sevir.4G221100, ID: Sevir.4G221100.1.v1.1
G5W-12362	ENZRXN5W-167	cellulose synthase	Sevir.9G020200.1.p	pacid: 32652694, transcript: Sevir.9G020200.1, locus: Sevir.9G020200, ID: Sevir.9G020200.1.v1.1
G5W-7036	ENZRXN5W-8162	cellulose synthase	Sevir.9G043200.1.p	pacid: 32655881, transcript: Sevir.9G043200.1, locus: Sevir.9G043200, ID: Sevir.9G043200.1.v1.1
G5W-9066	ENZRXN5W-5125	cellulose synthase	Sevir.2G217800.1.p	pacid: 32638762, transcript: Sevir.2G217800.1, locus: Sevir.2G217800, ID: Sevir.2G217800.1.v1.1
G5W-6891	ENZRXN5W-8371	cellulose synthase	Sevir.3G105000.1.p	pacid: 32677338, transcript: Sevir.3G105000.1, locus: Sevir.3G105000, ID: Sevir.3G105000.1.v1.1
G5W-10936	ENZRXN5W-2359	cellulose synthase	Sevir.2G254400.1.p	pacid: 32639038, transcript: Sevir.2G254400.1, locus: Sevir.2G254400, ID: Sevir.2G254400.1.v1.1
G5W-8223	ENZRXN5W-6410	cellulose synthase	Sevir.5G322300.1.p	pacid: 32668816, transcript: Sevir.5G322300.1, locus: Sevir.5G322300, ID: Sevir.5G322300.1.v1.1
G5W-8808	ENZRXN5W-5505	cellulose synthase	Sevir.2G121600.1.p	pacid: 32641734, transcript: Sevir.2G121600.1, locus: Sevir.2G121600, ID: Sevir.2G121600.1.v1.1
G5W-11439	ENZRXN5W-1601	cellulose synthase	Sevir.3G346500.1.p	pacid: 32678109, transcript: Sevir.3G346500.1, locus: Sevir.3G346500, ID: Sevir.3G346500.1.v1.1
G5W-8850	ENZRXN5W-5442	cellulose synthase	Sevir.2G254300.1.p	pacid: 32637773, transcript: Sevir.2G254300.1, locus: Sevir.2G254300, ID: Sevir.2G254300.1.v1.1
G5W-8508	ENZRXN5W-5961	cellulose synthase	Sevir.2G084400.1.p	pacid: 32636029, transcript: Sevir.2G084400.1, locus: Sevir.2G084400, ID: Sevir.2G084400.1.v1.1
G5W-7875	ENZRXN5W-6914	cellulose synthase	Sevir.4G223300.1.p	pacid: 32648879, transcript: Sevir.4G223300.1, locus: Sevir.4G223300, ID: Sevir.4G223300.1.v1.1

## Sheet: hemi-cellulose
Gene ID	Enzyme ID	Enzyme name	Phytozome protein ID	Phytozome database identifiers
G5W-7951	ENZRXN5W-6791	xyloglucan galactosyltransferase	Sevir.9G231200.1.p	pacid: 32653219, transcript: Sevir.9G231200.1, locus: Sevir.9G231200, ID: Sevir.9G231200.1.v1.1
G5W-11742	ENZRXN5W-1152	xyloglucan galactosyltransferase	Sevir.7G218500.1.p	pacid: 32659068, transcript: Sevir.7G218500.1, locus: Sevir.7G218500, ID: Sevir.7G218500.1.v1.1
G5W-11135	ENZRXN5W-2064	UDP-xylose synthase	Sevir.5G379100.1.p	pacid: 32673734, transcript: Sevir.5G379100.1, locus: Sevir.5G379100, ID: Sevir.5G379100.1.v1.1
G5W-10954	ENZRXN5W-2341	xyloglucan 6-xylosyltransferase	Sevir.6G103000.1.p	pacid: 32641982, transcript: Sevir.6G103000.1, locus: Sevir.6G103000, ID: Sevir.6G103000.1.v1.1
G5W-11000	ENZRXN5W-2271	phosphomannomutase	Sevir.3G013000.1.p	pacid: 32680113, transcript: Sevir.3G013000.1, locus: Sevir.3G013000, ID: Sevir.3G013000.1.v1.1
G5W-8852	ENZRXN5W-5440	Xyloglucan 6-xylosyltransferase	Sevir.8G156000.1.p	pacid: 32633169, transcript: Sevir.8G156000.1, locus: Sevir.8G156000, ID: Sevir.8G156000.1.v1.1
G5W-6418	ENZRXN5W-9099	GDP-mannose 4,6-dehydratase	Sevir.4G026200.1.p	pacid: 32645599, transcript: Sevir.4G026200.1, locus: Sevir.4G026200, ID: Sevir.4G026200.1.v1.1
G5W-11405	ENZRXN5W-1658	type 1 precursor disaccharide 2-&alpha;-L-fucosyltransferase	Sevir.2G020400.1.p	pacid: 32638472, transcript: Sevir.2G020400.1, locus: Sevir.2G020400, ID: Sevir.2G020400.1.v1.1
G5W-7410	ENZRXN5W-7606	mannose-6-phosphate isomerase	Sevir.8G185400.1.p	pacid: 32635457, transcript: Sevir.8G185400.1, locus: Sevir.8G185400, ID: Sevir.8G185400.1.v1.1
G5W-10506	ENZRXN5W-2980	xyloglucan galactosyltransferase	Sevir.1G130400.1.p	pacid: 32664800, transcript: Sevir.1G130400.1, locus: Sevir.1G130400, ID: Sevir.1G130400.1.v1.1
G5W-11424	ENZRXN5W-1623	Xyloglucan 6-xylosyltransferase	Sevir.8G155500.1.p	pacid: 32633181, transcript: Sevir.8G155500.1, locus: Sevir.8G155500, ID: Sevir.8G155500.1.v1.1
G5W-12333	ENZRXN5W-206	xyloglucan galactosyltransferase	Sevir.9G547000.1.p	pacid: 32655980, transcript: Sevir.9G547000.1, locus: Sevir.9G547000, ID: Sevir.9G547000.1.v1.1
G5W-8544	ENZRXN5W-5911	GDP-L-galactose:glucose-1-phosphate guanylyltransferase	Sevir.5G422400.1.p	pacid: 32669603, transcript: Sevir.5G422400.1, locus: Sevir.5G422400, ID: Sevir.5G422400.1.v1.1
G5W-6840	ENZRXN5W-8441	type 1 precursor disaccharide 2-&alpha;-L-fucosyltransferase	Sevir.4G080400.1.p	pacid: 32647446, transcript: Sevir.4G080400.1, locus: Sevir.4G080400, ID: Sevir.4G080400.1.v1.1
G5W-8735	ENZRXN5W-5625	xyloglucan galactosyltransferase	Sevir.4G245800.1.p	pacid: 32649554, transcript: Sevir.4G245800.1, locus: Sevir.4G245800, ID: Sevir.4G245800.1.v1.1
G5W-11555	ENZRXN5W-1416	xyloglucan galactosyltransferase	Sevir.9G231600.1.p	pacid: 32652640, transcript: Sevir.9G231600.1, locus: Sevir.9G231600, ID: Sevir.9G231600.1.v1.1
G5W-12216	ENZRXN5W-394	Xyloglucan 6-xylosyltransferase	Sevir.2G119400.1.p	pacid: 32636405, transcript: Sevir.2G119400.1, locus: Sevir.2G119400, ID: Sevir.2G119400.1.v1.1
G5W-8068	ENZRXN5W-6634	xyloglucan galactosyltransferase	Sevir.9G334700.1.p	pacid: 32650092, transcript: Sevir.9G334700.1, locus: Sevir.9G334700, ID: Sevir.9G334700.1.v1.1
G5W-8407	ENZRXN5W-6123	xyloglucan 6-xylosyltransferase	Sevir.3G187200.1.p	pacid: 32676651, transcript: Sevir.3G187200.1, locus: Sevir.3G187200, ID: Sevir.3G187200.1.v1.1
G5W-9652	ENZRXN5W-4258	xyloglucan 6-xylosyltransferase	Sevir.2G029100.1.p	pacid: 32639866, transcript: Sevir.2G029100.1, locus: Sevir.2G029100, ID: Sevir.2G029100.1.v1.1
G5W-11213	ENZRXN5W-1946	xyloglucan 6-xylosyltransferase	Sevir.2G220500.1.p	pacid: 32641524, transcript: Sevir.2G220500.1, locus: Sevir.2G220500, ID: Sevir.2G220500.1.v1.1
G5W-6264	ENZRXN5W-9338	Xyloglucan 6-xylosyltransferase	Sevir.9G439400.1.p	pacid: 32657479, transcript: Sevir.9G439400.1, locus: Sevir.9G439400, ID: Sevir.9G439400.1.v1.1
G5W-11536	ENZRXN5W-1437	UDP-xylose synthase	Sevir.3G278000.1.p	pacid: 32677810, transcript: Sevir.3G278000.1, locus: Sevir.3G278000, ID: Sevir.3G278000.1.v1.1
G5W-7477	ENZRXN5W-7510	UDP-glucose 4-epimerase	Sevir.2G292700.1.p	pacid: 32635790, transcript: Sevir.2G292700.1, locus: Sevir.2G292700, ID: Sevir.2G292700.1.v1.1
G5W-7660	ENZRXN5W-7236	xyloglucan galactosyltransferase	Sevir.9G547100.1.p	pacid: 32653195, transcript: Sevir.9G547100.1, locus: Sevir.9G547100, ID: Sevir.9G547100.1.v1.1
G5W-8990	ENZRXN5W-5235	mannose-1-phosphate guanylyltransferase	Sevir.9G463400.1.p	pacid: 32650488, transcript: Sevir.9G463400.1, locus: Sevir.9G463400, ID: Sevir.9G463400.1.v1.1
G5W-10636	ENZRXN5W-2794	Xyloglucan 6-xylosyltransferase	Sevir.8G155200.1.p	pacid: 32632051, transcript: Sevir.8G155200.1, locus: Sevir.8G155200, ID: Sevir.8G155200.1.v1.1
G5W-10000	ENZRXN5W-3714	GDP-fucose synthase	Sevir.4G203700.1.p	pacid: 32645825, transcript: Sevir.4G203700.1, locus: Sevir.4G203700, ID: Sevir.4G203700.1.v1.1
G5W-7609	ENZRXN5W-7323	Xyloglucan 6-xylosyltransferase	Sevir.9G434600.1.p	pacid: 32652874, transcript: Sevir.9G434600.1, locus: Sevir.9G434600, ID: Sevir.9G434600.1.v1.1
G5W-11815	ENZRXN5W-1036	xyloglucan galactosyltransferase	Sevir.9G231400.1.p	pacid: 32651955, transcript: Sevir.9G231400.1, locus: Sevir.9G231400, ID: Sevir.9G231400.1.v1.1
G5W-9334	ENZRXN5W-4720	UDP-xylose synthase	Sevir.9G452500.1.p	pacid: 32650930, transcript: Sevir.9G452500.1, locus: Sevir.9G452500, ID: Sevir.9G452500.1.v1.1
G5W-7775	ENZRXN5W-7071	type 1 precursor disaccharide 2-&alpha;-L-fucosyltransferase	Sevir.1G122100.1.p	pacid: 32664760, transcript: Sevir.1G122100.1, locus: Sevir.1G122100, ID: Sevir.1G122100.1.v1.1
G5W-6610	ENZRXN5W-8816	Xyloglucan 6-xylosyltransferase	Sevir.8G031900.1.p	pacid: 32633890, transcript: Sevir.8G031900.1, locus: Sevir.8G031900, ID: Sevir.8G031900.1.v1.1
G5W-9313	ENZRXN5W-4748	UDP-xylose synthase	Sevir.5G019600.1.p	pacid: 32671209, transcript: Sevir.5G019600.1, locus: Sevir.5G019600, ID: Sevir.5G019600.1.v1.1
G5W-8546	ENZRXN5W-5906	UDP-xylose synthase	Sevir.9G412900.1.p	pacid: 32651209, transcript: Sevir.9G412900.1, locus: Sevir.9G412900, ID: Sevir.9G412900.1.v1.1
G5W-6899	ENZRXN5W-8359	GDP-L-galactose:glucose-1-phosphate guanylyltransferase	Sevir.3G413700.1.p	pacid: 32679842, transcript: Sevir.3G413700.1, locus: Sevir.3G413700, ID: Sevir.3G413700.1.v1.1
G5W-8868	ENZRXN5W-5412	xyloglucan galactosyltransferase	Sevir.9G231700.1.p	pacid: 32654050, transcript: Sevir.9G231700.1, locus: Sevir.9G231700, ID: Sevir.9G231700.1.v1.1
G5W-7821	ENZRXN5W-7001	xyloglucan galactosyltransferase	Sevir.9G231800.1.p	pacid: 32650179, transcript: Sevir.9G231800.1, locus: Sevir.9G231800, ID: Sevir.9G231800.1.v1.1
G5W-7903	ENZRXN5W-6868	xyloglucan 6-xylosyltransferase	Sevir.5G334900.1.p	pacid: 32673562, transcript: Sevir.5G334900.1, locus: Sevir.5G334900, ID: Sevir.5G334900.1.v1.1
G5W-6416	ENZRXN5W-9105	Xyloglucan 6-xylosyltransferase	Sevir.9G434500.1.p	pacid: 32657006, transcript: Sevir.9G434500.1, locus: Sevir.9G434500, ID: Sevir.9G434500.1.v1.1
G5W-12431	ENZRXN5W-64	UDP-glucose 4-epimerase	Sevir.3G121400.1.p	pacid: 32679658, transcript: Sevir.3G121400.1, locus: Sevir.3G121400, ID: Sevir.3G121400.1.v1.1
G5W-6915	ENZRXN5W-8330	xyloglucan galactosyltransferase	Sevir.3G096000.1.p	pacid: 32674997, transcript: Sevir.3G096000.1, locus: Sevir.3G096000, ID: Sevir.3G096000.1.v1.1
G5W-8441	ENZRXN5W-6074	UDP-glucose 6-dehydrogenase	Sevir.9G084100.1.p	pacid: 32653292, transcript: Sevir.9G084100.1, locus: Sevir.9G084100, ID: Sevir.9G084100.1.v1.1
G5W-11860	ENZRXN5W-972	xyloglucan galactosyltransferase	Sevir.7G218600.1.p	pacid: 32661063, transcript: Sevir.7G218600.1, locus: Sevir.7G218600, ID: Sevir.7G218600.1.v1.1
G5W-10061	ENZRXN5W-3635	Xyloglucan 6-xylosyltransferase	Sevir.7G331900.1.p	pacid: 32661700, transcript: Sevir.7G331900.1, locus: Sevir.7G331900, ID: Sevir.7G331900.1.v1.1
G5W-11060	ENZRXN5W-2174	UDP-glucose 6-dehydrogenase	Sevir.9G498000.1.p	pacid: 32651551, transcript: Sevir.9G498000.1, locus: Sevir.9G498000, ID: Sevir.9G498000.1.v1.1
G5W-7880	ENZRXN5W-6910	mannose-6-phosphate isomerase	Sevir.5G085200.1.p	pacid: 32673660, transcript: Sevir.5G085200.1, locus: Sevir.5G085200, ID: Sevir.5G085200.1.v1.1
G5W-7355	ENZRXN5W-7696	xyloglucan galactosyltransferase	Sevir.5G034100.1.p	pacid: 32673247, transcript: Sevir.5G034100.1, locus: Sevir.5G034100, ID: Sevir.5G034100.1.v1.1
G5W-12023	ENZRXN5W-717	xyloglucan 6-xylosyltransferase	Sevir.1G307100.1.p	pacid: 32663780, transcript: Sevir.1G307100.1, locus: Sevir.1G307100, ID: Sevir.1G307100.1.v1.1
G5W-12243	ENZRXN5W-342	UDP-D-apiose synthase	Sevir.5G473200.1.p	pacid: 32668645, transcript: Sevir.5G473200.1, locus: Sevir.5G473200, ID: Sevir.5G473200.1.v1.1
G5W-6572	ENZRXN5W-8876	UDP-glucose 6-dehydrogenase	Sevir.2G007100.1.p	pacid: 32635555, transcript: Sevir.2G007100.1, locus: Sevir.2G007100, ID: Sevir.2G007100.1.v1.1
G5W-9430	ENZRXN5W-4575	xyloglucan galactosyltransferase	Sevir.3G340800.1.p	pacid: 32676866, transcript: Sevir.3G340800.1, locus: Sevir.3G340800, ID: Sevir.3G340800.1.v1.1
G5W-11655	ENZRXN5W-1274	type 1 precursor disaccharide 2-&alpha;-L-fucosyltransferase	Sevir.1G337000.1.p	pacid: 32662726, transcript: Sevir.1G337000.1, locus: Sevir.1G337000, ID: Sevir.1G337000.1.v1.1
G5W-6877	ENZRXN5W-8390	UDP-glucose 6-dehydrogenase	Sevir.6G114200.1.p	pacid: 32644086, transcript: Sevir.6G114200.1, locus: Sevir.6G114200, ID: Sevir.6G114200.1.v1.1
G5W-7083	ENZRXN5W-8096	UDP-glucose 4-epimerase	Sevir.2G182900.1.p	pacid: 32636952, transcript: Sevir.2G182900.1, locus: Sevir.2G182900, ID: Sevir.2G182900.1.v1.1
G5W-11604	ENZRXN5W-1350	Xyloglucan 6-xylosyltransferase	Sevir.8G032000.1.p	pacid: 32632139, transcript: Sevir.8G032000.1, locus: Sevir.8G032000, ID: Sevir.8G032000.1.v1.1
G5W-6274	ENZRXN5W-9326	Xyloglucan 6-xylosyltransferase	Sevir.9G434700.1.p	pacid: 32653107, transcript: Sevir.9G434700.1, locus: Sevir.9G434700, ID: Sevir.9G434700.1.v1.1
G5W-11185	ENZRXN5W-1982	type 1 precursor disaccharide 2-&alpha;-L-fucosyltransferase	Sevir.4G080200.1.p	pacid: 32647789, transcript: Sevir.4G080200.1, locus: Sevir.4G080200, ID: Sevir.4G080200.1.v1.1
G5W-9744	ENZRXN5W-4117	xyloglucan galactosyltransferase	Sevir.9G546900.1.p	pacid: 32656609, transcript: Sevir.9G546900.1, locus: Sevir.9G546900, ID: Sevir.9G546900.1.v1.1
G5W-11614	ENZRXN5W-1335	GDP-fucose synthase	Sevir.4G203800.1.p	pacid: 32646554, transcript: Sevir.4G203800.1, locus: Sevir.4G203800, ID: Sevir.4G203800.1.v1.1
G5W-6545	ENZRXN5W-8910	Xyloglucan 6-xylosyltransferase	Sevir.8G155300.1.p	pacid: 32633948, transcript: Sevir.8G155300.1, locus: Sevir.8G155300, ID: Sevir.8G155300.1.v1.1
G5W-8768	ENZRXN5W-5574	xyloglucan galactosyltransferase	Sevir.9G231500.1.p	pacid: 32656335, transcript: Sevir.9G231500.1, locus: Sevir.9G231500, ID: Sevir.9G231500.1.v1.1
G5W-7726	ENZRXN5W-7136	UDP-xylose synthase	Sevir.9G455100.1.p	pacid: 32650587, transcript: Sevir.9G455100.1, locus: Sevir.9G455100, ID: Sevir.9G455100.1.v1.1
G5W-10050	ENZRXN5W-3648	type 1 precursor disaccharide 2-&alpha;-L-fucosyltransferase	Sevir.1G337100.1.p	pacid: 32664237, transcript: Sevir.1G337100.1, locus: Sevir.1G337100, ID: Sevir.1G337100.1.v1.1
G5W-7131	ENZRXN5W-8039	type 1 precursor disaccharide 2-&alpha;-L-fucosyltransferase	Sevir.1G122200.1.p	pacid: 32663018, transcript: Sevir.1G122200.1, locus: Sevir.1G122200, ID: Sevir.1G122200.1.v1.1
G5W-12032	ENZRXN5W-697	Mannose-1-phosphate guanylyltransferase (GDP)	Sevir.5G385400.1.p	pacid: 32669641, transcript: Sevir.5G385400.1, locus: Sevir.5G385400, ID: Sevir.5G385400.1.v1.1
G5W-7278	ENZRXN5W-7799	Xyloglucan 6-xylosyltransferase	Sevir.1G287100.1.p	pacid: 32662659, transcript: Sevir.1G287100.1, locus: Sevir.1G287100, ID: Sevir.1G287100.1.v1.1
G5W-11549	ENZRXN5W-1425	xyloglucan 6-xylosyltransferase	Sevir.9G073600.1.p	pacid: 32653702, transcript: Sevir.9G073600.1, locus: Sevir.9G073600, ID: Sevir.9G073600.1.v1.1
G5W-9139	ENZRXN5W-5011	type 1 precursor disaccharide 2-&alpha;-L-fucosyltransferase	Sevir.1G336900.1.p	pacid: 32667250, transcript: Sevir.1G336900.1, locus: Sevir.1G336900, ID: Sevir.1G336900.1.v1.1
G5W-6890	ENZRXN5W-8373	type 1 precursor disaccharide 2-&alpha;-L-fucosyltransferase	Sevir.4G080700.1.p	pacid: 32649008, transcript: Sevir.4G080700.1, locus: Sevir.4G080700, ID: Sevir.4G080700.1.v1.1
G5W-7745	ENZRXN5W-7112	Xyloglucan 6-xylosyltransferase	Sevir.1G182200.1.p	pacid: 32664317, transcript: Sevir.1G182200.1, locus: Sevir.1G182200, ID: Sevir.1G182200.1.v1.1
G5W-11827	ENZRXN5W-1019	UDP-glucose 4-epimerase	Sevir.6G099500.1.p	pacid: 32644315, transcript: Sevir.6G099500.1, locus: Sevir.6G099500, ID: Sevir.6G099500.1.v1.1
G5W-11782	ENZRXN5W-1096	Xyloglucan 6-xylosyltransferase	Sevir.8G155400.1.p	pacid: 32634943, transcript: Sevir.8G155400.1, locus: Sevir.8G155400, ID: Sevir.8G155400.1.v1.1
G5W-10334	ENZRXN5W-3227	UDP-xylose synthase	Sevir.2G442000.1.p	pacid: 32636934, transcript: Sevir.2G442000.1, locus: Sevir.2G442000, ID: Sevir.2G442000.1.v1.1
G5W-10012	ENZRXN5W-3700	UDP-glucose 6-dehydrogenase	Sevir.9G170600.1.p	pacid: 32657506, transcript: Sevir.9G170600.1, locus: Sevir.9G170600, ID: Sevir.9G170600.1.v1.1
G5W-7977	ENZRXN5W-6758	xyloglucan galactosyltransferase	Sevir.9G075900.1.p	pacid: 32654322, transcript: Sevir.9G075900.1, locus: Sevir.9G075900, ID: Sevir.9G075900.1.v1.1

## Sheet: lignin
Gene ID	Enzyme ID	Enzyme name	Phytozome protein ID	Phytozome database identifiers
G5W-7580	ENZRXN5W-7364	pyruvate phosphate dikinase	Sevir.9G360400.1.p	pacid: 32656381, transcript: Sevir.9G360400.1, locus: Sevir.9G360400, ID: Sevir.9G360400.1.v1.1
G5W-7587	ENZRXN5W-7352	2-dehydro-3-deoxyphosphoheptonate aldolase	Sevir.2G406000.1.p	pacid: 32641215, transcript: Sevir.2G406000.1, locus: Sevir.2G406000, ID: Sevir.2G406000.1.v1.1
G5W-11744	ENZRXN5W-1149	phosphoenolpyruvate carboxylase	Sevir.5G072900.1.p	pacid: 32670466, transcript: Sevir.5G072900.1, locus: Sevir.5G072900, ID: Sevir.5G072900.1.v1.1
G5W-9945	ENZRXN5W-3793	Butyrate--CoA ligase	Sevir.9G435600.1.p	pacid: 32655308, transcript: Sevir.9G435600.1, locus: Sevir.9G435600, ID: Sevir.9G435600.1.v1.1
G5W-11741	ENZRXN5W-1155	Aconitate hydratase	Sevir.6G035000.1.p	pacid: 32645222, transcript: Sevir.6G035000.1, locus: Sevir.6G035000, ID: Sevir.6G035000.1.v1.1
G5W-7345	ENZRXN5W-7710	4-coumarate--CoA ligase	Sevir.1G288700.1.p	pacid: 32667672, transcript: Sevir.1G288700.1, locus: Sevir.1G288700, ID: Sevir.1G288700.1.v1.1
G5W-11312	ENZRXN5W-1805	cinnamate 4-hydroxylase	Sevir.1G158800.1.p	pacid: 32667918, transcript: Sevir.1G158800.1, locus: Sevir.1G158800, ID: Sevir.1G158800.1.v1.1
G5W-7181	ENZRXN5W-7945	adenylate kinase	Sevir.6G008300.1.p	pacid: 32644201, transcript: Sevir.6G008300.1, locus: Sevir.6G008300, ID: Sevir.6G008300.1.v1.1
G5W-7267	ENZRXN5W-7811	phenylalanine ammonia-lyase	Sevir.6G187100.1.p	pacid: 32644844, transcript: Sevir.6G187100.1, locus: Sevir.6G187100, ID: Sevir.6G187100.1.v1.1
G5W-11550	ENZRXN5W-1422	S-adenosylhomocysteine hydrolase	Sevir.1G283100.1.p	pacid: 32666391, transcript: Sevir.1G283100.1, locus: Sevir.1G283100, ID: Sevir.1G283100.1.v1.1
G5W-6364	ENZRXN5W-9180	malate dehydrogenase	Sevir.5G132500.1.p	pacid: 32669676, transcript: Sevir.5G132500.1, locus: Sevir.5G132500, ID: Sevir.5G132500.1.v1.1
G5W-7470	ENZRXN5W-7521	acetyl-CoA synthetase (AMP-forming)	Sevir.2G201000.1.p	pacid: 32639828, transcript: Sevir.2G201000.1, locus: Sevir.2G201000, ID: Sevir.2G201000.1.v1.1
G5W-9697	ENZRXN5W-4190	chorismate mutase	Sevir.6G169400.1.p	pacid: 32643336, transcript: Sevir.6G169400.1, locus: Sevir.6G169400, ID: Sevir.6G169400.1.v1.1
G5W-6972	ENZRXN5W-8243	sinapyl alcohol dehydrogenase	Sevir.1G056800.1.p	pacid: 32667845, transcript: Sevir.1G056800.1, locus: Sevir.1G056800, ID: Sevir.1G056800.1.v1.1
G5W-6590	ENZRXN5W-8841	phenylalanine ammonia-lyase	Sevir.2G448300.1.p	pacid: 32639291, transcript: Sevir.2G448300.1, locus: Sevir.2G448300, ID: Sevir.2G448300.1.v1.1
G5W-9350	ENZRXN5W-4694	coumaroyl coenzyme A reductase	Sevir.4G046000.1.p	pacid: 32648491, transcript: Sevir.4G046000.1, locus: Sevir.4G046000, ID: Sevir.4G046000.1.v1.1
G5W-10868	ENZRXN5W-2453	succinate:quinone oxidoreductase	Sevir.7G038300.1.p	pacid: 32658865, transcript: Sevir.7G038300.1, locus: Sevir.7G038300, ID: Sevir.7G038300.1.v1.1
G5W-7597	ENZRXN5W-7339	methionine adenosyltransferase	Sevir.5G154000.1.p	pacid: 32670671, transcript: Sevir.5G154000.1, locus: Sevir.5G154000, ID: Sevir.5G154000.1.v1.1
G5W-11438	ENZRXN5W-1603	Butyrate--CoA ligase	Sevir.9G555100.1.p	pacid: 32650032, transcript: Sevir.9G555100.1, locus: Sevir.9G555100, ID: Sevir.9G555100.1.v1.1
G5W-12345	ENZRXN5W-190	aspartate transaminase	Sevir.5G401600.1.p	pacid: 32668376, transcript: Sevir.5G401600.1, locus: Sevir.5G401600, ID: Sevir.5G401600.1.v1.1
G5W-11305	ENZRXN5W-1814	succinate:quinone oxidoreductase	Sevir.4G014000.1.p	pacid: 32648340, transcript: Sevir.4G014000.1, locus: Sevir.4G014000, ID: Sevir.4G014000.1.v1.1
G5W-10419	ENZRXN5W-3111	citrate synthase	Sevir.1G050500.1.p	pacid: 32664114, transcript: Sevir.1G050500.1, locus: Sevir.1G050500, ID: Sevir.1G050500.1.v1.1
G5W-9553	ENZRXN5W-4388	phenylalanine ammonia-lyase	Sevir.7G178200.1.p	pacid: 32659811, transcript: Sevir.7G178200.1, locus: Sevir.7G178200, ID: Sevir.7G178200.1.v1.1
G5W-9764	ENZRXN5W-4090	shikimate kinase	Sevir.1G326600.1.p	pacid: 32665550, transcript: Sevir.1G326600.1, locus: Sevir.1G326600, ID: Sevir.1G326600.1.v1.1
G5W-11545	ENZRXN5W-1429	adenylate kinase	Sevir.6G119900.1.p	pacid: 32643078, transcript: Sevir.6G119900.1, locus: Sevir.6G119900, ID: Sevir.6G119900.1.v1.1
G5W-11267	ENZRXN5W-1862	phosphoenolpyruvate carboxylase	Sevir.4G143500.1.p	pacid: 32648282, transcript: Sevir.4G143500.1, locus: Sevir.4G143500, ID: Sevir.4G143500.1.v1.1
G5W-12180	ENZRXN5W-463	phenylalanine ammonia-lyase	Sevir.7G177900.1.p	pacid: 32660716, transcript: Sevir.7G177900.1, locus: Sevir.7G177900, ID: Sevir.7G177900.1.v1.1
G5W-12186	ENZRXN5W-445	4-coumarte,NADPH:oxygen oxidoreductase (3-hydroxylating)	Sevir.3G199000.1.p	pacid: 32676231, transcript: Sevir.3G199000.1, locus: Sevir.3G199000, ID: Sevir.3G199000.1.v1.1
G5W-12185	ENZRXN5W-446	adenosine kinase	Sevir.1G244700.1.p	pacid: 32663486, transcript: Sevir.1G244700.1, locus: Sevir.1G244700, ID: Sevir.1G244700.1.v1.1
G5W-7294	ENZRXN5W-7775	acetyl-CoA synthetase (AMP-forming)	Sevir.1G180000.1.p	pacid: 32667395, transcript: Sevir.1G180000.1, locus: Sevir.1G180000, ID: Sevir.1G180000.1.v1.1
G5W-6967	ENZRXN5W-8256	CMP kinase	Sevir.4G007100.1.p	pacid: 32646981, transcript: Sevir.4G007100.1, locus: Sevir.4G007100, ID: Sevir.4G007100.1.v1.1
G5W-11592	ENZRXN5W-1367	cinnamate 4-hydroxylase	Sevir.5G366500.1.p	pacid: 32672916, transcript: Sevir.5G366500.1, locus: Sevir.5G366500, ID: Sevir.5G366500.1.v1.1
G5W-9236	ENZRXN5W-4877	shikimate kinase	Sevir.4G095800.1.p	pacid: 32646719, transcript: Sevir.4G095800.1, locus: Sevir.4G095800, ID: Sevir.4G095800.1.v1.1
G5W-6748	ENZRXN5W-8605	enolase	Sevir.2G198600.1.p	pacid: 32636398, transcript: Sevir.2G198600.1, locus: Sevir.2G198600, ID: Sevir.2G198600.1.v1.1
G5W-7612	ENZRXN5W-7317	phosphoglycerate mutase	Sevir.8G143200.1.p	pacid: 32634459, transcript: Sevir.8G143200.1, locus: Sevir.8G143200, ID: Sevir.8G143200.1.v1.1
G5W-10010	ENZRXN5W-3702	acetyl-CoA synthetase (AMP-forming)	Sevir.9G046600.1.p	pacid: 32654755, transcript: Sevir.9G046600.1, locus: Sevir.9G046600, ID: Sevir.9G046600.1.v1.1
G5W-9487	ENZRXN5W-4476	aspartate transaminase	Sevir.5G329700.1.p	pacid: 32671011, transcript: Sevir.5G329700.1, locus: Sevir.5G329700, ID: Sevir.5G329700.1.v1.1
G5W-8834	ENZRXN5W-5464	adenylate kinase	Sevir.9G558000.1.p	pacid: 32651412, transcript: Sevir.9G558000.1, locus: Sevir.9G558000, ID: Sevir.9G558000.1.v1.1
G5W-12111	ENZRXN5W-575	cinnamate:CoA ligase	Sevir.3G019200.1.p	pacid: 32676478, transcript: Sevir.3G019200.1, locus: Sevir.3G019200, ID: Sevir.3G019200.1.v1.1
G5W-8744	ENZRXN5W-5613	citrate synthase	Sevir.2G328000.1.p	pacid: 32640588, transcript: Sevir.2G328000.1, locus: Sevir.2G328000, ID: Sevir.2G328000.1.v1.1
G5W-11288	ENZRXN5W-1836	caffeoyl-CoA 3-<i>O</i>-methyltransferase	Sevir.6G056900.1.p	pacid: 32644481, transcript: Sevir.6G056900.1, locus: Sevir.6G056900, ID: Sevir.6G056900.1.v1.1
G5W-7979	ENZRXN5W-6754	cinnamoyl-CoA reductase	Sevir.2G267000.1.p	pacid: 32636417, transcript: Sevir.2G267000.1, locus: Sevir.2G267000, ID: Sevir.2G267000.1.v1.1
G5W-10997	ENZRXN5W-2275	4-coumarate--CoA ligase	Sevir.9G555200.1.p	pacid: 32650099, transcript: Sevir.9G555200.1, locus: Sevir.9G555200, ID: Sevir.9G555200.1.v1.1
G5W-10568	ENZRXN5W-2889	5,10-methylenetetrahydrofolate reductase	Sevir.9G038300.1.p	pacid: 32652899, transcript: Sevir.9G038300.1, locus: Sevir.9G038300, ID: Sevir.9G038300.1.v1.1
G5W-8480	ENZRXN5W-6017	shikimate kinase	Sevir.7G269000.1.p	pacid: 32662230, transcript: Sevir.7G269000.1, locus: Sevir.7G269000, ID: Sevir.7G269000.1.v1.1
G5W-7395	ENZRXN5W-7626	3-phosphoshikimate-1-carboxyvinyltransferase	Sevir.4G022900.1.p	pacid: 32648640, transcript: Sevir.4G022900.1, locus: Sevir.4G022900, ID: Sevir.4G022900.1.v1.1
G5W-6817	ENZRXN5W-8490	phosphoglycerate mutase	Sevir.5G365100.1.p	pacid: 32670093, transcript: Sevir.5G365100.1, locus: Sevir.5G365100, ID: Sevir.5G365100.1.v1.1
G5W-9867	ENZRXN5W-3925	phosphoenolpyruvate carboxylase	Sevir.5G145500.1.p	pacid: 32674660, transcript: Sevir.5G145500.1, locus: Sevir.5G145500, ID: Sevir.5G145500.1.v1.1
G5W-8849	ENZRXN5W-5443	fumarase C	Sevir.9G415100.1.p	pacid: 32651006, transcript: Sevir.9G415100.1, locus: Sevir.9G415100, ID: Sevir.9G415100.1.v1.1
G5W-10842	ENZRXN5W-2495	caffeoyl-CoA 3-<i>O</i>-methyltransferase	Sevir.2G259200.1.p	pacid: 32640681, transcript: Sevir.2G259200.1, locus: Sevir.2G259200, ID: Sevir.2G259200.1.v1.1
G5W-11161	ENZRXN5W-2025	4-coumarate--CoA ligase	Sevir.6G093500.1.p	pacid: 32643858, transcript: Sevir.6G093500.1, locus: Sevir.6G093500, ID: Sevir.6G093500.1.v1.1
G5W-11983	ENZRXN5W-786	citrate synthase	Sevir.2G328900.1.p	pacid: 32636022, transcript: Sevir.2G328900.1, locus: Sevir.2G328900, ID: Sevir.2G328900.1.v1.1
G5W-8360	ENZRXN5W-6190	coumaroyl coenzyme A reductase	Sevir.2G267600.1.p	pacid: 32636848, transcript: Sevir.2G267600.1, locus: Sevir.2G267600, ID: Sevir.2G267600.1.v1.1
G5W-10729	ENZRXN5W-2673	arogenate dehydratase	Sevir.7G095100.1.p	pacid: 32661221, transcript: Sevir.7G095100.1, locus: Sevir.7G095100, ID: Sevir.7G095100.1.v1.1
G5W-9660	ENZRXN5W-4244	methionine adenosyltransferase	Sevir.5G029300.1.p	pacid: 32673910, transcript: Sevir.5G029300.1, locus: Sevir.5G029300, ID: Sevir.5G029300.1.v1.1
G5W-8316	ENZRXN5W-6264	phosphoenolpyruvate carboxylase	Sevir.5G328100.1.p	pacid: 32671528, transcript: Sevir.5G328100.1, locus: Sevir.5G328100, ID: Sevir.5G328100.1.v1.1
G5W-10712	ENZRXN5W-2694	4-coumarate--CoA ligase	Sevir.3G018900.1.p	pacid: 32680290, transcript: Sevir.3G018900.1, locus: Sevir.3G018900, ID: Sevir.3G018900.1.v1.1
G5W-10170	ENZRXN5W-3491	adenylate kinase	Sevir.6G082500.1.p	pacid: 32644802, transcript: Sevir.6G082500.1, locus: Sevir.6G082500, ID: Sevir.6G082500.1.v1.1
G5W-11751	ENZRXN5W-1140	isocitrate dehydrogenase	Sevir.5G255800.1.p	pacid: 32669933, transcript: Sevir.5G255800.1, locus: Sevir.5G255800, ID: Sevir.5G255800.1.v1.1
G5W-10727	ENZRXN5W-2675	succinyl-CoA synthetase	Sevir.1G243300.1.p	pacid: 32662784, transcript: Sevir.1G243300.1, locus: Sevir.1G243300, ID: Sevir.1G243300.1.v1.1
G5W-12016	ENZRXN5W-730	Aconitate hydratase	Sevir.9G552600.1.p	pacid: 32650949, transcript: Sevir.9G552600.1, locus: Sevir.9G552600, ID: Sevir.9G552600.1.v1.1
G5W-10077	ENZRXN5W-3611	4-coumarate--CoA ligase	Sevir.4G201300.1.p	pacid: 32646149, transcript: Sevir.4G201300.1, locus: Sevir.4G201300, ID: Sevir.4G201300.1.v1.1
G5W-7032	ENZRXN5W-8168	phenylalanine ammonia-lyase	Sevir.1G245300.1.p	pacid: 32667337, transcript: Sevir.1G245300.1, locus: Sevir.1G245300, ID: Sevir.1G245300.1.v1.1
G5W-6486	ENZRXN5W-8997	chorismate mutase	Sevir.1G061900.1.p	pacid: 32666101, transcript: Sevir.1G061900.1, locus: Sevir.1G061900, ID: Sevir.1G061900.1.v1.1
G5W-11954	ENZRXN5W-829	Butyrate--CoA ligase	Sevir.9G435700.1.p	pacid: 32657369, transcript: Sevir.9G435700.1, locus: Sevir.9G435700, ID: Sevir.9G435700.1.v1.1
G5W-6480	ENZRXN5W-9004	succinate:quinone oxidoreductase	Sevir.6G011700.1.p	pacid: 32641901, transcript: Sevir.6G011700.1, locus: Sevir.6G011700, ID: Sevir.6G011700.1.v1.1
G5W-11114	ENZRXN5W-2092	shikimate dehydrogenase	Sevir.3G361900.1.p	pacid: 32677161, transcript: Sevir.3G361900.1, locus: Sevir.3G361900, ID: Sevir.3G361900.1.v1.1
G5W-8549	ENZRXN5W-5902	adenylate kinase	Sevir.3G022000.1.p	pacid: 32678866, transcript: Sevir.3G022000.1, locus: Sevir.3G022000, ID: Sevir.3G022000.1.v1.1
G5W-9585	ENZRXN5W-4347	isocitrate dehydrogenase	Sevir.3G140900.1.p	pacid: 32680147, transcript: Sevir.3G140900.1, locus: Sevir.3G140900, ID: Sevir.3G140900.1.v1.1
G5W-8912	ENZRXN5W-5354	succinate:quinone oxidoreductase	Sevir.2G345000.1.p	pacid: 32636247, transcript: Sevir.2G345000.1, locus: Sevir.2G345000, ID: Sevir.2G345000.1.v1.1
G5W-8427	ENZRXN5W-6090	succinyl-CoA synthetase	Sevir.2G377700.1.p	pacid: 32636200, transcript: Sevir.2G377700.1, locus: Sevir.2G377700, ID: Sevir.2G377700.1.v1.1
G5W-9983	ENZRXN5W-3732	adenylate kinase	Sevir.9G135100.1.p	pacid: 32657231, transcript: Sevir.9G135100.1, locus: Sevir.9G135100, ID: Sevir.9G135100.1.v1.1
G5W-9420	ENZRXN5W-4590	adenylate kinase	Sevir.2G118800.1.p	pacid: 32641483, transcript: Sevir.2G118800.1, locus: Sevir.2G118800, ID: Sevir.2G118800.1.v1.1
G5W-11706	ENZRXN5W-1204	coniferyl aldehyde 5-hydroxylase	Sevir.4G123000.1.p	pacid: 32645678, transcript: Sevir.4G123000.1, locus: Sevir.4G123000, ID: Sevir.4G123000.1.v1.1
G5W-10502	ENZRXN5W-2984	cinnamoyl-CoA reductase	Sevir.8G099300.1.p	pacid: 32634603, transcript: Sevir.8G099300.1, locus: Sevir.8G099300, ID: Sevir.8G099300.1.v1.1
G5W-10466	ENZRXN5W-3048	2-dehydro-3-deoxyphosphoheptonate aldolase	Sevir.9G384400.1.p	pacid: 32651670, transcript: Sevir.9G384400.1, locus: Sevir.9G384400, ID: Sevir.9G384400.1.v1.1
G5W-10582	ENZRXN5W-2864	enolase	Sevir.3G310400.1.p	pacid: 32680468, transcript: Sevir.3G310400.1, locus: Sevir.3G310400, ID: Sevir.3G310400.1.v1.1
G5W-8229	ENZRXN5W-6403	2-dehydro-3-deoxyphosphoheptonate aldolase	Sevir.9G324000.1.p	pacid: 32653925, transcript: Sevir.9G324000.1, locus: Sevir.9G324000, ID: Sevir.9G324000.1.v1.1
G5W-8861	ENZRXN5W-5428	Flavonoid 3',5'-methyltransferase	Sevir.6G204900.1.p	pacid: 32644470, transcript: Sevir.6G204900.1, locus: Sevir.6G204900, ID: Sevir.6G204900.1.v1.1
G5W-6818	ENZRXN5W-8484	methionine adenosyltransferase	Sevir.1G380700.1.p	pacid: 32667302, transcript: Sevir.1G380700.1, locus: Sevir.1G380700, ID: Sevir.1G380700.1.v1.1
G5W-6387	ENZRXN5W-9146	pyruvate phosphate dikinase	Sevir.3G253900.1.p	pacid: 32679937, transcript: Sevir.3G253900.1, locus: Sevir.3G253900, ID: Sevir.3G253900.1.v1.1
G5W-10945	ENZRXN5W-2349	3-dehydroquinate synthase	Sevir.2G301400.1.p	pacid: 32640308, transcript: Sevir.2G301400.1, locus: Sevir.2G301400, ID: Sevir.2G301400.1.v1.1
G5W-11104	ENZRXN5W-2104	phenylalanine ammonia-lyase	Sevir.7G178300.1.p	pacid: 32659018, transcript: Sevir.7G178300.1, locus: Sevir.7G178300, ID: Sevir.7G178300.1.v1.1
G5W-11670	ENZRXN5W-1257	methionine adenosyltransferase	Sevir.3G054100.1.p	pacid: 32675671, transcript: Sevir.3G054100.1, locus: Sevir.3G054100, ID: Sevir.3G054100.1.v1.1
G5W-9841	ENZRXN5W-3965	malate dehydrogenase	Sevir.9G121300.1.p	pacid: 32657653, transcript: Sevir.9G121300.1, locus: Sevir.9G121300, ID: Sevir.9G121300.1.v1.1
G5W-10269	ENZRXN5W-3327	adenylate kinase	Sevir.8G114300.1.p	pacid: 32632278, transcript: Sevir.8G114300.1, locus: Sevir.8G114300, ID: Sevir.8G114300.1.v1.1
G5W-9728	ENZRXN5W-4139	malate dehydrogenase	Sevir.5G317200.1.p	pacid: 32670709, transcript: Sevir.5G317200.1, locus: Sevir.5G317200, ID: Sevir.5G317200.1.v1.1
G5W-10829	ENZRXN5W-2518	succinate:quinone oxidoreductase	Sevir.2G202100.1.p	pacid: 32640591, transcript: Sevir.2G202100.1, locus: Sevir.2G202100, ID: Sevir.2G202100.1.v1.1
G5W-9513	ENZRXN5W-4445	succinate:quinone oxidoreductase	Sevir.5G370500.1.p	pacid: 32669642, transcript: Sevir.5G370500.1, locus: Sevir.5G370500, ID: Sevir.5G370500.1.v1.1
G5W-10196	ENZRXN5W-3451	malate dehydrogenase	Sevir.5G304400.1.p	pacid: 32669206, transcript: Sevir.5G304400.1, locus: Sevir.5G304400, ID: Sevir.5G304400.1.v1.1
G5W-10194	ENZRXN5W-3455	Cinnamoyl-CoA reductase	Sevir.6G169100.1.p	pacid: 32645133, transcript: Sevir.6G169100.1, locus: Sevir.6G169100, ID: Sevir.6G169100.1.v1.1
G5W-7257	ENZRXN5W-7827	aspartate transaminase	Sevir.1G023700.1.p	pacid: 32667004, transcript: Sevir.1G023700.1, locus: Sevir.1G023700, ID: Sevir.1G023700.1.v1.1
G5W-8668	ENZRXN5W-5713	cinnamoyl-CoA reductase	Sevir.9G276600.1.p	pacid: 32650583, transcript: Sevir.9G276600.1, locus: Sevir.9G276600, ID: Sevir.9G276600.1.v1.1
G5W-10458	ENZRXN5W-3059	4-coumarate--CoA ligase	Sevir.1G065000.1.p	pacid: 32665484, transcript: Sevir.1G065000.1, locus: Sevir.1G065000, ID: Sevir.1G065000.1.v1.1
G5W-6317	ENZRXN5W-9252	chorismate mutase	Sevir.5G332600.1.p	pacid: 32671917, transcript: Sevir.5G332600.1, locus: Sevir.5G332600, ID: Sevir.5G332600.1.v1.1
G5W-7838	ENZRXN5W-6972	adenosine kinase	Sevir.7G178000.1.p	pacid: 32658390, transcript: Sevir.7G178000.1, locus: Sevir.7G178000, ID: Sevir.7G178000.1.v1.1
G5W-6921	ENZRXN5W-8322	cinnamate 4-hydroxylase	Sevir.3G295500.1.p	pacid: 32679536, transcript: Sevir.3G295500.1, locus: Sevir.3G295500, ID: Sevir.3G295500.1.v1.1
G5W-12380	ENZRXN5W-143	aspartate transaminase	Sevir.3G236600.1.p	pacid: 32679422, transcript: Sevir.3G236600.1, locus: Sevir.3G236600, ID: Sevir.3G236600.1.v1.1
G5W-7150	ENZRXN5W-7993	phosphoenolpyruvate carboxylase	Sevir.1G020600.1.p	pacid: 32664817, transcript: Sevir.1G020600.1, locus: Sevir.1G020600, ID: Sevir.1G020600.1.v1.1
G5W-11970	ENZRXN5W-801	arogenate dehydratase	Sevir.2G340300.1.p	pacid: 32638970, transcript: Sevir.2G340300.1, locus: Sevir.2G340300, ID: Sevir.2G340300.1.v1.1
G5W-10957	ENZRXN5W-2333	shikimate dehydrogenase	Sevir.3G361800.1.p	pacid: 32678938, transcript: Sevir.3G361800.1, locus: Sevir.3G361800, ID: Sevir.3G361800.1.v1.1
G5W-10795	ENZRXN5W-2575	caffeoyl-CoA 3-<i>O</i>-methyltransferase	Sevir.6G205100.1.p	pacid: 32643125, transcript: Sevir.6G205100.1, locus: Sevir.6G205100, ID: Sevir.6G205100.1.v1.1
G5W-12257	ENZRXN5W-325	adenylate kinase	Sevir.3G091800.1.p	pacid: 32675577, transcript: Sevir.3G091800.1, locus: Sevir.3G091800, ID: Sevir.3G091800.1.v1.1
G5W-7366	ENZRXN5W-7678	caffeoyl-CoA 3-<i>O</i>-methyltransferase	Sevir.4G059400.1.p	pacid: 32649071, transcript: Sevir.4G059400.1, locus: Sevir.4G059400, ID: Sevir.4G059400.1.v1.1
G5W-7360	ENZRXN5W-7686	isocitrate dehydrogenase	Sevir.7G169900.1.p	pacid: 32660610, transcript: Sevir.7G169900.1, locus: Sevir.7G169900, ID: Sevir.7G169900.1.v1.1
G5W-10447	ENZRXN5W-3073	chorismate synthase	Sevir.9G469600.1.p	pacid: 32651522, transcript: Sevir.9G469600.1, locus: Sevir.9G469600, ID: Sevir.9G469600.1.v1.1
G5W-11445	ENZRXN5W-1595	coniferyl aldehyde 5-hydroxylase	Sevir.9G193800.1.p	pacid: 32651369, transcript: Sevir.9G193800.1, locus: Sevir.9G193800, ID: Sevir.9G193800.1.v1.1
G5W-10713	ENZRXN5W-2692	aspartate transaminase	Sevir.4G145900.1.p	pacid: 32646199, transcript: Sevir.4G145900.1, locus: Sevir.4G145900, ID: Sevir.4G145900.1.v1.1
G5W-9562	ENZRXN5W-4375	cinnamoyl-CoA reductase	Sevir.2G267300.1.p	pacid: 32637203, transcript: Sevir.2G267300.1, locus: Sevir.2G267300, ID: Sevir.2G267300.1.v1.1
G5W-7004	ENZRXN5W-8202	citrate synthase	Sevir.1G026500.1.p	pacid: 32665947, transcript: Sevir.1G026500.1, locus: Sevir.1G026500, ID: Sevir.1G026500.1.v1.1
G5W-10655	ENZRXN5W-2768	acetyl-CoA synthetase (AMP-forming)	Sevir.7G092700.1.p	pacid: 32660409, transcript: Sevir.7G092700.1, locus: Sevir.7G092700, ID: Sevir.7G092700.1.v1.1
G5W-6578	ENZRXN5W-8865	arogenate dehydratase	Sevir.2G137000.1.p	pacid: 32639570, transcript: Sevir.2G137000.1, locus: Sevir.2G137000, ID: Sevir.2G137000.1.v1.1
G5W-9238	ENZRXN5W-4875	phosphoglycerate mutase	Sevir.4G092700.1.p	pacid: 32646710, transcript: Sevir.4G092700.1, locus: Sevir.4G092700, ID: Sevir.4G092700.1.v1.1
G5W-8047	ENZRXN5W-6664	2-dehydro-3-deoxyphosphoheptonate aldolase	Sevir.6G195100.1.p	pacid: 32644132, transcript: Sevir.6G195100.1, locus: Sevir.6G195100, ID: Sevir.6G195100.1.v1.1
G5W-7798	ENZRXN5W-7036	succinate:quinone oxidoreductase	Sevir.3G273700.1.p	pacid: 32675802, transcript: Sevir.3G273700.1, locus: Sevir.3G273700, ID: Sevir.3G273700.1.v1.1
G5W-7822	ENZRXN5W-6999	S-adenosylhomocysteine hydrolase	Sevir.6G085300.1.p	pacid: 32644076, transcript: Sevir.6G085300.1, locus: Sevir.6G085300, ID: Sevir.6G085300.1.v1.1
G5W-10284	ENZRXN5W-3301	4-coumarate--CoA ligase	Sevir.1G108500.1.p	pacid: 32664231, transcript: Sevir.1G108500.1, locus: Sevir.1G108500, ID: Sevir.1G108500.1.v1.1
G5W-10969	ENZRXN5W-2316	aspartate transaminase	Sevir.1G359000.1.p	pacid: 32667369, transcript: Sevir.1G359000.1, locus: Sevir.1G359000, ID: Sevir.1G359000.1.v1.1
G5W-11129	ENZRXN5W-2072	shikimate dehydrogenase	Sevir.5G172200.1.p	pacid: 32669712, transcript: Sevir.5G172200.1, locus: Sevir.5G172200, ID: Sevir.5G172200.1.v1.1
G5W-8801	ENZRXN5W-5523	phenylalanine ammonia-lyase	Sevir.1G245200.1.p	pacid: 32666977, transcript: Sevir.1G245200.1, locus: Sevir.1G245200, ID: Sevir.1G245200.1.v1.1
G5W-12453	ENZRXN5W-31	enolase	Sevir.9G461700.1.p	pacid: 32654410, transcript: Sevir.9G461700.1, locus: Sevir.9G461700, ID: Sevir.9G461700.1.v1.1
G5W-10537	ENZRXN5W-2938	phosphoglycerate mutase	Sevir.1G329100.1.p	pacid: 32664248, transcript: Sevir.1G329100.1, locus: Sevir.1G329100, ID: Sevir.1G329100.1.v1.1
G5W-11999	ENZRXN5W-756	malate dehydrogenase	Sevir.3G111800.1.p	pacid: 32679271, transcript: Sevir.3G111800.1, locus: Sevir.3G111800, ID: Sevir.3G111800.1.v1.1
G5W-12459	ENZRXN5W-25	phosphoenolpyruvate carboxylase	Sevir.2G179400.1.p	pacid: 32640410, transcript: Sevir.2G179400.1, locus: Sevir.2G179400, ID: Sevir.2G179400.1.v1.1
G5W-10434	ENZRXN5W-3089	succinate:quinone oxidoreductase	Sevir.2G298000.1.p	pacid: 32640282, transcript: Sevir.2G298000.1, locus: Sevir.2G298000, ID: Sevir.2G298000.1.v1.1
G5W-7375	ENZRXN5W-7656	enolase	Sevir.4G024700.1.p	pacid: 32645385, transcript: Sevir.4G024700.1, locus: Sevir.4G024700, ID: Sevir.4G024700.1.v1.1
G5W-8761	ENZRXN5W-5594	4-coumarate--CoA ligase	Sevir.9G555000.1.p	pacid: 32656282, transcript: Sevir.9G555000.1, locus: Sevir.9G555000, ID: Sevir.9G555000.1.v1.1
G5W-12051	ENZRXN5W-667	4-coumarate--CoA ligase	Sevir.9G558300.1.p	pacid: 32656088, transcript: Sevir.9G558300.1, locus: Sevir.9G558300, ID: Sevir.9G558300.1.v1.1
G5W-8597	ENZRXN5W-5834	Flavonoid 3',5'-methyltransferase	Sevir.6G205000.1.p	pacid: 32644220, transcript: Sevir.6G205000.1, locus: Sevir.6G205000, ID: Sevir.6G205000.1.v1.1
G5W-7817	ENZRXN5W-7011	phosphoglycerate mutase	Sevir.9G420200.1.p	pacid: 32652509, transcript: Sevir.9G420200.1, locus: Sevir.9G420200, ID: Sevir.9G420200.1.v1.1
G5W-6948	ENZRXN5W-8279	4-coumarate--CoA ligase	Sevir.6G173600.1.p	pacid: 32642621, transcript: Sevir.6G173600.1, locus: Sevir.6G173600, ID: Sevir.6G173600.1.v1.1
G5W-10033	ENZRXN5W-3671	phenylalanine ammonia-lyase	Sevir.1G245000.1.p	pacid: 32667512, transcript: Sevir.1G245000.1, locus: Sevir.1G245000, ID: Sevir.1G245000.1.v1.1
G5W-6767	ENZRXN5W-8575	phenylalanine ammonia-lyase	Sevir.1G245100.1.p	pacid: 32663644, transcript: Sevir.1G245100.1, locus: Sevir.1G245100, ID: Sevir.1G245100.1.v1.1
