# Supplementary material for: A mass and charge balanced metabolic model of Setaria viridis revealed mechanisms of proton balancing in C4 plants
Source: BMC Bioinformatics. 2019 Jun 27;20:357. doi: 10.1186/s12859-019-2941-z (PMC6598292; doi:10.1186/s12859-019-2941-z)
Supplement: Supplementary file 7 — Reactions activated in stem. Different set of reactions in stem for the production of cellulose, hemi-cellulose and lignin. These sets represent the reactions associated with the genes (Additional file 6) which are common and/or unique to different biomass production. (XLS 43 kb) [file 12859_2019_2941_MOESM7_ESM.xls]

## Sheet: Readme
Description
Categorization of reaction participation for lignocellulose biomass production. Unique reactions for cellulose, hemi-cellulose and lignin biosynthesis are given in the red tabs. Blue tabs show common reactions for two or more of the biomass components' synthesis. See Additional file 6 and 1 for gene association related information.

## Sheet: cellulose, hemi-cel and lignin
Reaction ID
OAA_MAL_mc_ST
MALATE-DEH-RXN_p_ST
F16ALDOLASE-RXN_c_ST
CYTOCHROME-C-OXIDASE-RXN_m_ST
FRUCTOKINASE-RXN_c_ST
METHYLENE-THF-GLU-N_mc_ST
O2_tx_ST
GLY_pc_ST
GLUCOKIN-RXN_c_ST
PGLYCDEHYDROG-RXN_p_ST
3PGA_Pi_pc_ST
MALATE-DEH-RXN_m_ST
PROTON_mc_ST
NH4_mc_ST
PGLUCISOM-RXN_c_ST
RXN0-5114_p_ST
NADH-DEHYDROG-A-RXN_m_ST
GLT_MAL_pc_ST
INORGPYROPHOSPHAT-RXN_c_ST
O2_mc_ST
GAPOXNPHOSPHN-RXN_c_ST
H2O_mc_ST
GLYOHMETRANS-RXN_p_ST
TRIOSEPISOMERIZATION-RXN_c_ST
THF-GLU-N_pc_ST
ALDOSE-1-EPIMERASE-RXN_c_ST
1.10.2.2-RXN_m_ST
CO2_tx_ST
Pi_H+_mc_ST
2.7.1.90-RXN_c_ST
RXN-1461_c_ST
MALATE-DEH-RXN_c_ST
GLUTAMATE-DEHYDROGENASE-NADP+-RXN_c_ST
H2O_tx_ST
2KG_MAL_pc_ST
H2O_pc_ST
PHOSGLYPHOS-RXN_c_ST
GLY_mc_ST
PSERTRANSAM-RXN_p_ST
GCVMULTI-RXN_m_ST
METHYLENE-THF-GLU-N_pc_ST
Mitochondrial_ATP_Synthase_m_ST
ATP_ADP_mc_ST
THF-GLU-N_mc_ST
CO2_mc_ST

## Sheet: cellulose and hemi-cellulose
Reaction ID
FORMYLTHFDEFORMYL-RXN_p_ST
METHYLENETHFDEHYDROG-NADP-RXN_c_ST
FORMYL-THF-GLU-N_pc_ST
UDPKIN-RXN_c_ST
GLUC1PURIDYLTRANS-RXN_c_ST
METHENYLTHFCYCLOHYDRO-RXN_c_ST
OAA_MAL_pc_ST
PHOSPHOGLUCMUT-RXN_c_ST

## Sheet: cellulose and lignin
Reaction ID
CO2_pc_ST

## Sheet: hemi-cellulose and lignin
Reaction ID
X5P_Pi_pc_ST
G6P_Pi_pc_ST
1TRANSKETO-RXN_p_ST
RIB5PISOM-RXN_p_ST
RIBULP3EPIM-RXN_c_ST
2TRANSKETO-RXN_p_ST
RXN-9952_c_ST
RIBULP3EPIM-RXN_p_ST
TRANSALDOL-RXN_p_ST
6PGLUCONOLACT-RXN_c_ST
PGLUCISOM-RXN_p_ST
GLU6PDEHYDROG-RXN_c_ST
PROTON_pc_ST

## Sheet: cellulose
Reaction ID
1.2.1.2-RXN_p_ST
CEL_biomass_ST
PYRNUTRANSHYDROGEN-RXN_c_ST
CELLULOSE-SYNTHASE-UDP-FORMING-RXN_c_ST

## Sheet: hemi-cellulose
Reaction ID
RXN-9462_c_ST
RXN-9463_c_ST
RXN-12419_c_ST
RXN-9461_c_ST
MANNPGUANYLTRANGDP-RXN_c_ST
1.1.1.271-RXN_c_ST
GDPMANDEHYDRA-RXN_c_ST
Hemi-CEL_biomass_ST
UDP-GLUCURONATE-DECARBOXYLASE-RXN_c_ST
1.2.1.2-RXN_m_ST
MANNPISOM-RXN_c_ST
FORMATE_mc_ST
UGD-RXN_c_ST
UDPGLUCEPIM-RXN_c_ST
RXN-12418_c_ST
RXN-12415_c_ST
PHOSMANMUT-RXN_c_ST
GAP_3PGA_pc_ST
FORMATE_pc_ST

## Sheet: lignin
Reaction ID
ASPAMINOTRANS-RXN_p_ST
L-ASPARTATE_pc_ST
PROTON_xc_ST
SUCCCOASYN-RXN_m_ST
DAHPSYN-RXN_p_ST
1.5.1.20-RXN_c_ST
RXN-1125_c_ST
RXN0-5224_c_ST
CITSYN-RXN_x_ST
RXN-1102_c_ST
3-DEHYDROQUINATE-SYNTHASE-RXN_p_ST
OAA_xc_ST
GAPOXNPHOSPHN-RXN_p_ST
2PGADEHYDRAT-RXN_c_ST
RXN-6161_c_ST
ADENYL-KIN-RXN_p_ST
SHIKIMATE-KINASE-RXN_p_ST
RXN-1142_c_ST
MALIC-NADP-RXN_p_ST
RXN-2602_c_ST
Pi_xc_ST
INORGPYROPHOSPHAT-RXN_x_ST
RXN0-3962_c_ST
CIT_xc_ST
ADENYL-KIN-RXN_m_ST
PREPHENATE-TRANSAMINE-RXN_p_ST
RXN-1143_c_ST
Sinap_biomass_ST
SUCCINATE-DEHYDROGENASE-UBIQUINONE-RXN_m_ST
ATP_ADP_Pi_pc_ST
Coumol_biomass_ST
PYRUVATE_pc_ST
RXN-1101_c_ST
AMP_ATP_xc_ST
ISOCITDEH-RXN_c_ST
ACET_xc_ST
RXN-14047_c_ST
PYRUVATEORTHOPHOSPHATE-DIKINASE-RXN_p_ST
2.5.1.19-RXN_p_ST
SHIKIMATE-5-DEHYDROGENASE-RXN_p_ST
HOMOCYSMETB12-RXN_p_ST
ADENOSYLHOMOCYSTEINASE-RXN_c_ST
TRANS-CINNAMATE-4-MONOOXYGENASE-RXN_c_ST
3-DEHYDROQUINATE-DEHYDRATASE-RXN_p_ST
FUMHYDR-RXN_m_ST
PEPCARBOX-RXN_c_ST
INORGPYROPHOSPHAT-RXN_p_ST
CHORISMATE-SYNTHASE-RXN_p_ST
4-COUMARATE--COA-LIGASE-RXN_c_ST
HOMO-CYS_pc_ST
2OXOGLUTARATEDEH-RXN_m_ST
PHE_pc_ST
RXN-1103_c_ST
ADENOSINE-KINASE-RXN_c_ST
PEP_Pi_pc_ST
ACETATE--COA-LIGASE-RXN_x_ST
RXN-1126_c_ST
CHORISMATEMUT-RXN_p_ST
PHOSGLYPHOS-RXN_p_ST
CARBOXYCYCLOHEXADIENYL-DEHYDRATASE-RXN_p_ST
ASPAMINOTRANS-RXN_c_ST
5-METHYL-THF-GLU-N_pc_ST
RXN-15513_c_ST
PHENYLALANINE-AMMONIA-LYASE-RXN_c_ST
ATP_AMP_mc_ST
MET_pc_ST
2KG_OAA_mc_ST
GAP_Pi_pc_ST
CAFFEOYL-COA-O-METHYLTRANSFERASE-RXN_c_ST
Conol_biomass_ST
H2O_xc_ST
S-ADENMETSYN-RXN_c_ST
RXN-1106_c_ST
