# Supplementary material for: A mass and charge balanced metabolic model of Setaria viridis revealed mechanisms of proton balancing in C4 plants
Source: BMC Bioinformatics. 2019 Jun 27;20:357. doi: 10.1186/s12859-019-2941-z (PMC6598292; doi:10.1186/s12859-019-2941-z)
Supplement: Supplementary file 8 — Flux distributions for the production of cellulose, hemi-cellulose and lignin. Flux solutions obtained using the multi-tissue model for the production of cellulose, hemi-cellulose and lignin in stem. (XLSX 24 kb) [file 12859_2019_2941_MOESM8_ESM.xlsx]

## Sheet: Flux solutions
Flux distribution for cellulose production in stem			Flux distribution for hemi-cellulose production in stem			Flux distribution for lignin production in stem
Reaction	Flux (mol/gDW biomass)		Reaction	Flux (mol/gDW biomass)		Reaction	Flux (mol/gDW biomass)
Photon_tx_MP	0.381		Photon_tx_MP	0.386548		Photon_tx_MP	0.811487
Photon_tx_BS	0.104229		Photon_tx_BS	0.105747		Photon_tx_BS	0.221998
1.18.1.2-RXN_p_MP	0.0952499		1.18.1.2-RXN_p_MP	0.0966369		1.18.1.2-RXN_p_MP	0.202872
PLASTOQUINOL--PLASTOCYANIN-REDUCTASE-RXN_p_MP	0.0952499		PLASTOQUINOL--PLASTOCYANIN-REDUCTASE-RXN_p_MP	0.0966369		PLASTOQUINOL--PLASTOCYANIN-REDUCTASE-RXN_p_MP	0.202872
H2O_mc_BS	0.0861898		H2O_mc_BS	0.0874449		H2O_mc_BS	0.183575
ATP_ADP_mc_BS	0.0601324		PROTON_mc_BS	0.0610081		PROTON_mc_BS	0.128075
PROTON_mc_BS	0.0601324		ATP_ADP_mc_BS	0.061008		ATP_ADP_mc_BS	0.128075
H2O_mc_MP	0.0531915		H2O_mc_MP	0.053966		H2O_mc_MP	0.113292
O2_pc_MP	0.0476249		O2_pc_MP	0.0483184		O2_pc_MP	0.101436
PHOSGLYPHOS-RXN_p_MP	0.0395845		PHOSGLYPHOS-RXN_p_MP	0.0401609		PHOSGLYPHOS-RXN_p_MP	0.0843105
TRIOSEPISOMERIZATION-RXN_p_MP	0.0395844		CO2_tx_MP	0.0401608		CO2_tx_MP	0.0843103
CO2_tx_MP	0.0395844		GAP_3PGA_pc_MP	0.0401607		GAP_3PGA_pc_MP	0.0843103
DHAP_c_MPBS	0.0395843		TRIOSEPISOMERIZATION-RXN_c_MP	0.0401607		TRIOSEPISOMERIZATION-RXN_c_MP	0.0843103
DHAP_3PGA_pc_MP	0.0395843		DHAP_c_MPBS	0.0401607		DHAP_c_MPBS	0.0843103
GLT_MAL_pc_BS	0.0395843		PYRUVATE_pc_BS	0.0401607		PYRUVATE_pc_BS	0.0843103
PROTON_pc_MP	0.0395843		MALIC-NADP-RXN_p_BS	0.0401607		PHOSGLYPHOS-RXN_p_BS	0.0843103
PHOSGLYPHOS-RXN_p_BS	0.0395843		PROTON_pc_MP	0.0401607		MALIC-NADP-RXN_p_BS	0.0843103
PYRUVATE_pc_BS	0.0395843		PHOSGLYPHOS-RXN_p_BS	0.0401607		GLT_MAL_pc_BS	0.0843103
MALIC-NADP-RXN_p_BS	0.0395843		GLT_MAL_pc_BS	0.0401607		ASPAMINOTRANS-RXN_p_BS	0.0843103
ASPAMINOTRANS-RXN_p_BS	0.0395843		ASPAMINOTRANS-RXN_p_BS	0.0401607		PHOSPHORIBULOKINASE-RXN_p_BS	0.0843103
PHOSPHORIBULOKINASE-RXN_p_BS	0.0395843		PHOSPHORIBULOKINASE-RXN_p_BS	0.0401607		MALATE_c_MPBS	0.0843103
MALATE_c_MPBS	0.0395843		MALATE_c_MPBS	0.0401607		PROTON_pc_MP	0.0843102
PROTON_mc_MP	0.0371104		PROTON_mc_MP	0.0376507		PROTON_mc_MP	0.079041
H2O_tx_ST	0.0308374		H2O_tx_ST	0.0313042		H2O_mc_ST	0.0605092
Plastidial_ATP_Synthase_p_MP	0.0272143		Plastidial_ATP_Synthase_p_MP	0.0276105		Plastidial_ATP_Synthase_p_MP	0.0579634
F16BDEPHOS-RXN_p_BS	0.0263895		F16BDEPHOS-RXN_p_BS	0.0267738		F16BDEPHOS-RXN_p_BS	0.0562068
MALATE-DEH-RXN_m_BS	0.0260574		MALATE-DEH-RXN_m_BS	0.0264368		MALATE-DEH-RXN_m_BS	0.0554994
NADH-DEHYDROG-A-RXN_m_BS	0.0260574		NADH-DEHYDROG-A-RXN_m_BS	0.0264368		NADH-DEHYDROG-A-RXN_m_BS	0.0554994
1.10.2.2-RXN_m_BS	0.0260574		1.18.1.2-RXN_p_BS	0.0264368		1.18.1.2-RXN_p_BS	0.0554994
OAA_MAL_mc_BS	0.0260574		PLASTOQUINOL--PLASTOCYANIN-REDUCTASE-RXN_p_BS	0.0264368		1.10.2.2-RXN_m_BS	0.0554994
1.18.1.2-RXN_p_BS	0.0260574		1.10.2.2-RXN_m_BS	0.0264368		OAA_MAL_mc_BS	0.0554994
PLASTOQUINOL--PLASTOCYANIN-REDUCTASE-RXN_p_BS	0.0260574		OAA_MAL_mc_BS	0.0264368		PLASTOQUINOL--PLASTOCYANIN-REDUCTASE-RXN_p_BS	0.0554994
PEP_Pi_pc_MP	0.0210291		PEP_Pi_pc_MP	0.0213354		PROTON_mc_ST	0.0498385
INORGPYROPHOSPHAT-RXN_p_MP	0.0210291		INORGPYROPHOSPHAT-RXN_p_MP	0.0213354		PEP_Pi_pc_MP	0.0447898
PYRUVATEORTHOPHOSPHATE-DIKINASE-RXN_p_MP	0.0210291		PYRUVATEORTHOPHOSPHATE-DIKINASE-RXN_p_MP	0.0213354		INORGPYROPHOSPHAT-RXN_p_MP	0.0447898
ADENYL-KIN-RXN_p_MP	0.0210291		ADENYL-KIN-RXN_p_MP	0.0213354		PYRUVATEORTHOPHOSPHATE-DIKINASE-RXN_p_MP	0.0447898
Mitochondrial_ATP_Synthase_m_BS	0.0200441		Mitochondrial_ATP_Synthase_m_BS	0.020336		ADENYL-KIN-RXN_p_MP	0.0447898
ATP_AMP_mc_MP	0.0185552		ATP_AMP_mc_MP	0.0188254		Mitochondrial_ATP_Synthase_m_BS	0.0426918
ADENYL-KIN-RXN_m_MP	0.0185552		ADENYL-KIN-RXN_m_MP	0.0188254		ATP_AMP_mc_MP	0.0395205
PEPSYNTH-RXN_c_MP	0.0185552		PEPSYNTH-RXN_c_MP	0.0188254		ADENYL-KIN-RXN_m_MP	0.0395205
H2O_mc_ST	0.0170639		H2O_mc_ST	0.0176031		PEPSYNTH-RXN_c_MP	0.0395205
1.10.2.2-RXN_m_MP	0.0160812		1.10.2.2-RXN_m_MP	0.0163153		OAA_MAL_mc_MP	0.0342511
NADH-DEHYDROG-A-RXN_m_MP	0.0160812		NADH-DEHYDROG-A-RXN_m_MP	0.0163153		MALATE-DEH-RXN_m_MP	0.0342511
OAA_MAL_mc_MP	0.0160811		OAA_MAL_mc_MP	0.0163153		1.10.2.2-RXN_m_MP	0.0342511
MALATE-DEH-RXN_m_MP	0.0160811		MALATE-DEH-RXN_m_MP	0.0163153		NADH-DEHYDROG-A-RXN_m_MP	0.0342511
OAA_MAL_pc_BS	0.0135269		OAA_MAL_pc_BS	0.0137239		H2O_tx_ST	0.0332965
RIB5PISOM-RXN_p_BS	0.0131948		RIB5PISOM-RXN_p_BS	0.0133869		OAA_MAL_pc_BS	0.0288109
1TRANSKETO-RXN_p_BS	0.0131948		1TRANSKETO-RXN_p_BS	0.0133869		RIB5PISOM-RXN_p_BS	0.0281034
3PGA_Pi_pc_BS	0.0131948		3PGA_Pi_pc_BS	0.0133869		1TRANSKETO-RXN_p_BS	0.0281034
CYTOCHROME-C-OXIDASE-RXN_m_BS	0.0130287		CYTOCHROME-C-OXIDASE-RXN_m_BS	0.0132184		3PGA_Pi_pc_BS	0.0281034
O2_pc_BS	0.0130287		O2_pc_BS	0.0132184		O2_pc_BS	0.0277497
PROTON_mc_ST	0.0127649		PROTON_mc_ST	0.0131265		CYTOCHROME-C-OXIDASE-RXN_m_BS	0.0277497
Mitochondrial_ATP_Synthase_m_MP	0.0123701		Mitochondrial_ATP_Synthase_m_MP	0.0125502		Mitochondrial_ATP_Synthase_m_MP	0.026347
ATP_ADP_mc_ST	0.0119051		ATP_ADP_mc_ST	0.0122812		O2_tx_ST	0.0229076
CYTOCHROME-C-OXIDASE-RXN_m_MP	0.00804058		CYTOCHROME-C-OXIDASE-RXN_m_MP	0.00815766		1.10.2.2-RXN_m_ST	0.0201039
Plastidial_ATP_Synthase_p_BS	0.00744496		Plastidial_ATP_Synthase_p_BS	0.00755338		NADH-DEHYDROG-A-RXN_m_ST	0.0173236
F16BDEPHOS-RXN_c_BS	0.00659739		F16BDEPHOS-RXN_c_BS	0.00669346		CYTOCHROME-C-OXIDASE-RXN_m_MP	0.0171255
GLUC1PURIDYLTRANS-RXN_c_ST	0.00616749		GLUC1PURIDYLTRANS-RXN_c_ST	0.00586954		Plastidial_ATP_Synthase_p_BS	0.015857
CELLULOSE-SYNTHASE-UDP-FORMING-RXN_c_ST	0.00616749		UDPKIN-RXN_c_ST	0.00586954		GAPOXNPHOSPHN-RXN_c_ST	0.0156359
UDPKIN-RXN_c_ST	0.00616749		INORGPYROPHOSPHAT-RXN_c_ST	0.00575952		ADENYL-KIN-RXN_m_ST	0.0156359
INORGPYROPHOSPHAT-RXN_c_ST	0.00573758		NADH-DEHYDROG-A-RXN_m_ST	0.00532187		ATP_AMP_mc_ST	0.0156359
NADH-DEHYDROG-A-RXN_m_ST	0.00515886		1.10.2.2-RXN_m_ST	0.00532187		ATP_ADP_mc_ST	0.014694
1.10.2.2-RXN_m_ST	0.00515886		OAA_MAL_mc_ST	0.00447656		Mitochondrial_ATP_Synthase_m_ST	0.0143952
OAA_MAL_mc_ST	0.00429905		MALATE-DEH-RXN_m_ST	0.00447656		F16BDEPHOS-RXN_c_BS	0.0140517
MALATE-DEH-RXN_m_ST	0.00429905		Mitochondrial_ATP_Synthase_m_ST	0.00409374		GLU6PDEHYDROG-RXN_c_ST	0.0132493
Mitochondrial_ATP_Synthase_m_ST	0.00396836		FRUCTOKINASE-RXN_c_ST	0.00334673		RXN-9952_c_ST	0.0132493
FRUCTOKINASE-RXN_c_ST	0.0032987		GLUC1PURIDYLTRANS-RXN_c_BS	0.00334673		RIBULP3EPIM-RXN_c_ST	0.0132493
GLUC1PURIDYLTRANS-RXN_c_BS	0.0032987		SUCROSE_BSST	0.00334673		6PGLUCONOLACT-RXN_c_ST	0.0132493
SUCROSE_BSST	0.0032987		SUCROSE-PHOSPHATE-SYNTHASE-RXN_c_BS	0.00334673		2PGADEHYDRAT-RXN_c_ST	0.0130007
SUCROSE-PHOSPHATE-SYNTHASE-RXN_c_BS	0.0032987		INORGPYROPHOSPHAT-RXN_c_BS	0.00334673		MALATE-DEH-RXN_m_ST	0.0106707
UDPKIN-RXN_c_BS	0.0032987		UDPKIN-RXN_c_BS	0.00334673		CO2_pc_ST	0.0102204
ALDOSE-1-EPIMERASE-RXN_c_ST	0.0032987		ALDOSE-1-EPIMERASE-RXN_c_ST	0.00334673		CYTOCHROME-C-OXIDASE-RXN_m_ST	0.0100519
GLUCOKIN-RXN_c_ST	0.0032987		GLUCOKIN-RXN_c_ST	0.00334673		F16ALDOLASE-RXN_c_ST	0.00793188
SUCROSE-PHOSPHATASE-RXN_c_BS	0.0032987		SUCROSE-PHOSPHATASE-RXN_c_BS	0.00334673		2.7.1.90-RXN_c_ST	0.00793188
RXN-1461_c_ST	0.0032987		RXN-1461_c_ST	0.00334673		OAA_MAL_mc_ST	0.00789045
INORGPYROPHOSPHAT-RXN_c_BS	0.0032987		CYTOCHROME-C-OXIDASE-RXN_m_ST	0.00266093		ADENOSYLHOMOCYSTEINASE-RXN_c_ST	0.00774545
O2_tx_ST	0.00257943		O2_tx_ST	0.00266093		S-ADENMETSYN-RXN_c_ST	0.00774545
CYTOCHROME-C-OXIDASE-RXN_m_ST	0.00257943		RXN-12419_c_ST	0.00260868		HOMOCYSMETB12-RXN_p_ST	0.00774545
1.2.1.2-RXN_p_ST	0.00171962		UGD-RXN_c_ST	0.00195651		ADENOSINE-KINASE-RXN_c_ST	0.00774545
METHYLENETHFDEHYDROG-NADP-RXN_c_ST	0.00171962		UDP-GLUCURONATE-DECARBOXYLASE-RXN_c_ST	0.00195651		MET_pc_ST	0.00774545
CO2_pc_ST	0.00171962		UDPGLUCEPIM-RXN_c_ST	0.00130434		G6P_Pi_pc_ST	0.00712946
FORMYLTHFDEFORMYL-RXN_p_ST	0.00171962		CO2_mc_ST	0.000845305		FRUCTOKINASE-RXN_c_ST	0.00702586
METHENYLTHFCYCLOHYDRO-RXN_c_ST	0.00171962		RXN-9463_c_ST	0.000652171		GLUC1PURIDYLTRANS-RXN_c_BS	0.00702586
GAPOXNPHOSPHN-RXN_c_ST	0.000859811		RXN-9461_c_ST	0.000652171		SUCROSE_BSST	0.00702586
THF-GLU-N_pc_ST	0.000859811		RXN-12415_c_ST	0.000652171		SUCROSE-PHOSPHATE-SYNTHASE-RXN_c_BS	0.00702586
METHYLENE-THF-GLU-N_pc_ST	0.000859811		RXN-12418_c_ST	0.000652171		INORGPYROPHOSPHAT-RXN_c_BS	0.00702586
CO2_mc_ST	0.000859811		MANNPGUANYLTRANGDP-RXN_c_ST	0.000652171		UDPKIN-RXN_c_BS	0.00702586
METHYLENE-THF-GLU-N_mc_ST	0.000859811		RXN-9462_c_ST	0.000652171		ALDOSE-1-EPIMERASE-RXN_c_ST	0.00702586
GLY_pc_ST	0.000859811		GDPMANDEHYDRA-RXN_c_ST	0.000652171		GLUCOKIN-RXN_c_ST	0.00702586
NH4_mc_ST	0.000859811		METHYLENETHFDEHYDROG-NADP-RXN_c_ST	0.000563536		SUCROSE-PHOSPHATASE-RXN_c_BS	0.00702586
RXN0-5114_p_ST	0.000859811		FORMYLTHFDEFORMYL-RXN_p_ST	0.000563536		RXN-1461_c_ST	0.00702586
GLYOHMETRANS-RXN_p_ST	0.000859811		METHENYLTHFCYCLOHYDRO-RXN_c_ST	0.000563536		CO2_mc_ST	0.00665295
GCVMULTI-RXN_m_ST	0.000859811		FORMATE_pc_ST	0.000563536		TRANSALDOL-RXN_p_ST	0.00611984
2KG_MAL_pc_ST	0.000859811		1.2.1.2-RXN_m_ST	0.000563536		Pi_xc_ST	0.00556046
PGLYCDEHYDROG-RXN_p_ST	0.000859811		METHYLENE-THF-GLU-N_pc_ST	0.000281768		TRANS-CINNAMATE-4-MONOOXYGENASE-RXN_c_ST	0.00511022
PYRNUTRANSHYDROGEN-RXN_c_ST	0.000859811		GLY_pc_ST	0.000281768		3-DEHYDROQUINATE-SYNTHASE-RXN_p_ST	0.00511022
F16ALDOLASE-RXN_c_ST	0.000429905		RXN0-5114_p_ST	0.000281768		PHENYLALANINE-AMMONIA-LYASE-RXN_c_ST	0.00511022
2.7.1.90-RXN_c_ST	0.000429905		GLYOHMETRANS-RXN_p_ST	0.000281768		MALIC-NADP-RXN_p_ST	0.00511022
PHOSPHORIBULOKINASE-RXN_p_MP	9.16355e-08		PGLYCDEHYDROG-RXN_p_ST	0.000281768		SHIKIMATE-KINASE-RXN_p_ST	0.00511022
F16BDEPHOS-RXN_p_MP	7.06357e-08		NH4_mc_ST	0.000281768		CHORISMATE-SYNTHASE-RXN_p_ST	0.00511022
1TRANSKETO-RXN_p_MP	3.05452e-08		GCVMULTI-RXN_m_ST	0.000281768		PHE_pc_ST	0.00511022
RIB5PISOM-RXN_p_MP	3.05452e-08		2KG_MAL_pc_ST	0.000281768		2.5.1.19-RXN_p_ST	0.00511022
2-KETOGLUTARATE_xc_MP	2.29089e-08		METHYLENE-THF-GLU-N_mc_ST	0.000281768		DAHPSYN-RXN_p_ST	0.00511022
GLY_xc_MP	2.29089e-08		GAPOXNPHOSPHN-RXN_c_ST	0.000281768		3-DEHYDROQUINATE-DEHYDRATASE-RXN_p_ST	0.00511022
H2O_xc_MP	2.29089e-08		THF-GLU-N_pc_ST	0.000281768		CHORISMATEMUT-RXN_p_ST	0.00511022
Glycolate_pc_MP	2.29089e-08		GLU6PDEHYDROG-RXN_c_ST	0.000185201		CARBOXYCYCLOHEXADIENYL-DEHYDRATASE-RXN_p_ST	0.00511022
RXN-969_x_MP	2.29089e-08		RXN-9952_c_ST	0.000185201		ASPAMINOTRANS-RXN_p_ST	0.00511022
RXN-961_p_MP	2.29089e-08		RIBULP3EPIM-RXN_c_ST	0.000185201		INORGPYROPHOSPHAT-RXN_c_ST	0.00492379
GPH-RXN_p_MP	2.29089e-08		6PGLUCONOLACT-RXN_c_ST	0.000185201		RXN-1126_c_ST	0.00484387
SERINE--PYRUVATE-AMINOTRANSFERASE-RXN_c_MP	1.14544e-08		G6P_Pi_pc_ST	0.000123468		RXN-1103_c_ST	0.00484387
ALANINE-AMINOTRANSFERASE-RXN_c_MP	1.14544e-08		F16ALDOLASE-RXN_c_ST	0.000110017		RXN-1106_c_ST	0.00484387
CATAL-RXN_x_MP	1.14544e-08		2.7.1.90-RXN_c_ST	0.000110017		CAFFEOYL-COA-O-METHYLTRANSFERASE-RXN_c_ST	0.00484387
GLY3KIN-RXN_p_MP	1.14544e-08		2TRANSKETO-RXN_p_ST	6.17338e-05		THF-GLU-N_pc_ST	0.00387273
SER_mc_MP	1.14544e-08		TRANSALDOL-RXN_p_ST	6.17338e-05		METHYLENE-THF-GLU-N_pc_ST	0.00387273
GCVMULTI-RXN_m_MP	1.14544e-08		GAP_3PGA_pc_ST	6.17338e-05		METHYLENE-THF-GLU-N_mc_ST	0.00387273
1.2.1.9-RXN_c_MP	1.14544e-08		PHOSPHORIBULOKINASE-RXN_p_MP	6.23789e-08		NH4_mc_ST	0.00387273
CO2_mc_MP	1.14544e-08		TRIOSEPISOMERIZATION-RXN_p_MP	4.1586e-08		GLYOHMETRANS-RXN_p_ST	0.00387273
NH4_mc_MP	1.14544e-08		F16BDEPHOS-RXN_p_MP	4.1586e-08		2KG_MAL_pc_ST	0.00387273
MALATE-DEH-RXN_c_MP	1.14544e-08		1TRANSKETO-RXN_p_MP	2.0793e-08		GCVMULTI-RXN_m_ST	0.00387273
F16ALDOLASE-RXN_c_MP	9.54537e-09		RIB5PISOM-RXN_p_MP	2.0793e-08		RXN0-5114_p_ST	0.00387273
G6P_Pi_pc_MP	9.54537e-09		H2O_xc_MP	1.55947e-08		GLY_pc_ST	0.00387273
PGLUCISOM-RXN_c_MP	9.54537e-09		Glycolate_pc_MP	1.55947e-08		PGLYCDEHYDROG-RXN_p_ST	0.00387273
TRIOSEPISOMERIZATION-RXN_c_MP	-1.90907e-09		RXN-969_x_MP	1.55947e-08		RXN-1143_c_ST	0.00290158
PGLUCISOM-RXN_p_MP	-9.54537e-09		2-KETOGLUTARATE_xc_MP	1.55947e-08		RXN-1142_c_ST	0.00290158
F16BDEPHOS-RXN_c_MP	-9.54537e-09		GLY_xc_MP	1.55947e-08		H2O_pc_ST	0.00278023
O2_xc_MP	-1.14544e-08		RXN-961_p_MP	1.55947e-08		CITSYN-RXN_x_ST	0.00278023
RXN-12878_c_MP	-1.14544e-08		GPH-RXN_p_MP	1.55947e-08		SUCCINATE-DEHYDROGENASE-UBIQUINONE-RXN_m_ST	0.00278023
GLYCERATE_pc_MP	-1.14544e-08		PEPSYNTH-RXN_c_BS	1.29956e-08		PYRUVATE_pc_ST	0.00278023
GLYOHMETRANS-RXN_m_MP	-1.14544e-08		3PGAREARR-RXN_c_BS	1.29956e-08		AMP_ATP_xc_ST	0.00278023
FLAVONADPREDUCT-RXN_c_MP	-1.14544e-08		2PGADEHYDRAT-RXN_p_MP	1.29956e-08		INORGPYROPHOSPHAT-RXN_x_ST	0.00278023
GLYCERATE-DEHYDROGENASE-RXN_c_MP	-1.14544e-08		ADENYL-KIN-RXN_m_BS	1.29956e-08		ACETATE--COA-LIGASE-RXN_x_ST	0.00278023
Pi_c_MPBS	-1.90907e-08		ATP_AMP_mc_BS	1.29956e-08		RXN-14047_c_ST	0.00278023
GLY_mc_MP	-2.29089e-08		1.2.1.9-RXN_c_MP	7.79737e-09		2OXOGLUTARATEDEH-RXN_m_ST	0.00278023
Glycolate_xc_MP	-2.29089e-08		GLT_MAL_pc_MP	7.79737e-09		RXN-6161_c_ST	0.00278023
GLYCINE-AMINOTRANSFERASE-RXN_x_MP	-2.29089e-08		PSERTRANSAM-RXN_p_MP	7.79737e-09		ISOCITDEH-RXN_c_ST	0.00278023
GLT_xc_MP	-2.29089e-08		THF-GLU-N_pc_MP	7.79737e-09		CIT_xc_ST	0.00278023
2TRANSKETO-RXN_p_MP	-3.05452e-08		GCVMULTI-RXN_m_MP	7.79737e-09		RXN0-3962_c_ST	0.00278023
TRANSALDOL-RXN_p_MP	-3.05452e-08		METHYLENE-THF-GLU-N_mc_MP	7.79737e-09		INORGPYROPHOSPHAT-RXN_p_ST	0.00232999
RIBULP3EPIM-RXN_p_MP	-6.10903e-08		CO2_mc_MP	7.79737e-09		PYRUVATEORTHOPHOSPHATE-DIKINASE-RXN_p_ST	0.00232999
RIBULOSE-BISPHOSPHATE-CARBOXYLASE-RXN_p_MP	-6.87266e-08		NH4_mc_MP	7.79737e-09		ADENYL-KIN-RXN_p_ST	0.00232999
CO2_pc_MP	-6.87266e-08		CATAL-RXN_x_MP	7.79737e-09		GAPOXNPHOSPHN-RXN_p_ST	0.00123749
F16ALDOLASE-RXN_p_MP	-7.06357e-08		MALATE-DEH-RXN_p_MP	7.79737e-09		2TRANSKETO-RXN_p_ST	0.00100962
TRIOSEPISOMERIZATION-RXN_c_ST	-0.000429905		GLY_pc_MP	-7.79737e-09		PGLUCISOM-RXN_c_ST	0.000906023
3PGA_Pi_pc_ST	-0.000859811		O2_xc_MP	-7.79737e-09		PROTON_pc_ST	0.000450238
PSERTRANSAM-RXN_p_ST	-0.000859811		GLYOHMETRANS-RXN_p_MP	-7.79737e-09		RXN-1101_c_ST	0.000266347
GLUTAMATE-DEHYDROGENASE-NADP+-RXN_c_ST	-0.000859811		METHYLENE-THF-GLU-N_pc_MP	-7.79737e-09		4-COUMARATE--COA-LIGASE-RXN_c_ST	0.000266347
GLY_mc_ST	-0.000859811		GLY_mc_MP	-7.79737e-09		PHOSPHORIBULOKINASE-RXN_p_MP	1.22783e-07
THF-GLU-N_mc_ST	-0.000859811		THF-GLU-N_mc_MP	-7.79737e-09		TRIOSEPISOMERIZATION-RXN_p_MP	8.18553e-08
GLT_MAL_pc_ST	-0.000859811		2KG_MAL_pc_MP	-7.79737e-09		F16BDEPHOS-RXN_p_MP	8.18553e-08
PHOSGLYPHOS-RXN_c_ST	-0.000859811		RXN0-5114_p_MP	-7.79737e-09		1TRANSKETO-RXN_p_MP	4.09276e-08
H2O_pc_ST	-0.00171962		PGLYCDEHYDROG-RXN_p_MP	-7.79737e-09		RIB5PISOM-RXN_p_MP	4.09276e-08
MALATE-DEH-RXN_c_ST	-0.00171962		GLUTAMATE-DEHYDROGENASE-NADP+-RXN_c_MP	-7.79737e-09		RXN-8642_c_MP	3.06957e-08
FORMYL-THF-GLU-N_pc_ST	-0.00171962		3PGAREARR-RXN_p_MP	-1.29956e-08		RXN-9951_c_MP	3.06957e-08
MALATE-DEH-RXN_p_ST	-0.00257943		2PGADEHYDRAT-RXN_c_BS	-1.29956e-08		H2O_xc_MP	3.06957e-08
OAA_MAL_pc_ST	-0.00257943		GLYCINE-AMINOTRANSFERASE-RXN_x_MP	-1.55947e-08		GLY_xc_MP	3.06957e-08
CO2_tx_ST	-0.00257943		GLT_xc_MP	-1.55947e-08		ALANINE--GLYOXYLATE-AMINOTRANSFERASE-RXN_x_MP	3.06957e-08
O2_mc_ST	-0.00257943		Glycolate_xc_MP	-1.55947e-08		ASPAMINOTRANS-RXN_x_MP	3.06957e-08
PGLUCISOM-RXN_c_ST	-0.00286879		2TRANSKETO-RXN_p_MP	-2.0793e-08		OAA_xc_MP	3.06957e-08
PGLUCISOM-RXN_c_BS	-0.0032987		TRANSALDOL-RXN_p_MP	-2.0793e-08		Glycolate_pc_MP	3.06957e-08
PHOSPHOGLUCMUT-RXN_c_BS	-0.0032987		RIBULP3EPIM-RXN_p_MP	-4.1586e-08		RXN-969_x_MP	3.06957e-08
PHOSPHOGLUCMUT-RXN_c_ST	-0.00616749		F16ALDOLASE-RXN_p_MP	-4.1586e-08		RXN-961_p_MP	3.06957e-08
CEL_biomass_ST	-0.00616749		RIBULOSE-BISPHOSPHATE-CARBOXYLASE-RXN_p_MP	-4.67842e-08		GPH-RXN_p_MP	3.06957e-08
F16ALDOLASE-RXN_c_BS	-0.00659739		CO2_pc_MP	-4.67842e-08		3PGA_Pi_pc_MP	2.55798e-08
TRIOSEPISOMERIZATION-RXN_c_BS	-0.00659739		1TRANSKETO-RXN_p_ST	-6.17338e-05		NH4_mc_MP	1.53479e-08
O2_mc_MP	-0.00804058		RIBULP3EPIM-RXN_p_ST	-6.17338e-05		RXN-7183-(NADP)_m_MP	1.53479e-08
Pi_H+_mc_ST	-0.0119051		RIB5PISOM-RXN_p_ST	-6.17338e-05		GLY3KIN-RXN_p_MP	1.53479e-08
PSII-RXN_p_BS	-0.0130287		TRIOSEPISOMERIZATION-RXN_c_ST	-0.000110017		GCVMULTI-RXN_m_MP	1.53479e-08
O2_mc_BS	-0.0130287		PGLUCISOM-RXN_p_ST	-0.000123468		ALANINE-AMINOTRANSFERASE-RXN_c_MP	1.53479e-08
TRANSALDOL-RXN_p_BS	-0.0131948		X5P_Pi_pc_ST	-0.000185201		SER_mc_MP	1.53479e-08
2TRANSKETO-RXN_p_BS	-0.0131948		3PGA_Pi_pc_ST	-0.000220034		SERINE--PYRUVATE-AMINOTRANSFERASE-RXN_c_MP	1.53479e-08
PYRUVATE_pc_MP	-0.0210291		OAA_MAL_pc_ST	-0.000281768		CATAL-RXN_x_MP	1.53479e-08
MALATE-DEHYDROGENASE-NADP+-RXN_p_BS	-0.0260574		PHOSGLYPHOS-RXN_c_ST	-0.000281768		O2_xc_MP	-1.53479e-08
RIBULP3EPIM-RXN_p_BS	-0.0263895		THF-GLU-N_mc_ST	-0.000281768		GLYCERATE_pc_MP	-1.53479e-08
DHAP_3PGA_pc_BS	-0.0263895		GLT_MAL_pc_ST	-0.000281768		HYDROXYPYRUVATE-REDUCTASE-RXN-(NADP)_c_MP	-1.53479e-08
F16ALDOLASE-RXN_p_BS	-0.0263895		GLUTAMATE-DEHYDROGENASE-NADP+-RXN_c_ST	-0.000281768		GLYOHMETRANS-RXN_m_MP	-1.53479e-08
H2O_pc_MP	-0.0346364		GLY_mc_ST	-0.000281768		RXN-7183-(NAD)_m_MP	-1.53479e-08
H2O_c_BSST	-0.0362857		PSERTRANSAM-RXN_p_ST	-0.000281768		CO2_mc_MP	-1.53479e-08
Pi_H+_mc_MP	-0.0371104		MALATE-DEH-RXN_p_ST	-0.000281768		GLUTDEHYD-RXN_c_MP	-1.53479e-08
G3P_c_MPBS	-0.0395843		H2O_pc_ST	-0.000563536		Pi_c_MPBS	-2.55798e-08
ASPAMINOTRANS-RXN_c_BS	-0.0395843		PROTON_pc_ST	-0.000563536		ASPAMINOTRANS-RXN_c_MP	-3.06957e-08
PEPCARBOX-RXN_c_MP	-0.0395843		FORMATE_mc_ST	-0.000563536		Glycolate_xc_MP	-3.06957e-08
2KG_MAL_pc_BS	-0.0395843		FORMYL-THF-GLU-N_pc_ST	-0.000563536		GLY_mc_MP	-3.06957e-08
L-ASPARTATE_pc_BS	-0.0395843		MANNPISOM-RXN_c_ST	-0.000652171		ALANINE-AMINOTRANSFERASE-RXN_x_MP	-3.06957e-08
PYRUVATE_c_MPBS	-0.0395843		Hemi-CEL_biomass_ST	-0.000652171		L-ASPARTATE_xc_MP	-3.06957e-08
1.2.1.13-RXN_p_BS	-0.0395843		1.1.1.271-RXN_c_ST	-0.000652171		ISOCITDEH-RXN_m_MP	-3.06957e-08
RIBULOSE-BISPHOSPHATE-CARBOXYLASE-RXN_p_BS	-0.0395843		PHOSMANMUT-RXN_c_ST	-0.000652171		2KG_ISOCITRATE_mc_MP	-3.06957e-08
RXN0-5224_c_MP	-0.0395843		PGLUCISOM-RXN_c_ST	-0.00258454		2TRANSKETO-RXN_p_MP	-4.09276e-08
H2O_c_MPBS	-0.0395843		O2_mc_ST	-0.00266093		TRANSALDOL-RXN_p_MP	-4.09276e-08
O2_tx_MP	-0.0395844		CO2_tx_ST	-0.00298702		RIBULP3EPIM-RXN_p_MP	-8.18553e-08
1.2.1.13-RXN_p_MP	-0.0395845		PGLUCISOM-RXN_c_BS	-0.00334673		F16ALDOLASE-RXN_p_MP	-8.18553e-08
PSII-RXN_p_MP	-0.047625		PHOSPHOGLUCMUT-RXN_c_BS	-0.00334673		CO2_pc_MP	-9.20872e-08
RXN-15479_p_BS	-0.0521147		MALATE-DEH-RXN_c_ST	-0.00419479		RIBULOSE-BISPHOSPHATE-CARBOXYLASE-RXN_p_MP	-9.20872e-08
MALATE-DEHYDROGENASE-NADP+-RXN_p_MP	-0.0556655		PHOSPHOGLUCMUT-RXN_c_ST	-0.00586954		GAP_Pi_pc_ST	-0.000227869
OAA_MAL_pc_MP	-0.0556655		F16ALDOLASE-RXN_c_BS	-0.00669346		RXN-1102_c_ST	-0.000266347
PROTON_pc_BS	-0.0568337		TRIOSEPISOMERIZATION-RXN_c_BS	-0.00669346		Coumol_biomass_ST	-0.000266347
ATP_ADP_Pi_pc_BS	-0.0568337		O2_mc_MP	-0.00815766		PHOSGLYPHOS-RXN_p_ST	-0.00123749
Pi_H+_mc_BS	-0.0601324		Pi_H+_mc_ST	-0.0122812		Conol_biomass_ST	-0.00194229
H2O_pc_BS	-0.0696963		O2_mc_BS	-0.0132184		RXN-2602_c_ST	-0.00194229
RXN-15479_p_MP	-0.1905		PSII-RXN_p_BS	-0.0132184		3PGA_Pi_pc_ST	-0.00263524
			TRANSALDOL-RXN_p_BS	-0.0133869		SUCCCOASYN-RXN_m_ST	-0.00278023
			2TRANSKETO-RXN_p_BS	-0.0133869		OAA_xc_ST	-0.00278023
			PYRUVATE_pc_MP	-0.0213354		ACET_xc_ST	-0.00278023
			MALATE-DEHYDROGENASE-NADP+-RXN_p_BS	-0.0264368		2KG_OAA_mc_ST	-0.00278023
			RIBULP3EPIM-RXN_p_BS	-0.0267738		FUMHYDR-RXN_m_ST	-0.00278023
			DHAP_3PGA_pc_BS	-0.0267738		Sinap_biomass_ST	-0.00290158
			F16ALDOLASE-RXN_p_BS	-0.0267738		RXN-1125_c_ST	-0.00290158
			H2O_pc_MP	-0.0351407		PSERTRANSAM-RXN_p_ST	-0.00387273
			H2O_c_BSST	-0.036814		GLY_mc_ST	-0.00387273
			Pi_H+_mc_MP	-0.0376507		THF-GLU-N_mc_ST	-0.00387273
			PYRUVATE_c_MPBS	-0.0401607		GLT_MAL_pc_ST	-0.00387273
			PEPCARBOX-RXN_c_MP	-0.0401607		PEPCARBOX-RXN_c_ST	-0.00511022
			2KG_MAL_pc_BS	-0.0401607		RXN0-5224_c_ST	-0.00511022
			L-ASPARTATE_pc_BS	-0.0401607		ASPAMINOTRANS-RXN_c_ST	-0.00511022
			1.2.1.13-RXN_p_BS	-0.0401607		MALATE-DEH-RXN_p_ST	-0.00511022
			RIBULOSE-BISPHOSPHATE-CARBOXYLASE-RXN_p_BS	-0.0401607		L-ASPARTATE_pc_ST	-0.00511022
			RXN0-5224_c_MP	-0.0401607		SHIKIMATE-5-DEHYDROGENASE-RXN_p_ST	-0.00511022
			ASPAMINOTRANS-RXN_c_BS	-0.0401607		PREPHENATE-TRANSAMINE-RXN_p_ST	-0.00511022
			G3P_c_MPBS	-0.0401607		PROTON_xc_ST	-0.00556046
			H2O_c_MPBS	-0.0401608		H2O_xc_ST	-0.00556046
			O2_tx_MP	-0.0401608		RIBULP3EPIM-RXN_p_ST	-0.00611984
			1.2.1.13-RXN_p_MP	-0.0401609		1TRANSKETO-RXN_p_ST	-0.00611984
			PSII-RXN_p_MP	-0.0483184		RIB5PISOM-RXN_p_ST	-0.00611984
			RXN-15479_p_BS	-0.0528737		PHOSPHOGLUCMUT-RXN_c_BS	-0.00702586
			OAA_MAL_pc_MP	-0.056476		PGLUCISOM-RXN_c_BS	-0.00702586
			MALATE-DEHYDROGENASE-NADP+-RXN_p_MP	-0.056476		PGLUCISOM-RXN_p_ST	-0.00712946
			PROTON_pc_BS	-0.0576613		1.5.1.20-RXN_c_ST	-0.00774545
			ATP_ADP_Pi_pc_BS	-0.0576613		HOMO-CYS_pc_ST	-0.00774545
			Pi_H+_mc_BS	-0.0610081		5-METHYL-THF-GLU-N_pc_ST	-0.00774545
			H2O_pc_BS	-0.0707112		MALATE-DEH-RXN_c_ST	-0.00789045
			RXN-15479_p_MP	-0.193274		PEP_Pi_pc_ST	-0.00789045
						TRIOSEPISOMERIZATION-RXN_c_ST	-0.00793188
						ATP_ADP_Pi_pc_ST	-0.00853271
						GLUTAMATE-DEHYDROGENASE-NADP+-RXN_c_ST	-0.00898294
						O2_mc_ST	-0.0100519
						RXN-15513_c_ST	-0.0130007
						X5P_Pi_pc_ST	-0.0132493
						F16ALDOLASE-RXN_c_BS	-0.0140517
						TRIOSEPISOMERIZATION-RXN_c_BS	-0.0140517
						PHOSGLYPHOS-RXN_c_ST	-0.0156359
						O2_mc_MP	-0.0171255
						PSII-RXN_p_BS	-0.0277497
						O2_mc_BS	-0.0277497
						TRANSALDOL-RXN_p_BS	-0.0281034
						2TRANSKETO-RXN_p_BS	-0.0281034
						CO2_tx_ST	-0.0305729
						PYRUVATE_pc_MP	-0.0447898
						Pi_H+_mc_ST	-0.0459658
						MALATE-DEHYDROGENASE-NADP+-RXN_p_BS	-0.0554994
						RIBULP3EPIM-RXN_p_BS	-0.0562068
						DHAP_3PGA_pc_BS	-0.0562068
						F16ALDOLASE-RXN_p_BS	-0.0562068
						H2O_pc_MP	-0.0737717
						H2O_c_BSST	-0.0772845
						Pi_H+_mc_MP	-0.079041
						G3P_c_MPBS	-0.0843103
						PEPCARBOX-RXN_c_MP	-0.0843103
						RXN0-5224_c_MP	-0.0843103
						L-ASPARTATE_pc_BS	-0.0843103
						ASPAMINOTRANS-RXN_c_BS	-0.0843103
						2KG_MAL_pc_BS	-0.0843103
						PYRUVATE_c_MPBS	-0.0843103
						1.2.1.13-RXN_p_BS	-0.0843103
						RIBULOSE-BISPHOSPHATE-CARBOXYLASE-RXN_p_BS	-0.0843103
						H2O_c_MPBS	-0.0843103
						O2_tx_MP	-0.0843103
						1.2.1.13-RXN_p_MP	-0.0843105
						PSII-RXN_p_MP	-0.101436
						RXN-15479_p_BS	-0.110999
						MALATE-DEHYDROGENASE-NADP+-RXN_p_MP	-0.118561
						OAA_MAL_pc_MP	-0.118561
						ATP_ADP_Pi_pc_BS	-0.12105
						PROTON_pc_BS	-0.12105
						Pi_H+_mc_BS	-0.128075
						H2O_pc_BS	-0.148446
						RXN-15479_p_MP	-0.405744
