# Supplementary material for: A mass and charge balanced metabolic model of Setaria viridis revealed mechanisms of proton balancing in C4 plants
Source: BMC Bioinformatics. 2019 Jun 27;20:357. doi: 10.1186/s12859-019-2941-z (PMC6598292; doi:10.1186/s12859-019-2941-z)
Supplement: Supplementary file 9 — Flux distributions under modified proton transport mechanism between M, BS and S. Flux solutions obtained when proton transport mechanism temporarily modified in the multi-tissue model. Two flux solutions provided: proton and 3-PGA/DHAP shuttle allowed between M and BS and when both exchanges were blocked. (XLS 68 kb) [file 12859_2019_2941_MOESM9_ESM.xls]

## Sheet: Readme
Description
Flux distribution when H+ and 3PGA-DHAP shuttle both allowed or blocked between M and BS under temporary model modifcation. Blocking of both H+ and 3PGA-DHAP shuttle, resulted C3 like C fixation in M (see RIBULOSE-BISPHOSPHATE-CARBOXYLASE-RXN_p_MP flux) and active photorespiration (see RXN-961_p_MP flux).

## Sheet: H+ and 3PGA-DHAP allowed
Reaction	Flux (mol /DW lignocellulose biomass)
Photon_tx_BS	1.11747
Photon_tx_MP	0.892914
H2O_mc_BS	0.381586
PLASTOQUINOL--PLASTOCYANIN-REDUCTASE-RXN_p_BS	0.279368
1.18.1.2-RXN_p_BS	0.279368
PHOSGLYPHOS-RXN_p_BS	0.279368
PROTON_mc_BS	0.266222
ATP_ADP_mc_BS	0.266222
1.18.1.2-RXN_p_MP	0.223228
PLASTOQUINOL--PLASTOCYANIN-REDUCTASE-RXN_p_MP	0.223228
H2O_mc_MP	0.195894
ASPAMINOTRANS-RXN_p_BS	0.164005
H_MPBS	0.164005
PHOSPHORIBULOKINASE-RXN_p_BS	0.164005
CO2_tx_MP	0.164005
GLT_MAL_pc_BS	0.164005
PYRUVATE_pc_BS	0.164005
MALIC-NADP-RXN_p_BS	0.164005
MALATE_c_MPBS	0.164005
O2_pc_BS	0.139684
PROTON_mc_MP	0.136671
MALATE-DEH-RXN_m_BS	0.115363
1.10.2.2-RXN_m_BS	0.115363
NADH-DEHYDROG-A-RXN_m_BS	0.115363
OAA_MAL_mc_BS	0.115363
TRIOSEPISOMERIZATION-RXN_p_BS	0.11235
F16BDEPHOS-RXN_p_BS	0.11235
O2_pc_MP	0.111614
PEP_Pi_pc_MP	0.0956694
INORGPYROPHOSPHAT-RXN_p_MP	0.0956694
ADENYL-KIN-RXN_p_MP	0.0956694
PYRUVATEORTHOPHOSPHATE-DIKINASE-RXN_p_MP	0.0956694
H2O_tx_ST	0.0954382
H2O_mc_ST	0.0913581
Mitochondrial_ATP_Synthase_m_BS	0.0887408
Plastidial_ATP_Synthase_p_BS	0.0798195
PROTON_mc_ST	0.0735414
ADENYL-KIN-RXN_m_MP	0.0683353
PEPSYNTH-RXN_c_MP	0.0683353
ATP_AMP_mc_MP	0.0683353
Plastidial_ATP_Synthase_p_MP	0.0637796
NADH-DEHYDROG-A-RXN_m_MP	0.0592239
OAA_MAL_mc_MP	0.0592239
MALATE-DEH-RXN_m_MP	0.0592239
1.10.2.2-RXN_m_MP	0.0592239
CYTOCHROME-C-OXIDASE-RXN_m_BS	0.0576815
1TRANSKETO-RXN_p_BS	0.0546682
RIB5PISOM-RXN_p_BS	0.0546682
PHOSGLYPHOS-RXN_c_BS	0.0486415
MALATE-DEH-RXN_c_BS	0.0486415
3PGA_Pi_pc_BS	0.0486415
Mitochondrial_ATP_Synthase_m_MP	0.0455568
ATP_ADP_mc_ST	0.0351639
1.10.2.2-RXN_m_ST	0.0304829
CYTOCHROME-C-OXIDASE-RXN_m_MP	0.0296119
O2_tx_ST	0.0280971
NADH-DEHYDROG-A-RXN_m_ST	0.0260862
F16BDEPHOS-RXN_c_BS	0.0243208
TRIOSEPISOMERIZATION-RXN_c_BS	0.0243208
Mitochondrial_ATP_Synthase_m_ST	0.0217573
MALATE-DEH-RXN_m_ST	0.0178167
ATP_AMP_mc_ST	0.0172524
ADENYL-KIN-RXN_m_ST	0.0172524
INORGPYROPHOSPHAT-RXN_c_ST	0.0159375
CYTOCHROME-C-OXIDASE-RXN_m_ST	0.0152414
GAPOXNPHOSPHN-RXN_c_ST	0.0146172
2PGADEHYDRAT-RXN_c_ST	0.0146172
FRUCTOKINASE-RXN_c_ST	0.0136671
SUCROSE-PHOSPHATASE-RXN_c_BS	0.0136671
UDPKIN-RXN_c_BS	0.0136671
SUCROSE_BSST	0.0136671
GLUC1PURIDYLTRANS-RXN_c_BS	0.0136671
RXN-1461_c_ST	0.0136671
SUCROSE-PHOSPHATE-SYNTHASE-RXN_c_BS	0.0136671
ALDOSE-1-EPIMERASE-RXN_c_ST	0.0136671
INORGPYROPHOSPHAT-RXN_c_BS	0.0136671
GLUCOKIN-RXN_c_ST	0.0136671
OAA_MAL_mc_ST	0.01342
GLUC1PURIDYLTRANS-RXN_c_ST	0.012037
UDPKIN-RXN_c_ST	0.012037
RIBULP3EPIM-RXN_c_ST	0.0119589
RXN-9952_c_ST	0.0119589
6PGLUCONOLACT-RXN_c_ST	0.0119589
GLU6PDEHYDROG-RXN_c_ST	0.0119589
CO2_pc_ST	0.0102204
F16ALDOLASE-RXN_c_ST	0.0089552
2.7.1.90-RXN_c_ST	0.0089552
Pi_xc_ST	0.00879345
CO2_mc_ST	0.00826945
S-ADENMETSYN-RXN_c_ST	0.00774545
ADENOSINE-KINASE-RXN_c_ST	0.00774545
MET_pc_ST	0.00774545
HOMOCYSMETB12-RXN_p_ST	0.00774545
ADENOSYLHOMOCYSTEINASE-RXN_c_ST	0.00774545
G6P_Pi_pc_ST	0.00626918
CELLULOSE-SYNTHASE-UDP-FORMING-RXN_c_ST	0.00616749
TRANSALDOL-RXN_p_ST	0.0056897
MALIC-NADP-RXN_p_ST	0.00511022
3-DEHYDROQUINATE-SYNTHASE-RXN_p_ST	0.00511022
PHENYLALANINE-AMMONIA-LYASE-RXN_c_ST	0.00511022
TRANS-CINNAMATE-4-MONOOXYGENASE-RXN_c_ST	0.00511022
3-DEHYDROQUINATE-DEHYDRATASE-RXN_p_ST	0.00511022
2.5.1.19-RXN_p_ST	0.00511022
ASPAMINOTRANS-RXN_p_ST	0.00511022
PHE_pc_ST	0.00511022
CHORISMATE-SYNTHASE-RXN_p_ST	0.00511022
DAHPSYN-RXN_p_ST	0.00511022
CHORISMATEMUT-RXN_p_ST	0.00511022
CARBOXYCYCLOHEXADIENYL-DEHYDRATASE-RXN_p_ST	0.00511022
SHIKIMATE-KINASE-RXN_p_ST	0.00511022
RXN-1103_c_ST	0.00484387
RXN-1106_c_ST	0.00484387
RXN-1126_c_ST	0.00484387
CAFFEOYL-COA-O-METHYLTRANSFERASE-RXN_c_ST	0.00484387
RXN-6161_c_ST	0.00439673
RXN-14047_c_ST	0.00439673
PYRUVATE_pc_ST	0.00439673
AMP_ATP_xc_ST	0.00439673
CITSYN-RXN_x_ST	0.00439673
INORGPYROPHOSPHAT-RXN_x_ST	0.00439673
ISOCITDEH-RXN_c_ST	0.00439673
ACETATE--COA-LIGASE-RXN_x_ST	0.00439673
2OXOGLUTARATEDEH-RXN_m_ST	0.00439673
H2O_pc_ST	0.00439673
CIT_xc_ST	0.00439673
SUCCINATE-DEHYDROGENASE-UBIQUINONE-RXN_m_ST	0.00439673
RXN0-3962_c_ST	0.00439673
L-ASPARTATE_GLT_mc_ST	0.00439673
GLYOHMETRANS-RXN_p_ST	0.00387273
METHYLENE-THF-GLU-N_pc_ST	0.00387273
NH4_mc_ST	0.00387273
PGLYCDEHYDROG-RXN_p_ST	0.00387273
THF-GLU-N_pc_ST	0.00387273
GAPOXNPHOSPHN-RXN_p_ST	0.00387273
GCVMULTI-RXN_m_ST	0.00387273
2KG_MAL_pc_ST	0.00387273
GLY_pc_ST	0.00387273
RXN0-5114_p_ST	0.00387273
METHYLENE-THF-GLU-N_mc_ST	0.00387273
PROTON_pc_ST	0.00368324
G6P_Pi_pc_BS	0.00301333
RXN-1142_c_ST	0.00290158
RXN-1143_c_ST	0.00290158
RXN-12419_c_ST	0.00260868
UDP-GLUCURONATE-DECARBOXYLASE-RXN_c_ST	0.00195651
UGD-RXN_c_ST	0.00195651
UDPGLUCEPIM-RXN_c_ST	0.00130434
ADENYL-KIN-RXN_p_ST	0.00071349
PYRUVATEORTHOPHOSPHATE-DIKINASE-RXN_p_ST	0.00071349
INORGPYROPHOSPHAT-RXN_p_ST	0.00071349
RXN-9463_c_ST	0.000652171
RXN-12418_c_ST	0.000652171
RXN-9462_c_ST	0.000652171
RXN-9461_c_ST	0.000652171
RXN-12415_c_ST	0.000652171
MANNPGUANYLTRANGDP-RXN_c_ST	0.000652171
GDPMANDEHYDRA-RXN_c_ST	0.000652171
2TRANSKETO-RXN_p_ST	0.000579483
RXN-1101_c_ST	0.000266347
4-COUMARATE--COA-LIGASE-RXN_c_ST	0.000266347
Ferredoxin_Plastoquinone_Reductase_p_BS	4.77764e-07
Coumol_biomass_ST	-0.000266347
RXN-1102_c_ST	-0.000266347
Hemi-CEL_biomass_ST	-0.000652171
1.1.1.271-RXN_c_ST	-0.000652171
PHOSMANMUT-RXN_c_ST	-0.000652171
MANNPISOM-RXN_c_ST	-0.000652171
ASPAMINOTRANS-RXN_c_ST	-0.00071349
Conol_biomass_ST	-0.00194229
RXN-2602_c_ST	-0.00194229
OAA_MAL_pc_ST	-0.00263524
ATP_ADP_Pi_pc_ST	-0.00266447
RXN-1125_c_ST	-0.00290158
Sinap_biomass_ST	-0.00290158
PGLUCISOM-RXN_p_BS	-0.00301333
GAP_Pi_pc_ST	-0.00329324
THF-GLU-N_mc_ST	-0.00387273
PHOSGLYPHOS-RXN_p_ST	-0.00387273
PSERTRANSAM-RXN_p_ST	-0.00387273
GLY_mc_ST	-0.00387273
GLT_MAL_pc_ST	-0.00387273
PGLUCISOM-RXN_c_ST	-0.00405968
OAA_xc_ST	-0.00439673
SUCCCOASYN-RXN_m_ST	-0.00439673
ASPAMINOTRANS-RXN_m_ST	-0.00439673
ACET_xc_ST	-0.00439673
FUMHYDR-RXN_m_ST	-0.00439673
PREPHENATE-TRANSAMINE-RXN_p_ST	-0.00511022
PEPCARBOX-RXN_c_ST	-0.00511022
SHIKIMATE-5-DEHYDROGENASE-RXN_p_ST	-0.00511022
L-ASPARTATE_pc_ST	-0.00511022
RXN0-5224_c_ST	-0.00511022
RIBULP3EPIM-RXN_p_ST	-0.0056897
1TRANSKETO-RXN_p_ST	-0.0056897
RIB5PISOM-RXN_p_ST	-0.0056897
CEL_biomass_ST	-0.00616749
PGLUCISOM-RXN_p_ST	-0.00626918
1.5.1.20-RXN_c_ST	-0.00774545
5-METHYL-THF-GLU-N_pc_ST	-0.00774545
HOMO-CYS_pc_ST	-0.00774545
MALATE-DEH-RXN_p_ST	-0.00774545
H2O_xc_ST	-0.00879345
PROTON_xc_ST	-0.00879345
TRIOSEPISOMERIZATION-RXN_c_ST	-0.0089552
GLUTAMATE-DEHYDROGENASE-NADP+-RXN_c_ST	-0.00898294
PEP_Pi_pc_ST	-0.00950694
PGLUCISOM-RXN_c_BS	-0.0106537
MALATE-DEH-RXN_c_ST	-0.0107847
X5P_Pi_pc_ST	-0.0119589
PHOSPHOGLUCMUT-RXN_c_ST	-0.012037
PHOSPHOGLUCMUT-RXN_c_BS	-0.0136671
PHOSGLYPHOS-RXN_c_ST	-0.0146172
RXN-15513_c_ST	-0.0146172
O2_mc_ST	-0.0152414
F16ALDOLASE-RXN_c_BS	-0.0243208
O2_mc_MP	-0.0296119
CO2_tx_ST	-0.0360885
GAPOXNPHOSPHN-RXN_c_BS	-0.0486415
2TRANSKETO-RXN_p_BS	-0.0546682
TRANSALDOL-RXN_p_BS	-0.0546682
O2_mc_BS	-0.0576815
Pi_H+_mc_ST	-0.0696687
O2_c_MPBS	-0.0820023
PROTON_pc_BS	-0.0885508
PYRUVATE_pc_MP	-0.0956694
RIBULP3EPIM-RXN_p_BS	-0.109336
PSII-RXN_p_MP	-0.111614
F16ALDOLASE-RXN_p_BS	-0.11235
H2O_pc_MP	-0.127559
Pi_H+_mc_MP	-0.136671
PSII-RXN_p_BS	-0.139684
H2O_c_BSST	-0.150338
MALATE-DEHYDROGENASE-NADP+-RXN_p_BS	-0.164005
2KG_MAL_pc_BS	-0.164005
L-ASPARTATE_pc_BS	-0.164005
PYRUVATE_c_MPBS	-0.164005
O2_tx_MP	-0.164005
H2O_c_MPBS	-0.164005
RXN0-5224_c_MP	-0.164005
PEPCARBOX-RXN_c_MP	-0.164005
RIBULOSE-BISPHOSPHATE-CARBOXYLASE-RXN_p_BS	-0.164005
ASPAMINOTRANS-RXN_c_BS	-0.164005
ATP_ADP_Pi_pc_BS	-0.203914
MALATE-DEHYDROGENASE-NADP+-RXN_p_MP	-0.223228
OAA_MAL_pc_MP	-0.223228
Pi_H+_mc_BS	-0.266222
1.2.1.13-RXN_p_BS	-0.279368
H2O_pc_BS	-0.316264
RXN-15479_p_MP	-0.446457
RXN-15479_p_BS	-0.558736

## Sheet: H+ and 3PGA-DHAP blocked
Reaction	Flux (mol /DW lignocellulose biomass)
Photon_tx_MP	3.16506
1.18.1.2-RXN_p_MP	0.791265
PLASTOQUINOL--PLASTOCYANIN-REDUCTASE-RXN_p_MP	0.791265
PHOSGLYPHOS-RXN_p_MP	0.70522
H2O_mc_MP	0.506649
Photon_tx_BS	0.500937
PROTON_mc_MP	0.437004
H2O_mc_BS	0.41421
PHOSPHORIBULOKINASE-RXN_p_MP	0.393611
ATP_ADP_mc_MP	0.387803
PROTON_mc_BS	0.370984
O2_pc_MP	0.29723
F16BDEPHOS-RXN_p_MP	0.262407
TRIOSEPISOMERIZATION-RXN_p_MP	0.262407
Plastidial_ATP_Synthase_p_MP	0.226076
NADH-DEHYDROG-A-RXN_m_MP	0.168048
1.10.2.2-RXN_m_MP	0.168048
CO2_tx_MP	0.164005
PYRUVATE_c_MPBS	0.164005
ATP_AMP_mc_BS	0.1445
ADENYL-KIN-RXN_m_BS	0.1445
PEPSYNTH-RXN_c_BS	0.144494
1TRANSKETO-RXN_p_MP	0.131204
RIB5PISOM-RXN_p_MP	0.131204
Mitochondrial_ATP_Synthase_m_MP	0.129268
1.18.1.2-RXN_p_BS	0.125234
1.10.2.2-RXN_m_BS	0.125234
PLASTOQUINOL--PLASTOCYANIN-REDUCTASE-RXN_p_BS	0.125234
NADH-DEHYDROG-A-RXN_m_BS	0.125228
OAA_MAL_mc_MP	0.118846
MALATE-DEH-RXN_m_MP	0.118846
Glycolate_pc_MP	0.0984028
RXN-961_p_MP	0.0984028
H2O_xc_MP	0.0984028
GPH-RXN_p_MP	0.0984028
GLY_xc_MP	0.0984028
RXN-969_x_MP	0.0984028
Mitochondrial_ATP_Synthase_m_BS	0.0963315
H2O_tx_ST	0.0954382
H2O_mc_ST	0.0913581
CYTOCHROME-C-OXIDASE-RXN_m_MP	0.0840239
2PGADEHYDRAT-RXN_p_MP	0.0820023
PEPCARBOXYKIN-RXN_c_MP	0.0820023
PYRUVATE_pc_MP	0.0820023
CO2_mc_BS	0.0819959
PROTON_mc_ST	0.0735414
CYTOCHROME-C-OXIDASE-RXN_m_BS	0.0626171
O2_pc_BS	0.0626171
3PGAREARR-RXN_c_BS	0.0624918
GAP_3PGA_pc_BS	0.0546682
PHOSGLYPHOS-RXN_p_BS	0.0546682
METHYLENETHFDEHYDROG-NADP-RXN_c_BS	0.0546554
FORMYLTHFDEFORMYL-RXN_p_BS	0.0546554
METHENYLTHFCYCLOHYDRO-RXN_c_BS	0.0546554
FORMATE_pc_BS	0.0546554
1.2.1.2-RXN_m_BS	0.0546554
CO2_mc_MP	0.0492014
Glycerate_xc_MP	0.0492014
GCVMULTI-RXN_m_MP	0.0492014
GAP_3PGA_pc_MP	0.0492014
MALATE-DEH-RXN_x_MP	0.0492014
1.2.1.9-RXN_c_MP	0.0492014
CATAL-RXN_x_MP	0.0492014
SERINE-GLYOXYLATE-AMINOTRANSFERASE-RXN_x_MP	0.0492014
OAA_xc_MP	0.0492014
GLY3KIN-RXN_p_MP	0.0492014
SER_mc_MP	0.0492014
2-KETOGLUTARATE_xc_MP	0.0492014
NH4_mc_MP	0.0492014
MALATE-DEH-RXN_m_BS	0.0432255
OAA_MAL_mc_BS	0.0432191
Plastidial_ATP_Synthase_p_BS	0.0357812
ATP_ADP_mc_ST	0.0351639
1.10.2.2-RXN_m_ST	0.0304829
O2_tx_ST	0.0280971
F16BDEPHOS-RXN_c_BS	0.0273341
TRIOSEPISOMERIZATION-RXN_c_BS	0.0273341
THF-GLU-N_pc_BS	0.0273277
2KG_MAL_pc_BS	0.0273277
GCVMULTI-RXN_m_BS	0.0273277
GLY_pc_BS	0.0273277
METHYLENE-THF-GLU-N_mc_BS	0.0273277
PYRNUTRANSHYDROGEN-RXN_c_BS	0.0273277
GLYOHMETRANS-RXN_p_BS	0.0273277
METHYLENE-THF-GLU-N_pc_BS	0.0273277
NH4_mc_BS	0.0273277
RXN0-5114_p_BS	0.0273277
PGLYCDEHYDROG-RXN_p_BS	0.0273277
NADH-DEHYDROG-A-RXN_m_ST	0.0260862
Mitochondrial_ATP_Synthase_m_ST	0.0217573
3PGAREARR-RXN_p_BS	0.0195042
PYRUVATEORTHOPHOSPHATE-DIKINASE-RXN_p_BS	0.0195042
ADENYL-KIN-RXN_p_BS	0.0195042
INORGPYROPHOSPHAT-RXN_p_BS	0.0195042
MALATE-DEH-RXN_m_ST	0.0178167
ATP_AMP_mc_ST	0.0172524
ADENYL-KIN-RXN_m_ST	0.0172524
INORGPYROPHOSPHAT-RXN_c_ST	0.0159375
CYTOCHROME-C-OXIDASE-RXN_m_ST	0.0152414
GAPOXNPHOSPHN-RXN_c_ST	0.0146172
2PGADEHYDRAT-RXN_c_ST	0.0146172
PROTON_pc_BS	0.0136798
FRUCTOKINASE-RXN_c_ST	0.0136671
SUCROSE-PHOSPHATASE-RXN_c_BS	0.0136671
UDPKIN-RXN_c_BS	0.0136671
ATP_ADP_Pi_pc_BS	0.0136671
SUCROSE_BSST	0.0136671
GLUC1PURIDYLTRANS-RXN_c_BS	0.0136671
RXN-1461_c_ST	0.0136671
SUCROSE-PHOSPHATE-SYNTHASE-RXN_c_BS	0.0136671
ALDOSE-1-EPIMERASE-RXN_c_ST	0.0136671
INORGPYROPHOSPHAT-RXN_c_BS	0.0136671
GLUCOKIN-RXN_c_ST	0.0136671
OAA_MAL_mc_ST	0.01342
GLUC1PURIDYLTRANS-RXN_c_ST	0.012037
UDPKIN-RXN_c_ST	0.012037
RIBULP3EPIM-RXN_c_ST	0.0119589
RXN-9952_c_ST	0.0119589
6PGLUCONOLACT-RXN_c_ST	0.0119589
GLU6PDEHYDROG-RXN_c_ST	0.0119589
CO2_pc_ST	0.0102204
F16ALDOLASE-RXN_c_ST	0.0089552
2.7.1.90-RXN_c_ST	0.0089552
Pi_xc_ST	0.00879345
CO2_mc_ST	0.00826945
S-ADENMETSYN-RXN_c_ST	0.00774545
ADENOSINE-KINASE-RXN_c_ST	0.00774545
MET_pc_ST	0.00774545
HOMOCYSMETB12-RXN_p_ST	0.00774545
ADENOSYLHOMOCYSTEINASE-RXN_c_ST	0.00774545
G6P_Pi_pc_ST	0.00626918
CELLULOSE-SYNTHASE-UDP-FORMING-RXN_c_ST	0.00616749
TRANSALDOL-RXN_p_ST	0.0056897
MALIC-NADP-RXN_p_ST	0.00511022
3-DEHYDROQUINATE-SYNTHASE-RXN_p_ST	0.00511022
PHENYLALANINE-AMMONIA-LYASE-RXN_c_ST	0.00511022
TRANS-CINNAMATE-4-MONOOXYGENASE-RXN_c_ST	0.00511022
3-DEHYDROQUINATE-DEHYDRATASE-RXN_p_ST	0.00511022
2.5.1.19-RXN_p_ST	0.00511022
ASPAMINOTRANS-RXN_p_ST	0.00511022
PHE_pc_ST	0.00511022
CHORISMATE-SYNTHASE-RXN_p_ST	0.00511022
DAHPSYN-RXN_p_ST	0.00511022
CHORISMATEMUT-RXN_p_ST	0.00511022
CARBOXYCYCLOHEXADIENYL-DEHYDRATASE-RXN_p_ST	0.00511022
SHIKIMATE-KINASE-RXN_p_ST	0.00511022
RXN-1103_c_ST	0.00484387
RXN-1106_c_ST	0.00484387
RXN-1126_c_ST	0.00484387
CAFFEOYL-COA-O-METHYLTRANSFERASE-RXN_c_ST	0.00484387
RXN-6161_c_ST	0.00439673
RXN-14047_c_ST	0.00439673
PYRUVATE_pc_ST	0.00439673
AMP_ATP_xc_ST	0.00439673
CITSYN-RXN_x_ST	0.00439673
INORGPYROPHOSPHAT-RXN_x_ST	0.00439673
ISOCITDEH-RXN_c_ST	0.00439673
ACETATE--COA-LIGASE-RXN_x_ST	0.00439673
2OXOGLUTARATEDEH-RXN_m_ST	0.00439673
H2O_pc_ST	0.00439673
CIT_xc_ST	0.00439673
SUCCINATE-DEHYDROGENASE-UBIQUINONE-RXN_m_ST	0.00439673
RXN0-3962_c_ST	0.00439673
L-ASPARTATE_GLT_mc_ST	0.00439673
GLYOHMETRANS-RXN_p_ST	0.00387273
METHYLENE-THF-GLU-N_pc_ST	0.00387273
NH4_mc_ST	0.00387273
PGLYCDEHYDROG-RXN_p_ST	0.00387273
THF-GLU-N_pc_ST	0.00387273
GAPOXNPHOSPHN-RXN_p_ST	0.00387273
GCVMULTI-RXN_m_ST	0.00387273
2KG_MAL_pc_ST	0.00387273
GLY_pc_ST	0.00387273
RXN0-5114_p_ST	0.00387273
METHYLENE-THF-GLU-N_mc_ST	0.00387273
PROTON_pc_ST	0.00368324
RXN-1142_c_ST	0.00290158
RXN-1143_c_ST	0.00290158
RXN-12419_c_ST	0.00260868
UDP-GLUCURONATE-DECARBOXYLASE-RXN_c_ST	0.00195651
UGD-RXN_c_ST	0.00195651
UDPGLUCEPIM-RXN_c_ST	0.00130434
ADENYL-KIN-RXN_p_ST	0.00071349
PYRUVATEORTHOPHOSPHATE-DIKINASE-RXN_p_ST	0.00071349
INORGPYROPHOSPHAT-RXN_p_ST	0.00071349
RXN-9463_c_ST	0.000652171
RXN-12418_c_ST	0.000652171
RXN-9462_c_ST	0.000652171
RXN-9461_c_ST	0.000652171
RXN-12415_c_ST	0.000652171
MANNPGUANYLTRANGDP-RXN_c_ST	0.000652171
GDPMANDEHYDRA-RXN_c_ST	0.000652171
2TRANSKETO-RXN_p_ST	0.000579483
RXN-1101_c_ST	0.000266347
4-COUMARATE--COA-LIGASE-RXN_c_ST	0.000266347
Pi_xc_BS	1.27674e-05
ACETATE--COA-LIGASE-RXN_x_BS	6.38369e-06
2OXOGLUTARATEDEH-RXN_m_BS	6.38369e-06
CIT_xc_BS	6.38369e-06
INORGPYROPHOSPHAT-RXN_x_BS	6.38369e-06
SUCCINATE-DEHYDROGENASE-UBIQUINONE-RXN_m_BS	6.38369e-06
AMP_ATP_xc_BS	6.38369e-06
ISOCITRATE-DEHYDROGENASE-NAD+-RXN_m_BS	6.38369e-06
RXN66-3_m_BS	6.38369e-06
RXN-6161_c_BS	6.38369e-06
ACET_mc_BS	6.38369e-06
CITSYN-RXN_x_BS	6.38369e-06
OAA_ACONITATE_mc_BS	6.38369e-06
ACONITATEHYDR-RXN_m_BS	6.38369e-06
ACONITATEDEHYDR-RXN_c_BS	6.38369e-06
FUMHYDR-RXN_m_BS	-6.38369e-06
ACET_xc_BS	-6.38369e-06
SUCCCOASYN-RXN_m_BS	-6.38369e-06
ACETALD_mc_BS	-6.38369e-06
OAA_xc_BS	-6.38369e-06
PROTON_xc_BS	-1.27674e-05
H2O_xc_BS	-1.27674e-05
Coumol_biomass_ST	-0.000266347
RXN-1102_c_ST	-0.000266347
Hemi-CEL_biomass_ST	-0.000652171
1.1.1.271-RXN_c_ST	-0.000652171
PHOSMANMUT-RXN_c_ST	-0.000652171
MANNPISOM-RXN_c_ST	-0.000652171
ASPAMINOTRANS-RXN_c_ST	-0.00071349
Conol_biomass_ST	-0.00194229
RXN-2602_c_ST	-0.00194229
OAA_MAL_pc_ST	-0.00263524
ATP_ADP_Pi_pc_ST	-0.00266447
RXN-1125_c_ST	-0.00290158
Sinap_biomass_ST	-0.00290158
DHAP_Pi_pc_ST	-0.00329324
TRIOSEPISOMERIZATION-RXN_p_ST	-0.00329324
THF-GLU-N_mc_ST	-0.00387273
PHOSGLYPHOS-RXN_p_ST	-0.00387273
PSERTRANSAM-RXN_p_ST	-0.00387273
GLY_mc_ST	-0.00387273
GLT_MAL_pc_ST	-0.00387273
PGLUCISOM-RXN_c_ST	-0.00405968
OAA_xc_ST	-0.00439673
SUCCCOASYN-RXN_m_ST	-0.00439673
ASPAMINOTRANS-RXN_m_ST	-0.00439673
ACET_xc_ST	-0.00439673
FUMHYDR-RXN_m_ST	-0.00439673
PREPHENATE-TRANSAMINE-RXN_p_ST	-0.00511022
PEPCARBOX-RXN_c_ST	-0.00511022
SHIKIMATE-5-DEHYDROGENASE-RXN_p_ST	-0.00511022
L-ASPARTATE_pc_ST	-0.00511022
RXN0-5224_c_ST	-0.00511022
TRIOSEPISOMERIZATION-RXN_c_ST	-0.00566196
RIBULP3EPIM-RXN_p_ST	-0.0056897
1TRANSKETO-RXN_p_ST	-0.0056897
RIB5PISOM-RXN_p_ST	-0.0056897
CEL_biomass_ST	-0.00616749
PGLUCISOM-RXN_p_ST	-0.00626918
1.5.1.20-RXN_c_ST	-0.00774545
5-METHYL-THF-GLU-N_pc_ST	-0.00774545
HOMO-CYS_pc_ST	-0.00774545
MALATE-DEH-RXN_p_ST	-0.00774545
3PGA_Pi_pc_BS	-0.00782356
H2O_xc_ST	-0.00879345
PROTON_xc_ST	-0.00879345
GLUTAMATE-DEHYDROGENASE-NADP+-RXN_c_ST	-0.00898294
PEP_Pi_pc_ST	-0.00950694
MALATE-DEH-RXN_c_ST	-0.0107847
X5P_Pi_pc_ST	-0.0119589
PHOSPHOGLUCMUT-RXN_c_ST	-0.012037
PGLUCISOM-RXN_c_BS	-0.0136671
PHOSPHOGLUCMUT-RXN_c_BS	-0.0136671
PHOSGLYPHOS-RXN_c_ST	-0.0146172
RXN-15513_c_ST	-0.0146172
O2_mc_ST	-0.0152414
2PGADEHYDRAT-RXN_p_BS	-0.0195042
PYRUVATE_pc_BS	-0.0195042
MALATE-DEH-RXN_c_BS	-0.0273277
PSERTRANSAM-RXN_p_BS	-0.0273277
GLY_mc_BS	-0.0273277
GAPOXNPHOSPHN-RXN_p_BS	-0.0273277
GLT_MAL_pc_BS	-0.0273277
GLUTAMATE-DEHYDROGENASE-NADP+-RXN_c_BS	-0.0273277
THF-GLU-N_mc_BS	-0.0273277
F16ALDOLASE-RXN_c_BS	-0.0273341
1.2.1.13-RXN_p_BS	-0.0273405
CO2_tx_ST	-0.0360885
GLYCINE-AMINOTRANSFERASE-RXN_x_MP	-0.0492014
GLUTAMATE-DEHYDROGENASE-NADP+-RXN_c_MP	-0.0492014
GLYCERATE_pc_MP	-0.0492014
GLYOHMETRANS-RXN_m_MP	-0.0492014
SER_xc_MP	-0.0492014
O2_xc_MP	-0.0492014
GLT_xc_MP	-0.0492014
HYDROXYPYRUVATE-REDUCTASE-RXN-(NAD)_x_MP	-0.0492014
MAL_xc_MP	-0.0492014
FORMATE_mc_BS	-0.0546554
FORMYL-THF-GLU-N_pc_BS	-0.0546554
2PGADEHYDRAT-RXN_c_BS	-0.0624918
O2_mc_BS	-0.0626171
PSII-RXN_p_BS	-0.0626171
Pi_H+_mc_ST	-0.0696687
3PGAREARR-RXN_p_MP	-0.0820023
PEPDEPHOS-RXN_c_MP	-0.0820023
RXN0-5224_c_BS	-0.0820023
PEPDEPHOS-RXN_p_MP	-0.0820023
H2O_c_MPBS	-0.0820023
MALATE_c_MPBS	-0.0820023
PEPCARBOX-RXN_c_BS	-0.0820023
O2_mc_MP	-0.0840239
MALATE-DEHYDROGENASE-NADP+-RXN_p_MP	-0.0860455
OAA_MAL_pc_MP	-0.0860455
MALATE-DEHYDROGENASE-NADP+-RXN_p_BS	-0.0978937
OAA_MAL_pc_BS	-0.0978937
Glycolate_xc_MP	-0.0984028
GLY_mc_MP	-0.0984028
H2O_pc_BS	-0.111554
TRANSALDOL-RXN_p_MP	-0.131204
2TRANSKETO-RXN_p_MP	-0.131204
H2O_c_BSST	-0.150338
O2_tx_MP	-0.164005
RXN-15479_p_BS	-0.250468
F16ALDOLASE-RXN_p_MP	-0.262407
RIBULP3EPIM-RXN_p_MP	-0.262407
Pi_H+_mc_BS	-0.289001
CO2_pc_MP	-0.295208
RIBULOSE-BISPHOSPHATE-CARBOXYLASE-RXN_p_MP	-0.295208
ATP_ADP_Pi_pc_MP	-0.387803
Pi_H+_mc_MP	-0.387803
PSII-RXN_p_MP	-0.395633
PROTON_pc_MP	-0.469805
H2O_pc_MP	-0.687054
1.2.1.13-RXN_p_MP	-0.70522
RXN-15479_p_MP	-1.58253
